# Supplementary material for: The histone H4K20 methyltransferase SUV4-20H1/KMT5B is required for multiciliated cell differentiation in Xenopus
Source: Life Sci Alliance. 2023 Apr 28;6(7):e202302023. doi: 10.26508/lsa.202302023 (PMC10147948; doi:10.26508/lsa.202302023)
Supplement: Supplementary file 3 [file LSA-2023-02023_TableS1.xlsx]

## Sheet: Supplementary Table 1 
baseMean	log2FoldChange	lfcSE	stat	pvalue	padj
Xetrov90000017m.g	0	NA	NA	NA	NA	NA
Xetrov90000018m.g	0	NA	NA	NA	NA	NA
Xetrov90000021m.g	485.144	0.137716	0.1734	0.794214	0.427071	0.842098
Xetrov90000022m.g	446.976	-0.261954	0.160201	-1.63515	0.102017	0.567544
Xetrov90000041m.g	0	NA	NA	NA	NA	NA
Xetrov90000124m.g	0	NA	NA	NA	NA	NA
Xetrov90000131m.g	0	NA	NA	NA	NA	NA
Xetrov90000134m.g	0	NA	NA	NA	NA	NA
Xetrov90000140m.g	0	NA	NA	NA	NA	NA
Xetrov90000149m.g	0	NA	NA	NA	NA	NA
Xetrov90000156m.g	0	NA	NA	NA	NA	NA
Xetrov90000162m.g	0	NA	NA	NA	NA	NA
Xetrov90000176m.g	0	NA	NA	NA	NA	NA
Xetrov90000181m.g	0	NA	NA	NA	NA	NA
Xetrov90000187m.g	0	NA	NA	NA	NA	NA
Xetrov90000190m.g	0	NA	NA	NA	NA	NA
Xetrov90000191m.g	0	NA	NA	NA	NA	NA
Xetrov90000204m.g	0	NA	NA	NA	NA	NA
Xetrov90000214m.g	0	NA	NA	NA	NA	NA
Xetrov90000220m.g	784.2	-0.111319	0.153421	-0.725578	0.468098	0.864566
Xetrov90000222m.g	0	NA	NA	NA	NA	NA
Xetrov90000228m.g	1346.07	0.285672	0.190266	1.50144	0.133242	0.616498
Xetrov90000229m.g	0	NA	NA	NA	NA	NA
Xetrov90000230m.g	0	NA	NA	NA	NA	NA
Xetrov90000231m.g	0	NA	NA	NA	NA	NA
Xetrov90000232m.g	10.3872	0.0228904	0.146954	0.155766	0.876218	NA
Xetrov90000233m.g	1833.23	0.208661	0.13452	1.55116	0.120864	0.601655
Xetrov90000242m.g	2554.84	0.320958	0.154554	2.07667	0.0378323	0.41568
Xetrov90000243m.g	207.777	0.0278618	0.181117	0.153833	0.877741	0.975853
Xetrov90000246m.g	1.21032	0.0168012	0.0572281	0.293583	0.769077	NA
Xetrov90000247m.g	400.018	0.46446	0.1778	2.61226	0.00899461	0.265626
Xetrov90000252m.g	4376.61	0.0045704	0.177657	0.0257259	0.979476	0.99698
Xetrov90000253m.g	0.69015	0.00660903	0.0407273	0.162275	0.871089	NA
Xetrov90000254m.g	285.645	0.164396	0.192542	0.853814	0.393208	0.824838
Xetrov90000258m.g	0.296715	0.0163142	0.0397878	0.410029	0.681784	NA
Xetrov90000259m.g	296.302	-0.126735	0.180963	-0.700335	0.483718	0.872
Xetrov90000262m.g	136.549	0.355985	0.197369	1.80365	0.0712856	0.511027
Xetrov90000264m.g	2.49894	0.0313349	0.0771044	0.406396	0.684451	NA
Xetrov90000265m.g	9.37815	0.127927	0.144761	0.883708	0.376854	NA
Xetrov90000266m.g	1585.06	0.238009	0.174456	1.36429	0.172476	0.66732
Xetrov90000269m.g	611.697	0.192979	0.195851	0.985338	0.324458	0.78625
Xetrov90000270m.g	107.34	0.0243839	0.199606	0.12216	0.902772	NA
Xetrov90000271m.g	966.919	0.227982	0.170387	1.33803	0.180888	0.676801
Xetrov90000272m.g	131.457	0.0679775	0.195918	0.346969	0.728614	0.942835
Xetrov90000273m.g	167.872	-0.213525	0.194494	-1.09785	0.27227	0.757811
Xetrov90000274m.g	1.4497	-0.0416829	0.0608893	-0.684569	0.493616	NA
Xetrov90000276m.g	356.638	-0.0525889	0.176272	-0.29834	0.765444	0.950608
Xetrov90000280m.g	0.598362	-0.0123974	0.0402074	-0.308336	0.757827	NA
Xetrov90000282m.g	613.92	-0.396246	0.155024	-2.55604	0.0105872	0.278861
Xetrov90000283m.g	1.28663	-0.00214673	0.0428369	-0.050114	0.960032	NA
Xetrov90000285m.g	33.961	-0.00077195	0.183016	-0.00421793	0.996635	NA
Xetrov90000288m.g	0	NA	NA	NA	NA	NA
Xetrov90000293m.g	451.195	0.173054	0.166757	1.03776	0.299381	0.774336
Xetrov90000295m.g	733.203	0.114574	0.16521	0.693504	0.487994	0.874916
Xetrov90000298m.g	2190.89	0.0981067	0.142014	0.690824	0.489676	0.876263
Xetrov90000299m.g	121.953	0.0642001	0.196536	0.326658	0.743926	0.945117
Xetrov90000302m.g	293.753	0.0809556	0.172789	0.468523	0.639411	0.92144
Xetrov90000303m.g	20.6831	0.181738	0.173176	1.04944	0.293975	NA
Xetrov90000308m.g	0.450005	-0.0211981	0.0397878	-0.53278	0.594186	NA
Xetrov90000309m.g	1746.55	0.4789	0.174183	2.74941	0.00597028	0.240069
Xetrov90000310m.g	61.859	0.169044	0.199131	0.848909	0.395932	NA
Xetrov90000312m.g	19.3636	0.0941445	0.169856	0.554262	0.5794	NA
Xetrov90000313m.g	1160.6	-0.0234077	0.163734	-0.142962	0.886321	0.977794
Xetrov90000314m.g	329.404	-0.0737229	0.179228	-0.411337	0.680826	0.931286
Xetrov90000316m.g	1750.78	0.161224	0.157426	1.02413	0.305774	0.779658
Xetrov90000317m.g	1078.53	0.568861	0.183082	3.10714	0.00188905	0.151302
Xetrov90000318m.g	8.84355	-0.00688207	0.135049	-0.0509598	0.959358	NA
Xetrov90000321m.g	43.8788	0.137512	0.197177	0.697407	0.485548	NA
Xetrov90000338m.g	2008.44	-0.203074	0.139154	-1.45935	0.14447	0.630985
Xetrov90000340m.g	11657.6	-0.0306017	0.140989	-0.21705	0.828169	0.966682
Xetrov90000342m.g	2147.43	-0.193046	0.134343	-1.43697	0.150728	0.639698
Xetrov90000343m.g	110.726	0.298786	0.202428	1.47601	0.139941	NA
Xetrov90000344m.g	3834.04	-0.020401	0.128993	-0.158156	0.874334	0.975413
Xetrov90000345m.g	0	NA	NA	NA	NA	NA
Xetrov90000346m.g	0	NA	NA	NA	NA	NA
Xetrov90000350m.g	0	NA	NA	NA	NA	NA
Xetrov90000351m.g	735.366	-0.0813653	0.156292	-0.520597	0.602648	0.915612
Xetrov90000353m.g	3.50716	0.0534248	0.0906541	0.589326	0.555643	NA
Xetrov90000358m.g	3020.13	0.365355	0.16313	2.23966	0.0251132	0.374982
Xetrov90000371m.g	3.12647	0.0720281	0.0805224	0.894511	0.371049	NA
Xetrov90000374m.g	29.56	0.0207838	0.187821	0.110657	0.911888	NA
Xetrov90000375m.g	285.432	0.196833	0.197858	0.994821	0.319823	0.783245
Xetrov90000376m.g	999.769	-0.0439983	0.164906	-0.266808	0.789617	0.957649
Xetrov90000377m.g	4.03197	0.0221129	0.104621	0.211361	0.832605	NA
Xetrov90000379m.g	166.513	0.0490336	0.188241	0.260483	0.794492	0.958027
Xetrov90000380m.g	1190.01	-0.0328162	0.151276	-0.21693	0.828263	0.966682
Xetrov90000381m.g	2.44829	0.0191248	0.0884114	0.216316	0.828741	NA
Xetrov90000382m.g	1.23813	-0.00335128	0.0483874	-0.0692593	0.944783	NA
Xetrov90000383m.g	55.1497	-0.22058	0.20117	-1.09649	0.272866	NA
Xetrov90000384m.g	384.104	0.265989	0.171003	1.55546	0.119837	0.599815
Xetrov90000385m.g	1261.59	0.321832	0.179652	1.79141	0.0732268	0.513068
Xetrov90000386m.g	396.022	0.022394	0.180028	0.124391	0.901005	0.981778
Xetrov90000387m.g	7965.85	0.0902476	0.147758	0.610779	0.541346	0.89759
Xetrov90000389m.g	4584.95	-0.139606	0.164031	-0.851093	0.394717	0.824838
Xetrov90000390m.g	75.4819	0.235905	0.20188	1.16854	0.242589	NA
Xetrov90000392m.g	8569.12	0.301596	0.156063	1.93253	0.0532941	0.46127
Xetrov90000393m.g	1309.65	0.526548	0.186932	2.81678	0.00485074	0.220726
Xetrov90000394m.g	40911.9	0.0669662	0.128882	0.519595	0.603346	0.915754
Xetrov90000395m.g	2659.94	0.372265	0.135992	2.7374	0.00619267	0.24354
Xetrov90000400m.g	1492.42	0.270964	0.153008	1.77091	0.0765753	0.518013
Xetrov90000401m.g	2125.46	0.00899846	0.142429	0.0631786	0.949624	0.993882
Xetrov90000404m.g	207.465	0.441697	0.192075	2.29961	0.0214703	0.355836
Xetrov90000405m.g	2.46735	-0.00118052	0.086896	-0.0135854	0.989161	NA
Xetrov90000406m.g	0	NA	NA	NA	NA	NA
Xetrov90000407m.g	1.48449	0.00430258	0.0528404	0.081426	0.935103	NA
Xetrov90000408m.g	2.53905	0.088631	0.0754379	1.17489	0.24004	NA
Xetrov90000411m.g	1045.69	0.224859	0.169324	1.32798	0.184184	0.680467
Xetrov90000414m.g	701.084	0.101348	0.166497	0.608706	0.542719	0.89759
Xetrov90000416m.g	1781.7	-0.0653771	0.150406	-0.434672	0.663801	0.926478
Xetrov90000418m.g	0	NA	NA	NA	NA	NA
Xetrov90000421m.g	6.9842	0.178982	0.11676	1.5329	0.125299	NA
Xetrov90000423m.g	1345.94	0.0290304	0.183099	0.15855	0.874023	0.975413
Xetrov90000426m.g	2986.78	0.500824	0.151103	3.31445	0.00091825	0.116348
Xetrov90000428m.g	1759.11	-0.102881	0.162295	-0.633916	0.526136	0.892912
Xetrov90000430m.g	1.43095	-0.0176999	0.0604309	-0.292895	0.769602	NA
Xetrov90000431m.g	2961.16	0.379014	0.145454	2.60573	0.00916781	0.265626
Xetrov90000432m.g	0	NA	NA	NA	NA	NA
Xetrov90000434m.g	3094.92	0.22993	0.155582	1.47786	0.139445	0.624935
Xetrov90000437m.g	2924.33	0.0204287	0.16203	0.12608	0.899669	0.981778
Xetrov90000438m.g	1.86877	0.0455438	0.0798402	0.570437	0.568382	NA
Xetrov90000440m.g	3509.44	0.144204	0.158631	0.909055	0.363321	0.811188
Xetrov90000447m.g	890.227	-0.147206	0.165333	-0.89036	0.373272	0.815787
Xetrov90000449m.g	1156.6	-0.169586	0.146664	-1.15629	0.247561	0.736618
Xetrov90000451m.g	177.301	-0.05537	0.187988	-0.29454	0.768345	0.951387
Xetrov90000454m.g	671.845	0.273403	0.151786	1.80125	0.0716641	0.511027
Xetrov90000456m.g	4.34828	-0.11386	0.102919	-1.10631	0.268594	NA
Xetrov90000457m.g	0	NA	NA	NA	NA	NA
Xetrov90000458m.g	0.486476	-0.0147625	0.0402657	-0.366627	0.713897	NA
Xetrov90000459m.g	7.25566	-0.0604636	0.127245	-0.475176	0.634661	NA
Xetrov90000461m.g	1523.52	0.0533398	0.147041	0.362755	0.716788	0.941264
Xetrov90000463m.g	1158.44	0.0875101	0.14606	0.599137	0.549081	0.901219
Xetrov90000466m.g	750.544	0.490337	0.187775	2.6113	0.00901988	0.265626
Xetrov90000468m.g	13983.4	0.40131	0.16974	2.36426	0.0180659	0.330517
Xetrov90000470m.g	1.69374	-0.0506726	0.0655968	-0.772485	0.439827	NA
Xetrov90000472m.g	481.375	-0.120808	0.172649	-0.699731	0.484096	0.872131
Xetrov90000473m.g	1900.02	0.388121	0.186445	2.08169	0.0373708	0.41568
Xetrov90000475m.g	3837.04	0.147009	0.140884	1.04348	0.296728	0.773897
Xetrov90000477m.g	1788.33	-0.0875514	0.150521	-0.581656	0.560798	0.903502
Xetrov90000488m.g	1.42727	-0.00692413	0.0674362	-0.102677	0.91822	NA
Xetrov90000490m.g	5437.41	-0.128012	0.134779	-0.949791	0.342218	0.798591
Xetrov90000492m.g	2165.39	0.169982	0.151078	1.12513	0.260536	0.747616
Xetrov90000494m.g	0.465025	-0.0133572	0.0401294	-0.332854	0.739245	NA
Xetrov90000495m.g	905.045	-0.138656	0.146413	-0.94702	0.343629	0.798591
Xetrov90000496m.g	516.248	0.0953465	0.178834	0.533156	0.593925	0.914572
Xetrov90000499m.g	246.646	-0.0359167	0.179741	-0.199825	0.841617	0.971809
Xetrov90000500m.g	163.64	0.194461	0.199779	0.973377	0.330366	0.79084
Xetrov90000501m.g	7.99524	-0.05505	0.135662	-0.405788	0.684898	NA
Xetrov90000503m.g	1113.45	0.0965315	0.150633	0.640838	0.521628	0.892768
Xetrov90000505m.g	605.326	0.0668672	0.157487	0.424589	0.671136	0.928881
Xetrov90000507m.g	519.648	-0.0156858	0.157762	-0.0994269	0.920799	0.985588
Xetrov90000510m.g	56.3731	0.0191975	0.199208	0.0963688	0.923228	NA
Xetrov90000511m.g	1732.42	-0.251993	0.139094	-1.81168	0.0700363	0.507527
Xetrov90000512m.g	1236.63	0.0399883	0.139055	0.287571	0.773675	0.953574
Xetrov90000513m.g	61.6161	0.129725	0.202383	0.640986	0.521532	NA
Xetrov90000514m.g	3132.11	0.114469	0.134778	0.849317	0.395705	0.824838
Xetrov90000515m.g	5651.6	0.312914	0.136283	2.29607	0.0216719	0.357069
Xetrov90000516m.g	727.672	-0.00824298	0.150785	-0.0546671	0.956404	0.994806
Xetrov90000517m.g	0	NA	NA	NA	NA	NA
Xetrov90000518m.g	0	NA	NA	NA	NA	NA
Xetrov90000522m.g	1965.35	-0.076823	0.135546	-0.566768	0.570872	0.90588
Xetrov90000525m.g	331.668	-0.198095	0.186468	-1.06235	0.288075	0.76778
Xetrov90000526m.g	5.12467	0.124197	0.100503	1.23575	0.21655	NA
Xetrov90000528m.g	2.69231	0.0328248	0.0892809	0.367658	0.713128	NA
Xetrov90000529m.g	6534.8	-0.133742	0.127774	-1.04671	0.295235	0.773577
Xetrov90000531m.g	990.647	0.356973	0.15209	2.34713	0.0189189	0.337064
Xetrov90000532m.g	299.286	-0.0883637	0.171583	-0.514991	0.60656	0.917051
Xetrov90000533m.g	4604.29	0.284499	0.17192	1.65483	0.0979582	0.563446
Xetrov90000535m.g	898.951	-0.125043	0.162684	-0.768627	0.442115	0.849517
Xetrov90000538m.g	221.245	0.35524	0.18589	1.91102	0.056002	0.463551
Xetrov90000539m.g	7092.43	-0.121692	0.131062	-0.928509	0.353144	0.803117
Xetrov90000541m.g	0.563932	0.0262352	0.0403697	0.649873	0.515774	NA
Xetrov90000546m.g	6.93752	-0.139608	0.114654	-1.21764	0.22336	NA
Xetrov90000548m.g	1.45802	0.0159298	0.0546385	0.291549	0.770632	NA
Xetrov90000556m.g	739.555	0.0640304	0.152377	0.42021	0.674332	0.930416
Xetrov90000561m.g	0	NA	NA	NA	NA	NA
Xetrov90000564m.g	94.8372	0.168635	0.20218	0.83408	0.404236	NA
Xetrov90000566m.g	466.91	0.284772	0.189249	1.50475	0.132389	0.614479
Xetrov90000567m.g	531.982	-0.0861562	0.156094	-0.551949	0.580983	0.909912
Xetrov90000569m.g	1.90896	0.0293669	0.0688108	0.426777	0.669542	NA
Xetrov90000570m.g	16.5849	0.0106054	0.168655	0.0628823	0.94986	NA
Xetrov90000573m.g	277.406	-0.158745	0.177681	-0.893423	0.371631	0.815767
Xetrov90000577m.g	319.413	-0.203153	0.171406	-1.18521	0.235932	0.729775
Xetrov90000578m.g	388.848	0.109759	0.167646	0.654711	0.512654	0.88992
Xetrov90000579m.g	192.323	-0.00215775	0.191698	-0.011256	0.991019	0.998827
Xetrov90000583m.g	2697.73	0.133183	0.140534	0.947697	0.343284	0.798591
Xetrov90000592m.g	790.283	-0.223434	0.169038	-1.3218	0.186236	0.681468
Xetrov90000595m.g	1163.54	-0.529112	0.158237	-3.34379	0.000826436	0.1102
Xetrov90000598m.g	7880.43	0.161858	0.153378	1.05528	0.291296	0.769955
Xetrov90000602m.g	1953.87	0.366351	0.134919	2.71535	0.00662067	0.248935
Xetrov90000603m.g	0.11886	0.0069361	0.0397878	0.174327	0.861608	NA
Xetrov90000606m.g	435.281	-0.0721694	0.195108	-0.369895	0.711461	0.940751
Xetrov90000607m.g	484.565	-0.199726	0.191904	-1.04076	0.297988	0.773897
Xetrov90000609m.g	468.713	0.0399575	0.159097	0.251151	0.801697	0.960101
Xetrov90000610m.g	349.633	0.275816	0.170586	1.61688	0.105905	0.576902
Xetrov90000612m.g	2405	-0.0700105	0.148657	-0.470954	0.637673	0.92144
Xetrov90000614m.g	2068.07	0.120628	0.154935	0.778567	0.436235	0.846682
Xetrov90000615m.g	1.31932	-4.81829e-05	0.0591199	-0.000815004	0.99935	NA
Xetrov90000616m.g	5.91994	-0.0744893	0.102381	-0.727566	0.466879	NA
Xetrov90000619m.g	1924.37	0.242503	0.154482	1.56978	0.116466	0.596606
Xetrov90000620m.g	4296.86	-0.153841	0.161206	-0.954314	0.339925	0.797754
Xetrov90000621m.g	78.9647	-0.0513634	0.202449	-0.253711	0.799719	NA
Xetrov90000624m.g	1314.76	0.344108	0.139215	2.47178	0.0134443	0.310538
Xetrov90000625m.g	20.6516	-0.00361434	0.176182	-0.0205148	0.983633	NA
Xetrov90000628m.g	125.806	0.0125162	0.195187	0.064124	0.948871	0.993819
Xetrov90000629m.g	2252.49	-0.113846	0.134806	-0.844517	0.398381	0.826594
Xetrov90000634m.g	3.39154	0.0377735	0.0924863	0.408423	0.682964	NA
Xetrov90000636m.g	130.979	0.164996	0.199687	0.826275	0.408648	0.829742
Xetrov90000639m.g	154.376	0.0564445	0.194624	0.290018	0.771802	0.952691
Xetrov90000640m.g	279.272	-0.144758	0.174975	-0.827307	0.408063	0.829742
Xetrov90000642m.g	9.25184	-0.0752812	0.139898	-0.538114	0.590498	NA
Xetrov90000643m.g	2224.07	0.0146035	0.138069	0.105769	0.915766	0.983923
Xetrov90000644m.g	0	NA	NA	NA	NA	NA
Xetrov90000646m.g	1.38368	-0.0244165	0.0539885	-0.452254	0.651086	NA
Xetrov90000649m.g	449.271	-0.0577206	0.168687	-0.342176	0.732218	0.943425
Xetrov90000653m.g	4433.35	0.280098	0.147902	1.8938	0.058251	0.47183
Xetrov90000655m.g	569.692	-0.215864	0.159781	-1.351	0.176696	0.670308
Xetrov90000656m.g	746.339	-0.226314	0.14841	-1.52492	0.127279	0.612634
Xetrov90000658m.g	754.168	0.090468	0.151391	0.597577	0.550122	0.901219
Xetrov90000660m.g	1993.46	0.672853	0.138542	4.85667	1.19373e-06	0.00143049
Xetrov90000661m.g	209.501	-0.0504559	0.188564	-0.26758	0.789023	0.957649
Xetrov90000662m.g	4193.27	-0.0337119	0.137986	-0.244315	0.806987	0.961982
Xetrov90000666m.g	4365.88	-0.123056	0.138629	-0.887663	0.374722	0.816671
Xetrov90000667m.g	17.196	0.0855387	0.161559	0.529457	0.596488	NA
Xetrov90000668m.g	358.073	0.109027	0.171857	0.634409	0.525814	0.892912
Xetrov90000669m.g	0	NA	NA	NA	NA	NA
Xetrov90000671m.g	389.741	0.382007	0.194853	1.96049	0.0499382	0.447191
Xetrov90000672m.g	16.5924	0.0831985	0.166791	0.49882	0.617906	NA
Xetrov90000673m.g	198.004	0.356924	0.201872	1.76807	0.0770496	0.518975
Xetrov90000674m.g	1075.01	-0.272073	0.143429	-1.89691	0.0578398	0.47183
Xetrov90000675m.g	2825.96	0.205662	0.1443	1.42524	0.154089	0.642156
Xetrov90000677m.g	14.0372	0.00376276	0.1583	0.0237698	0.981036	NA
Xetrov90000679m.g	2653.01	0.0346714	0.146892	0.236034	0.813407	0.962871
Xetrov90000680m.g	2500.8	0.330178	0.156993	2.10313	0.0354542	0.412215
Xetrov90000681m.g	4.74781	-0.00868232	0.10098	-0.0859806	0.931482	NA
Xetrov90000682m.g	162.216	-0.0449673	0.188867	-0.238089	0.811812	0.962445
Xetrov90000686m.g	602.708	-0.170515	0.163115	-1.04537	0.295853	0.773897
Xetrov90000687m.g	14.2398	0.164817	0.161751	1.01896	0.308223	NA
Xetrov90000689m.g	2211.29	-0.236194	0.140942	-1.67583	0.0937712	0.553036
Xetrov90000690m.g	3498.55	-0.0499724	0.128715	-0.388242	0.697837	0.937106
Xetrov90000691m.g	2334.98	0.0684858	0.14633	0.468022	0.639769	0.92144
Xetrov90000693m.g	2997.87	0.290823	0.146766	1.98154	0.047531	0.439818
Xetrov90000694m.g	2.98272	-0.00140191	0.0840992	-0.0166697	0.9867	NA
Xetrov90000695m.g	18.9818	-0.0306296	0.169477	-0.18073	0.856579	NA
Xetrov90000696m.g	2.8082	0.0613733	0.0933124	0.657719	0.510719	NA
Xetrov90000697m.g	58.6426	0.079901	0.200892	0.397731	0.690828	NA
Xetrov90000700m.g	276.91	0.0484661	0.173856	0.278772	0.78042	0.954991
Xetrov90000702m.g	135.533	0.0207536	0.194034	0.106959	0.914822	0.983923
Xetrov90000703m.g	220.55	0.421982	0.199066	2.11981	0.0340224	0.404411
Xetrov90000704m.g	31.5653	0.0620263	0.189763	0.326862	0.743772	NA
Xetrov90000705m.g	70.0439	0.053445	0.202431	0.264016	0.791768	NA
Xetrov90000706m.g	3.28396	-0.0570929	0.0955237	-0.597682	0.550052	NA
Xetrov90000708m.g	5436.78	0.148365	0.130052	1.14081	0.253947	0.741679
Xetrov90000709m.g	171.266	-0.201202	0.200222	-1.00489	0.314948	0.782867
Xetrov90000711m.g	6346.19	0.117822	0.143438	0.821417	0.411409	0.831635
Xetrov90000713m.g	151.126	-0.130377	0.193662	-0.673219	0.500808	0.883265
Xetrov90000714m.g	1021.07	-0.14601	0.146576	-0.996136	0.319184	0.783245
Xetrov90000716m.g	1915.76	-0.237443	0.161	-1.4748	0.140265	0.626372
Xetrov90000717m.g	0	NA	NA	NA	NA	NA
Xetrov90000721m.g	1800.13	0.20231	0.180263	1.1223	0.261733	0.748693
Xetrov90000723m.g	1.39031	0.037305	0.0533769	0.698897	0.484616	NA
Xetrov90000724m.g	543.501	0.0949359	0.170272	0.557554	0.577149	0.909244
Xetrov90000725m.g	46.1756	0.243445	0.200168	1.2162	0.223908	NA
Xetrov90000727m.g	27.0806	0.0329139	0.182693	0.180159	0.857027	NA
Xetrov90000728m.g	0.514641	0.00306308	0.0401026	0.0763811	0.939116	NA
Xetrov90000732m.g	421.774	0.260247	0.186713	1.39383	0.163368	0.656316
Xetrov90000734m.g	58.4565	0.105252	0.201689	0.521853	0.601773	NA
Xetrov90000736m.g	9.53939	0.011144	0.141792	0.0785941	0.937356	NA
Xetrov90000737m.g	641.107	-0.100629	0.153294	-0.656443	0.511539	0.889279
Xetrov90000740m.g	10.9183	-0.149896	0.149295	-1.00403	0.315364	NA
Xetrov90000741m.g	2259.53	0.128169	0.150955	0.849053	0.395852	0.824838
Xetrov90000742m.g	4338.45	-0.0382873	0.145661	-0.262853	0.792664	0.957863
Xetrov90000743m.g	123.486	-0.137603	0.195001	-0.705652	0.480404	0.870625
Xetrov90000744m.g	41.9757	0.0570188	0.196984	0.289459	0.77223	NA
Xetrov90000747m.g	2533.6	-0.0507929	0.13529	-0.375438	0.707335	0.939042
Xetrov90000748m.g	719.506	0.123284	0.16001	0.770478	0.441016	0.848677
Xetrov90000749m.g	0.558122	0.0131647	0.0404289	0.325625	0.744708	NA
Xetrov90000751m.g	2134.7	0.207216	0.160261	1.29299	0.196014	0.693814
Xetrov90000753m.g	1746.63	0.307164	0.173992	1.76539	0.0774978	0.520761
Xetrov90000754m.g	3.772	0.0507387	0.0867252	0.585052	0.558513	NA
Xetrov90000755m.g	708.466	0.521213	0.192973	2.70097	0.00691377	0.250009
Xetrov90000756m.g	3204.87	-0.119669	0.140539	-0.851501	0.394491	0.824838
Xetrov90000758m.g	1430.32	-0.219542	0.143509	-1.52981	0.126063	0.610915
Xetrov90000760m.g	4482.05	-0.190847	0.129783	-1.4705	0.141426	0.627765
Xetrov90000761m.g	3567.65	-0.18755	0.134035	-1.39927	0.161732	0.654529
Xetrov90000762m.g	0	NA	NA	NA	NA	NA
Xetrov90000764m.g	1501.76	0.159253	0.13869	1.14826	0.25086	0.741196
Xetrov90000765m.g	7769.31	-0.247188	0.135552	-1.82356	0.0682189	0.50178
Xetrov90000766m.g	103.972	0.0825578	0.198875	0.415124	0.678051	NA
Xetrov90000770m.g	1477.75	-0.0669528	0.193431	-0.346134	0.729242	0.943075
Xetrov90000772m.g	3677	-0.0568331	0.146244	-0.388618	0.697559	0.937031
Xetrov90000773m.g	40.7607	-0.0142367	0.194691	-0.0731245	0.941707	NA
Xetrov90000775m.g	43.893	0.0548114	0.196936	0.278321	0.780766	NA
Xetrov90000776m.g	3.10535	0.0327791	0.0959264	0.341711	0.732568	NA
Xetrov90000778m.g	2.49838	0.0349484	0.073566	0.475061	0.634743	NA
Xetrov90000779m.g	1130.18	-0.107055	0.144543	-0.740643	0.45891	0.860397
Xetrov90000780m.g	1206.83	0.0206719	0.146115	0.141477	0.887493	0.977794
Xetrov90000781m.g	520.484	-0.0817415	0.173871	-0.470128	0.638264	0.92144
Xetrov90000782m.g	267.621	-0.400167	0.181755	-2.20168	0.0276883	0.381881
Xetrov90000787m.g	1582.66	-0.156642	0.144729	-1.08232	0.279112	0.761528
Xetrov90000789m.g	9.35522	0.0620277	0.136709	0.453721	0.65003	NA
Xetrov90000797m.g	301.234	0.0728291	0.189012	0.385315	0.700004	0.937873
Xetrov90000800m.g	351.059	-0.00415635	0.173168	-0.0240019	0.980851	0.99698
Xetrov90000801m.g	2146.96	-0.108794	0.145072	-0.74993	0.453297	0.857366
Xetrov90000805m.g	1135.76	0.196067	0.154762	1.26689	0.205194	0.701608
Xetrov90000806m.g	1382.4	0.123117	0.146069	0.84287	0.399301	0.827066
Xetrov90000808m.g	1780.4	0.26183	0.147145	1.7794	0.0751745	0.513831
Xetrov90000812m.g	399.35	-0.147802	0.173672	-0.851041	0.394746	0.824838
Xetrov90000814m.g	0	NA	NA	NA	NA	NA
Xetrov90000819m.g	3.66993	0.01367	0.0872769	0.156629	0.875538	NA
Xetrov90000820m.g	8352	-0.0227308	0.130513	-0.174166	0.861735	0.975205
Xetrov90000821m.g	0.356579	0.0198636	0.0400446	0.496038	0.619867	NA
Xetrov90000822m.g	206.634	-0.10113	0.181112	-0.558383	0.576583	0.909244
Xetrov90000824m.g	24.1261	0.0576065	0.17343	0.332159	0.739769	NA
Xetrov90000826m.g	305.961	0.0817082	0.183402	0.445514	0.655948	0.925023
Xetrov90000827m.g	213.56	0.500802	0.187125	2.67629	0.00744414	0.256104
Xetrov90000829m.g	2572.31	0.0533858	0.178966	0.298302	0.765473	0.950608
Xetrov90000833m.g	930.082	-0.164765	0.151283	-1.08912	0.276101	0.760024
Xetrov90000834m.g	1.01887	0.0176182	0.0463912	0.379774	0.704113	NA
Xetrov90000836m.g	1281.26	0.0762277	0.158332	0.481441	0.630203	0.920908
Xetrov90000838m.g	4.63877	0.0841998	0.0898823	0.936779	0.348872	NA
Xetrov90000845m.g	1794.02	0.228059	0.14232	1.60244	0.109059	0.584032
Xetrov90000846m.g	0.42528	-0.00244198	0.0397878	-0.0613751	0.95106	NA
Xetrov90000848m.g	7098.15	0.156661	0.14369	1.09026	0.275597	0.75918
Xetrov90000849m.g	1208.2	-0.13531	0.146313	-0.924799	0.35507	0.804612
Xetrov90000851m.g	776.266	-0.078132	0.14936	-0.523113	0.600896	0.915219
Xetrov90000852m.g	2753.5	-0.217179	0.135628	-1.60129	0.109314	0.584155
Xetrov90000856m.g	479.374	0.0646163	0.161693	0.399622	0.689435	0.93391
Xetrov90000858m.g	15.6834	-0.117798	0.161423	-0.729749	0.465544	NA
Xetrov90000861m.g	19.0259	-0.052675	0.174322	-0.30217	0.762522	NA
Xetrov90000863m.g	345.269	-0.00209208	0.169335	-0.0123547	0.990143	0.998827
Xetrov90000864m.g	8.34643	0.0632691	0.136769	0.462598	0.643652	NA
Xetrov90000866m.g	0.913776	-0.0017883	0.0439864	-0.0406557	0.96757	NA
Xetrov90000867m.g	3.53919	0.0389777	0.101543	0.383855	0.701086	NA
Xetrov90000869m.g	117.732	0.0909978	0.196859	0.462248	0.643903	0.921925
Xetrov90000871m.g	22.1188	-0.115535	0.180256	-0.64095	0.521555	NA
Xetrov90000874m.g	125.818	0.0584052	0.1951	0.29936	0.764665	0.950608
Xetrov90000876m.g	7.60064	-0.0495295	0.11763	-0.42106	0.673711	NA
Xetrov90000877m.g	14.4392	0.128613	0.150798	0.852881	0.393725	NA
Xetrov90000879m.g	1.4351	0.0553754	0.055403	0.9995	0.317552	NA
Xetrov90000880m.g	0.871167	0.0296338	0.0411527	0.720092	0.471468	NA
Xetrov90000882m.g	0.593592	0.0247701	0.0403407	0.614022	0.539201	NA
Xetrov90000883m.g	8153.79	-0.235688	0.127698	-1.84567	0.0649409	0.492189
Xetrov90000884m.g	3.71089	0.0273191	0.0842839	0.324132	0.745838	NA
Xetrov90000885m.g	4491.52	0.0235178	0.150904	0.155846	0.876155	0.975413
Xetrov90000888m.g	4603	0.166444	0.149848	1.11076	0.266674	0.753075
Xetrov90000889m.g	811.573	-0.267549	0.162435	-1.64711	0.0995348	0.563803
Xetrov90000890m.g	2061.24	-0.298646	0.158266	-1.88699	0.0591616	0.474516
Xetrov90000896m.g	2256.52	0.0219335	0.134969	0.162509	0.870905	0.975352
Xetrov90000899m.g	285.436	-0.15779	0.181624	-0.868775	0.38497	0.822774
Xetrov90000900m.g	1111.03	0.064851	0.140805	0.460572	0.645105	0.922351
Xetrov90000906m.g	0	NA	NA	NA	NA	NA
Xetrov90000907m.g	923.367	-0.0624426	0.149159	-0.418632	0.675485	0.93064
Xetrov90000910m.g	3031.38	0.0539639	0.131293	0.411019	0.681058	0.931286
Xetrov90000914m.g	605.381	0.163609	0.163052	1.00342	0.31566	0.782867
Xetrov90000915m.g	1571.93	-0.253659	0.151042	-1.6794	0.0930747	0.551214
Xetrov90000916m.g	2296.92	0.0648038	0.149899	0.432315	0.665512	0.927592
Xetrov90000919m.g	1289.58	0.0126218	0.1527	0.082657	0.934124	0.989105
Xetrov90000920m.g	144.801	0.268566	0.20137	1.3337	0.182303	0.677602
Xetrov90000923m.g	1544.83	-0.0528506	0.137192	-0.38523	0.700067	0.937873
Xetrov90000925m.g	1490.2	-0.132434	0.148928	-0.889247	0.37387	0.816012
Xetrov90000926m.g	727.112	-0.0915339	0.152231	-0.601281	0.547653	0.901219
Xetrov90000927m.g	0	NA	NA	NA	NA	NA
Xetrov90000928m.g	0.948915	0.0171658	0.0516984	0.332037	0.739861	NA
Xetrov90000929m.g	5.40474	-0.0357998	0.10492	-0.341211	0.732944	NA
Xetrov90000932m.g	11.5727	0.0763422	0.145983	0.522954	0.601006	NA
Xetrov90000933m.g	1515.12	0.0707396	0.146174	0.483943	0.628427	0.920908
Xetrov90000936m.g	842.731	-0.333397	0.155607	-2.14255	0.032149	0.396607
Xetrov90000939m.g	189.63	0.362584	0.194451	1.86465	0.0622305	0.483287
Xetrov90000940m.g	0.173083	-0.0118201	0.0397878	-0.297077	0.766407	NA
Xetrov90000941m.g	700	-0.0795418	0.177429	-0.448302	0.653935	0.92494
Xetrov90000946m.g	25.3104	-0.128552	0.183991	-0.698686	0.484748	NA
Xetrov90000950m.g	2162.94	-0.0447826	0.161832	-0.276722	0.781993	0.955272
Xetrov90000952m.g	6495.45	0.164368	0.128125	1.28287	0.199537	0.696019
Xetrov90000953m.g	3258.47	-0.083464	0.130788	-0.638162	0.523369	0.892768
Xetrov90000954m.g	287.651	0.0925961	0.186875	0.495498	0.620249	0.919645
Xetrov90000955m.g	13209.2	0.139332	0.133564	1.04319	0.29686	0.773897
Xetrov90000956m.g	1947.59	0.261574	0.135506	1.93034	0.0535642	0.462091
Xetrov90000959m.g	3505.16	-0.0181103	0.131947	-0.137254	0.89083	0.978069
Xetrov90000967m.g	39.4422	0.212416	0.194301	1.09323	0.274292	NA
Xetrov90000968m.g	748.436	-0.228839	0.151027	-1.51522	0.129716	0.613646
Xetrov90000970m.g	137.35	-0.204226	0.198163	-1.03059	0.302731	0.776994
Xetrov90000972m.g	2319.53	0.248397	0.156453	1.58768	0.112359	0.587184
Xetrov90000973m.g	0.591243	-0.0295685	0.0405227	-0.729677	0.465588	NA
Xetrov90000974m.g	954.104	0.283063	0.194475	1.45552	0.145525	0.630985
Xetrov90000975m.g	518.474	-0.137045	0.164813	-0.831517	0.405681	0.829742
Xetrov90000976m.g	5.38732	0.10584	0.105467	1.00353	0.315604	NA
Xetrov90000977m.g	1031.51	0.312724	0.157059	1.99112	0.0464675	0.434341
Xetrov90000981m.g	0	NA	NA	NA	NA	NA
Xetrov90000982m.g	5.02998	0.00184656	0.109708	0.0168316	0.986571	NA
Xetrov90000984m.g	295.124	0.132938	0.179178	0.741935	0.458127	0.860242
Xetrov90000987m.g	5104.43	0.0390515	0.150477	0.259518	0.795236	0.958027
Xetrov90000989m.g	3527.57	-0.0481757	0.138574	-0.347652	0.728102	0.942708
Xetrov90000990m.g	6.36587	0.166545	0.122608	1.35835	0.174352	NA
Xetrov90000991m.g	11762.3	-0.0259721	0.1352	-0.192101	0.847663	0.972993
Xetrov90000992m.g	267.427	-0.167284	0.184561	-0.90639	0.364729	0.81163
Xetrov90000993m.g	474.309	0.0696497	0.16628	0.418871	0.675311	0.930584
Xetrov90000994m.g	1447.17	-0.0489513	0.137245	-0.35667	0.721339	0.94256
Xetrov90000996m.g	2681.28	-0.122709	0.13438	-0.913151	0.361163	0.809101
Xetrov90000999m.g	3.13177	0.0327853	0.0789645	0.415191	0.678002	NA
Xetrov90001003m.g	553.046	-0.180132	0.176102	-1.02289	0.306362	0.780362
Xetrov90001004m.g	0.553844	-0.0211981	0.0397878	-0.53278	0.594186	NA
Xetrov90001005m.g	75.948	-0.132107	0.202433	-0.652597	0.514016	NA
Xetrov90001007m.g	0.486476	-0.0147625	0.0402657	-0.366627	0.713897	NA
Xetrov90001008m.g	432.468	-0.179279	0.1716	-1.04475	0.296139	0.773897
Xetrov90001010m.g	985.133	0.0642752	0.169801	0.378532	0.705035	0.939042
Xetrov90001011m.g	314.154	0.0952808	0.172191	0.553342	0.580029	0.909702
Xetrov90001012m.g	3447.48	-0.249187	0.129263	-1.92774	0.053887	0.462914
Xetrov90001013m.g	3363.3	0.115958	0.14796	0.783709	0.433211	0.84452
Xetrov90001017m.g	131.006	0.101835	0.19854	0.512919	0.608008	0.917752
Xetrov90001018m.g	2388.22	0.0386803	0.14496	0.266834	0.789597	0.957649
Xetrov90001021m.g	1418.16	-0.0292267	0.181119	-0.161368	0.871804	0.975413
Xetrov90001023m.g	1.53708	-0.0030528	0.0622336	-0.0490539	0.960876	NA
Xetrov90001027m.g	629.688	-0.385868	0.171052	-2.25586	0.0240796	0.368886
Xetrov90001029m.g	2461.61	0.104848	0.165353	0.634082	0.526028	0.892912
Xetrov90001032m.g	508.806	-0.113176	0.163077	-0.694004	0.48768	0.874916
Xetrov90001034m.g	422.517	-0.175451	0.179278	-0.978651	0.327753	0.788964
Xetrov90001035m.g	292.18	0.142237	0.179518	0.792326	0.428171	0.842098
Xetrov90001036m.g	761.55	-0.200459	0.151495	-1.3232	0.185768	0.681402
Xetrov90001038m.g	0.276922	-0.0118201	0.0397878	-0.297077	0.766407	NA
Xetrov90001039m.g	271.105	-0.0370673	0.17521	-0.211559	0.832451	0.967734
Xetrov90001043m.g	0	NA	NA	NA	NA	NA
Xetrov90001058m.g	5791.15	0.196143	0.171574	1.14319	0.252958	0.741301
Xetrov90001061m.g	716.395	0.115596	0.175763	0.657679	0.510744	0.888985
Xetrov90001062m.g	19251.4	-0.12654	0.131415	-0.962907	0.335594	0.795379
Xetrov90001063m.g	2688.18	-0.223608	0.142829	-1.56557	0.11745	0.596606
Xetrov90001064m.g	1624.47	-0.150838	0.162136	-0.930318	0.352206	0.802248
Xetrov90001065m.g	144.168	0.0923758	0.202327	0.456567	0.647982	0.92334
Xetrov90001066m.g	3382.38	0.117851	0.164659	0.715728	0.474159	0.867161
Xetrov90001069m.g	74.8084	-0.179045	0.202452	-0.884381	0.376491	NA
Xetrov90001070m.g	0.237719	0.0157948	0.0398129	0.396724	0.691571	NA
Xetrov90001073m.g	795.265	-0.152587	0.147725	-1.03292	0.301642	0.776536
Xetrov90001075m.g	1.31076	0.0358603	0.052302	0.685639	0.492941	NA
Xetrov90001077m.g	0.370947	-0.00244198	0.0397878	-0.0613751	0.95106	NA
Xetrov90001078m.g	543.258	0.0212448	0.160027	0.132757	0.894386	0.980201
Xetrov90001079m.g	7251.68	0.29429	0.150718	1.95259	0.0508686	0.452201
Xetrov90001080m.g	678.847	0.0390836	0.153665	0.254343	0.799231	0.958443
Xetrov90001081m.g	340.896	-0.000141077	0.176308	-0.000800175	0.999362	0.999842
Xetrov90001082m.g	890.598	-0.327843	0.150825	-2.17366	0.0297308	0.387094
Xetrov90001085m.g	59.737	0.181435	0.192521	0.942416	0.34598	NA
Xetrov90001086m.g	0	NA	NA	NA	NA	NA
Xetrov90001087m.g	16.5047	-0.0432139	0.157127	-0.275024	0.783298	NA
Xetrov90001088m.g	1.46187	-0.00542947	0.0653453	-0.0830889	0.933781	NA
Xetrov90001089m.g	0.11886	0.0069361	0.0397878	0.174327	0.861608	NA
Xetrov90001090m.g	4.87947	-0.0287377	0.0994797	-0.28888	0.772673	NA
Xetrov90001091m.g	335.309	0.167188	0.191679	0.872231	0.383082	0.821416
Xetrov90001092m.g	186.445	0.0601258	0.201564	0.298297	0.765477	0.950608
Xetrov90001093m.g	1562.06	-0.0373914	0.146244	-0.255678	0.7982	0.958443
Xetrov90001094m.g	1832.3	0.345343	0.145765	2.36917	0.0178281	0.330055
Xetrov90001095m.g	1828.61	-0.127076	0.135966	-0.934613	0.349988	0.800321
Xetrov90001097m.g	632.46	-0.0201587	0.153653	-0.131196	0.89562	0.980546
Xetrov90001098m.g	39.1404	0.0433654	0.194168	0.223339	0.823271	NA
Xetrov90001100m.g	494.851	0.209293	0.170315	1.22886	0.219125	0.715802
Xetrov90001101m.g	5090.76	-0.0510266	0.133476	-0.382291	0.702246	0.938748
Xetrov90001103m.g	9.2731	-0.0450701	0.13998	-0.321975	0.747472	NA
Xetrov90001110m.g	20.898	0.261631	0.172742	1.51458	0.129879	NA
Xetrov90001111m.g	40.4269	0.0625337	0.187493	0.333526	0.738738	NA
Xetrov90001113m.g	556.412	0.0771818	0.15501	0.497916	0.618543	0.919465
Xetrov90001118m.g	11.3469	-0.13505	0.138777	-0.973144	0.330482	NA
Xetrov90001119m.g	0	NA	NA	NA	NA	NA
Xetrov90001120m.g	47.038	0.131132	0.190526	0.688265	0.491286	NA
Xetrov90001122m.g	0.148357	0.0069361	0.0397878	0.174327	0.861608	NA
Xetrov90001123m.g	395.499	-0.191101	0.163535	-1.16856	0.24258	0.735409
Xetrov90001124m.g	1.41926	-0.0415143	0.0476891	-0.87052	0.384016	NA
Xetrov90001125m.g	2561.57	-0.206775	0.143952	-1.43642	0.150883	0.639698
Xetrov90001126m.g	1184.32	-0.0648741	0.160828	-0.403375	0.686673	0.932555
Xetrov90001127m.g	24.9941	0.155548	0.184013	0.845315	0.397935	NA
Xetrov90001131m.g	1.72617	-0.0238239	0.0586449	-0.406239	0.684567	NA
Xetrov90001133m.g	2651.8	0.0229372	0.132645	0.172922	0.862713	0.975205
Xetrov90001134m.g	688.013	-0.300346	0.155684	-1.9292	0.0537059	0.462091
Xetrov90001135m.g	15.2158	-0.114445	0.158721	-0.72105	0.470879	NA
Xetrov90001136m.g	16.1567	-0.021053	0.158258	-0.13303	0.89417	NA
Xetrov90001137m.g	1343.16	0.184318	0.17822	1.03422	0.301035	0.775843
Xetrov90001139m.g	81.4418	-0.0211597	0.20237	-0.104559	0.916725	NA
Xetrov90001140m.g	0.11886	0.0069361	0.0397878	0.174327	0.861608	NA
Xetrov90001141m.g	780.257	-0.0773158	0.181259	-0.426549	0.669708	0.928323
Xetrov90001142m.g	1.27584	-0.0103044	0.0453682	-0.227128	0.820324	NA
Xetrov90001143m.g	1782.86	0.124027	0.152913	0.811091	0.417313	0.835213
Xetrov90001144m.g	8269.84	-0.0622167	0.126323	-0.492522	0.62235	0.919645
Xetrov90001150m.g	538.706	0.226538	0.167423	1.35309	0.176028	0.670303
Xetrov90001151m.g	1254.41	0.0577514	0.146544	0.394089	0.693515	0.936174
Xetrov90001153m.g	272.9	0.418159	0.175666	2.38042	0.0172927	0.327863
Xetrov90001155m.g	976.904	0.0224695	0.145283	0.15466	0.877089	0.975821
Xetrov90001157m.g	953.243	-0.0928104	0.158759	-0.584599	0.558817	0.903005
Xetrov90001161m.g	3007.3	0.0425848	0.159663	0.266717	0.789687	0.957649
Xetrov90001162m.g	0.122539	-0.0118201	0.0397878	-0.297077	0.766407	NA
Xetrov90001168m.g	1.43038	0.021481	0.0582758	0.368609	0.712419	NA
Xetrov90001169m.g	9623.09	0.461107	0.181841	2.53578	0.0112198	0.285821
Xetrov90001171m.g	346.071	-0.302202	0.176998	-1.70738	0.087752	0.540285
Xetrov90001174m.g	73.0673	-0.0172032	0.202275	-0.0850483	0.932223	NA
Xetrov90001175m.g	230.336	0.299008	0.190597	1.5688	0.116695	0.596606
Xetrov90001176m.g	4294.84	-0.0316009	0.129224	-0.244543	0.80681	0.961967
Xetrov90001179m.g	140.504	0.187771	0.196206	0.957009	0.338563	0.79644
Xetrov90001180m.g	350.315	-0.156066	0.175846	-0.887512	0.374803	0.816671
Xetrov90001185m.g	2969.07	-0.146515	0.138764	-1.05586	0.291032	0.769891
Xetrov90001187m.g	0	NA	NA	NA	NA	NA
Xetrov90001188m.g	3.06122	0.0265531	0.0828692	0.320421	0.748649	NA
Xetrov90001189m.g	21527.6	-0.315846	0.126246	-2.50183	0.0123554	0.300401
Xetrov90001192m.g	2358.06	0.125673	0.172856	0.72704	0.467201	0.863717
Xetrov90001193m.g	152.917	0.0728242	0.197357	0.368998	0.712129	0.940976
Xetrov90001195m.g	6.12238	-0.0682531	0.111796	-0.610513	0.541522	NA
Xetrov90001197m.g	0.395782	-0.00244198	0.0397878	-0.0613751	0.95106	NA
Xetrov90001198m.g	117.842	0.0691218	0.201599	0.342868	0.731698	0.943358
Xetrov90001200m.g	91.2495	0.0374056	0.201897	0.185271	0.853017	NA
Xetrov90001202m.g	3.98722	-0.0239267	0.0953351	-0.250974	0.801834	NA
Xetrov90001204m.g	2108.84	-0.106669	0.161215	-0.661659	0.50819	0.887571
Xetrov90001205m.g	4906.43	-0.130206	0.12916	-1.0081	0.313408	0.782635
Xetrov90001206m.g	4873.4	-0.0688783	0.127599	-0.539803	0.589333	0.913886
Xetrov90001207m.g	324.051	-0.137615	0.172999	-0.795467	0.426342	0.842098
Xetrov90001209m.g	3312.55	-0.204625	0.135223	-1.51324	0.13022	0.613646
Xetrov90001210m.g	2.12645	0.0830631	0.0792537	1.04807	0.294608	NA
Xetrov90001215m.g	21.2553	0.0289004	0.165584	0.174536	0.861444	NA
Xetrov90001218m.g	2458.49	0.134647	0.152992	0.88009	0.378811	0.81889
Xetrov90001220m.g	3099.41	-0.262672	0.145287	-1.80795	0.0706145	0.509835
Xetrov90001223m.g	0	NA	NA	NA	NA	NA
Xetrov90001225m.g	33.9851	0.0323441	0.191394	0.168992	0.865803	NA
Xetrov90001227m.g	36.3071	0.012066	0.192505	0.0626788	0.950022	NA
Xetrov90001228m.g	62.6394	0.0306492	0.200926	0.15254	0.878761	NA
Xetrov90001229m.g	33.8224	0.140359	0.178412	0.786709	0.431452	NA
Xetrov90001231m.g	2.11686	0.00333609	0.0680807	0.049002	0.960918	NA
Xetrov90001235m.g	1116.08	0.166487	0.141233	1.17881	0.238473	0.732589
Xetrov90001236m.g	1036.93	-0.0491391	0.149453	-0.328793	0.742312	0.944368
Xetrov90001238m.g	1430.36	0.0641963	0.139779	0.459271	0.646039	0.923018
Xetrov90001239m.g	0.544085	0.0248414	0.0402563	0.617081	0.537181	NA
Xetrov90001240m.g	284.876	0.00153529	0.173815	0.00883287	0.992952	0.998827
Xetrov90001241m.g	1736.31	0.196992	0.145172	1.35695	0.174797	0.668931
Xetrov90001244m.g	1198.16	0.133088	0.146933	0.905777	0.365054	0.811928
Xetrov90001245m.g	1720.52	0.0968989	0.143876	0.673488	0.500637	0.883265
Xetrov90001246m.g	24.2847	-0.0750265	0.177812	-0.421943	0.673066	NA
Xetrov90001248m.g	0	NA	NA	NA	NA	NA
Xetrov90001250m.g	1.57694	0.0552976	0.0617291	0.895812	0.370353	NA
Xetrov90001252m.g	8.33157	-0.0753493	0.135331	-0.556778	0.577679	NA
Xetrov90001255m.g	5065.04	0.0822856	0.135028	0.609398	0.542261	0.89759
Xetrov90001256m.g	3296.06	-0.0503033	0.149813	-0.335775	0.737041	0.944289
Xetrov90001257m.g	0.296715	0.0163142	0.0397878	0.410029	0.681784	NA
Xetrov90001258m.g	0	NA	NA	NA	NA	NA
Xetrov90001260m.g	54.3578	0.0102926	0.201541	0.0510696	0.95927	NA
Xetrov90001261m.g	213.17	0.297695	0.182564	1.63063	0.102968	0.570606
Xetrov90001263m.g	56.9552	0.143734	0.20222	0.710784	0.477218	NA
Xetrov90001279m.g	159.731	-0.0702633	0.191218	-0.36745	0.713283	0.940976
Xetrov90001280m.g	139.133	0.00892304	0.197551	0.0451683	0.963973	0.995709
Xetrov90001281m.g	276.59	0.255922	0.174009	1.47073	0.141363	0.627765
Xetrov90001288m.g	1371.82	-0.0746648	0.144534	-0.516591	0.605442	0.916342
Xetrov90001289m.g	6699.78	-0.186954	0.132677	-1.40909	0.158808	0.648839
Xetrov90001290m.g	5419.42	0.104021	0.145984	0.712551	0.476124	0.867658
Xetrov90001291m.g	11700.2	-0.184183	0.127862	-1.44049	0.14973	0.637622
Xetrov90001293m.g	2663.72	0.0238931	0.137714	0.173498	0.86226	0.975205
Xetrov90001296m.g	9.88851	-0.0583877	0.137594	-0.424349	0.671311	NA
Xetrov90001297m.g	121.388	-0.044101	0.199694	-0.220843	0.825215	0.965371
Xetrov90001299m.g	332.535	-0.23573	0.183437	-1.28507	0.198767	0.696019
Xetrov90001300m.g	4057.4	-0.0985059	0.129122	-0.762892	0.445528	0.851541
Xetrov90001302m.g	141.63	0.208859	0.198791	1.05065	0.29342	0.771993
Xetrov90001303m.g	1137.05	-0.122123	0.14167	-0.862024	0.388674	0.824838
Xetrov90001304m.g	4343.34	-0.229716	0.143783	-1.59765	0.110121	0.585899
Xetrov90001305m.g	1894.57	-0.159219	0.137384	-1.15894	0.246481	0.736459
Xetrov90001307m.g	968.139	-0.367857	0.166276	-2.21233	0.0269439	0.376512
Xetrov90001308m.g	857.878	0.0377966	0.153134	0.24682	0.805048	0.961147
Xetrov90001309m.g	419.19	0.063309	0.181525	0.348762	0.727268	0.942579
Xetrov90001311m.g	4538.93	0.295989	0.177021	1.67206	0.0945132	0.554814
Xetrov90001313m.g	25501.4	-0.160094	0.126948	-1.2611	0.207272	0.70342
Xetrov90001314m.g	2419.31	-0.0745067	0.138393	-0.538372	0.590321	0.914171
Xetrov90001315m.g	2.54059	-0.055607	0.0834069	-0.666696	0.504966	NA
Xetrov90001317m.g	0.597977	0.0143593	0.040483	0.3547	0.722814	NA
Xetrov90001318m.g	0.237719	0.0157948	0.0398129	0.396724	0.691571	NA
Xetrov90001319m.g	656.411	-0.344232	0.161621	-2.12987	0.0331821	0.40196
Xetrov90001320m.g	1508.48	-0.0359265	0.147175	-0.244107	0.807148	0.96199
Xetrov90001322m.g	6224.4	-0.141174	0.126967	-1.11189	0.266185	0.753075
Xetrov90001325m.g	2617.92	-0.0391591	0.143951	-0.272031	0.785598	0.957119
Xetrov90001326m.g	1146.38	0.0247577	0.171177	0.144632	0.885001	0.977766
Xetrov90001327m.g	0.276922	-0.0118201	0.0397878	-0.297077	0.766407	NA
Xetrov90001328m.g	1551.23	0.200974	0.160674	1.25082	0.211002	0.709212
Xetrov90001329m.g	308.787	-0.278259	0.183262	-1.51837	0.128922	0.613646
Xetrov90001330m.g	2240.49	-0.0800115	0.139502	-0.573553	0.56627	0.905744
Xetrov90001331m.g	75.4788	-0.174728	0.202262	-0.863872	0.387658	NA
Xetrov90001333m.g	0	NA	NA	NA	NA	NA
Xetrov90001334m.g	4694.28	0.238762	0.176396	1.35355	0.175879	0.670202
Xetrov90001335m.g	2100	-0.0238575	0.140453	-0.169862	0.865119	0.975352
Xetrov90001337m.g	87.5467	0.0276619	0.200605	0.137893	0.890325	NA
Xetrov90001338m.g	7439.36	0.0643622	0.139847	0.460232	0.645349	0.92236
Xetrov90001339m.g	3993.71	0.0436713	0.145824	0.29948	0.764574	0.950608
Xetrov90001340m.g	0.148357	0.0069361	0.0397878	0.174327	0.861608	NA
Xetrov90001342m.g	18.7328	0.040757	0.173561	0.234828	0.814343	NA
Xetrov90001343m.g	1.10957	0.0114791	0.0464855	0.246939	0.804955	NA
Xetrov90001349m.g	4.68329	0.0803294	0.106113	0.757018	0.449039	NA
Xetrov90001357m.g	261.405	0.108386	0.180796	0.599491	0.548846	0.901219
Xetrov90001360m.g	1.02688	0.0258072	0.0533101	0.484095	0.628318	NA
Xetrov90001361m.g	11640	-0.148172	0.134691	-1.10009	0.271294	0.756857
Xetrov90001362m.g	9456.42	-0.150961	0.132853	-1.13631	0.255829	0.743452
Xetrov90001365m.g	875.736	0.00881614	0.152199	0.0579253	0.953808	0.994598
Xetrov90001366m.g	3484.13	-0.0443331	0.146334	-0.302958	0.761922	0.95025
Xetrov90001367m.g	950.297	0.0184179	0.157103	0.117235	0.906674	0.982197
Xetrov90001368m.g	720.879	0.0817956	0.148757	0.549862	0.582414	0.909982
Xetrov90001369m.g	1365.53	-0.18397	0.140067	-1.31344	0.189033	0.685954
Xetrov90001371m.g	5.51483	0.00923009	0.114908	0.0803257	0.935978	NA
Xetrov90001372m.g	122.729	-0.174933	0.201119	-0.869799	0.38441	0.822418
Xetrov90001376m.g	70.0079	0.129223	0.198799	0.650015	0.515683	NA
Xetrov90001377m.g	0.713158	0.027117	0.0407322	0.665738	0.505579	NA
Xetrov90001380m.g	3870.54	-0.104945	0.128346	-0.81767	0.413546	0.832554
Xetrov90001381m.g	183.667	-0.116238	0.190123	-0.611381	0.540947	0.89759
Xetrov90001382m.g	1124.27	-0.0316719	0.144355	-0.219403	0.826336	0.965871
Xetrov90001383m.g	2222.23	-0.112174	0.144951	-0.773876	0.439004	0.847041
Xetrov90001384m.g	418.966	0.0434924	0.174909	0.248657	0.803626	0.96064
Xetrov90001385m.g	1046.2	0.0363311	0.164029	0.221492	0.824709	0.965321
Xetrov90001389m.g	2.92254	-0.0488871	0.0665272	-0.734844	0.462434	NA
Xetrov90001391m.g	7.87676	-0.0855044	0.129524	-0.660145	0.509161	NA
Xetrov90001392m.g	0	NA	NA	NA	NA	NA
Xetrov90001393m.g	0.875284	-0.0229311	0.0440339	-0.520761	0.602533	NA
Xetrov90001394m.g	243.906	-0.00731114	0.181274	-0.040332	0.967828	0.996037
Xetrov90001395m.g	53.0028	0.220544	0.200486	1.10005	0.271312	NA
Xetrov90001397m.g	949.59	-0.0285148	0.14394	-0.198103	0.842965	0.972236
Xetrov90001398m.g	2914.81	-0.108655	0.13286	-0.817814	0.413463	0.832554
Xetrov90001399m.g	1616.14	0.100028	0.150394	0.665108	0.505981	0.886741
Xetrov90001402m.g	80.4564	0.426818	0.202354	2.10927	0.0349214	NA
Xetrov90001403m.g	0.356579	0.0198636	0.0400446	0.496038	0.619867	NA
Xetrov90001405m.g	1664.53	0.0180108	0.1395	0.129109	0.897271	0.981229
Xetrov90001406m.g	7739.04	0.124848	0.125287	0.996496	0.319009	0.783245
Xetrov90001407m.g	953.464	0.214543	0.159364	1.34624	0.178225	0.672323
Xetrov90001410m.g	3218.95	-0.197797	0.159263	-1.24195	0.214254	0.710965
Xetrov90001411m.g	2852.49	-0.259707	0.131207	-1.97937	0.0477749	0.439818
Xetrov90001412m.g	0.519248	-0.0283981	0.0401415	-0.707452	0.479286	NA
Xetrov90001414m.g	205.831	-0.0502006	0.190741	-0.263188	0.792406	0.957863
Xetrov90001415m.g	2250.15	-0.0698349	0.134967	-0.517421	0.604862	0.916342
Xetrov90001416m.g	3386.18	0.0665926	0.142883	0.466064	0.64117	0.92144
Xetrov90001419m.g	4.97107	-0.038199	0.104426	-0.365798	0.714516	NA
Xetrov90001421m.g	14459.4	0.0798223	0.129459	0.616584	0.537509	0.897367
Xetrov90001424m.g	4121.66	-0.0961148	0.138074	-0.696113	0.486358	0.874174
Xetrov90001425m.g	1362	0.236482	0.149239	1.58458	0.113061	0.5892
Xetrov90001427m.g	2090.42	-0.0878531	0.135731	-0.64726	0.517464	0.891639
Xetrov90001428m.g	2480.63	-0.345572	0.137777	-2.50819	0.012135	0.295886
Xetrov90001432m.g	541.049	-0.0797656	0.180835	-0.441096	0.659143	0.925352
Xetrov90001433m.g	841.98	-0.0801983	0.173585	-0.462012	0.644073	0.921925
Xetrov90001434m.g	379.841	-0.363504	0.177602	-2.04673	0.0406842	0.419136
Xetrov90001435m.g	4565.46	-0.121703	0.127603	-0.953758	0.340206	0.797903
Xetrov90001436m.g	5160.86	0.136782	0.132542	1.032	0.302074	0.776877
Xetrov90001437m.g	202.571	0.0683571	0.18523	0.36904	0.712098	0.940976
Xetrov90001438m.g	1133.25	-0.206098	0.1469	-1.40299	0.16062	0.652108
Xetrov90001439m.g	0.647869	-0.010301	0.0403254	-0.255446	0.798379	NA
Xetrov90001440m.g	151.738	-0.0388342	0.191496	-0.202794	0.839296	0.971194
Xetrov90001441m.g	1769.06	0.0650759	0.150984	0.431012	0.666459	0.927656
Xetrov90001442m.g	5146.02	-0.0882178	0.135932	-0.648986	0.516348	0.891318
Xetrov90001444m.g	4.72076	-0.0242129	0.0945178	-0.256173	0.797818	NA
Xetrov90001445m.g	2095.98	0.00817531	0.144475	0.0565864	0.954875	0.994806
Xetrov90001447m.g	50.8716	-0.204342	0.196699	-1.03885	0.298873	NA
Xetrov90001449m.g	1060.06	0.159244	0.160538	0.991938	0.321228	0.784369
Xetrov90001450m.g	584.072	-0.0291309	0.159488	-0.182653	0.855071	0.974209
Xetrov90001451m.g	9.02723	0.118035	0.123363	0.956805	0.338666	NA
Xetrov90001452m.g	1835.71	-0.465842	0.137528	-3.38725	0.000705977	0.0990577
Xetrov90001454m.g	2958	0.0725574	0.158786	0.45695	0.647707	0.923256
Xetrov90001456m.g	960.562	-0.137823	0.164319	-0.838755	0.401607	0.828855
Xetrov90001457m.g	959.023	-0.153396	0.153548	-0.999012	0.317789	0.783245
Xetrov90001458m.g	3612.08	0.0643941	0.162222	0.39695	0.691405	0.934946
Xetrov90001459m.g	73.4241	-0.155963	0.202409	-0.770538	0.440981	NA
Xetrov90001460m.g	7.59369	-0.114543	0.128571	-0.89089	0.372988	NA
Xetrov90001461m.g	1923.39	-0.0509407	0.13895	-0.366613	0.713908	0.940976
Xetrov90001462m.g	51394.7	-0.390936	0.134154	-2.91409	0.00356727	0.202954
Xetrov90001463m.g	5936.73	-0.0687774	0.155004	-0.443714	0.657249	0.925191
Xetrov90001464m.g	623.92	-0.281027	0.157584	-1.78334	0.0745308	0.513831
Xetrov90001465m.g	23.9506	-0.0338135	0.169255	-0.199778	0.841654	NA
Xetrov90001467m.g	995.284	-0.043701	0.146859	-0.29757	0.766031	0.95102
Xetrov90001469m.g	7813.89	-0.0805463	0.162197	-0.496596	0.619474	0.919645
Xetrov90001470m.g	2504.87	-0.0820993	0.132302	-0.620542	0.534901	0.897002
Xetrov90001472m.g	4060.24	-0.27281	0.132174	-2.06402	0.0390157	0.41568
Xetrov90001475m.g	467.081	0.0829711	0.16794	0.494051	0.62127	0.919645
Xetrov90001476m.g	1888.02	0.327847	0.157169	2.08595	0.0369828	0.41568
Xetrov90001479m.g	2109.84	-0.18385	0.148607	-1.23716	0.216027	0.713183
Xetrov90001481m.g	6343.31	0.0508312	0.126852	0.400713	0.688632	0.93352
Xetrov90001484m.g	1.4242	-0.00582815	0.0477523	-0.12205	0.90286	NA
Xetrov90001485m.g	1537.72	0.0355382	0.151461	0.234637	0.814491	0.962871
Xetrov90001487m.g	3667.21	0.23852	0.132138	1.80508	0.0710614	0.5109
Xetrov90001489m.g	3.90987	0.0673358	0.0925602	0.727481	0.466931	NA
Xetrov90001490m.g	0	NA	NA	NA	NA	NA
Xetrov90001491m.g	9.27713	-0.0462688	0.114401	-0.404446	0.685885	NA
Xetrov90001492m.g	10064.4	0.00251007	0.141601	0.0177263	0.985857	0.99765
Xetrov90001493m.g	7.98392	-0.0790492	0.131654	-0.600432	0.548218	NA
Xetrov90001494m.g	20.0485	-0.0700581	0.151467	-0.462531	0.643701	NA
Xetrov90001495m.g	0.122539	-0.0118201	0.0397878	-0.297077	0.766407	NA
Xetrov90001497m.g	455.936	-0.112556	0.167641	-0.67141	0.501959	0.88397
Xetrov90001498m.g	2142.45	-0.403489	0.136988	-2.94543	0.00322501	0.200443
Xetrov90001499m.g	0.237719	0.0157948	0.0398129	0.396724	0.691571	NA
Xetrov90001500m.g	0	NA	NA	NA	NA	NA
Xetrov90001501m.g	0.11886	0.0069361	0.0397878	0.174327	0.861608	NA
Xetrov90001503m.g	18.6555	0.147352	0.167999	0.877098	0.380433	NA
Xetrov90001505m.g	0.860863	0.0178297	0.0495631	0.359737	0.719044	NA
Xetrov90001506m.g	0.11886	0.0069361	0.0397878	0.174327	0.861608	NA
Xetrov90001507m.g	2.32486	0.0360673	0.072964	0.494316	0.621083	NA
Xetrov90001513m.g	0.270896	-0.00244198	0.0397878	-0.0613751	0.95106	NA
Xetrov90001515m.g	180.612	0.0325837	0.187338	0.17393	0.861921	0.975205
Xetrov90001517m.g	1540.37	-0.35589	0.156179	-2.27872	0.0226835	0.364073
Xetrov90001518m.g	553.3	-0.127415	0.164114	-0.776378	0.437526	0.846682
Xetrov90001519m.g	8.05459	-0.0495421	0.133223	-0.371873	0.709987	NA
Xetrov90001520m.g	7359.34	-0.108407	0.131765	-0.822723	0.410666	0.831635
Xetrov90001521m.g	745.168	0.0371276	0.1753	0.211795	0.832267	0.967734
Xetrov90001522m.g	2.55287	0.0238461	0.0735503	0.324215	0.745775	NA
Xetrov90001523m.g	1675.87	-0.0980979	0.156494	-0.626846	0.53076	0.89476
Xetrov90001524m.g	2686.4	0.308396	0.135543	2.27526	0.0228906	0.364456
Xetrov90001526m.g	684.018	-0.518021	0.166986	-3.10219	0.00192095	0.151302
Xetrov90001527m.g	219.534	-0.0977134	0.193499	-0.504983	0.613571	0.917752
Xetrov90001528m.g	221.383	-0.0835997	0.18413	-0.454026	0.64981	0.924093
Xetrov90001529m.g	63.2808	-0.00193335	0.201178	-0.00961015	0.992332	NA
Xetrov90001530m.g	5.85842	-0.0270823	0.115311	-0.234864	0.814314	NA
Xetrov90001531m.g	3267.97	0.43047	0.167797	2.56542	0.0103051	0.276551
Xetrov90001532m.g	849.042	-0.0258205	0.153056	-0.1687	0.866033	0.975352
Xetrov90001535m.g	7832.93	-0.0398824	0.13359	-0.298543	0.765288	0.950608
Xetrov90001538m.g	4484.89	0.0435638	0.130392	0.334099	0.738305	0.944368
Xetrov90001542m.g	1623.8	0.0507533	0.167093	0.303742	0.761324	0.950152
Xetrov90001543m.g	62.6522	0.0178658	0.19015	0.0939564	0.925144	NA
Xetrov90001544m.g	42345.9	-0.233525	0.123205	-1.89542	0.058037	0.47183
Xetrov90001545m.g	1331.57	0.201498	0.16707	1.20607	0.22779	0.722197
Xetrov90001549m.g	28.7992	-0.0988247	0.180191	-0.548444	0.583387	NA
Xetrov90001551m.g	19.4819	0.04803	0.161929	0.296612	0.766763	NA
Xetrov90001554m.g	4691.45	-0.214828	0.144216	-1.48963	0.136322	0.620562
Xetrov90001558m.g	465.202	0.0466897	0.161794	0.288575	0.772907	0.953039
Xetrov90001559m.g	8.00533	-0.00333956	0.11767	-0.0283808	0.977358	NA
Xetrov90001560m.g	453.32	0.41199	0.202291	2.03662	0.0416884	0.420927
Xetrov90001561m.g	1133.57	-0.0616013	0.149834	-0.411131	0.680976	0.931286
Xetrov90001562m.g	1277.92	0.320104	0.193939	1.65054	0.0988331	0.563803
Xetrov90001565m.g	3330.47	0.190755	0.160879	1.1857	0.235739	0.729441
Xetrov90001568m.g	6121.96	0.109659	0.146602	0.748006	0.454456	0.858228
Xetrov90001569m.g	4785.47	-0.141857	0.156184	-0.908271	0.363735	0.811188
Xetrov90001570m.g	1182.48	0.190105	0.147921	1.28518	0.198729	0.696019
Xetrov90001571m.g	4940.04	-0.126241	0.131736	-0.958287	0.337918	0.796118
Xetrov90001573m.g	0	NA	NA	NA	NA	NA
Xetrov90001574m.g	1161.38	0.289463	0.141725	2.04242	0.0411095	0.419987
Xetrov90001575m.g	545.205	-0.120715	0.165889	-0.727689	0.466804	0.863546
Xetrov90001577m.g	800.585	-0.0357591	0.16677	-0.214422	0.830218	0.967141
Xetrov90001578m.g	752.865	-0.137165	0.160561	-0.854288	0.392946	0.824838
Xetrov90001579m.g	86.5848	0.10172	0.202381	0.502617	0.615233	NA
Xetrov90001580m.g	187.182	-0.0513368	0.194578	-0.263836	0.791906	0.957649
Xetrov90001582m.g	459.052	-0.379096	0.183488	-2.06605	0.038824	0.41568
Xetrov90001583m.g	6.15209	0.106857	0.107737	0.99183	0.321281	NA
Xetrov90001585m.g	1502.24	-0.0337886	0.137773	-0.245249	0.806264	0.961791
Xetrov90001587m.g	274.362	0.0268842	0.194276	0.138382	0.889939	0.978069
Xetrov90001588m.g	2713.85	-0.0869407	0.137579	-0.631933	0.52743	0.893226
Xetrov90001589m.g	3922.92	0.240171	0.150122	1.59984	0.109635	0.585092
Xetrov90001591m.g	1543.57	0.458983	0.186699	2.45841	0.0139555	0.313411
Xetrov90001593m.g	20.8716	0.0550785	0.169059	0.325795	0.744579	NA
Xetrov90001595m.g	9.97917	-0.021884	0.14053	-0.155725	0.87625	NA
Xetrov90001596m.g	2455.64	-0.284464	0.13791	-2.06267	0.0391435	0.416084
Xetrov90001598m.g	29.8183	0.211374	0.179096	1.18022	0.237911	NA
Xetrov90001600m.g	2141.92	-0.169314	0.139513	-1.2136	0.224899	0.720207
Xetrov90001603m.g	1864.63	0.117482	0.13399	0.876803	0.380594	0.819564
Xetrov90001604m.g	29.0263	0.0678981	0.178852	0.379633	0.704218	NA
Xetrov90001605m.g	51.7158	-0.211497	0.190445	-1.11054	0.266765	NA
Xetrov90001606m.g	394.225	0.365754	0.18314	1.99713	0.0458114	0.430474
Xetrov90001607m.g	7174.02	-0.095122	0.13235	-0.718716	0.472316	0.867124
Xetrov90001608m.g	0.237719	0.0157948	0.0398129	0.396724	0.691571	NA
Xetrov90001611m.g	3.72096	-0.012999	0.0922189	-0.140958	0.887903	NA
Xetrov90001612m.g	4300.85	-0.0429482	0.154452	-0.278069	0.78096	0.95521
Xetrov90001614m.g	0	NA	NA	NA	NA	NA
Xetrov90001615m.g	0	NA	NA	NA	NA	NA
Xetrov90001616m.g	0	NA	NA	NA	NA	NA
Xetrov90001618m.g	0	NA	NA	NA	NA	NA
Xetrov90001620m.g	0	NA	NA	NA	NA	NA
Xetrov90001621m.g	0	NA	NA	NA	NA	NA
Xetrov90001623m.g	0	NA	NA	NA	NA	NA
Xetrov90001625m.g	0	NA	NA	NA	NA	NA
Xetrov90001628m.g	0	NA	NA	NA	NA	NA
Xetrov90001629m.g	0	NA	NA	NA	NA	NA
Xetrov90001632m.g	0	NA	NA	NA	NA	NA
Xetrov90001634m.g	0	NA	NA	NA	NA	NA
Xetrov90001635m.g	0	NA	NA	NA	NA	NA
Xetrov90001636m.g	0	NA	NA	NA	NA	NA
Xetrov90001638m.g	0	NA	NA	NA	NA	NA
Xetrov90001640m.g	0	NA	NA	NA	NA	NA
Xetrov90001641m.g	0	NA	NA	NA	NA	NA
Xetrov90001642m.g	0	NA	NA	NA	NA	NA
Xetrov90001643m.g	0	NA	NA	NA	NA	NA
Xetrov90001646m.g	0	NA	NA	NA	NA	NA
Xetrov90001649m.g	0	NA	NA	NA	NA	NA
Xetrov90001656m.g	0	NA	NA	NA	NA	NA
Xetrov90001657m.g	0	NA	NA	NA	NA	NA
Xetrov90001658m.g	0	NA	NA	NA	NA	NA
Xetrov90001659m.g	0	NA	NA	NA	NA	NA
Xetrov90001663m.g	0.237719	0.0157948	0.0398129	0.396724	0.691571	NA
Xetrov90001664m.g	0	NA	NA	NA	NA	NA
Xetrov90001665m.g	0	NA	NA	NA	NA	NA
Xetrov90001667m.g	537.945	0.199214	0.182969	1.08878	0.27625	0.760024
Xetrov90001668m.g	1160.6	0.203025	0.148173	1.37019	0.170626	0.664187
Xetrov90001669m.g	2.79774	-0.0217906	0.0721599	-0.301977	0.76267	NA
Xetrov90001670m.g	1.9035	-0.0123282	0.070744	-0.174265	0.861658	NA
Xetrov90001671m.g	8.34978	-0.106099	0.135232	-0.784569	0.432706	NA
Xetrov90001673m.g	2877.48	-0.127806	0.133344	-0.958472	0.337825	0.796118
Xetrov90001674m.g	0.291942	-0.00244198	0.0397878	-0.0613751	0.95106	NA
Xetrov90001675m.g	116.036	0.190832	0.200394	0.952284	0.340953	NA
Xetrov90001676m.g	4709.48	-0.140819	0.140067	-1.00537	0.314719	0.782867
Xetrov90001680m.g	3473.67	0.293658	0.149344	1.96632	0.0492621	0.445342
Xetrov90001682m.g	2663.14	-0.0758631	0.139316	-0.54454	0.58607	0.91252
Xetrov90001685m.g	2.94285	0.0183441	0.0747175	0.245514	0.806059	NA
Xetrov90001686m.g	19.1377	-0.0514216	0.164158	-0.313245	0.754095	NA
Xetrov90001689m.g	399.431	0.0148046	0.181351	0.0816352	0.934937	0.989105
Xetrov90001693m.g	37.1166	0.249812	0.190365	1.31228	0.189426	NA
Xetrov90001694m.g	3231.75	-0.113927	0.155334	-0.733431	0.463296	0.863067
Xetrov90001696m.g	1508.21	-0.226073	0.159798	-1.41474	0.157144	0.646447
Xetrov90001697m.g	518.565	0.377279	0.191431	1.97084	0.0487425	0.443664
Xetrov90001698m.g	756.789	-0.173408	0.151605	-1.14381	0.252703	0.741301
Xetrov90001699m.g	306.046	-0.133768	0.172377	-0.776019	0.437738	0.846682
Xetrov90001700m.g	0.947822	-0.00976649	0.0454685	-0.214797	0.829926	NA
Xetrov90001702m.g	0.367616	-0.0247757	0.0400584	-0.61849	0.536253	NA
Xetrov90001703m.g	229.994	0.0711732	0.186772	0.38107	0.703151	0.939042
Xetrov90001705m.g	1498.67	0.075457	0.142678	0.528861	0.596902	0.915141
Xetrov90001706m.g	71.7883	-0.0522123	0.201922	-0.258576	0.795963	NA
Xetrov90001708m.g	148.157	-0.0183768	0.195937	-0.0937895	0.925276	0.987039
Xetrov90001710m.g	483.748	-0.0458776	0.16749	-0.273913	0.784151	0.957119
Xetrov90001712m.g	1104.74	0.0293942	0.166237	0.176821	0.859649	0.975085
Xetrov90001717m.g	241.026	0.0311589	0.189702	0.164252	0.869533	0.975352
Xetrov90001719m.g	1627.3	-0.244926	0.142091	-1.72372	0.0847578	0.535795
Xetrov90001720m.g	15860.1	-0.280975	0.128641	-2.18417	0.0289497	0.386034
Xetrov90001724m.g	207.788	0.169712	0.181539	0.934853	0.349864	0.800321
Xetrov90001731m.g	31.1076	-0.0465699	0.177807	-0.261912	0.793389	NA
Xetrov90001732m.g	38.1598	0.258064	0.190754	1.35286	0.1761	NA
Xetrov90001733m.g	5.52427	-0.0636892	0.118826	-0.535986	0.591968	NA
Xetrov90001734m.g	6405.11	0.0492372	0.145237	0.339013	0.7346	0.943947
Xetrov90001737m.g	257.017	0.144879	0.196738	0.736405	0.461484	0.862341
Xetrov90001740m.g	1325.96	0.220668	0.162049	1.36174	0.173281	0.66732
Xetrov90001741m.g	964.964	0.0790773	0.143984	0.54921	0.582862	0.910095
Xetrov90001744m.g	2166.95	0.453496	0.14416	3.14578	0.00165646	0.14279
Xetrov90001745m.g	1.70793	-0.0670009	0.0726604	-0.92211	0.356471	NA
Xetrov90001746m.g	1816.28	0.269637	0.16566	1.62765	0.103599	0.57172
Xetrov90001747m.g	0.241398	-0.00254874	0.0398234	-0.0640011	0.948969	NA
Xetrov90001748m.g	1786.24	-0.0651908	0.135705	-0.480387	0.630952	0.920908
Xetrov90001749m.g	106.777	0.141214	0.201475	0.7009	0.483366	NA
Xetrov90001750m.g	592.559	-0.0898883	0.15527	-0.578916	0.562646	0.903579
Xetrov90001753m.g	1388.24	0.112845	0.141424	0.79792	0.424917	0.84155
Xetrov90001754m.g	2270.3	-0.0816789	0.133474	-0.611945	0.540574	0.89759
Xetrov90001755m.g	0.197864	0.0069361	0.0397878	0.174327	0.861608	NA
Xetrov90001756m.g	110.431	0.0641185	0.201984	0.317443	0.750908	NA
Xetrov90001758m.g	676.126	-0.1229	0.161422	-0.761361	0.446441	0.852644
Xetrov90001760m.g	0.82166	0.0324404	0.0430474	0.753597	0.451092	NA
Xetrov90001761m.g	4571.7	0.243799	0.168094	1.45037	0.146954	0.633387
Xetrov90001763m.g	273.531	-0.10082	0.176668	-0.570675	0.56822	0.905744
Xetrov90001764m.g	4.12423	-0.0207862	0.0782173	-0.265749	0.790432	NA
Xetrov90001767m.g	47.0276	0.0286112	0.196871	0.145329	0.884451	NA
Xetrov90001769m.g	3251.05	0.0598645	0.133223	0.449356	0.653175	0.924685
Xetrov90001770m.g	1420.85	-0.18903	0.150852	-1.25309	0.210175	0.708615
Xetrov90001775m.g	858.504	-0.174346	0.149653	-1.165	0.244018	0.735909
Xetrov90001776m.g	9008.59	0.302564	0.183218	1.65139	0.0986591	0.563803
Xetrov90001778m.g	0	NA	NA	NA	NA	NA
Xetrov90001779m.g	550.326	0.183099	0.173026	1.05822	0.289956	0.768535
Xetrov90001782m.g	5141.06	0.301421	0.143873	2.09504	0.0361674	0.414299
Xetrov90001783m.g	4245.7	0.174965	0.14589	1.19929	0.230414	0.723057
Xetrov90001800m.g	2201.39	-0.035189	0.15072	-0.233473	0.815394	0.963145
Xetrov90001801m.g	1300.38	-0.108054	0.144611	-0.747201	0.454942	0.858765
Xetrov90001805m.g	162.663	-0.0249948	0.193656	-0.129068	0.897304	0.981229
Xetrov90001806m.g	54.343	-0.0163776	0.201707	-0.0811948	0.935287	NA
Xetrov90001807m.g	7125.21	0.145335	0.15675	0.927174	0.353836	0.803736
Xetrov90001811m.g	0.953305	-0.0306381	0.0411113	-0.745248	0.456122	NA
Xetrov90001816m.g	0.781859	0.0105058	0.0415431	0.252888	0.800355	NA
Xetrov90001818m.g	1729.03	-0.0239323	0.154733	-0.154669	0.877082	0.975821
Xetrov90001820m.g	512.717	0.524639	0.186658	2.81069	0.00494357	0.221323
Xetrov90001821m.g	280.299	0.514607	0.180686	2.84807	0.00439846	0.214742
Xetrov90001822m.g	0.346165	-0.0211981	0.0397878	-0.53278	0.594186	NA
Xetrov90001823m.g	2519.16	-0.0690548	0.152642	-0.452398	0.650983	0.924494
Xetrov90001826m.g	113.656	0.338834	0.201254	1.68361	0.0922567	NA
Xetrov90001830m.g	1866.74	-0.0747596	0.152574	-0.48999	0.624141	0.920066
Xetrov90001833m.g	272.479	0.0266544	0.174815	0.152472	0.878814	0.976409
Xetrov90001834m.g	1026.64	-0.109007	0.145995	-0.746653	0.455273	0.858917
Xetrov90001835m.g	0.845733	-0.00245957	0.0431002	-0.0570664	0.954492	NA
Xetrov90001836m.g	16.3857	-0.116948	0.164506	-0.710901	0.477145	NA
Xetrov90001837m.g	2310.81	-0.0598556	0.147646	-0.405399	0.685184	0.932042
Xetrov90001838m.g	1.06333	0.00126309	0.0481623	0.0262258	0.979077	NA
Xetrov90001839m.g	2393.57	-0.315325	0.144432	-2.18321	0.0290201	0.386034
Xetrov90001840m.g	9860.57	0.0685635	0.135884	0.504574	0.613858	0.917762
Xetrov90001841m.g	66.6488	-0.179041	0.198449	-0.902201	0.36695	NA
Xetrov90001842m.g	1.34301	-0.0106914	0.0569461	-0.187745	0.851076	NA
Xetrov90001844m.g	823.426	-0.112739	0.150448	-0.749352	0.453645	0.857645
Xetrov90001845m.g	2.18018	0.0215603	0.0777193	0.277413	0.781463	NA
Xetrov90001846m.g	2487.66	0.0303451	0.154027	0.197012	0.843818	0.972236
Xetrov90001850m.g	3070.94	0.0359302	0.133579	0.268982	0.787943	0.957649
Xetrov90001851m.g	5394.74	0.175866	0.134613	1.30646	0.191397	0.688029
Xetrov90001853m.g	1159.69	0.0618877	0.144206	0.429163	0.667805	0.928105
Xetrov90001854m.g	161.593	-0.0896253	0.189254	-0.47357	0.635806	0.92144
Xetrov90001855m.g	0.122539	-0.0118201	0.0397878	-0.297077	0.766407	NA
Xetrov90001857m.g	0.296715	0.0163142	0.0397878	0.410029	0.681784	NA
Xetrov90001858m.g	1.2435	0.00912998	0.0640825	0.142472	0.886707	NA
Xetrov90001859m.g	2649.3	0.222085	0.166102	1.33704	0.18121	0.676801
Xetrov90001860m.g	4.64536	-0.00466152	0.10145	-0.045949	0.963351	NA
Xetrov90001861m.g	8.15836	-0.111054	0.132259	-0.839665	0.401096	NA
Xetrov90001863m.g	295.076	0.126079	0.175614	0.717934	0.472798	0.867152
Xetrov90001865m.g	883.323	-0.0493812	0.154683	-0.319242	0.749543	0.947038
Xetrov90001868m.g	1091.91	-0.0971675	0.147412	-0.659155	0.509796	0.887984
Xetrov90001869m.g	2508.05	-0.079179	0.140363	-0.5641	0.572686	0.906904
Xetrov90001872m.g	11.2738	0.176766	0.143647	1.23056	0.218489	NA
Xetrov90001873m.g	2963.64	0.103351	0.139336	0.74174	0.458245	0.860242
Xetrov90001876m.g	480.339	-0.154995	0.163576	-0.947536	0.343366	0.798591
Xetrov90001877m.g	2813.68	-0.181701	0.130811	-1.38903	0.164823	0.657288
Xetrov90001879m.g	243.442	0.127737	0.185521	0.688533	0.491117	0.877035
Xetrov90001881m.g	726.802	-0.169134	0.156709	-1.07929	0.28046	0.7625
Xetrov90001885m.g	1274.66	0.0338101	0.149559	0.226065	0.821151	0.965321
Xetrov90001886m.g	1777.28	-0.0174774	0.157771	-0.110777	0.911793	0.982197
Xetrov90001887m.g	1866.41	-0.134483	0.143837	-0.934964	0.349807	0.800321
Xetrov90001888m.g	172.431	0.0471561	0.191751	0.245924	0.805741	0.961322
Xetrov90001889m.g	0.320403	-0.00244198	0.0397878	-0.0613751	0.95106	NA
Xetrov90001890m.g	2408.35	-0.0673442	0.140779	-0.478367	0.632389	0.92144
Xetrov90001891m.g	163.623	0.177587	0.201734	0.880302	0.378696	0.81889
Xetrov90001893m.g	15.993	0.216451	0.164466	1.31608	0.188147	NA
Xetrov90001896m.g	11.0206	0.0404396	0.147463	0.274235	0.783904	NA
Xetrov90001900m.g	1169.74	0.283349	0.190543	1.48705	0.137	0.621564
Xetrov90001901m.g	915.603	-0.115717	0.157519	-0.734619	0.462571	0.862671
Xetrov90001902m.g	1436.6	-0.067577	0.142722	-0.473486	0.635866	0.92144
Xetrov90001904m.g	3472.72	-0.182652	0.135606	-1.34693	0.178003	0.672236
Xetrov90001906m.g	2361.98	0.197201	0.151479	1.30184	0.192972	0.689335
Xetrov90001908m.g	0.870352	0.0115168	0.0409077	0.281531	0.778303	NA
Xetrov90001909m.g	361.911	0.117273	0.196483	0.596863	0.550599	0.901219
Xetrov90001910m.g	2806.9	-0.0834849	0.134858	-0.619057	0.535879	0.897367
Xetrov90001913m.g	2503.1	0.352419	0.135238	2.60591	0.00916295	0.265626
Xetrov90001918m.g	266.255	-0.077741	0.175517	-0.442927	0.657818	0.925191
Xetrov90001920m.g	2698.83	0.174921	0.161488	1.08319	0.278725	0.761528
Xetrov90001922m.g	61.6906	0.0334868	0.201718	0.166008	0.868151	NA
Xetrov90001923m.g	2381.35	0.305164	0.135412	2.25359	0.0242217	0.368886
Xetrov90001924m.g	2521.02	-0.260993	0.142776	-1.82799	0.0675513	0.500139
Xetrov90001925m.g	0.237719	0.0157948	0.0398129	0.396724	0.691571	NA
Xetrov90001926m.g	282.523	0.151794	0.18017	0.842507	0.399504	0.827087
Xetrov90001927m.g	731.121	0.316233	0.151829	2.08282	0.0372676	0.41568
Xetrov90001929m.g	961.343	-0.0730211	0.153213	-0.476599	0.633648	0.92144
Xetrov90001932m.g	1.3969	-0.0160758	0.052972	-0.303477	0.761526	NA
Xetrov90001933m.g	0.346165	-0.0211981	0.0397878	-0.53278	0.594186	NA
Xetrov90001934m.g	9.90031	-0.0780491	0.140064	-0.557239	0.577364	NA
Xetrov90001935m.g	1754.56	0.138492	0.139945	0.989619	0.32236	0.785438
Xetrov90001939m.g	520.557	-0.0519531	0.157998	-0.328821	0.742291	0.944368
Xetrov90001940m.g	1914.81	0.241086	0.136839	1.76183	0.0780984	0.522094
Xetrov90001941m.g	147.302	0.0703621	0.192785	0.364977	0.715128	0.941264
Xetrov90001942m.g	11.6782	-0.00157384	0.138959	-0.011326	0.990963	NA
Xetrov90001943m.g	2159.81	0.269974	0.173248	1.55831	0.11916	0.599439
Xetrov90001944m.g	25.0729	0.198772	0.170081	1.16869	0.242528	NA
Xetrov90001945m.g	150.592	0.0564911	0.201138	0.280857	0.77882	0.954542
Xetrov90001946m.g	2109.85	-0.403458	0.142264	-2.83598	0.00456848	0.214742
Xetrov90001947m.g	4275.26	0.136714	0.157075	0.870373	0.384097	0.822418
Xetrov90001949m.g	3.025	-0.0766605	0.0797009	-0.961852	0.336124	NA
Xetrov90001951m.g	2447.63	0.329052	0.162768	2.0216	0.0432179	0.426447
Xetrov90001953m.g	4671.86	0.293512	0.139763	2.10008	0.0357221	0.412699
Xetrov90001957m.g	903.494	0.415694	0.201154	2.06655	0.0387766	0.41568
Xetrov90001958m.g	1447.32	0.0406681	0.149347	0.272306	0.785387	0.957119
Xetrov90001961m.g	1910.56	0.324289	0.156039	2.07826	0.0376857	0.41568
Xetrov90001963m.g	5150.06	0.0396496	0.128031	0.309687	0.756799	0.948551
Xetrov90001964m.g	461.924	-0.244365	0.171281	-1.42669	0.153668	0.641903
Xetrov90001966m.g	332.384	-0.0625894	0.175965	-0.355693	0.722071	0.94256
Xetrov90001967m.g	92.9293	-0.168767	0.200687	-0.840947	0.400378	NA
Xetrov90001968m.g	2021.37	-0.313928	0.133895	-2.34459	0.0190481	0.337323
Xetrov90001970m.g	5667.45	-0.114287	0.133791	-0.854224	0.392981	0.824838
Xetrov90001971m.g	209.352	0.109653	0.192612	0.569292	0.569158	0.90588
Xetrov90001977m.g	10374.5	-0.194763	0.130654	-1.49068	0.136047	0.620562
Xetrov90001978m.g	2306.24	0.000384312	0.150242	0.00255795	0.997959	0.99958
Xetrov90001980m.g	2.87794	0.0457782	0.0874776	0.523313	0.600756	NA
Xetrov90001981m.g	20.071	-0.127959	0.166011	-0.770786	0.440834	NA
Xetrov90001982m.g	1131.85	-0.236228	0.140486	-1.68151	0.0926642	0.551077
Xetrov90001983m.g	1540.97	0.153795	0.137832	1.11581	0.264502	0.751667
Xetrov90001986m.g	85.473	0.151572	0.202396	0.748887	0.453925	NA
Xetrov90001990m.g	5.77116	0.00598083	0.116022	0.051549	0.958888	NA
Xetrov90001991m.g	167.132	0.186154	0.189863	0.980464	0.326857	0.788029
Xetrov90001995m.g	899.781	-0.290103	0.151746	-1.91177	0.0559051	0.463551
Xetrov90001996m.g	1.14727	0.00195527	0.0432283	0.0452312	0.963923	NA
Xetrov90001998m.g	2.99675	-0.00702514	0.0674775	-0.104111	0.917081	NA
Xetrov90001999m.g	611.807	-0.379018	0.167357	-2.26473	0.0235295	0.367994
Xetrov90002000m.g	4446.93	0.38729	0.162463	2.38386	0.0171319	0.327863
Xetrov90002002m.g	5840.5	0.0573182	0.129195	0.443655	0.657292	0.925191
Xetrov90002004m.g	112.364	0.0665554	0.199084	0.334308	0.738147	NA
Xetrov90002006m.g	852.489	-0.250988	0.155232	-1.61686	0.105909	0.576902
Xetrov90002008m.g	2.47373	-0.0556054	0.0868209	-0.640461	0.521873	NA
Xetrov90002010m.g	440.387	0.0841214	0.191214	0.439933	0.659985	0.925512
Xetrov90002012m.g	2.69038	-0.0061865	0.0787123	-0.0785964	0.937354	NA
Xetrov90002013m.g	3.43857	-0.0129592	0.0736872	-0.175868	0.860397	NA
Xetrov90002014m.g	5711.3	-0.0971212	0.131789	-0.736945	0.461156	0.862341
Xetrov90002016m.g	7.19343	0.0481178	0.12664	0.379958	0.703977	NA
Xetrov90002018m.g	845.05	-0.0985929	0.166095	-0.593594	0.552784	0.902
Xetrov90002019m.g	5219.88	-0.119068	0.145402	-0.818887	0.412851	0.832138
Xetrov90002020m.g	86.3338	-0.167263	0.202385	-0.82646	0.408543	NA
Xetrov90002021m.g	4.35586	0.049057	0.109099	0.449654	0.65296	NA
Xetrov90002022m.g	1.97842	0.0351476	0.0631583	0.5565	0.577869	NA
Xetrov90002023m.g	6004.2	-0.0885646	0.133116	-0.66532	0.505846	0.886741
Xetrov90002024m.g	0.568811	0.00789986	0.0402765	0.19614	0.8445	NA
Xetrov90002025m.g	1576.39	-0.0355432	0.171103	-0.20773	0.83544	0.969331
Xetrov90002028m.g	4558.82	0.0943505	0.132958	0.709624	0.477937	0.869181
Xetrov90002031m.g	3338.5	-0.468397	0.14675	-3.19181	0.00141382	0.135568
Xetrov90002032m.g	7378.04	0.136631	0.15636	0.873823	0.382215	0.821354
Xetrov90002035m.g	0.316724	0.0163008	0.0397897	0.409673	0.682046	NA
Xetrov90002036m.g	1.58266	-0.0164919	0.063727	-0.25879	0.795798	NA
Xetrov90002037m.g	4220.41	0.132367	0.12962	1.02119	0.307165	0.780621
Xetrov90002038m.g	422.311	-0.21851	0.164665	-1.327	0.184509	0.680467
Xetrov90002041m.g	1465.16	-0.190326	0.140268	-1.35688	0.17482	0.668931
Xetrov90002042m.g	287.234	-0.161449	0.181005	-0.891955	0.372417	0.815787
Xetrov90002043m.g	290.618	-0.086862	0.17581	-0.494066	0.621259	0.919645
Xetrov90002046m.g	0	NA	NA	NA	NA	NA
Xetrov90002049m.g	0	NA	NA	NA	NA	NA
Xetrov90002051m.g	1241.47	0.129969	0.166326	0.781413	0.43456	0.845346
Xetrov90002052m.g	6.7572	-0.11663	0.126604	-0.921219	0.356936	NA
Xetrov90002053m.g	4.8012	0.0585611	0.102421	0.571766	0.56748	NA
Xetrov90002055m.g	1090.38	-0.0954181	0.14569	-0.654937	0.512508	0.88992
Xetrov90002060m.g	4.16093	-0.101263	0.101336	-0.99928	0.317659	NA
Xetrov90002061m.g	1.76071	0.0351895	0.0667304	0.527339	0.597958	NA
Xetrov90002068m.g	2606.57	-0.0285447	0.153145	-0.18639	0.852139	0.973951
Xetrov90002074m.g	3705.03	0.0288797	0.129897	0.222327	0.824059	0.965321
Xetrov90002075m.g	1916.33	0.222216	0.169077	1.31429	0.188749	0.685827
Xetrov90002076m.g	11.283	-0.0030353	0.140782	-0.0215602	0.982799	NA
Xetrov90002079m.g	24.6284	0.0240469	0.181478	0.132506	0.894584	NA
Xetrov90002080m.g	2515.96	0.111745	0.165894	0.67359	0.500572	0.883265
Xetrov90002081m.g	87.3096	0.248172	0.201278	1.23298	0.217582	NA
Xetrov90002083m.g	20.5469	0.105264	0.176715	0.595673	0.551394	NA
Xetrov90002085m.g	3193.5	0.480237	0.141812	3.38644	0.000708053	0.0990577
Xetrov90002086m.g	5555.93	0.175796	0.135021	1.30199	0.192919	0.689335
Xetrov90002089m.g	9533.33	-0.258891	0.144886	-1.78686	0.0739604	0.513831
Xetrov90002090m.g	0.627475	0.0158454	0.0405937	0.390341	0.696285	NA
Xetrov90002091m.g	2441.78	-0.300643	0.135371	-2.22088	0.0263592	0.374982
Xetrov90002093m.g	166.045	-0.060484	0.188642	-0.320628	0.748492	0.946877
Xetrov90002096m.g	4.29884	-0.0328216	0.0966418	-0.339621	0.734142	NA
Xetrov90002097m.g	563.144	0.145155	0.159803	0.908341	0.363698	0.811188
Xetrov90002099m.g	1640.3	-0.0126071	0.13692	-0.0920762	0.926637	0.987457
Xetrov90002100m.g	58.0411	0.0501357	0.201855	0.248374	0.803845	NA
Xetrov90002104m.g	40.8373	0.0154231	0.194435	0.0793227	0.936776	NA
Xetrov90002105m.g	265.329	-0.122429	0.176752	-0.692656	0.488525	0.874916
Xetrov90002107m.g	677.221	-0.0415746	0.167624	-0.248023	0.804117	0.960708
Xetrov90002108m.g	3078.76	0.0354353	0.132173	0.268098	0.788624	0.957649
Xetrov90002110m.g	189.517	0.142025	0.187874	0.755961	0.449672	0.854598
Xetrov90002111m.g	1220.33	-0.275173	0.143219	-1.92134	0.0546889	0.462914
Xetrov90002112m.g	0.346165	-0.0211981	0.0397878	-0.53278	0.594186	NA
Xetrov90002113m.g	518.892	-0.057963	0.159808	-0.362703	0.716827	0.941264
Xetrov90002115m.g	7715.54	0.317863	0.14366	2.21261	0.0269245	0.376512
Xetrov90002116m.g	4706.1	-0.115718	0.129674	-0.892379	0.37219	0.815767
Xetrov90002118m.g	175.592	0.0160697	0.188577	0.0852158	0.93209	0.988254
Xetrov90002120m.g	607.281	-0.191504	0.159019	-1.20428	0.22848	0.722197
Xetrov90002121m.g	61.7349	-0.0311743	0.193349	-0.161233	0.87191	NA
Xetrov90002122m.g	3.65184	0.0722594	0.078732	0.917789	0.358729	NA
Xetrov90002123m.g	4.52687	0.0343066	0.109285	0.313918	0.753583	NA
Xetrov90002124m.g	2350.03	0.00455729	0.139804	0.0325976	0.973996	0.99698
Xetrov90002127m.g	2545.5	-0.254001	0.140628	-1.80619	0.0708893	0.510319
Xetrov90002128m.g	4588.96	-0.047323	0.133391	-0.354769	0.722763	0.942579
Xetrov90002129m.g	590.917	0.100524	0.176113	0.570791	0.568141	0.905744
Xetrov90002131m.g	0	NA	NA	NA	NA	NA
Xetrov90002132m.g	2.19487	-0.0497254	0.0718585	-0.691991	0.488943	NA
Xetrov90002133m.g	1814.8	0.201604	0.157311	1.28156	0.199995	0.696019
Xetrov90002134m.g	598.513	-0.194132	0.166927	-1.16297	0.244842	0.736459
Xetrov90002136m.g	736.09	0.106192	0.148829	0.713519	0.475525	0.867161
Xetrov90002137m.g	0.148357	0.0069361	0.0397878	0.174327	0.861608	NA
Xetrov90002138m.g	0	NA	NA	NA	NA	NA
Xetrov90002140m.g	0	NA	NA	NA	NA	NA
Xetrov90002141m.g	0	NA	NA	NA	NA	NA
Xetrov90002144m.g	0.11886	0.0069361	0.0397878	0.174327	0.861608	NA
Xetrov90002147m.g	0	NA	NA	NA	NA	NA
Xetrov90002151m.g	1699.66	0.21475	0.141181	1.5211	0.128234	0.613083
Xetrov90002176m.g	391.578	-0.245046	0.166685	-1.47012	0.14153	0.627765
Xetrov90002177m.g	1269.83	-0.0439065	0.148797	-0.295077	0.767935	0.951387
Xetrov90002179m.g	0.122539	-0.0118201	0.0397878	-0.297077	0.766407	NA
Xetrov90002180m.g	1428.78	0.025199	0.13867	0.181719	0.855803	0.97431
Xetrov90002182m.g	3.3661	-0.00261438	0.09041	-0.0289169	0.976931	NA
Xetrov90002183m.g	205.592	0.0046908	0.184295	0.0254527	0.979694	0.99698
Xetrov90002186m.g	1889.85	0.0965973	0.151089	0.639339	0.522602	0.892768
Xetrov90002190m.g	116.513	0.0457634	0.201904	0.226659	0.820689	NA
Xetrov90002192m.g	3874.99	-0.0400527	0.140357	-0.285362	0.775367	0.953868
Xetrov90002193m.g	2335.67	0.39408	0.142718	2.76125	0.00575804	0.240069
Xetrov90002194m.g	251.265	0.144415	0.17727	0.814661	0.415266	0.834514
Xetrov90002195m.g	1860.18	0.471826	0.137709	3.42624	0.000611996	0.0990577
Xetrov90002197m.g	206.605	-0.0972284	0.186637	-0.520948	0.602403	0.915403
Xetrov90002200m.g	2045.69	-0.0801539	0.155125	-0.516707	0.605361	0.916342
Xetrov90002201m.g	2143.04	-0.14834	0.132985	-1.11546	0.264651	0.751742
Xetrov90002203m.g	2195.31	0.0295142	0.134442	0.21953	0.826237	0.965871
Xetrov90002206m.g	101.156	-0.20967	0.200095	-1.04785	0.294707	NA
Xetrov90002207m.g	19.0793	0.106982	0.163378	0.654811	0.512589	NA
Xetrov90002208m.g	3293.02	0.0724283	0.156289	0.463425	0.64306	0.921705
Xetrov90002209m.g	3722.1	-0.0386033	0.136829	-0.282128	0.777845	0.954538
Xetrov90002210m.g	2191.38	-0.0328762	0.13473	-0.244015	0.807219	0.96199
Xetrov90002212m.g	1157.67	0.125692	0.161367	0.77892	0.436027	0.846682
Xetrov90002213m.g	132.843	-0.0209337	0.195985	-0.106813	0.914937	0.983923
Xetrov90002214m.g	0	NA	NA	NA	NA	NA
Xetrov90002216m.g	6.49376	0.0147891	0.1139	0.129844	0.89669	NA
Xetrov90002219m.g	509.363	0.221846	0.160322	1.38375	0.166435	0.659711
Xetrov90002221m.g	0	NA	NA	NA	NA	NA
Xetrov90002222m.g	0.553844	-0.0211981	0.0397878	-0.53278	0.594186	NA
Xetrov90002223m.g	0	NA	NA	NA	NA	NA
Xetrov90002225m.g	3350.33	0.0243745	0.141122	0.172719	0.862872	0.975205
Xetrov90002227m.g	5410.86	0.0798772	0.165319	0.48317	0.628975	0.920908
Xetrov90002228m.g	0	NA	NA	NA	NA	NA
Xetrov90002231m.g	4135.1	0.221547	0.146383	1.51347	0.13016	0.613646
Xetrov90002233m.g	252.132	0.187098	0.202236	0.925144	0.354891	0.804612
Xetrov90002234m.g	227.026	0.242505	0.202315	1.19865	0.230663	0.72344
Xetrov90002235m.g	18.04	-0.102741	0.173125	-0.59345	0.55288	NA
Xetrov90002237m.g	6164.39	0.219738	0.156537	1.40375	0.160394	0.651502
Xetrov90002238m.g	121.234	0.00165566	0.197819	0.00836959	0.993322	0.998827
Xetrov90002239m.g	0.11886	0.0069361	0.0397878	0.174327	0.861608	NA
Xetrov90002240m.g	318.539	-0.0487534	0.183558	-0.265603	0.790545	0.957649
Xetrov90002241m.g	1868.33	0.461983	0.162819	2.8374	0.00454824	0.214742
Xetrov90002242m.g	28.9265	0.0119419	0.185851	0.0642551	0.948767	NA
Xetrov90002244m.g	3604.38	0.258555	0.174591	1.48092	0.138629	0.62299
Xetrov90002246m.g	38.0931	0.128652	0.186291	0.690596	0.489819	NA
Xetrov90002247m.g	0	NA	NA	NA	NA	NA
Xetrov90002248m.g	0.245078	-0.0206861	0.0398274	-0.519393	0.603486	NA
Xetrov90002251m.g	34.9748	-0.0359842	0.194644	-0.184871	0.85333	NA
Xetrov90002252m.g	4949.46	-0.215914	0.141105	-1.53017	0.125976	0.610839
Xetrov90002253m.g	4825.41	0.0180879	0.128103	0.141197	0.887714	0.977794
Xetrov90002255m.g	1325.81	-0.0778956	0.141487	-0.550548	0.581944	0.909982
Xetrov90002256m.g	3924.34	-0.063788	0.136276	-0.468081	0.639727	0.92144
Xetrov90002258m.g	3.33857	-0.0170328	0.0849638	-0.200471	0.841112	NA
Xetrov90002259m.g	2815.42	0.156213	0.153938	1.01478	0.310213	0.782469
Xetrov90002260m.g	20.603	0.0129442	0.163391	0.0792221	0.936856	NA
Xetrov90002261m.g	0	NA	NA	NA	NA	NA
Xetrov90002263m.g	5063.89	0.184103	0.139511	1.31963	0.18696	0.681843
Xetrov90002264m.g	7576.69	-0.0931923	0.134051	-0.695201	0.486929	0.874916
Xetrov90002266m.g	1060.09	-0.251263	0.149307	-1.68286	0.0924019	0.550285
Xetrov90002268m.g	6789.88	0.149358	0.152456	0.979678	0.327245	0.788678
Xetrov90002271m.g	0.237719	0.0157948	0.0398129	0.396724	0.691571	NA
Xetrov90002272m.g	1.75579	0.0107756	0.072721	0.148177	0.882203	NA
Xetrov90002273m.g	1493.26	-0.0431662	0.150891	-0.286076	0.77482	0.95378
Xetrov90002274m.g	291.732	-0.0120526	0.178788	-0.0674129	0.946253	0.992222
Xetrov90002275m.g	5.9639	0.0729473	0.0919282	0.793525	0.427472	NA
Xetrov90002277m.g	13.4521	-0.00489274	0.157339	-0.0310969	0.975192	NA
Xetrov90002279m.g	346.326	-0.0763978	0.170957	-0.446883	0.65496	0.925023
Xetrov90002280m.g	1676.29	-0.207474	0.138312	-1.50004	0.133604	0.616899
Xetrov90002281m.g	298.608	-0.0998233	0.184919	-0.539823	0.589319	0.913886
Xetrov90002283m.g	6.17753	-0.0398134	0.0917538	-0.433916	0.664349	NA
Xetrov90002284m.g	1922.59	0.0019504	0.138914	0.0140403	0.988798	0.998827
Xetrov90002286m.g	1469.6	-0.23179	0.14604	-1.58717	0.112474	0.587426
Xetrov90002287m.g	850.649	0.124754	0.174401	0.715327	0.474407	0.867161
Xetrov90002292m.g	8.37841	-0.0261525	0.119185	-0.219427	0.826317	NA
Xetrov90002293m.g	1120.82	0.260869	0.163847	1.59215	0.111352	0.586227
Xetrov90002294m.g	1059.61	-0.114457	0.145045	-0.789117	0.430044	0.842177
Xetrov90002295m.g	2593.04	0.15025	0.149489	1.00509	0.314854	0.782867
Xetrov90002296m.g	2968.21	-0.00689597	0.14186	-0.048611	0.961229	0.994922
Xetrov90002297m.g	506.02	-0.213921	0.170994	-1.25104	0.210919	0.709212
Xetrov90002299m.g	4099.46	0.259376	0.139646	1.85738	0.0632574	0.485218
Xetrov90002301m.g	10465.2	0.22293	0.131281	1.69812	0.0894859	0.542033
Xetrov90002302m.g	1.34355	0.00657878	0.0602464	0.109198	0.913046	NA
Xetrov90002303m.g	7.06647	0.0247952	0.122125	0.203032	0.83911	NA
Xetrov90002305m.g	754.483	-0.209483	0.152966	-1.36947	0.170853	0.664566
Xetrov90002306m.g	2425.99	-0.115223	0.167027	-0.68985	0.490288	0.876771
Xetrov90002307m.g	2990.52	0.118146	0.132707	0.890273	0.373319	0.815787
Xetrov90002308m.g	52.181	0.196589	0.199857	0.983649	0.325288	NA
Xetrov90002310m.g	56.3374	0.0192979	0.19966	0.0966538	0.923001	NA
Xetrov90002311m.g	18430.8	-0.247163	0.136385	-1.81224	0.0699488	0.507527
Xetrov90002312m.g	1125.52	0.0597377	0.143013	0.417708	0.676161	0.930704
Xetrov90002316m.g	102.05	-0.117764	0.201573	-0.584225	0.559069	NA
Xetrov90002317m.g	841.22	0.144889	0.149215	0.971008	0.331544	0.791939
Xetrov90002318m.g	3634.3	-0.138989	0.129685	-1.07174	0.283835	0.762627
Xetrov90002319m.g	123.784	-0.264948	0.197743	-1.33986	0.180291	0.676011
Xetrov90002320m.g	0.534434	0.025754	0.0403643	0.638039	0.523448	NA
Xetrov90002321m.g	3752.11	-0.227574	0.129235	-1.76093	0.0782506	0.522528
Xetrov90002322m.g	10841.8	-0.024835	0.137977	-0.179994	0.857157	0.974811
Xetrov90002323m.g	1670.17	-0.164128	0.139504	-1.17651	0.239393	0.733038
Xetrov90002324m.g	2503.33	0.264886	0.158051	1.67595	0.093748	0.553036
Xetrov90002325m.g	41417.6	-0.170614	0.153737	-1.10978	0.267093	0.753512
Xetrov90002326m.g	0.173083	-0.0118201	0.0397878	-0.297077	0.766407	NA
Xetrov90002327m.g	257.973	-0.0645348	0.187122	-0.344881	0.730184	0.943358
Xetrov90002333m.g	1489.1	0.267721	0.153787	1.74086	0.0817088	0.532644
Xetrov90002335m.g	1040.21	0.21697	0.176086	1.23218	0.217881	0.714328
Xetrov90002340m.g	947.658	0.0962835	0.157789	0.610202	0.541728	0.89759
Xetrov90002347m.g	3261.76	-0.0752642	0.170308	-0.44193	0.65854	0.925191
Xetrov90002350m.g	412.085	-0.133644	0.170661	-0.783096	0.433571	0.84452
Xetrov90002353m.g	14007.6	-0.110179	0.126911	-0.868157	0.385308	0.822892
Xetrov90002354m.g	38.973	0.15093	0.193352	0.780597	0.43504	NA
Xetrov90002355m.g	2681.71	0.00424386	0.169389	0.0250539	0.980012	0.99698
Xetrov90002357m.g	3949.78	0.305151	0.1517	2.01155	0.0442676	0.428124
Xetrov90002360m.g	8952.08	-0.0230535	0.135387	-0.170279	0.864791	0.975352
Xetrov90002364m.g	1745.2	0.0858463	0.140865	0.609422	0.542245	0.89759
Xetrov90002368m.g	67.2413	0.0111258	0.168659	0.0659663	0.947405	NA
Xetrov90002372m.g	4.86395	-0.0555256	0.114072	-0.486758	0.62643	NA
Xetrov90002373m.g	1654.15	-0.082613	0.137955	-0.598839	0.54928	0.901219
Xetrov90002375m.g	2771.23	-0.0317401	0.130326	-0.243543	0.807585	0.962117
Xetrov90002377m.g	2434.82	0.115622	0.133697	0.864811	0.387142	0.82432
Xetrov90002379m.g	1818.39	-0.123631	0.161256	-0.766672	0.443277	0.850205
Xetrov90002380m.g	1.16213	-0.0144229	0.0419506	-0.343806	0.730992	NA
Xetrov90002381m.g	4.57759	-0.053113	0.100747	-0.527194	0.598059	NA
Xetrov90002382m.g	0.11886	0.0069361	0.0397878	0.174327	0.861608	NA
Xetrov90002383m.g	296.257	0.173285	0.172674	1.00354	0.315599	0.782867
Xetrov90002386m.g	104.173	-0.0550187	0.200946	-0.273798	0.78424	NA
Xetrov90002387m.g	613.48	0.0289866	0.17629	0.164426	0.869396	0.975352
Xetrov90002388m.g	5440.24	-0.0115751	0.139359	-0.0830594	0.933804	0.989105
Xetrov90002389m.g	629.35	0.392834	0.170669	2.30173	0.0213506	0.355836
Xetrov90002391m.g	1040.52	-0.0747002	0.146681	-0.509269	0.610564	0.917752
Xetrov90002393m.g	34.7399	0.146772	0.187731	0.781823	0.434319	NA
Xetrov90002394m.g	67.4809	0.213097	0.202433	1.05268	0.292487	NA
Xetrov90002395m.g	573.717	-0.456841	0.163296	-2.79762	0.00514804	0.22882
Xetrov90002396m.g	1177.48	-0.0165002	0.1416	-0.116527	0.907235	0.982197
Xetrov90002397m.g	2390.81	-0.133469	0.132195	-1.00964	0.312669	0.782635
Xetrov90002398m.g	161.843	-0.159127	0.201579	-0.7894	0.429879	0.842177
Xetrov90002399m.g	13.2743	-0.142677	0.160483	-0.889048	0.373977	NA
Xetrov90002400m.g	192.354	0.119444	0.192083	0.621832	0.534052	0.896813
Xetrov90002403m.g	1510.16	-0.169295	0.138823	-1.21951	0.222652	0.71798
Xetrov90002404m.g	287.722	-0.189752	0.178964	-1.06028	0.289018	0.768065
Xetrov90002405m.g	181.974	-0.0221546	0.189921	-0.116652	0.907136	0.982197
Xetrov90002406m.g	921.437	-0.138645	0.159558	-0.868934	0.384883	0.822774
Xetrov90002407m.g	1.16728	0.00743723	0.0561786	0.132385	0.894679	NA
Xetrov90002409m.g	1939.14	-0.132368	0.136856	-0.96721	0.333439	0.793456
Xetrov90002410m.g	5181.96	-0.170785	0.134672	-1.26816	0.204742	0.701608
Xetrov90002411m.g	0.148357	0.0069361	0.0397878	0.174327	0.861608	NA
Xetrov90002412m.g	64.8977	-0.215185	0.20116	-1.06972	0.284745	NA
Xetrov90002413m.g	1877.56	-0.0925431	0.144242	-0.641581	0.521145	0.892768
Xetrov90002414m.g	0.935228	-0.00187773	0.0413087	-0.045456	0.963744	NA
Xetrov90002417m.g	1690.3	0.0985288	0.148249	0.664616	0.506296	0.886741
Xetrov90002418m.g	1622.35	0.0253839	0.158375	0.160277	0.872663	0.975413
Xetrov90002419m.g	130.184	-0.131853	0.201582	-0.654089	0.513054	0.88992
Xetrov90002420m.g	5.04593	-0.0143907	0.0926633	-0.155301	0.876584	NA
Xetrov90002421m.g	8.80707	0.0385402	0.124116	0.310518	0.756167	NA
Xetrov90002423m.g	10.6576	0.203492	0.137223	1.48292	0.138094	NA
Xetrov90002424m.g	2926.36	-0.00550731	0.132322	-0.0416206	0.966801	0.996037
Xetrov90002425m.g	205.572	-0.129512	0.185717	-0.697365	0.485575	0.873488
Xetrov90002427m.g	1238.15	0.36366	0.17677	2.05725	0.039662	0.417356
Xetrov90002428m.g	51.8614	0.134102	0.19813	0.67684	0.498507	NA
Xetrov90002429m.g	297.34	0.113711	0.178465	0.63716	0.524021	0.892768
Xetrov90002430m.g	1.53883	0.0574454	0.0637577	0.900995	0.367591	NA
Xetrov90002431m.g	6.90842	-0.0414155	0.123834	-0.334443	0.738045	NA
Xetrov90002432m.g	78.8361	-0.309629	0.201457	-1.53695	0.124305	NA
Xetrov90002433m.g	144.989	0.232428	0.200139	1.16133	0.245507	0.736459
Xetrov90002434m.g	270.485	0.179604	0.177627	1.01113	0.311955	0.782635
Xetrov90002435m.g	118.02	-0.0833327	0.196969	-0.423075	0.67224	0.929549
Xetrov90002438m.g	1899.46	0.175457	0.165473	1.06034	0.288992	0.768065
Xetrov90002439m.g	2038.06	-0.0143113	0.150055	-0.0953738	0.924018	0.986546
Xetrov90002441m.g	1174.35	0.00338702	0.140106	0.0241747	0.980713	0.99698
Xetrov90002443m.g	0.832697	0.00471729	0.048835	0.0965965	0.923047	NA
Xetrov90002446m.g	5114.65	0.240675	0.155522	1.54753	0.121735	0.603083
Xetrov90002452m.g	3.15941	-0.0246355	0.0834078	-0.295362	0.767717	NA
Xetrov90002453m.g	110.434	-0.303661	0.199998	-1.51832	0.128934	NA
Xetrov90002455m.g	556.566	0.0417783	0.161159	0.259236	0.795453	0.958027
Xetrov90002457m.g	0.623796	0.0266847	0.0405779	0.657617	0.510784	NA
Xetrov90002463m.g	0	NA	NA	NA	NA	NA
Xetrov90002464m.g	0	NA	NA	NA	NA	NA
Xetrov90002465m.g	0	NA	NA	NA	NA	NA
Xetrov90002467m.g	0.237719	0.0157948	0.0398129	0.396724	0.691571	NA
Xetrov90002468m.g	0	NA	NA	NA	NA	NA
Xetrov90002469m.g	0	NA	NA	NA	NA	NA
Xetrov90002471m.g	0	NA	NA	NA	NA	NA
Xetrov90002477m.g	0.544085	0.0248414	0.0402563	0.617081	0.537181	NA
Xetrov90002479m.g	0	NA	NA	NA	NA	NA
Xetrov90002502m.g	0	NA	NA	NA	NA	NA
Xetrov90002503m.g	0	NA	NA	NA	NA	NA
Xetrov90002504m.g	0	NA	NA	NA	NA	NA
Xetrov90002507m.g	0	NA	NA	NA	NA	NA
Xetrov90002510m.g	637.839	-0.0723834	0.160894	-0.449881	0.652796	0.924685
Xetrov90002511m.g	1099.88	-0.242453	0.141669	-1.71141	0.0870052	0.539685
Xetrov90002513m.g	0	NA	NA	NA	NA	NA
Xetrov90002528m.g	0	NA	NA	NA	NA	NA
Xetrov90002529m.g	0	NA	NA	NA	NA	NA
Xetrov90002530m.g	0	NA	NA	NA	NA	NA
Xetrov90002531m.g	0	NA	NA	NA	NA	NA
Xetrov90002532m.g	0	NA	NA	NA	NA	NA
Xetrov90002533m.g	0	NA	NA	NA	NA	NA
Xetrov90002534m.g	0	NA	NA	NA	NA	NA
Xetrov90002540m.g	0	NA	NA	NA	NA	NA
Xetrov90002542m.g	0	NA	NA	NA	NA	NA
Xetrov90002544m.g	0	NA	NA	NA	NA	NA
Xetrov90002545m.g	0	NA	NA	NA	NA	NA
Xetrov90002549m.g	0	NA	NA	NA	NA	NA
Xetrov90002550m.g	0	NA	NA	NA	NA	NA
Xetrov90002552m.g	0.276922	-0.0118201	0.0397878	-0.297077	0.766407	NA
Xetrov90002554m.g	0	NA	NA	NA	NA	NA
Xetrov90002556m.g	0	NA	NA	NA	NA	NA
Xetrov90002559m.g	0	NA	NA	NA	NA	NA
Xetrov90002563m.g	0.245078	-0.0206861	0.0398274	-0.519393	0.603486	NA
Xetrov90002564m.g	6.30506	-0.168656	0.110289	-1.52922	0.126209	NA
Xetrov90002566m.g	1434.64	-0.234634	0.147661	-1.58901	0.112059	0.586809
Xetrov90002568m.g	2248.07	0.347832	0.150509	2.31104	0.0208308	0.350632
Xetrov90002569m.g	3501.64	-0.0965466	0.136775	-0.705877	0.480265	0.870625
Xetrov90002570m.g	11377.1	0.0899845	0.133305	0.675028	0.499658	0.882843
Xetrov90002573m.g	11146.7	0.0120565	0.132851	0.0907521	0.92769	0.987457
Xetrov90002575m.g	0.64288	-0.0030631	0.0406226	-0.075404	0.939893	NA
Xetrov90002576m.g	22.9098	0.133411	0.174144	0.766096	0.443619	NA
Xetrov90002577m.g	0	NA	NA	NA	NA	NA
Xetrov90002578m.g	0	NA	NA	NA	NA	NA
Xetrov90002581m.g	51.2962	0.0234213	0.198582	0.117943	0.906113	NA
Xetrov90002583m.g	0.148357	0.0069361	0.0397878	0.174327	0.861608	NA
Xetrov90002592m.g	1870.28	0.0756846	0.135618	0.558072	0.576795	0.909244
Xetrov90002593m.g	1.12748	-0.0149084	0.042807	-0.348269	0.727638	NA
Xetrov90002594m.g	427.189	-0.0379027	0.16888	-0.224436	0.822418	0.965321
Xetrov90002595m.g	295.45	0.0230558	0.190398	0.121093	0.903618	0.982197
Xetrov90002596m.g	391.659	0.0187303	0.164893	0.113591	0.909562	0.982197
Xetrov90002597m.g	54.6945	-0.0909043	0.195732	-0.464434	0.642337	NA
Xetrov90002601m.g	777.421	-0.352714	0.156824	-2.24911	0.0245055	0.370141
Xetrov90002602m.g	0.276922	-0.0118201	0.0397878	-0.297077	0.766407	NA
Xetrov90002603m.g	2531.83	-0.0317933	0.139836	-0.22736	0.820144	0.965226
Xetrov90002605m.g	734.41	0.14329	0.17335	0.826593	0.408468	0.829742
Xetrov90002608m.g	1.05995	-0.0318722	0.0419042	-0.760596	0.446898	NA
Xetrov90002609m.g	1390.23	0.0664116	0.147493	0.450269	0.652516	0.924685
Xetrov90002610m.g	1740.46	-0.385458	0.136071	-2.83278	0.00461454	0.215194
Xetrov90002611m.g	616.497	0.142767	0.159647	0.894268	0.371178	0.815576
Xetrov90002612m.g	736.942	0.0115077	0.163278	0.0704793	0.943812	0.99196
Xetrov90002613m.g	1322.94	0.168644	0.138681	1.21606	0.223963	0.719347
Xetrov90002614m.g	809.336	-0.190046	0.149848	-1.26826	0.204706	0.701608
Xetrov90002616m.g	3139.45	-0.0633226	0.129427	-0.489254	0.624662	0.920066
Xetrov90002617m.g	29.3657	-0.110602	0.189692	-0.583063	0.559851	NA
Xetrov90002618m.g	0	NA	NA	NA	NA	NA
Xetrov90002632m.g	0	NA	NA	NA	NA	NA
Xetrov90002633m.g	274.895	0.137691	0.188165	0.731755	0.464318	0.863067
Xetrov90002634m.g	1658.34	-0.0586129	0.14005	-0.418516	0.67557	0.93064
Xetrov90002636m.g	10883.7	-0.238509	0.12901	-1.84877	0.0644911	0.489215
Xetrov90002637m.g	2257.92	0.240205	0.16135	1.48872	0.136562	0.620562
Xetrov90002638m.g	2.50352	-0.0378539	0.0696187	-0.543732	0.586626	NA
Xetrov90002640m.g	122.372	-0.0038478	0.201218	-0.0191225	0.984743	0.99765
Xetrov90002641m.g	2146.08	-0.189854	0.153609	-1.23595	0.216475	0.713425
Xetrov90002644m.g	1117.37	0.494161	0.158125	3.12513	0.00177724	0.147252
Xetrov90002645m.g	14377.5	-0.0123871	0.124693	-0.0993408	0.920868	0.985588
Xetrov90002648m.g	4.74884	0.0863124	0.107101	0.805895	0.420304	NA
Xetrov90002650m.g	1.46378	0.0262538	0.0480895	0.545937	0.585109	NA
Xetrov90002652m.g	3164.59	-0.0779018	0.13427	-0.58019	0.561787	0.903579
Xetrov90002654m.g	684.528	-0.16141	0.153043	-1.05467	0.291576	0.770137
Xetrov90002655m.g	7929.02	-0.150356	0.129784	-1.15851	0.246655	0.736459
Xetrov90002657m.g	34.1797	0.146535	0.183957	0.796574	0.425698	NA
Xetrov90002658m.g	1926.05	0.0159393	0.136695	0.116605	0.907173	0.982197
Xetrov90002659m.g	326.94	-0.20323	0.168599	-1.2054	0.228049	0.722197
Xetrov90002660m.g	48.039	0.0154983	0.20038	0.0773446	0.938349	NA
Xetrov90002661m.g	1009.23	0.052005	0.165121	0.314951	0.752799	0.947675
Xetrov90002662m.g	5907.44	0.184241	0.155823	1.18238	0.237055	0.731127
Xetrov90002663m.g	3.62334	-0.0190771	0.0999372	-0.190891	0.848611	NA
Xetrov90002664m.g	603.331	0.0299368	0.155343	0.192715	0.847182	0.972909
Xetrov90002665m.g	1187.55	0.269162	0.142289	1.89166	0.0585365	0.472165
Xetrov90002668m.g	655.853	0.000734146	0.154617	0.00474817	0.996212	0.999103
Xetrov90002669m.g	8771.43	0.0441063	0.126902	0.347562	0.72817	0.942708
Xetrov90002670m.g	3521.27	-0.10947	0.141383	-0.774281	0.438764	0.84677
Xetrov90002671m.g	217.185	-0.380577	0.18472	-2.06029	0.0393711	0.416084
Xetrov90002673m.g	1175.71	-0.335482	0.146934	-2.28322	0.0224173	0.362977
Xetrov90002674m.g	0	NA	NA	NA	NA	NA
Xetrov90002676m.g	6073.61	-0.00593541	0.132757	-0.0447089	0.964339	0.995948
Xetrov90002677m.g	1584.45	0.0743936	0.152794	0.486887	0.626339	0.920639
Xetrov90002678m.g	5731.32	-0.0692105	0.136186	-0.508204	0.61131	0.917752
Xetrov90002679m.g	0	NA	NA	NA	NA	NA
Xetrov90002680m.g	4259.93	-0.113045	0.132106	-0.855717	0.392154	0.824838
Xetrov90002681m.g	62.9903	-0.0356968	0.202344	-0.176417	0.859967	NA
Xetrov90002684m.g	15059.1	0.00406411	0.124628	0.0326099	0.973986	0.99698
Xetrov90002685m.g	0.469798	0.00518543	0.0401266	0.129227	0.897178	NA
Xetrov90002686m.g	153.203	-0.076856	0.195598	-0.392929	0.694372	0.936294
Xetrov90002687m.g	92.0306	-0.238338	0.201793	-1.1811	0.237561	NA
Xetrov90002688m.g	4.04462	0.0521481	0.104627	0.498417	0.61819	NA
Xetrov90002689m.g	22.0708	-0.0939115	0.172419	-0.544671	0.58598	NA
Xetrov90002690m.g	34.373	-0.0966004	0.194028	-0.497868	0.618577	NA
Xetrov90002691m.g	1969.86	-0.0773082	0.13766	-0.561587	0.574398	0.908625
Xetrov90002692m.g	544.798	-0.107406	0.158734	-0.676637	0.498636	0.881757
Xetrov90002693m.g	152.017	0.138513	0.192049	0.721236	0.470764	0.866823
Xetrov90002695m.g	721.518	-0.258329	0.169219	-1.5266	0.126861	0.611655
Xetrov90002696m.g	896.688	-0.0481711	0.144717	-0.332864	0.739237	0.944368
Xetrov90002698m.g	3.61923	0.0263997	0.0900592	0.293138	0.769417	NA
Xetrov90002699m.g	1610.38	0.529672	0.186451	2.84081	0.00449986	0.214742
Xetrov90002700m.g	0.605336	-0.00744163	0.0404991	-0.183748	0.854211	NA
Xetrov90002701m.g	137.403	-0.392879	0.197951	-1.98473	0.0471746	0.439507
Xetrov90002702m.g	0	NA	NA	NA	NA	NA
Xetrov90002705m.g	1965.11	0.0744578	0.152818	0.487233	0.626094	0.920639
Xetrov90002706m.g	4261.55	0.0809925	0.171769	0.471521	0.637269	0.92144
Xetrov90002708m.g	3.66485	0.0760959	0.0970972	0.783709	0.433211	NA
Xetrov90002709m.g	1500.68	0.0117213	0.188603	0.0621482	0.950445	0.993882
Xetrov90002710m.g	2013.05	0.140906	0.160201	0.879556	0.3791	0.81889
Xetrov90002711m.g	4370.12	-0.0111291	0.137509	-0.0809333	0.935495	0.989105
Xetrov90002716m.g	1262.93	-0.00359932	0.146306	-0.0246013	0.980373	0.99698
Xetrov90002718m.g	1365.27	0.0462019	0.158005	0.292407	0.769975	0.952023
Xetrov90002719m.g	0.346165	-0.0211981	0.0397878	-0.53278	0.594186	NA
Xetrov90002721m.g	2534	0.0228002	0.154888	0.147204	0.882971	0.97709
Xetrov90002722m.g	2267.41	-0.0676768	0.132798	-0.509623	0.610315	0.917752
Xetrov90002723m.g	1928.34	-0.0499137	0.155958	-0.320045	0.748934	0.947015
Xetrov90002726m.g	152.273	0.21753	0.192571	1.12961	0.258641	0.74566
Xetrov90002727m.g	1661.11	0.305441	0.137452	2.22216	0.0262725	0.374982
Xetrov90002728m.g	220.931	0.17757	0.186779	0.950692	0.341761	0.798591
Xetrov90002731m.g	3090.26	0.0300021	0.131444	0.22825	0.819452	0.965226
Xetrov90002732m.g	1353.12	-0.140395	0.145138	-0.967327	0.333381	0.793456
Xetrov90002733m.g	1853.94	-0.190255	0.145729	-1.30553	0.191712	0.688291
Xetrov90002736m.g	5221.19	0.566458	0.16275	3.48054	0.000500409	0.0892957
Xetrov90002737m.g	349.969	0.0648532	0.17901	0.362288	0.717137	0.941264
Xetrov90002738m.g	329.609	-0.209319	0.171854	-1.218	0.223223	0.71798
Xetrov90002740m.g	43.7648	0.205116	0.195706	1.04808	0.294601	NA
Xetrov90002741m.g	3537.32	0.0079508	0.137603	0.0577805	0.953923	0.994598
Xetrov90002742m.g	1630.75	0.100675	0.156447	0.643508	0.519894	0.892768
Xetrov90002744m.g	3367.23	-0.0437016	0.132094	-0.330837	0.740768	0.944368
Xetrov90002747m.g	2108.64	0.0527061	0.141014	0.373765	0.708579	0.939042
Xetrov90002749m.g	1989.68	0.17815	0.138998	1.28167	0.199958	0.696019
Xetrov90002751m.g	64.1023	0.235571	0.202429	1.16372	0.244538	NA
Xetrov90002752m.g	1253.57	-0.149926	0.150668	-0.995075	0.3197	0.783245
Xetrov90002754m.g	1742.89	-0.133405	0.142974	-0.93307	0.350784	0.801711
Xetrov90002756m.g	2615.23	0.037566	0.149216	0.251756	0.80123	0.959676
Xetrov90002759m.g	645.033	-0.0418097	0.158133	-0.264396	0.791475	0.957649
Xetrov90002767m.g	716.67	0.107029	0.162234	0.659717	0.509435	0.887984
Xetrov90002768m.g	95.3105	-0.00976685	0.201198	-0.0485434	0.961283	NA
Xetrov90002770m.g	7291.45	0.0223337	0.132749	0.16824	0.866394	0.975352
Xetrov90002772m.g	1894.04	0.278742	0.145977	1.90949	0.0561992	0.463834
Xetrov90002773m.g	250.707	0.0987179	0.178952	0.551644	0.581192	0.909982
Xetrov90002775m.g	130.07	0.0238907	0.195763	0.122039	0.902868	0.982039
Xetrov90002776m.g	656.686	0.358654	0.173587	2.06613	0.0388163	0.41568
Xetrov90002777m.g	390.066	-0.121195	0.164038	-0.738819	0.460017	0.861674
Xetrov90002778m.g	4039.12	0.251663	0.173112	1.45376	0.146013	0.631565
Xetrov90002780m.g	2519.86	0.156429	0.133055	1.17567	0.239726	0.733658
Xetrov90002781m.g	122.888	-0.0792247	0.202269	-0.39168	0.695294	0.936496
Xetrov90002783m.g	1269.88	-0.0967306	0.143301	-0.675019	0.499664	0.882843
Xetrov90002784m.g	750.759	0.0912587	0.152509	0.598381	0.549585	0.901219
Xetrov90002785m.g	5517.98	0.0721855	0.149348	0.483339	0.628855	0.920908
Xetrov90002787m.g	274.265	-0.238448	0.186359	-1.27951	0.200716	0.696019
Xetrov90002788m.g	177.765	0.0033221	0.192683	0.0172413	0.986244	0.99781
Xetrov90002791m.g	1096.77	0.202511	0.154446	1.31122	0.189785	0.686834
Xetrov90002792m.g	2691.29	0.0152689	0.138282	0.110419	0.912077	0.982197
Xetrov90002793m.g	2993.95	-0.007277	0.138759	-0.0524433	0.958175	0.994806
Xetrov90002794m.g	3695.82	0.0102529	0.131314	0.0780791	0.937765	0.990089
Xetrov90002795m.g	291.29	0.195718	0.178814	1.09454	0.27372	0.757811
Xetrov90002796m.g	2059.62	0.0779858	0.14552	0.535913	0.592019	0.914171
Xetrov90002798m.g	2492.32	0.0685658	0.139518	0.491449	0.623109	0.919843
Xetrov90002801m.g	1.30111	-0.0108153	0.0556415	-0.194375	0.845882	NA
Xetrov90002803m.g	1030.13	0.170513	0.169052	1.00864	0.313145	0.782635
Xetrov90002809m.g	27.2868	-0.0878838	0.17728	-0.495733	0.620082	NA
Xetrov90002810m.g	81.6853	0.0531757	0.202023	0.263216	0.792384	NA
Xetrov90002811m.g	1008.09	0.0160548	0.149307	0.107529	0.914369	0.983749
Xetrov90002812m.g	523.398	-0.104424	0.189572	-0.550839	0.581744	0.909982
Xetrov90002813m.g	656.432	0.156747	0.165258	0.948496	0.342877	0.798591
Xetrov90002814m.g	222.89	-0.127959	0.190744	-0.670839	0.502323	0.884176
Xetrov90002816m.g	1166.26	0.0365883	0.148792	0.245903	0.805757	0.961322
Xetrov90002817m.g	0.41816	-0.0265183	0.04007	-0.6618	0.508099	NA
Xetrov90002818m.g	0.844533	0.0015056	0.0433523	0.0347293	0.972296	NA
Xetrov90002819m.g	177.207	0.143398	0.202142	0.709394	0.47808	0.869181
Xetrov90002825m.g	0	NA	NA	NA	NA	NA
Xetrov90002827m.g	0	NA	NA	NA	NA	NA
Xetrov90002828m.g	1007.69	-0.157515	0.190973	-0.8248	0.409485	0.831115
Xetrov90002829m.g	1056.08	-0.0626021	0.145176	-0.431216	0.666311	0.927656
Xetrov90002831m.g	214.437	0.0928935	0.183942	0.505016	0.613548	0.917752
Xetrov90002832m.g	6.05184	0.029775	0.115705	0.257336	0.79692	NA
Xetrov90002833m.g	1.03872	0.0267942	0.0537905	0.498122	0.618398	NA
Xetrov90002834m.g	392.81	0.0033652	0.170506	0.0197366	0.984254	0.99765
Xetrov90002837m.g	1134.82	-0.180886	0.149222	-1.21219	0.22544	0.720577
Xetrov90002838m.g	6.25601	0.070374	0.123539	0.56965	0.568915	NA
Xetrov90002839m.g	452.669	-0.154369	0.163205	-0.94586	0.34422	0.798591
Xetrov90002840m.g	813.415	-0.205498	0.168799	-1.21741	0.223449	0.71798
Xetrov90002846m.g	489.925	-0.261074	0.161706	-1.6145	0.106419	0.578759
Xetrov90002848m.g	3004.85	0.0548183	0.157493	0.348069	0.727788	0.942623
Xetrov90002849m.g	186.612	0.233137	0.187366	1.24429	0.213393	0.710955
Xetrov90002850m.g	1712.47	-0.094695	0.136536	-0.693551	0.487964	0.874916
Xetrov90002851m.g	11772.6	-0.0575441	0.135925	-0.42335	0.67204	0.929549
Xetrov90002853m.g	7626.25	0.286319	0.16545	1.73055	0.0835324	0.534382
Xetrov90002854m.g	6.1189	0.151718	0.115192	1.31708	0.187811	NA
Xetrov90002855m.g	2.93502	-0.0266409	0.0932445	-0.28571	0.7751	NA
Xetrov90002856m.g	0	NA	NA	NA	NA	NA
Xetrov90002857m.g	393.632	-0.321682	0.185118	-1.73771	0.0822621	0.532984
Xetrov90002861m.g	1834.22	-0.257286	0.140295	-1.83389	0.0666702	0.499968
Xetrov90002862m.g	445.413	-0.235353	0.164066	-1.4345	0.151429	0.640385
Xetrov90002863m.g	93.4896	-0.132418	0.200292	-0.661122	0.508534	NA
Xetrov90002865m.g	9399.79	-0.212046	0.128746	-1.64702	0.0995543	0.563803
Xetrov90002866m.g	716.84	-0.366949	0.161254	-2.2756	0.0228702	0.364456
Xetrov90002867m.g	303.801	-0.0641606	0.181737	-0.353042	0.724057	0.942579
Xetrov90002869m.g	3084.49	0.0496069	0.132851	0.373404	0.708848	0.939042
Xetrov90002870m.g	426.416	-0.0711085	0.189214	-0.375811	0.707058	0.939042
Xetrov90002871m.g	0	NA	NA	NA	NA	NA
Xetrov90002872m.g	2932.47	-0.112077	0.134255	-0.834808	0.403826	0.829742
Xetrov90002873m.g	6182.99	0.0308472	0.127098	0.242704	0.808235	0.962386
Xetrov90002874m.g	962.695	-0.237835	0.145185	-1.63815	0.10139	0.566827
Xetrov90002877m.g	3193.52	0.167919	0.149961	1.11976	0.262818	0.750244
Xetrov90002879m.g	1.14727	0.00195527	0.0432283	0.0452312	0.963923	NA
Xetrov90002883m.g	404.095	-0.2787	0.171323	-1.62676	0.103789	0.57172
Xetrov90002885m.g	2158.2	-0.00669235	0.137586	-0.0486411	0.961205	0.994922
Xetrov90002887m.g	13682.5	-0.0832139	0.132994	-0.625694	0.531515	0.894851
Xetrov90002893m.g	1440.57	0.136869	0.143961	0.950741	0.341736	0.798591
Xetrov90002894m.g	75.9302	0.100518	0.202106	0.497354	0.618939	NA
Xetrov90002895m.g	0.69015	0.00660903	0.0407273	0.162275	0.871089	NA
Xetrov90002896m.g	5625.06	0.350268	0.141981	2.46702	0.0136244	0.310709
Xetrov90002897m.g	474.935	0.078629	0.161291	0.487498	0.625906	0.920639
Xetrov90002898m.g	428.777	-0.171781	0.165901	-1.03545	0.300461	0.775453
Xetrov90002899m.g	1.93119	-0.00139446	0.0550728	-0.0253203	0.979799	NA
Xetrov90002900m.g	3.05661	0.0401694	0.0703451	0.571032	0.567978	NA
Xetrov90002901m.g	185.069	-0.0786818	0.186877	-0.421035	0.673729	0.930265
Xetrov90002902m.g	14.863	-0.0563105	0.137323	-0.410059	0.681763	NA
Xetrov90002903m.g	29.9894	0.0868902	0.189126	0.459429	0.645926	NA
Xetrov90002905m.g	1963.71	-0.0073896	0.136925	-0.0539683	0.95696	0.994806
Xetrov90002907m.g	1793.13	0.095628	0.142677	0.670241	0.502704	0.884176
Xetrov90002910m.g	22.4474	0.16269	0.171167	0.950475	0.341871	NA
Xetrov90002911m.g	60.8644	0.0519521	0.201914	0.257298	0.796948	NA
Xetrov90002912m.g	4065.02	-0.110182	0.143273	-0.769031	0.441875	0.849507
Xetrov90002913m.g	6069.29	-0.312781	0.130061	-2.40487	0.0161782	0.327863
Xetrov90002914m.g	197.618	-0.0617666	0.196527	-0.314291	0.7533	0.947675
Xetrov90002916m.g	1.99366	0.0322131	0.0744326	0.432783	0.665173	NA
Xetrov90002917m.g	3950.07	0.166134	0.142106	1.16909	0.242369	0.73503
Xetrov90002921m.g	1123.54	0.301412	0.187151	1.61053	0.107283	0.5802
Xetrov90002922m.g	26.3077	-0.108828	0.173106	-0.628682	0.529557	NA
Xetrov90002923m.g	929.282	0.271881	0.150178	1.81039	0.0702354	0.507527
Xetrov90002925m.g	1032.2	-0.00532913	0.158986	-0.0335196	0.97326	0.99698
Xetrov90002926m.g	5497.18	0.0501279	0.147161	0.340633	0.73338	0.943726
Xetrov90002928m.g	1224.58	0.0375467	0.173371	0.216569	0.828545	0.966682
Xetrov90002929m.g	1161.85	0.131751	0.156439	0.842185	0.399684	0.827087
Xetrov90002931m.g	883.979	-0.125114	0.156188	-0.801047	0.423104	0.839363
Xetrov90002932m.g	1293.72	-0.16847	0.151453	-1.11236	0.265983	0.753075
Xetrov90002933m.g	0.751708	-0.0109087	0.0404674	-0.269569	0.787492	NA
Xetrov90002934m.g	935.46	-0.222852	0.148839	-1.49727	0.134322	0.616964
Xetrov90002935m.g	152.453	0.582548	0.198806	2.93023	0.00338714	0.200443
Xetrov90002936m.g	287.666	-0.195938	0.192765	-1.01646	0.30941	0.782037
Xetrov90002942m.g	3052.49	-0.00120136	0.138819	-0.00865417	0.993095	0.998827
Xetrov90002944m.g	23.4419	0.200008	0.182244	1.09747	0.272436	NA
Xetrov90002945m.g	0.692331	-0.0297877	0.0406422	-0.732924	0.463605	NA
Xetrov90002946m.g	0	NA	NA	NA	NA	NA
Xetrov90002947m.g	0.197864	0.0069361	0.0397878	0.174327	0.861608	NA
Xetrov90002948m.g	0.237719	0.0157948	0.0398129	0.396724	0.691571	NA
Xetrov90002951m.g	24.4146	0.00475598	0.173663	0.0273862	0.978152	NA
Xetrov90002952m.g	0.998366	-0.010486	0.0456686	-0.22961	0.818395	NA
Xetrov90002954m.g	0	NA	NA	NA	NA	NA
Xetrov90002955m.g	0	NA	NA	NA	NA	NA
Xetrov90002956m.g	0	NA	NA	NA	NA	NA
Xetrov90002958m.g	0	NA	NA	NA	NA	NA
Xetrov90002959m.g	0	NA	NA	NA	NA	NA
Xetrov90002960m.g	0.11886	0.0069361	0.0397878	0.174327	0.861608	NA
Xetrov90002961m.g	0	NA	NA	NA	NA	NA
Xetrov90002963m.g	0	NA	NA	NA	NA	NA
Xetrov90002966m.g	0.197864	0.0069361	0.0397878	0.174327	0.861608	NA
Xetrov90002968m.g	0.197864	0.0069361	0.0397878	0.174327	0.861608	NA
Xetrov90002969m.g	37.4864	-0.0622589	0.19118	-0.325657	0.744684	NA
Xetrov90002970m.g	4080.7	0.284475	0.165227	1.72172	0.0851197	0.537256
Xetrov90002974m.g	981.898	0.146487	0.143589	1.02019	0.30764	0.780621
Xetrov90002975m.g	58.3945	0.0778262	0.183542	0.424023	0.671549	NA
Xetrov90002976m.g	1200.04	0.143523	0.1571	0.913578	0.360939	0.809101
Xetrov90002977m.g	4139.2	0.0584	0.160398	0.364094	0.715788	0.941264
Xetrov90002978m.g	1375.46	0.0603338	0.140656	0.428945	0.667963	0.928105
Xetrov90002981m.g	5.19244	0.0676593	0.114688	0.589943	0.555229	NA
Xetrov90002983m.g	3833.71	0.080671	0.166258	0.485215	0.627524	0.920908
Xetrov90002987m.g	155.781	-0.0684822	0.19048	-0.359524	0.719203	0.942229
Xetrov90002988m.g	1322.18	0.213908	0.172158	1.24251	0.214049	0.710965
Xetrov90002991m.g	1575.44	-0.138741	0.138649	-1.00067	0.316989	0.783245
Xetrov90002992m.g	3415.3	-0.0465846	0.13866	-0.335962	0.736899	0.944289
Xetrov90002993m.g	5787.12	0.199119	0.135104	1.47381	0.140532	0.626593
Xetrov90002994m.g	287.063	0.136076	0.175584	0.774991	0.438345	0.846682
Xetrov90002995m.g	7635.91	-0.140434	0.12579	-1.11642	0.264244	0.751185
Xetrov90002996m.g	2393.17	0.131441	0.159992	0.821548	0.411334	0.831635
Xetrov90002997m.g	994.494	-0.128777	0.160066	-0.804523	0.421095	0.838331
Xetrov90002998m.g	78.6418	0.102093	0.201692	0.506183	0.612728	NA
Xetrov90002999m.g	1018.72	-0.0372827	0.142377	-0.261858	0.793431	0.957863
Xetrov90003000m.g	5290.47	-0.0433656	0.173907	-0.249361	0.803081	0.96064
Xetrov90003003m.g	52.3204	0.256675	0.193098	1.32925	0.183767	NA
Xetrov90003004m.g	2872.57	-0.116154	0.139101	-0.835035	0.403698	0.829742
Xetrov90003007m.g	23.1059	-0.146465	0.178321	-0.821359	0.411442	NA
Xetrov90003011m.g	394.469	0.286053	0.189684	1.50805	0.131541	0.613646
Xetrov90003012m.g	200.198	-0.392221	0.189246	-2.07254	0.0382147	0.41568
Xetrov90003015m.g	110.756	-0.0231275	0.200814	-0.115169	0.908311	NA
Xetrov90003016m.g	1305.5	-0.168933	0.149386	-1.13085	0.258118	0.745129
Xetrov90003017m.g	20.6493	-0.145751	0.173891	-0.838171	0.401934	NA
Xetrov90003019m.g	13449	-0.0287571	0.134124	-0.214406	0.830231	0.967141
Xetrov90003020m.g	2266.51	0.00825026	0.133836	0.0616444	0.950846	0.993939
Xetrov90003022m.g	2609.19	-0.0175949	0.131446	-0.133857	0.893516	0.98002
Xetrov90003023m.g	1555.16	-0.0742675	0.150496	-0.493486	0.62167	0.919645
Xetrov90003024m.g	7775.3	-0.101474	0.127361	-0.796744	0.4256	0.842098
Xetrov90003025m.g	1836.19	0.241628	0.151625	1.59359	0.111028	0.586227
Xetrov90003028m.g	1656.87	-0.128416	0.136886	-0.938119	0.348183	0.800268
Xetrov90003030m.g	10744.9	0.0183033	0.128472	0.14247	0.886709	0.977794
Xetrov90003031m.g	1528.37	0.0495119	0.160769	0.307969	0.758106	0.948681
Xetrov90003032m.g	927.059	0.0614518	0.147889	0.415528	0.677756	0.930962
Xetrov90003034m.g	1784.13	-0.0370403	0.14028	-0.264047	0.791744	0.957649
Xetrov90003036m.g	0.346165	-0.0211981	0.0397878	-0.53278	0.594186	NA
Xetrov90003038m.g	5.97598	0.0533826	0.0899751	0.593304	0.552978	NA
Xetrov90003039m.g	1283.87	-0.0791368	0.139076	-0.569017	0.569344	0.90588
Xetrov90003040m.g	1554.26	-0.1416	0.13738	-1.03072	0.302672	0.776994
Xetrov90003041m.g	230.398	0.399547	0.189147	2.11236	0.0346557	0.407675
Xetrov90003042m.g	10890.6	0.32407	0.155973	2.07773	0.0377338	0.41568
Xetrov90003043m.g	1995.9	-0.0512831	0.136903	-0.374595	0.707962	0.939042
Xetrov90003044m.g	480.06	0.326148	0.183242	1.77988	0.0750959	0.513831
Xetrov90003045m.g	130.053	0.138449	0.201161	0.688251	0.491295	0.877136
Xetrov90003048m.g	1794.69	0.0239731	0.136224	0.175984	0.860307	0.975085
Xetrov90003051m.g	18655.5	-0.130689	0.124094	-1.05315	0.292272	0.77032
Xetrov90003053m.g	283.943	0.0881679	0.18378	0.479748	0.631407	0.920908
Xetrov90003055m.g	3293.75	0.0633368	0.131989	0.479865	0.631323	0.920908
Xetrov90003056m.g	7.69208	0.0791614	0.131137	0.603654	0.546073	NA
Xetrov90003057m.g	90.676	0.244457	0.202415	1.20771	0.227161	NA
Xetrov90003058m.g	255.516	0.154814	0.195875	0.790368	0.429313	0.842098
Xetrov90003059m.g	573.967	-0.0918165	0.166705	-0.550771	0.581791	0.909982
Xetrov90003061m.g	65.1783	-0.281559	0.201481	-1.39745	0.162279	NA
Xetrov90003062m.g	967.121	0.187869	0.175552	1.07016	0.284548	0.763095
Xetrov90003063m.g	4260.66	0.0262828	0.128111	0.205156	0.83745	0.970373
Xetrov90003066m.g	24.1141	0.172779	0.178505	0.967923	0.333083	NA
Xetrov90003068m.g	528.416	-0.291763	0.167444	-1.74245	0.0814292	0.532503
Xetrov90003069m.g	2568.06	-0.0744575	0.133664	-0.557049	0.577494	0.909455
Xetrov90003070m.g	247.374	-0.0591485	0.18688	-0.316506	0.751619	0.947675
Xetrov90003072m.g	20782.6	-0.272496	0.135106	-2.0169	0.0437058	0.427246
Xetrov90003073m.g	1827.58	0.125448	0.14002	0.89593	0.37029	0.815576
Xetrov90003076m.g	807.152	0.464022	0.196208	2.36495	0.0180327	0.330517
Xetrov90003079m.g	159.218	-0.112795	0.195629	-0.576574	0.564227	0.904026
Xetrov90003080m.g	83.1767	0.0219045	0.201087	0.10893	0.913258	NA
Xetrov90003082m.g	113.171	0.150253	0.201543	0.745511	0.455963	NA
Xetrov90003084m.g	2053.29	0.363462	0.154787	2.34814	0.0188674	0.337064
Xetrov90003085m.g	525.384	0.0995568	0.182288	0.546153	0.584961	0.911685
Xetrov90003086m.g	1.00905	-0.0136369	0.0464839	-0.293368	0.769241	NA
Xetrov90003087m.g	2093.05	-0.114208	0.13765	-0.8297	0.406708	0.829742
Xetrov90003088m.g	486.965	0.0100999	0.161602	0.0624985	0.950166	0.993882
Xetrov90003089m.g	1721.16	-0.215902	0.142757	-1.51238	0.130438	0.613646
Xetrov90003090m.g	3278.76	-0.172474	0.14281	-1.20772	0.227155	0.722062
Xetrov90003091m.g	196.954	-0.178629	0.187204	-0.954195	0.339985	0.797754
Xetrov90003092m.g	895.38	-0.130253	0.145632	-0.894403	0.371106	0.815576
Xetrov90003094m.g	238.146	-0.298229	0.18214	-1.63736	0.101555	0.567192
Xetrov90003096m.g	20384	-0.10789	0.126792	-0.850922	0.394813	0.824838
Xetrov90003098m.g	8275.77	0.038766	0.139543	0.277807	0.78116	0.95521
Xetrov90003099m.g	1449.28	-0.0884811	0.13775	-0.64233	0.520659	0.892768
Xetrov90003100m.g	180.707	-0.0346322	0.187613	-0.184594	0.853548	0.973951
Xetrov90003101m.g	1719.71	0.139846	0.153094	0.913462	0.361	0.809101
Xetrov90003102m.g	410.85	0.170892	0.169556	1.00788	0.313513	0.782635
Xetrov90003103m.g	199.105	-0.0101659	0.184476	-0.0551069	0.956053	0.994806
Xetrov90003105m.g	436.528	-0.139211	0.162951	-0.854311	0.392933	0.824838
Xetrov90003108m.g	49.4226	-0.150463	0.198337	-0.758626	0.448076	NA
Xetrov90003109m.g	2649.65	0.024942	0.1668	0.149532	0.881134	0.976674
Xetrov90003110m.g	4768.11	0.218091	0.143268	1.52226	0.127945	0.612693
Xetrov90003111m.g	688.845	-0.0422042	0.176521	-0.239088	0.811037	0.962419
Xetrov90003113m.g	1630.51	-0.217988	0.144187	-1.51183	0.130576	0.613646
Xetrov90003115m.g	1059.16	0.246459	0.157268	1.56713	0.117085	0.596606
Xetrov90003117m.g	2280.51	-0.108484	0.151629	-0.715458	0.474326	0.867161
Xetrov90003118m.g	2229.39	0.127547	0.185712	0.686797	0.492211	0.877836
Xetrov90003119m.g	0.11886	0.0069361	0.0397878	0.174327	0.861608	NA
Xetrov90003124m.g	477.298	0.0052678	0.162328	0.0324516	0.974112	0.99698
Xetrov90003125m.g	4.60187	0.0252572	0.104141	0.24253	0.80837	NA
Xetrov90003128m.g	2060.81	-0.126893	0.150224	-0.844689	0.398285	0.826594
Xetrov90003131m.g	1101.82	0.383845	0.161506	2.37666	0.0174701	0.327863
Xetrov90003133m.g	2945.72	0.00548363	0.13017	0.0421267	0.966398	0.996037
Xetrov90003134m.g	76.929	-0.200493	0.202451	-0.990328	0.322014	NA
Xetrov90003135m.g	324.798	-0.0291085	0.184864	-0.157459	0.874883	0.975413
Xetrov90003136m.g	2.15491	0.0713536	0.0717822	0.994029	0.320209	NA
Xetrov90003137m.g	3279.3	0.495584	0.152547	3.24872	0.00115925	0.125228
Xetrov90003138m.g	1245.56	-0.23774	0.158693	-1.49812	0.134103	0.616899
Xetrov90003140m.g	12.1123	-0.109026	0.153443	-0.710528	0.477377	NA
Xetrov90003141m.g	1683.63	0.0918466	0.147805	0.621403	0.534334	0.896901
Xetrov90003142m.g	2556.98	0.0200715	0.136349	0.147206	0.882969	0.97709
Xetrov90003145m.g	1636.46	-0.168821	0.137541	-1.22742	0.219666	0.715802
Xetrov90003146m.g	2702.62	-0.057661	0.155172	-0.371594	0.710195	0.939689
Xetrov90003148m.g	2128.12	0.0407563	0.145302	0.280495	0.779098	0.954542
Xetrov90003153m.g	1602.83	0.0675215	0.173264	0.389702	0.696757	0.936972
Xetrov90003155m.g	12521.1	-0.0689006	0.132921	-0.518357	0.604209	0.915819
Xetrov90003156m.g	4003	-0.358038	0.131737	-2.71783	0.00657115	0.248935
Xetrov90003157m.g	588.048	-0.0700823	0.156362	-0.448206	0.654004	0.92494
Xetrov90003158m.g	746.466	-0.0513319	0.150128	-0.34192	0.732411	0.943425
Xetrov90003159m.g	818.877	-0.123728	0.153959	-0.803642	0.421604	0.838331
Xetrov90003161m.g	1.93321	-0.0315931	0.0647314	-0.488064	0.625505	NA
Xetrov90003162m.g	1012.25	0.168433	0.147076	1.1452	0.252125	0.741196
Xetrov90003163m.g	719.208	-0.0463422	0.156892	-0.295376	0.767707	0.951387
Xetrov90003164m.g	261.119	-0.128371	0.178529	-0.719051	0.472109	0.867124
Xetrov90003165m.g	120.631	0.0994594	0.196707	0.505621	0.613123	0.917752
Xetrov90003166m.g	20078.7	-0.0369668	0.128329	-0.288063	0.773298	0.953384
Xetrov90003167m.g	4526.67	-0.0603244	0.151936	-0.397039	0.691339	0.934946
Xetrov90003168m.g	525.939	-0.0464583	0.159517	-0.291243	0.770865	0.952311
Xetrov90003169m.g	1397.94	-0.0362036	0.148717	-0.24344	0.807665	0.962117
Xetrov90003171m.g	3235.12	0.529983	0.176356	3.00519	0.00265418	0.178353
Xetrov90003176m.g	38.6791	0.234982	0.187582	1.25269	0.210318	NA
Xetrov90003177m.g	0.568811	0.00789986	0.0402765	0.19614	0.8445	NA
Xetrov90003178m.g	420.548	0.00285246	0.166742	0.017107	0.986351	0.99781
Xetrov90003180m.g	270.748	-0.0576218	0.175459	-0.328406	0.742605	0.944368
Xetrov90003181m.g	4116.24	0.0623486	0.129612	0.48104	0.630488	0.920908
Xetrov90003183m.g	3317.3	0.329241	0.154397	2.13244	0.0329711	0.40082
Xetrov90003185m.g	1471.26	0.282577	0.165712	1.70523	0.0881519	0.540418
Xetrov90003186m.g	1.12265	-0.012025	0.0478686	-0.251208	0.801653	NA
Xetrov90003188m.g	4557.27	-0.173436	0.137164	-1.26444	0.206071	0.701608
Xetrov90003189m.g	2126.89	0.0992605	0.143107	0.693609	0.487928	0.874916
Xetrov90003192m.g	61.4536	-0.200841	0.201707	-0.995705	0.319394	NA
Xetrov90003194m.g	328.43	0.119227	0.175376	0.679835	0.496609	0.880263
Xetrov90003195m.g	6.24727	0.13001	0.11605	1.12029	0.262589	NA
Xetrov90003196m.g	2742.79	-0.0368977	0.138211	-0.266966	0.789495	0.957649
Xetrov90003197m.g	27.296	0.0647986	0.177297	0.365481	0.714752	NA
Xetrov90003198m.g	14.9209	-0.0943246	0.159309	-0.592084	0.553794	NA
Xetrov90003199m.g	2110.85	-0.0690451	0.135968	-0.507805	0.61159	0.917752
Xetrov90003200m.g	19.529	-0.0564379	0.163686	-0.344793	0.73025	NA
Xetrov90003201m.g	605.563	-0.0750412	0.159718	-0.469836	0.638472	0.92144
Xetrov90003205m.g	3091.66	0.0449207	0.142046	0.316241	0.751819	0.947675
Xetrov90003206m.g	8.62753	0.0431233	0.125968	0.342336	0.732098	NA
Xetrov90003209m.g	2289.43	-0.233883	0.158588	-1.47478	0.140271	0.626372
Xetrov90003210m.g	612.117	0.0696249	0.157936	0.440843	0.659327	0.925352
Xetrov90003213m.g	265.276	0.003816	0.179026	0.0213153	0.982994	0.99754
Xetrov90003214m.g	4.97658	-0.0158118	0.0838666	-0.188535	0.850457	NA
Xetrov90003215m.g	1015.52	-0.0558614	0.145378	-0.38425	0.700793	0.937955
Xetrov90003220m.g	3.72867	-0.031984	0.0813095	-0.393361	0.694053	NA
Xetrov90003221m.g	0.346165	-0.0211981	0.0397878	-0.53278	0.594186	NA
Xetrov90003224m.g	0.4403	0.0045191	0.0401278	0.112618	0.910334	NA
Xetrov90003226m.g	2154.08	0.142907	0.151463	0.94351	0.34542	0.798591
Xetrov90003227m.g	2279.08	0.0195139	0.19074	0.102306	0.918513	0.984725
Xetrov90003228m.g	2826.9	0.018606	0.161915	0.114912	0.908515	0.982197
Xetrov90003229m.g	1.83451	0.0737081	0.068647	1.07373	0.282945	NA
Xetrov90003234m.g	12.9586	0.0842892	0.154194	0.546644	0.584623	NA
Xetrov90003236m.g	32.1479	-0.0253141	0.191845	-0.131951	0.895023	NA
Xetrov90003239m.g	289.921	0.119513	0.185334	0.644849	0.519025	0.892294
Xetrov90003241m.g	1475.28	-0.159682	0.156086	-1.02304	0.306288	0.780362
Xetrov90003242m.g	854.788	0.271126	0.179901	1.50709	0.131789	0.613646
Xetrov90003243m.g	714.7	0.111932	0.151666	0.738015	0.460505	0.862341
Xetrov90003245m.g	136.795	-0.0362789	0.201272	-0.180248	0.856958	0.974811
Xetrov90003249m.g	0	NA	NA	NA	NA	NA
Xetrov90003250m.g	205.343	-0.294428	0.185986	-1.58307	0.113406	0.589406
Xetrov90003253m.g	0	NA	NA	NA	NA	NA
Xetrov90003257m.g	369.89	0.194076	0.184079	1.05431	0.291743	0.77032
Xetrov90003258m.g	26.7191	0.0705382	0.184653	0.382004	0.702458	NA
Xetrov90003259m.g	2910.34	-0.173243	0.133857	-1.29424	0.195584	0.692864
Xetrov90003262m.g	4619.5	0.0256145	0.132997	0.192594	0.847277	0.972909
Xetrov90003263m.g	0.276922	-0.0118201	0.0397878	-0.297077	0.766407	NA
Xetrov90003264m.g	578.058	-0.271945	0.160963	-1.68949	0.0911254	0.547044
Xetrov90003266m.g	501.175	0.281766	0.180434	1.5616	0.118382	0.597413
Xetrov90003269m.g	203.436	0.250861	0.197083	1.27287	0.203064	0.699899
Xetrov90003270m.g	26407.6	-0.156543	0.129942	-1.20471	0.228313	0.722197
Xetrov90003271m.g	1.81329	-0.0189205	0.0728373	-0.259764	0.795046	NA
Xetrov90003272m.g	2934.21	-0.162815	0.143863	-1.13173	0.257747	0.745129
Xetrov90003273m.g	2555.57	0.104228	0.17381	0.599666	0.548729	0.901219
Xetrov90003276m.g	372.669	0.146375	0.199149	0.735004	0.462337	0.862671
Xetrov90003281m.g	4683.4	-0.00308129	0.130101	-0.0236839	0.981105	0.99698
Xetrov90003284m.g	4121.96	0.0383194	0.12889	0.297303	0.766236	0.951134
Xetrov90003289m.g	85.6616	-0.0882002	0.201717	-0.437247	0.661932	NA
Xetrov90003290m.g	311.22	-0.212152	0.178514	-1.18843	0.234663	0.72906
Xetrov90003291m.g	2071.85	-0.199396	0.132819	-1.50127	0.133287	0.616498
Xetrov90003292m.g	3153.99	-0.188489	0.141057	-1.33627	0.181462	0.676836
Xetrov90003295m.g	112.625	0.0940142	0.198098	0.474585	0.635083	NA
Xetrov90003297m.g	4.12768	0.00677065	0.107691	0.0628713	0.949869	NA
Xetrov90003298m.g	0.786465	-0.00893284	0.0415833	-0.214818	0.829909	NA
Xetrov90003299m.g	1649.28	-0.0624523	0.143297	-0.435825	0.662964	0.926478
Xetrov90003302m.g	981.386	-0.221636	0.145436	-1.52395	0.127521	0.612693
Xetrov90003305m.g	1110.12	-0.020831	0.160057	-0.130148	0.89645	0.981229
Xetrov90003307m.g	895.056	0.215476	0.149342	1.44284	0.149065	0.635964
Xetrov90003308m.g	3287.91	-0.190911	0.141827	-1.34609	0.178275	0.672323
Xetrov90003310m.g	1528.7	0.176818	0.152433	1.15997	0.246061	0.736459
Xetrov90003314m.g	1773.3	-0.0697019	0.135399	-0.51479	0.6067	0.917051
Xetrov90003315m.g	6679.86	0.0928485	0.144627	0.641986	0.520882	0.892768
Xetrov90003316m.g	2946.12	0.022513	0.137483	0.163751	0.869927	0.975352
Xetrov90003317m.g	4012.57	0.211179	0.151865	1.39057	0.164355	0.656764
Xetrov90003318m.g	2.04365	0.0138388	0.065293	0.21195	0.832146	NA
Xetrov90003319m.g	2273.66	0.116844	0.132994	0.87856	0.37964	0.819177
Xetrov90003325m.g	649.726	0.231075	0.185556	1.24531	0.213016	0.710955
Xetrov90003327m.g	4941.25	0.0300537	0.149975	0.200392	0.841174	0.971809
Xetrov90003328m.g	72.0207	-0.0667612	0.201897	-0.33067	0.740894	NA
Xetrov90003334m.g	2411.71	0.251287	0.154312	1.62843	0.103433	0.571326
Xetrov90003335m.g	299.673	-0.200467	0.17334	-1.1565	0.247478	0.736618
Xetrov90003337m.g	1531.54	0.243446	0.145997	1.66748	0.0954192	0.556412
Xetrov90003339m.g	144.31	0.0578776	0.196308	0.294831	0.768123	0.951387
Xetrov90003340m.g	165.764	0.0131896	0.192638	0.068468	0.945413	0.99196
Xetrov90003342m.g	2248.68	0.0874651	0.142404	0.614206	0.539079	0.897367
Xetrov90003343m.g	3285.86	0.0222672	0.131042	0.169924	0.86507	0.975352
Xetrov90003344m.g	519.577	-0.418725	0.163546	-2.56029	0.0104586	0.278861
Xetrov90003347m.g	869.957	-0.120953	0.15134	-0.799216	0.424165	0.840452
Xetrov90003349m.g	4.7375	0.0282592	0.109783	0.257409	0.796863	NA
Xetrov90003351m.g	1754.67	0.110318	0.157139	0.702045	0.482651	0.871515
Xetrov90003352m.g	1.31087	-0.00352965	0.0630268	-0.0560023	0.95534	NA
Xetrov90003353m.g	0.197864	0.0069361	0.0397878	0.174327	0.861608	NA
Xetrov90003354m.g	2821.08	0.387511	0.16125	2.40316	0.016254	0.327863
Xetrov90003356m.g	1043.99	0.0953156	0.159464	0.597726	0.550023	0.901219
Xetrov90003357m.g	6.52299	-0.0337405	0.11728	-0.287693	0.773582	NA
Xetrov90003359m.g	1603.46	0.142936	0.149926	0.953378	0.340399	0.797903
Xetrov90003360m.g	35.6445	-0.0384655	0.191075	-0.201312	0.840455	NA
Xetrov90003361m.g	438.197	0.165628	0.169917	0.974762	0.329678	0.790589
Xetrov90003363m.g	5401.43	-0.113463	0.13325	-0.851506	0.394488	0.824838
Xetrov90003364m.g	6331.21	0.0356794	0.130284	0.273859	0.784193	0.957119
Xetrov90003366m.g	0.566518	-0.0147777	0.0404744	-0.365112	0.715028	NA
Xetrov90003369m.g	12.037	0.048096	0.144661	0.332473	0.739532	NA
Xetrov90003370m.g	2803.13	-0.187506	0.134771	-1.39129	0.164136	0.656699
Xetrov90003372m.g	703.526	0.0949937	0.177708	0.53455	0.592961	0.914474
Xetrov90003374m.g	5886.38	0.155733	0.126992	1.22632	0.220079	0.715802
Xetrov90003376m.g	785.045	-0.0823142	0.156717	-0.525242	0.599415	0.915141
Xetrov90003377m.g	346.598	-0.0852184	0.176328	-0.483296	0.628886	0.920908
Xetrov90003378m.g	6390.55	-0.338832	0.137293	-2.46795	0.0135888	0.310709
Xetrov90003379m.g	22.4806	0.0772183	0.173593	0.444825	0.656446	NA
Xetrov90003380m.g	0.648521	0.0112966	0.0406927	0.277607	0.781314	NA
Xetrov90003381m.g	2826.57	0.118995	0.154835	0.768531	0.442172	0.849517
Xetrov90003385m.g	618.048	0.153163	0.174644	0.877	0.380487	0.819564
Xetrov90003386m.g	2730.64	-0.178656	0.130895	-1.36488	0.172291	0.66732
Xetrov90003387m.g	44.3749	0.0740342	0.196416	0.376925	0.70623	NA
Xetrov90003388m.g	30.1238	-0.00483938	0.187166	-0.0258561	0.979372	NA
Xetrov90003389m.g	1426.59	-0.241578	0.169128	-1.42837	0.153184	0.641903
Xetrov90003393m.g	2842.7	-0.260866	0.140857	-1.85198	0.064028	0.488149
Xetrov90003396m.g	3.00047	-0.02379	0.0886399	-0.268389	0.7884	NA
Xetrov90003397m.g	57.6599	0.098657	0.200089	0.493066	0.621966	NA
Xetrov90003399m.g	344.518	-0.112266	0.168881	-0.664763	0.506202	0.886741
Xetrov90003400m.g	1253.73	0.0296305	0.178643	0.165865	0.868263	0.975352
Xetrov90003401m.g	12369.2	-0.0243362	0.126308	-0.192674	0.847215	0.972909
Xetrov90003404m.g	278.914	-0.0192611	0.196956	-0.0977942	0.922096	0.985894
Xetrov90003406m.g	1929.32	-0.00744954	0.139641	-0.0533476	0.957455	0.994806
Xetrov90003407m.g	591.785	-0.291003	0.159272	-1.82709	0.0676864	0.500139
Xetrov90003408m.g	2597.24	0.0577515	0.16557	0.348804	0.727236	0.942579
Xetrov90003409m.g	91.3254	-0.0497769	0.202372	-0.245967	0.805707	NA
Xetrov90003410m.g	2510.58	-0.108252	0.136206	-0.794765	0.42675	0.842098
Xetrov90003411m.g	509.27	0.00299818	0.158953	0.018862	0.984951	0.99765
Xetrov90003412m.g	1.0814	-0.0324017	0.0422472	-0.766953	0.443109	NA
Xetrov90003413m.g	347.699	-0.0190904	0.169103	-0.112892	0.910116	0.982197
Xetrov90003415m.g	350.769	0.0974833	0.171417	0.56869	0.569567	0.90588
Xetrov90003417m.g	23.9099	-0.168281	0.173528	-0.969767	0.332162	NA
Xetrov90003418m.g	1110.43	-0.13514	0.157309	-0.859071	0.390301	0.824838
Xetrov90003419m.g	2785.34	-0.0176347	0.13313	-0.132462	0.894619	0.980263
Xetrov90003420m.g	485.506	-0.0690001	0.190165	-0.362842	0.716723	0.941264
Xetrov90003423m.g	15.209	-0.0367415	0.134022	-0.274146	0.783973	NA
Xetrov90003424m.g	934.843	-0.241417	0.144845	-1.66673	0.0955683	0.55671
Xetrov90003425m.g	5.47025	0.0320984	0.120381	0.266641	0.789745	NA
Xetrov90003426m.g	1.3896	-0.00791775	0.0524868	-0.150852	0.880092	NA
Xetrov90003427m.g	1663.28	-0.141044	0.135951	-1.03746	0.299519	0.77434
Xetrov90003428m.g	386.911	-0.0295188	0.170193	-0.173443	0.862303	0.975205
Xetrov90003429m.g	74.3095	-0.0263922	0.202383	-0.130408	0.896244	NA
Xetrov90003430m.g	0.594298	0.0254907	0.0404698	0.629869	0.52878	NA
Xetrov90003438m.g	1378.64	-0.241219	0.146859	-1.64252	0.100482	0.566015
Xetrov90003439m.g	1801.17	-0.0634439	0.141564	-0.448164	0.654035	0.92494
Xetrov90003441m.g	1492.03	-0.11365	0.152828	-0.743647	0.45709	0.860242
Xetrov90003442m.g	3501.85	0.0835336	0.143311	0.582882	0.559972	0.903125
Xetrov90003447m.g	1.83434	0.0727081	0.0682693	1.06502	0.286867	NA
Xetrov90003449m.g	766.105	-0.294044	0.147336	-1.99574	0.0459619	0.431031
Xetrov90003451m.g	481.381	-0.127393	0.160081	-0.795803	0.426147	0.842098
Xetrov90003452m.g	811.867	0.119439	0.151767	0.786992	0.431286	0.84316
Xetrov90003453m.g	7.80995	-0.0401108	0.128891	-0.3112	0.755648	NA
Xetrov90003454m.g	1.29071	-0.0139842	0.0590968	-0.236632	0.812942	NA
Xetrov90003455m.g	5.29486	0.041611	0.11769	0.353563	0.723666	NA
Xetrov90003456m.g	683.694	-0.0619972	0.17074	-0.363108	0.716524	0.941264
Xetrov90003458m.g	80.5381	0.081152	0.202033	0.401676	0.687923	NA
Xetrov90003459m.g	500.134	0.0337475	0.161725	0.208672	0.834704	0.968902
Xetrov90003464m.g	1028.79	0.0795075	0.161393	0.492631	0.622273	0.919645
Xetrov90003469m.g	3.58646	-0.0579231	0.0923665	-0.6271	0.530593	NA
Xetrov90003470m.g	1648	0.0618432	0.16088	0.384405	0.700678	0.937955
Xetrov90003471m.g	73.1486	-0.0416495	0.202345	-0.205834	0.83692	NA
Xetrov90003473m.g	147.145	-0.162861	0.194532	-0.837195	0.402483	0.829258
Xetrov90003475m.g	205.666	-0.287771	0.183862	-1.56515	0.117548	0.596606
Xetrov90003476m.g	6085.59	0.0890655	0.134739	0.661024	0.508597	0.8876
Xetrov90003477m.g	13.2585	-0.140716	0.149368	-0.942077	0.346153	NA
Xetrov90003480m.g	3259.05	-0.243794	0.133142	-1.83109	0.0670872	0.500139
Xetrov90003486m.g	42.7267	0.0367066	0.196522	0.186782	0.851832	NA
Xetrov90003487m.g	1236.67	-0.0492291	0.157977	-0.311621	0.755329	0.947898
Xetrov90003488m.g	67.6173	-0.0723008	0.201069	-0.359582	0.71916	NA
Xetrov90003489m.g	4599.01	-0.109635	0.139118	-0.788069	0.430656	0.842941
Xetrov90003490m.g	450.068	0.211477	0.169468	1.24789	0.212071	0.709951
Xetrov90003491m.g	63.0475	0.188494	0.199529	0.944694	0.344815	NA
Xetrov90003493m.g	8871.75	0.237738	0.160143	1.48454	0.137667	0.622116
Xetrov90003494m.g	0	NA	NA	NA	NA	NA
Xetrov90003496m.g	27143	-0.15222	0.173829	-0.875687	0.3812	0.820262
Xetrov90003498m.g	5264.7	-0.0662883	0.126654	-0.523382	0.600708	0.915219
Xetrov90003501m.g	2587.36	-0.0698179	0.134014	-0.520974	0.602385	0.915403
Xetrov90003504m.g	1106.71	0.487631	0.165089	2.95374	0.00313948	0.199943
Xetrov90003508m.g	8578.43	0.234039	0.140459	1.66624	0.0956648	0.556892
Xetrov90003509m.g	167.12	-0.0309081	0.192128	-0.160873	0.872194	0.975413
Xetrov90003510m.g	4.65382	-0.00231526	0.0930898	-0.0248712	0.980158	NA
Xetrov90003511m.g	3538.92	0.0295006	0.175817	0.167792	0.866747	0.975352
Xetrov90003514m.g	236.098	-0.00230656	0.183659	-0.0125589	0.98998	0.998827
Xetrov90003515m.g	3657	-0.222277	0.134661	-1.65065	0.0988105	0.563803
Xetrov90003516m.g	1164.73	-0.280853	0.140364	-2.0009	0.0454034	0.430047
Xetrov90003517m.g	110.803	0.399908	0.199596	2.00359	0.0451145	NA
Xetrov90003519m.g	2085.45	0.026799	0.137401	0.195043	0.845359	0.972905
Xetrov90003520m.g	0	NA	NA	NA	NA	NA
Xetrov90003521m.g	179.224	0.197452	0.192499	1.02573	0.305017	0.779113
Xetrov90003522m.g	441.577	0.0893001	0.166104	0.537617	0.590842	0.914171
Xetrov90003525m.g	799.075	-0.226774	0.148954	-1.52245	0.127897	0.612693
Xetrov90003526m.g	61.6175	0.0178042	0.20227	0.088022	0.929859	NA
Xetrov90003527m.g	1725.31	-0.0239644	0.138896	-0.172534	0.863018	0.975205
Xetrov90003528m.g	4083.76	0.0706406	0.132104	0.534736	0.592832	0.914474
Xetrov90003529m.g	1020.92	0.330237	0.164611	2.00617	0.0448386	0.428124
Xetrov90003530m.g	21.0749	0.00649501	0.173748	0.0373818	0.970181	NA
Xetrov90003531m.g	1143.48	-0.360888	0.155812	-2.31617	0.0205489	0.350632
Xetrov90003533m.g	1564.15	0.0554025	0.164106	0.337603	0.735663	0.943947
Xetrov90003535m.g	5252.16	-0.0864217	0.127361	-0.678555	0.49742	0.880478
Xetrov90003537m.g	7816.12	0.213627	0.143051	1.49336	0.135343	0.619829
Xetrov90003543m.g	759.55	-0.218582	0.149487	-1.46222	0.143682	0.628727
Xetrov90003549m.g	1637.57	-0.0533483	0.148994	-0.358055	0.720302	0.94256
Xetrov90003556m.g	1.20692	-0.00623167	0.0506664	-0.122994	0.902112	NA
Xetrov90003560m.g	1244.68	-0.338992	0.145277	-2.33343	0.0196258	0.342121
Xetrov90003563m.g	416.212	0.288108	0.188191	1.53093	0.125786	0.610839
Xetrov90003565m.g	115.73	0.239307	0.200377	1.19428	0.232367	NA
Xetrov90003566m.g	1352.17	-0.018862	0.165147	-0.114213	0.909069	0.982197
Xetrov90003567m.g	2.28639	-0.0052717	0.0714569	-0.0737746	0.94119	NA
Xetrov90003569m.g	823.139	-0.178811	0.155295	-1.15143	0.249557	0.740513
Xetrov90003570m.g	1590.01	0.0430875	0.145269	0.296605	0.766768	0.951163
Xetrov90003572m.g	294.101	0.12061	0.1717	0.702449	0.482399	0.871463
Xetrov90003574m.g	7425.12	-0.135727	0.134753	-1.00723	0.313824	0.782635
Xetrov90003575m.g	2691.7	0.0150901	0.136116	0.110862	0.911726	0.982197
Xetrov90003576m.g	2141.57	0.0729361	0.150226	0.485511	0.627314	0.920795
Xetrov90003577m.g	37.975	0.0125944	0.165016	0.0763225	0.939163	NA
Xetrov90003579m.g	35.6416	-0.188011	0.175525	-1.07114	0.284108	NA
Xetrov90003580m.g	75.9629	0.27523	0.202112	1.36177	0.17327	NA
Xetrov90003582m.g	0	NA	NA	NA	NA	NA
Xetrov90003583m.g	1.6817	-0.0126093	0.0650115	-0.193955	0.846211	NA
Xetrov90003585m.g	9.13129	0.0572505	0.137824	0.415389	0.677858	NA
Xetrov90003587m.g	3001.54	0.0702319	0.132677	0.529345	0.596566	0.915141
Xetrov90003593m.g	181.411	-0.0510741	0.187713	-0.272085	0.785556	0.957119
Xetrov90003596m.g	157.384	-0.101445	0.201921	-0.502397	0.615388	0.918478
Xetrov90003597m.g	761.321	0.00173359	0.156158	0.0111015	0.991142	0.998827
Xetrov90003598m.g	11.0092	0.0180124	0.132058	0.136398	0.891507	NA
Xetrov90003600m.g	62.8951	0.1644	0.201874	0.814373	0.415431	NA
Xetrov90003602m.g	0.915738	0.0208238	0.0441005	0.472189	0.636792	NA
Xetrov90003603m.g	0.11886	0.0069361	0.0397878	0.174327	0.861608	NA
Xetrov90003604m.g	11.0289	-0.0254283	0.141231	-0.180048	0.857115	NA
Xetrov90003605m.g	782.461	-0.0955141	0.156299	-0.611099	0.541134	0.89759
Xetrov90003606m.g	1.03653	0.0142852	0.0414162	0.344919	0.730155	NA
Xetrov90003608m.g	2689.29	0.350917	0.182957	1.91803	0.0551068	0.462914
Xetrov90003609m.g	2605.22	0.206844	0.131932	1.56781	0.116925	0.596606
Xetrov90003611m.g	56.8916	0.132708	0.201907	0.657274	0.511005	NA
Xetrov90003612m.g	813.529	0.0399458	0.170781	0.233901	0.815061	0.963131
Xetrov90003614m.g	3737.7	-0.0412213	0.133485	-0.308808	0.757467	0.948668
Xetrov90003616m.g	0	NA	NA	NA	NA	NA
Xetrov90003619m.g	416.121	0.332971	0.165207	2.01547	0.043855	0.427343
Xetrov90003620m.g	584.202	0.0131787	0.161859	0.0814211	0.935107	0.989105
Xetrov90003621m.g	3.07049	-0.0616974	0.0761052	-0.810685	0.417547	NA
Xetrov90003623m.g	60.3405	0.221172	0.19888	1.11209	0.266102	NA
Xetrov90003624m.g	83.0368	-0.157367	0.20244	-0.777349	0.436953	NA
Xetrov90003627m.g	8237.39	0.0871872	0.127892	0.681723	0.495414	0.880021
Xetrov90003630m.g	171.176	-0.16319	0.199362	-0.818561	0.413037	0.832277
Xetrov90003634m.g	27.7403	0.0455037	0.180259	0.252435	0.800705	NA
Xetrov90003636m.g	222.834	0.353965	0.197406	1.79308	0.0729597	0.512459
Xetrov90003637m.g	0	NA	NA	NA	NA	NA
Xetrov90003638m.g	143.604	0.0947419	0.20121	0.47086	0.637741	0.92144
Xetrov90003641m.g	1.37897	0.0282397	0.0603299	0.468088	0.639722	NA
Xetrov90003642m.g	334.548	0.347723	0.180865	1.92256	0.0545359	0.462914
Xetrov90003644m.g	450.519	0.0374168	0.165848	0.225608	0.821506	0.965321
Xetrov90003647m.g	3683.82	0.040772	0.136092	0.299591	0.76449	0.950608
Xetrov90003648m.g	1051.32	0.0880223	0.141835	0.620595	0.534866	0.897002
Xetrov90003649m.g	10746.7	0.318002	0.166242	1.91289	0.055762	0.463551
Xetrov90003650m.g	357.635	0.518687	0.189711	2.73409	0.00625524	0.243755
Xetrov90003651m.g	149.332	0.385505	0.198436	1.94271	0.0520507	0.457939
Xetrov90003652m.g	338.576	0.616168	0.184821	3.33387	0.000856469	0.112448
Xetrov90003653m.g	9900.68	0.0422623	0.128507	0.328871	0.742253	0.944368
Xetrov90003654m.g	1135.33	-0.0828513	0.141288	-0.586401	0.557606	0.902962
Xetrov90003655m.g	8.77709	0.0810861	0.138126	0.587043	0.557175	NA
Xetrov90003656m.g	12.414	0.0682535	0.151997	0.449046	0.653399	NA
Xetrov90003658m.g	1879.6	-0.181351	0.143362	-1.26499	0.205876	0.701608
Xetrov90003661m.g	0.356579	0.0198636	0.0400446	0.496038	0.619867	NA
Xetrov90003662m.g	1.81162	-0.00420599	0.0576828	-0.0729159	0.941873	NA
Xetrov90003664m.g	0.839376	0.0114014	0.0409864	0.278174	0.780879	NA
Xetrov90003666m.g	0	NA	NA	NA	NA	NA
Xetrov90003669m.g	0	NA	NA	NA	NA	NA
Xetrov90003670m.g	0.173083	-0.0118201	0.0397878	-0.297077	0.766407	NA
Xetrov90003671m.g	98.0646	-0.0549197	0.201725	-0.27225	0.78543	NA
Xetrov90003673m.g	1.56252	0.0439861	0.0634744	0.692975	0.488325	NA
Xetrov90003675m.g	16.7976	0.0414166	0.16766	0.247027	0.804887	NA
Xetrov90003676m.g	7.67543	0.0644702	0.132716	0.485777	0.627125	NA
Xetrov90003677m.g	1.26624	0.0179082	0.0435187	0.411505	0.680702	NA
Xetrov90003678m.g	589.491	0.0667157	0.152963	0.436155	0.662724	0.926478
Xetrov90003679m.g	686.571	0.0399706	0.161015	0.248241	0.803948	0.96064
Xetrov90003680m.g	811.68	-0.301038	0.147416	-2.04209	0.0411424	0.419987
Xetrov90003681m.g	9.99157	0.0294217	0.143569	0.204931	0.837626	NA
Xetrov90003682m.g	42.811	-0.0836527	0.1984	-0.421636	0.673291	NA
Xetrov90003683m.g	0	NA	NA	NA	NA	NA
Xetrov90003684m.g	853.04	-0.139681	0.169438	-0.824378	0.409725	0.831137
Xetrov90003685m.g	328.247	-0.0382896	0.177168	-0.216121	0.828894	0.966682
Xetrov90003687m.g	6.62562	0.193594	0.127867	1.51403	0.130017	NA
Xetrov90003688m.g	1521.47	0.169239	0.170017	0.995425	0.31953	0.783245
Xetrov90003689m.g	0	NA	NA	NA	NA	NA
Xetrov90003695m.g	1995.58	0.191949	0.165512	1.15972	0.246161	0.736459
Xetrov90003696m.g	9098.68	-0.221089	0.13154	-1.68077	0.092808	0.551214
Xetrov90003698m.g	0.276922	-0.0118201	0.0397878	-0.297077	0.766407	NA
Xetrov90003702m.g	5587.12	-0.142332	0.142918	-0.995896	0.319301	0.783245
Xetrov90003704m.g	1.79816	-0.0368615	0.0673936	-0.546959	0.584407	NA
Xetrov90003706m.g	2083.03	-0.201071	0.14056	-1.4305	0.152574	0.641903
Xetrov90003712m.g	2235.34	0.0195977	0.135631	0.144492	0.885112	0.977766
Xetrov90003714m.g	31.8174	0.135873	0.190065	0.714879	0.474684	NA
Xetrov90003715m.g	0.786465	-0.00893284	0.0415833	-0.214818	0.829909	NA
Xetrov90003716m.g	596.855	0.219295	0.168723	1.29973	0.193693	0.690466
Xetrov90003717m.g	44.8693	0.118262	0.198917	0.594532	0.552157	NA
Xetrov90003718m.g	248.748	0.0801906	0.189471	0.423235	0.672124	0.929549
Xetrov90003723m.g	408.614	0.364296	0.177672	2.05039	0.0403268	0.41894
Xetrov90003729m.g	1107.65	0.11657	0.149902	0.777638	0.436782	0.846682
Xetrov90003730m.g	4667.3	0.124181	0.141865	0.875345	0.381386	0.82031
Xetrov90003731m.g	3352.95	-0.0700983	0.129534	-0.541158	0.588399	0.913886
Xetrov90003733m.g	421.123	0.070959	0.170467	0.416263	0.677217	0.930962
Xetrov90003735m.g	1.6952	-0.0400228	0.0637129	-0.628174	0.52989	NA
Xetrov90003736m.g	1270.5	0.305357	0.152826	1.99807	0.0457094	0.430474
Xetrov90003737m.g	524.646	0.189782	0.194307	0.976712	0.328712	0.789538
Xetrov90003739m.g	444.501	0.15051	0.170641	0.882024	0.377764	0.81854
Xetrov90003741m.g	929.9	0.0143936	0.159069	0.0904864	0.927901	0.987457
Xetrov90003743m.g	916.027	0.0174973	0.152038	0.115085	0.908378	0.982197
Xetrov90003746m.g	0.363937	-0.0100036	0.0400571	-0.249734	0.802793	NA
Xetrov90003748m.g	1.97815	0.0548245	0.0550332	0.996208	0.319149	NA
Xetrov90003750m.g	717.811	-0.131665	0.158959	-0.828294	0.407504	0.829742
Xetrov90003751m.g	40.2842	0.162429	0.198319	0.819031	0.412769	NA
Xetrov90003752m.g	1306.28	0.14527	0.161293	0.900661	0.367769	0.813344
Xetrov90003753m.g	2.4469	-0.0100973	0.0789602	-0.127879	0.898245	NA
Xetrov90003755m.g	8.33197	-0.0446332	0.137398	-0.324846	0.745298	NA
Xetrov90003758m.g	1446.23	0.0500978	0.185623	0.26989	0.787245	0.957649
Xetrov90003760m.g	0.11886	0.0069361	0.0397878	0.174327	0.861608	NA
Xetrov90003761m.g	40.9572	-0.00536899	0.196645	-0.027303	0.978218	NA
Xetrov90003762m.g	0.370947	-0.00244198	0.0397878	-0.0613751	0.95106	NA
Xetrov90003765m.g	1.52244	0.0136879	0.0674912	0.202811	0.839283	NA
Xetrov90003769m.g	1.99268	0.00874807	0.0688768	0.12701	0.898932	NA
Xetrov90003770m.g	4.18623	-0.0763391	0.107562	-0.709722	0.477877	NA
Xetrov90003772m.g	959.774	0.126215	0.149634	0.843491	0.398954	0.826779
Xetrov90003774m.g	3692.51	0.121101	0.134843	0.898089	0.369138	0.814562
Xetrov90003775m.g	424.482	0.0302938	0.169837	0.17837	0.858433	0.974811
Xetrov90003776m.g	404.783	0.215239	0.198096	1.08654	0.277241	0.760348
Xetrov90003779m.g	216.88	0.0657783	0.184466	0.356587	0.721401	0.94256
Xetrov90003780m.g	285.246	-0.102936	0.17401	-0.591553	0.55415	0.902389
Xetrov90003781m.g	158.52	0.253645	0.20024	1.2667	0.205261	0.701608
Xetrov90003783m.g	2948.81	0.20248	0.154937	1.30685	0.191262	0.688029
Xetrov90003784m.g	121.815	0.16729	0.201973	0.828278	0.407513	0.829742
Xetrov90003787m.g	623.52	0.02958	0.153048	0.193273	0.846745	0.972909
Xetrov90003789m.g	1401	-0.141525	0.147005	-0.962719	0.335689	0.795379
Xetrov90003790m.g	1967.42	0.0117113	0.135951	0.0861439	0.931352	0.987962
Xetrov90003794m.g	3789.33	0.389866	0.154389	2.52521	0.0115628	0.288031
Xetrov90003799m.g	65.0349	0.0477625	0.200902	0.23774	0.812082	NA
Xetrov90003800m.g	102.26	-0.0476586	0.201299	-0.236755	0.812847	NA
Xetrov90003801m.g	130.459	0.0918591	0.200772	0.457529	0.647291	0.923231
Xetrov90003803m.g	375.695	0.188679	0.177659	1.06203	0.288224	0.767937
Xetrov90003804m.g	10.943	0.0362476	0.144961	0.250051	0.802548	NA
Xetrov90003806m.g	694.405	0.571205	0.189843	3.00882	0.00262262	0.178353
Xetrov90003809m.g	4702.74	0.0838665	0.149974	0.559207	0.576021	0.909244
Xetrov90003810m.g	95.1356	-0.0750193	0.20023	-0.374665	0.70791	NA
Xetrov90003811m.g	514.063	-0.0625474	0.162829	-0.384128	0.700883	0.937955
Xetrov90003812m.g	2841.58	-0.0370483	0.141423	-0.261969	0.793345	0.957863
Xetrov90003823m.g	0	NA	NA	NA	NA	NA
Xetrov90003824m.g	51.0968	0.371135	0.193496	1.91805	0.0551048	NA
Xetrov90003826m.g	96.8699	0.107451	0.201125	0.534249	0.593169	NA
Xetrov90003830m.g	0	NA	NA	NA	NA	NA
Xetrov90003831m.g	978.77	-0.0700059	0.147178	-0.475653	0.634321	0.92144
Xetrov90003835m.g	1968.56	0.204768	0.15886	1.28898	0.197405	0.69585
Xetrov90003837m.g	1148.9	0.0472545	0.159587	0.296106	0.767149	0.951163
Xetrov90003839m.g	998.116	0.463855	0.198816	2.33308	0.0196437	0.342121
Xetrov90003840m.g	134.246	0.399434	0.197192	2.02561	0.0428047	0.426249
Xetrov90003841m.g	547.329	0.39341	0.201572	1.95171	0.0509727	0.452654
Xetrov90003842m.g	95.8619	0.000518127	0.200445	0.00258489	0.997938	NA
Xetrov90003844m.g	0	NA	NA	NA	NA	NA
Xetrov90003847m.g	1.0641	0.0261288	0.047227	0.55326	0.580085	NA
Xetrov90003853m.g	1987.21	-0.213356	0.143314	-1.48873	0.136557	0.620562
Xetrov90003854m.g	47.9786	0.0797704	0.200464	0.39793	0.690682	NA
Xetrov90003856m.g	340.984	-0.0666743	0.167667	-0.397658	0.690882	0.934832
Xetrov90003861m.g	0.173083	-0.0118201	0.0397878	-0.297077	0.766407	NA
Xetrov90003862m.g	1708.13	0.0182983	0.148453	0.12326	0.901901	0.981778
Xetrov90003866m.g	873.216	0.0671869	0.148302	0.453042	0.650518	0.924483
Xetrov90003867m.g	14.5108	0.0321945	0.158474	0.203153	0.839015	NA
Xetrov90003872m.g	0	NA	NA	NA	NA	NA
Xetrov90003873m.g	1.84481	0.0473199	0.073339	0.645221	0.518784	NA
Xetrov90003881m.g	0	NA	NA	NA	NA	NA
Xetrov90003884m.g	803.537	-0.104621	0.151764	-0.68937	0.49059	0.876819
Xetrov90003885m.g	5576.59	-0.220797	0.127183	-1.73606	0.0825534	0.532984
Xetrov90003886m.g	1783.47	0.401393	0.195984	2.04809	0.0405507	0.418959
Xetrov90003890m.g	2.67054	-0.0166039	0.0710759	-0.233607	0.81529	NA
Xetrov90003891m.g	0	NA	NA	NA	NA	NA
Xetrov90003892m.g	155.281	0.227408	0.199056	1.14243	0.253274	0.741301
Xetrov90003896m.g	1597.06	0.178866	0.164444	1.0877	0.276727	0.76033
Xetrov90003898m.g	24.1845	0.168959	0.179145	0.943139	0.34561	NA
Xetrov90003902m.g	20.187	0.066355	0.171343	0.387265	0.69856	NA
Xetrov90003903m.g	255.708	0.53983	0.202453	2.66645	0.00766572	0.259568
Xetrov90003904m.g	5065.41	-0.103809	0.139694	-0.743114	0.457412	0.860242
Xetrov90003907m.g	0.711196	0.00498303	0.0460088	0.108306	0.913753	NA
Xetrov90003920m.g	0.395728	0.0163142	0.0397878	0.410029	0.681784	NA
Xetrov90003921m.g	3.65748	0.00739583	0.0946205	0.0781631	0.937698	NA
Xetrov90003923m.g	118.852	0.0808946	0.202037	0.400395	0.688866	0.93352
Xetrov90003924m.g	38.5306	-0.0347486	0.197258	-0.176158	0.860169	NA
[truncated: 12,369 more rows]
