# Supplementary material for: The histone H4K20 methyltransferase SUV4-20H1/KMT5B is required for multiciliated cell differentiation in Xenopus
Source: Life Sci Alliance. 2023 Apr 28;6(7):e202302023. doi: 10.26508/lsa.202302023 (PMC10147948; doi:10.26508/lsa.202302023)
Supplement: Supplementary file 4 [file LSA-2023-02023_TableS2.xlsx]

## Sheet: Supplementary Table 2 
baseMean	log2FoldChange	lfcSE	stat	pvalue	padj
Xetrov90000017m.g	0.373505	0.0295823	0.204396	0.14473	0.884924	NA
Xetrov90000018m.g	0.467008	0.125935	0.204396	0.616135	0.537805	NA
Xetrov90000021m.g	220.527	0.135154	0.362492	0.372848	0.709261	0.940982
Xetrov90000022m.g	506.913	0.32084	0.218296	1.46975	0.14163	0.605988
Xetrov90000041m.g	0	NA	NA	NA	NA	NA
Xetrov90000124m.g	0	NA	NA	NA	NA	NA
Xetrov90000131m.g	0	NA	NA	NA	NA	NA
Xetrov90000134m.g	0	NA	NA	NA	NA	NA
Xetrov90000140m.g	0	NA	NA	NA	NA	NA
Xetrov90000149m.g	0	NA	NA	NA	NA	NA
Xetrov90000156m.g	0	NA	NA	NA	NA	NA
Xetrov90000162m.g	0	NA	NA	NA	NA	NA
Xetrov90000176m.g	0	NA	NA	NA	NA	NA
Xetrov90000181m.g	0	NA	NA	NA	NA	NA
Xetrov90000187m.g	0	NA	NA	NA	NA	NA
Xetrov90000190m.g	0	NA	NA	NA	NA	NA
Xetrov90000191m.g	0	NA	NA	NA	NA	NA
Xetrov90000204m.g	0	NA	NA	NA	NA	NA
Xetrov90000214m.g	0.467501	0.125935	0.204396	0.616135	0.537805	NA
Xetrov90000220m.g	181.922	0.39251	0.250239	1.56854	0.116756	0.567182
Xetrov90000222m.g	0.467008	0.125935	0.204396	0.616135	0.537805	NA
Xetrov90000228m.g	608.208	0.378731	0.31047	1.21986	0.222517	0.697767
Xetrov90000229m.g	0	NA	NA	NA	NA	NA
Xetrov90000230m.g	2.78187	0.607767	0.373901	1.62548	0.104061	NA
Xetrov90000231m.g	1.11895	0.0626242	0.26511	0.23622	0.813262	NA
Xetrov90000232m.g	68.8587	1.44699	0.440605	3.2841	0.00102307	0.0517574
Xetrov90000233m.g	276.434	-0.0734415	0.277896	-0.264277	0.791567	0.964373
Xetrov90000242m.g	1642.93	0.207875	0.273475	0.760125	0.44718	0.840608
Xetrov90000243m.g	1255.82	-0.137555	0.227993	-0.60333	0.546289	0.889512
Xetrov90000246m.g	7.23403	0.0826295	0.435816	0.189597	0.849625	0.972201
Xetrov90000247m.g	378.44	0.265884	0.378654	0.702182	0.482566	0.856576
Xetrov90000252m.g	1914.21	-0.420862	0.241218	-1.74474	0.0810303	0.498163
Xetrov90000253m.g	8.65351	0.367378	0.459992	0.798662	0.424487	0.832356
Xetrov90000254m.g	437.781	-0.374796	0.257027	-1.4582	0.144786	0.611229
Xetrov90000258m.g	40.2765	-0.829812	0.439729	-1.8871	NA	NA
Xetrov90000259m.g	116.442	-0.347852	0.290796	-1.19621	0.231616	0.703292
Xetrov90000262m.g	205.026	-0.265642	0.325465	-0.816193	0.414389	0.826846
Xetrov90000264m.g	7.344	0.199203	0.455402	0.437421	0.661806	0.928259
Xetrov90000265m.g	724.151	-0.759729	0.417606	-1.81925	0.0688737	0.475367
Xetrov90000266m.g	2439.2	0.42644	0.305967	1.39374	0.163395	0.639725
Xetrov90000269m.g	562.973	0.901391	0.373441	2.41374	0.0157895	0.246404
Xetrov90000270m.g	984.208	0.106966	0.249139	0.429343	0.667674	0.930908
Xetrov90000271m.g	619.504	0.319443	0.26079	1.22491	0.220611	0.697667
Xetrov90000272m.g	40.3726	-0.403493	0.451012	-0.894639	0.37098	0.803681
Xetrov90000273m.g	36.489	0.337477	0.432127	0.780967	0.434822	0.836051
Xetrov90000274m.g	0.857345	-0.0422071	0.212849	-0.198296	0.842813	NA
Xetrov90000276m.g	485.458	-0.252836	0.236863	-1.06744	0.285774	0.745804
Xetrov90000280m.g	26.7982	0.0501044	0.466466	0.107413	0.914462	0.986812
Xetrov90000282m.g	255.466	-0.408475	0.292636	-1.39584	0.162761	0.639275
Xetrov90000283m.g	4.05637	0.726015	0.415883	1.74572	0.0808599	0.498071
Xetrov90000285m.g	124.5	2.33063	0.462734	5.03664	NA	NA
Xetrov90000288m.g	1.84287	0.244838	0.369982	0.661756	0.508128	NA
Xetrov90000293m.g	58.8158	1.62386	0.447471	3.62898	0.000284548	0.0231083
Xetrov90000295m.g	1611.25	-0.177738	0.314983	-0.564277	0.572565	0.897294
Xetrov90000298m.g	1520.9	0.0484843	0.243825	0.198849	0.842381	0.971721
Xetrov90000299m.g	5.76273	0.381451	0.437212	0.872463	0.382956	0.810293
Xetrov90000302m.g	213.012	-0.212523	0.288346	-0.73704	0.461098	0.846112
Xetrov90000303m.g	16.2194	-0.183475	0.455507	-0.402792	0.687101	0.935491
Xetrov90000308m.g	4.94222	-0.211591	0.439617	-0.481309	0.630297	0.919233
Xetrov90000309m.g	634.748	0.721089	0.427214	1.68789	0.0914326	0.518202
Xetrov90000310m.g	148.016	0.791257	0.417543	1.89503	0.0580883	0.449556
Xetrov90000312m.g	10.1098	0.333557	0.462025	0.721946	0.470327	0.852456
Xetrov90000313m.g	1147.99	0.0804769	0.223567	0.359967	0.718872	0.94314
Xetrov90000314m.g	75.8748	0.224583	0.344662	0.651604	0.514657	0.876433
Xetrov90000316m.g	427.656	1.58464	0.436055	3.63405	0.000279012	0.0228087
Xetrov90000317m.g	184.094	0.548179	0.304231	1.80185	0.071569	0.478473
Xetrov90000318m.g	8.25925	0.337921	0.467313	0.723114	0.46961	0.851917
Xetrov90000321m.g	50.9162	0.733188	0.407067	1.80115	0.0716796	0.478473
Xetrov90000338m.g	975.977	-0.222901	0.30275	-0.736255	0.461576	0.846464
Xetrov90000340m.g	3739.61	0.0607544	0.242045	0.251004	0.801811	0.966936
Xetrov90000342m.g	1112.34	-0.102994	0.216125	-0.476548	0.633684	0.920422
Xetrov90000343m.g	518.262	-0.0605852	0.252709	-0.239743	0.81053	0.968516
Xetrov90000344m.g	2999.73	0.184428	0.246543	0.748057	0.454426	0.843728
Xetrov90000345m.g	0.140001	-0.0185943	0.204396	-0.0909719	0.927515	NA
Xetrov90000346m.g	1.18094	0.145421	0.340548	0.427022	0.669364	NA
Xetrov90000350m.g	20.6456	0.828899	0.462257	1.79316	0.0729479	0.481019
Xetrov90000351m.g	379.358	0.082647	0.341158	0.242255	0.808583	0.967655
Xetrov90000353m.g	15.4748	0.700836	0.453321	1.546	0.122104	0.575704
Xetrov90000358m.g	4194.37	-0.14709	0.268939	-0.546928	0.584428	0.901999
Xetrov90000371m.g	46.8536	-0.299119	0.455607	-0.656527	0.511485	0.874968
Xetrov90000374m.g	308.325	0.291744	0.242367	1.20373	0.228693	0.702643
Xetrov90000375m.g	1045.41	0.0166246	0.295815	0.0561994	0.955183	0.994835
Xetrov90000376m.g	384.469	-0.333597	0.236836	-1.40856	0.158966	0.632952
Xetrov90000377m.g	499.31	-0.539469	0.333499	-1.6176	0.105748	0.549154
Xetrov90000379m.g	60.1277	0.479542	0.463502	1.03461	0.300852	0.756316
Xetrov90000380m.g	161.234	0.0297236	0.314545	0.0944972	0.924714	0.988944
Xetrov90000381m.g	1.61676	0.0724361	0.358393	0.202113	0.839828	NA
Xetrov90000382m.g	5.32806	0.79486	0.446929	1.77849	0.0753229	0.488157
Xetrov90000383m.g	1.36401	0.183211	0.246055	0.744595	0.456517	NA
Xetrov90000384m.g	81.3741	1.59284	0.468515	3.39976	0.000674462	0.0397407
Xetrov90000385m.g	563.454	0.460162	0.30231	1.52215	0.127971	0.584771
Xetrov90000386m.g	80.8438	0.687419	0.405897	1.69358	0.0903454	0.51528
Xetrov90000387m.g	759.879	-0.210667	0.273766	-0.769515	0.441588	0.838853
Xetrov90000389m.g	995.494	0.18695	0.263097	0.710574	0.477348	0.855896
Xetrov90000390m.g	75.9057	0.268514	0.403577	0.665335	0.505836	0.873126
Xetrov90000392m.g	2365.07	-0.603204	0.217822	-2.76926	0.0056184	0.137606
Xetrov90000393m.g	319.4	-0.481458	0.260057	-1.85136	0.064118	0.464752
Xetrov90000394m.g	7719.85	0.712507	0.373493	1.90768	0.056432	0.446183
Xetrov90000395m.g	713.703	-0.150126	0.238422	-0.629665	0.528914	0.882916
Xetrov90000400m.g	527.306	0.113714	0.232892	0.488271	0.625358	0.917777
Xetrov90000401m.g	1672.51	-0.102258	0.232846	-0.439168	0.66054	0.928244
Xetrov90000404m.g	173.297	-1.43282	0.368728	-3.88584	0.000101975	0.0121997
Xetrov90000405m.g	5.94068	0.0625687	0.432409	0.144698	0.88495	0.981081
Xetrov90000406m.g	0.233751	0.0777588	0.204396	0.380433	0.703624	NA
Xetrov90000407m.g	1.14162	0.0278976	0.304562	0.0915992	0.927017	NA
Xetrov90000408m.g	93.163	-0.008409	0.468286	-0.017957	0.985673	0.998574
Xetrov90000411m.g	33.7325	1.19795	0.447859	2.67483	0.00747669	0.163729
Xetrov90000414m.g	902.141	-0.582929	0.3114	-1.87196	0.0612122	0.459478
Xetrov90000416m.g	386.183	-0.210271	0.267248	-0.786803	0.431397	0.834775
Xetrov90000418m.g	115.525	1.03658	0.419414	2.4715	0.0134547	0.225352
Xetrov90000421m.g	1.17572	-0.219852	0.243616	-0.902456	0.366815	NA
Xetrov90000423m.g	1064.79	1.2412	0.435481	2.85018	0.0043695	0.12148
Xetrov90000426m.g	763.663	-0.228505	0.245931	-0.929142	0.352815	0.791127
Xetrov90000428m.g	118.96	0.542658	0.314001	1.7282	0.0839522	0.504174
Xetrov90000430m.g	169.309	0.483231	0.354691	1.3624	0.173072	0.649756
Xetrov90000431m.g	1088.39	-0.210698	0.32193	-0.654483	0.512801	0.875778
Xetrov90000432m.g	4.57068	0.0900177	0.376145	0.239317	0.81086	0.968516
Xetrov90000434m.g	1123.32	0.75344	0.328891	2.29085	0.021972	0.291877
Xetrov90000437m.g	456.382	1.76056	0.301245	5.84428	5.0875e-09	5.23334e-06
Xetrov90000438m.g	0.290981	0.0295823	0.204396	0.14473	0.884924	NA
Xetrov90000440m.g	1186.24	-0.390367	0.257644	-1.51514	0.129737	0.588345
Xetrov90000447m.g	146.679	0.165841	0.279799	0.592715	0.553372	0.891403
Xetrov90000449m.g	54.8206	0.179223	0.403142	0.444565	0.656634	0.927997
Xetrov90000451m.g	82.9312	1.22041	0.343762	3.55015	0.000385012	0.0287512
Xetrov90000454m.g	689.213	-0.409644	0.23247	-1.76214	0.0780461	0.490435
Xetrov90000456m.g	73.6171	-1.12126	0.448419	-2.50048	0.0124025	0.21662
Xetrov90000457m.g	0.869044	-0.0747524	0.21347	-0.350178	0.726205	NA
Xetrov90000458m.g	666.069	-0.598209	0.457449	-1.3077	0.190974	0.666937
Xetrov90000459m.g	3904.23	-0.721738	0.358011	-2.01597	0.0438035	0.395033
Xetrov90000461m.g	517.638	-0.15432	0.288579	-0.534758	0.592817	0.906551
Xetrov90000463m.g	540.063	-0.264942	0.271822	-0.974689	0.329714	0.775976
Xetrov90000466m.g	2104.16	0.459018	0.392985	1.16803	0.242795	0.713755
Xetrov90000468m.g	1989.09	-0.182611	0.26335	-0.693417	0.488048	0.860515
Xetrov90000470m.g	2.13986	0.00864862	0.354177	0.0244189	0.980518	NA
Xetrov90000472m.g	1528.56	-0.346777	0.320618	-1.08159	0.279434	0.74036
Xetrov90000473m.g	719.07	1.17193	0.379228	3.0903	0.00199954	0.0764489
Xetrov90000475m.g	211.845	0.567631	0.274967	2.06436	0.0389836	0.377406
Xetrov90000477m.g	3965.88	-0.221987	0.328971	-0.674792	0.499808	0.867617
Xetrov90000488m.g	1.54791	0.439169	0.316046	1.38957	0.164659	NA
Xetrov90000490m.g	740.746	-0.199306	0.322523	-0.617959	0.536603	0.885183
Xetrov90000492m.g	400.711	-0.0496239	0.230669	-0.21513	0.829666	0.970416
Xetrov90000494m.g	28.7209	0.0825181	0.468515	0.176127	0.860194	0.973882
Xetrov90000495m.g	177.684	0.479345	0.304052	1.57652	0.114905	0.563607
Xetrov90000496m.g	5273.26	0.460413	0.331985	1.38685	0.165488	0.643222
Xetrov90000499m.g	367.223	-0.513943	0.364384	-1.41044	0.158409	0.632643
Xetrov90000500m.g	992.166	-0.808341	0.318106	-2.54111	0.0110501	0.202981
Xetrov90000501m.g	74.1466	-0.643453	0.447012	-1.43945	0.150022	0.620523
Xetrov90000503m.g	33.08	0.828446	0.437925	1.89176	0.0585235	0.450664
Xetrov90000505m.g	540.444	0.104931	0.3807	0.275626	0.782835	0.963849
Xetrov90000507m.g	45.0509	0.546153	0.363012	1.5045	0.132451	0.591972
Xetrov90000510m.g	4.38402	-0.356272	0.434044	-0.82082	0.411749	0.826309
Xetrov90000511m.g	339.939	-0.249956	0.344977	-0.72456	0.468722	0.851765
Xetrov90000512m.g	284.103	0.388365	0.289339	1.34225	0.179515	0.65372
Xetrov90000513m.g	640.276	-0.225322	0.270139	-0.834097	0.404226	0.821091
Xetrov90000514m.g	4507.16	-0.169653	0.212303	-0.799108	0.424228	0.832356
Xetrov90000515m.g	4305.4	0.0539831	0.299358	0.180329	0.856894	0.97289
Xetrov90000516m.g	392.326	0.323549	0.335786	0.963557	0.335268	0.780511
Xetrov90000517m.g	4.02177	0.509157	0.449974	1.13153	0.257834	0.726147
Xetrov90000518m.g	0.233751	0.0777588	0.204396	0.380433	0.703624	NA
Xetrov90000522m.g	246.767	-0.283755	0.303183	-0.935918	0.349315	0.789115
Xetrov90000525m.g	189.86	0.123332	0.263485	0.468079	0.639728	0.921213
Xetrov90000526m.g	40.002	0.227368	0.385334	0.590054	0.555155	0.892163
Xetrov90000528m.g	238.486	0.262282	0.416585	0.6296	0.528956	0.882916
Xetrov90000529m.g	4391.67	0.069802	0.220573	0.316458	0.751655	0.952353
Xetrov90000531m.g	1694	-0.0684741	0.231539	-0.295734	0.767433	0.958243
Xetrov90000532m.g	123.2	-0.0472531	0.334621	-0.141214	0.887701	0.981856
Xetrov90000533m.g	822.591	0.208907	0.242229	0.862437	0.388447	0.814085
Xetrov90000535m.g	509.478	0.298839	0.272194	1.09789	0.272253	0.734847
Xetrov90000538m.g	392.046	0.175191	0.324	0.540714	0.588705	0.904189
Xetrov90000539m.g	1073.92	-0.0605741	0.283099	-0.213968	0.830572	0.970416
Xetrov90000541m.g	31.4001	0.018493	0.463417	0.0399057	0.968168	0.99688
Xetrov90000546m.g	9.27648	-0.0107846	0.405103	-0.0266219	0.978761	0.997402
Xetrov90000548m.g	3.88764	-0.00635341	0.406885	-0.0156148	0.987542	0.999038
Xetrov90000556m.g	874.349	0.271886	0.310639	0.875247	0.38144	0.808879
Xetrov90000561m.g	23.4734	-0.719839	0.465688	-1.54575	0.122164	0.575704
Xetrov90000564m.g	3953.33	0.789692	0.388381	2.03329	0.0420229	0.388272
Xetrov90000566m.g	692.19	0.0221277	0.235658	0.0938971	0.925191	0.988944
Xetrov90000567m.g	349.34	0.603288	0.255115	2.36477	0.0180414	0.264273
Xetrov90000569m.g	4.77989	0.329099	0.430692	0.764117	0.444798	0.840057
Xetrov90000570m.g	565.4	-0.149079	0.299157	-0.498329	0.618252	0.913909
Xetrov90000573m.g	138.338	-0.496511	0.363791	-1.36482	0.172308	0.649213
Xetrov90000577m.g	331.453	-0.163747	0.227266	-0.720507	0.471213	0.852701
Xetrov90000578m.g	30.5449	-0.11466	0.44792	-0.255984	0.797963	0.965976
Xetrov90000579m.g	507.299	-0.650807	0.360949	-1.80304	0.0713813	0.478473
Xetrov90000583m.g	203.262	0.14527	0.32224	0.450812	0.652125	0.925907
Xetrov90000592m.g	427.161	0.0229849	0.293545	0.0783009	0.937589	0.990381
Xetrov90000595m.g	856.267	-0.614758	0.300082	-2.04863	0.0404981	0.381161
Xetrov90000598m.g	2727.96	-0.186937	0.207992	-0.898772	0.368774	0.802338
Xetrov90000602m.g	830.915	-0.385034	0.301099	-1.27876	0.200981	0.67803
Xetrov90000603m.g	0.487967	-0.0113496	0.20566	-0.0551865	0.95599	NA
Xetrov90000606m.g	2944.41	-0.159819	0.247513	-0.6457	0.518473	0.877955
Xetrov90000607m.g	2085.88	0.0478047	0.253758	0.188387	0.850573	0.972391
Xetrov90000609m.g	245.301	0.625382	0.413593	1.51207	0.130516	0.588419
Xetrov90000610m.g	573.564	-0.212082	0.433319	-0.489436	0.624533	0.91765
Xetrov90000612m.g	128.109	1.05402	0.303103	3.47745	0.00050621	0.0347407
Xetrov90000614m.g	524.166	0.126986	0.400142	0.317353	0.750975	0.952272
Xetrov90000615m.g	0	NA	NA	NA	NA	NA
Xetrov90000616m.g	108.4	-0.904904	0.441688	-2.04874	0.0404873	0.381161
Xetrov90000619m.g	991.992	0.0349758	0.205922	0.16985	0.865128	0.974374
Xetrov90000620m.g	605.144	-0.193062	0.214871	-0.898499	0.368919	0.802338
Xetrov90000621m.g	46.9519	0.265537	0.439156	0.604654	0.545409	0.889488
Xetrov90000624m.g	250.927	-0.173922	0.282742	-0.615126	0.538472	0.88578
Xetrov90000625m.g	0.934016	0.16592	0.210938	0.786581	0.431527	NA
Xetrov90000628m.g	87.963	0.0850612	0.415133	0.204901	0.837649	0.970978
Xetrov90000629m.g	93.8196	0.500761	0.360423	1.38937	0.16472	0.641826
Xetrov90000634m.g	3.16009	0.311219	0.404203	0.769956	0.441326	NA
Xetrov90000636m.g	4.14111	0.568728	0.384887	1.47765	0.139502	0.60209
Xetrov90000639m.g	3.87822	0.817458	0.444389	1.83951	0.06584	0.467069
Xetrov90000640m.g	163.703	-0.126769	0.391331	-0.323942	0.745982	0.949907
Xetrov90000642m.g	48.7797	0.752906	0.468148	1.60826	0.107777	0.552386
Xetrov90000643m.g	1327.94	-0.173874	0.215281	-0.80766	0.419286	0.828153
Xetrov90000644m.g	7.42974	0.577514	0.463914	1.24487	0.213179	0.688254
Xetrov90000646m.g	5.71914	-0.197482	0.459869	-0.429432	0.667609	0.930908
Xetrov90000649m.g	32.7788	0.415556	0.371126	1.11972	0.262834	0.729318
Xetrov90000653m.g	3308.24	0.0990927	0.286358	0.346045	0.729309	0.945231
Xetrov90000655m.g	97.9967	-0.494354	0.361907	-1.36597	0.171949	0.649213
Xetrov90000656m.g	188.636	1.23605	0.406748	3.03887	0.0023747	0.0854613
Xetrov90000658m.g	71.9284	0.678846	0.338083	2.00793	0.0446512	0.398696
Xetrov90000660m.g	2292.85	0.886184	0.417431	2.12294	0.0337585	0.352813
Xetrov90000661m.g	59.2287	-0.0011209	0.418593	-0.00267777	0.997863	0.999215
Xetrov90000662m.g	1278.75	-0.31902	0.222245	-1.43544	0.151162	0.621922
Xetrov90000666m.g	752.181	-0.0278387	0.216626	-0.12851	0.897745	0.98367
Xetrov90000667m.g	20.5837	0.978638	0.465565	2.10204	0.0355495	0.359986
Xetrov90000668m.g	118.615	0.337507	0.424555	0.794965	0.426634	0.832759
Xetrov90000669m.g	1.11383	0.063683	0.265006	0.240308	0.810091	NA
Xetrov90000671m.g	3718.51	-0.0782912	0.304031	-0.25751	0.796785	0.96562
Xetrov90000672m.g	296.299	0.635245	0.322182	1.97169	0.0486446	0.416455
Xetrov90000673m.g	173.13	-0.206014	0.353025	-0.583566	0.559512	0.89316
Xetrov90000674m.g	728.635	0.0140466	0.229816	0.0611213	0.951263	0.993854
Xetrov90000675m.g	1064.73	-0.186133	0.204313	-0.91102	0.362285	0.796941
Xetrov90000677m.g	161.775	-0.0790392	0.390939	-0.202178	0.839778	0.971282
Xetrov90000679m.g	929.056	-0.285781	0.253443	-1.1276	0.25949	0.727319
Xetrov90000680m.g	1076.78	0.282949	0.361398	0.782927	0.43367	0.83509
Xetrov90000681m.g	3.72144	0.261168	0.41258	0.633011	0.526727	NA
Xetrov90000682m.g	258.908	-0.476743	0.398923	-1.19508	0.232057	0.703292
Xetrov90000686m.g	393.622	0.308358	0.301669	1.02217	0.306699	0.761409
Xetrov90000687m.g	9.52384	0.10078	0.468516	0.215106	0.829685	0.970416
Xetrov90000689m.g	308.43	0.570274	0.351609	1.6219	0.104825	0.547832
Xetrov90000690m.g	650.227	0.184107	0.293907	0.626411	0.531045	0.884049
Xetrov90000691m.g	627.546	-0.00346405	0.316444	-0.0109468	0.991266	0.999038
Xetrov90000693m.g	948.146	-0.220505	0.270996	-0.813683	0.415827	0.827702
Xetrov90000694m.g	0	NA	NA	NA	NA	NA
Xetrov90000695m.g	17.8887	-0.692375	0.454664	-1.52283	0.127802	0.58467
Xetrov90000696m.g	0.293291	0.0295823	0.204396	0.14473	0.884924	NA
Xetrov90000697m.g	30.8587	1.27884	0.447939	2.85494	0.00430449	0.120214
Xetrov90000700m.g	20.5673	0.692001	0.443473	1.56041	0.118662	0.571325
Xetrov90000702m.g	518.803	-0.250807	0.262989	-0.953679	0.340246	0.783436
Xetrov90000703m.g	236.635	-0.195478	0.236159	-0.827738	0.407819	0.823545
Xetrov90000704m.g	61.5484	-0.0163838	0.409946	-0.0399657	0.96812	0.99688
Xetrov90000705m.g	65.3681	-0.324577	0.435995	-0.744451	0.456604	0.844822
Xetrov90000706m.g	3.0383	0.431115	0.362744	1.18848	0.234643	NA
Xetrov90000708m.g	3323.92	-0.352577	0.269098	-1.31022	0.190122	0.666357
Xetrov90000709m.g	22.7894	-0.64173	0.466603	-1.37533	0.169031	0.647042
Xetrov90000711m.g	4060.08	-0.59156	0.25278	-2.34022	0.0192724	0.274393
Xetrov90000713m.g	25.8353	-0.350533	0.44111	-0.794662	0.42681	0.832796
Xetrov90000714m.g	539.591	-0.125494	0.241437	-0.519778	0.603218	0.910173
Xetrov90000716m.g	491.104	0.13151	0.276657	0.475354	0.634534	0.920842
Xetrov90000717m.g	4.43333	0.34909	0.39303	0.888203	0.374432	0.804893
Xetrov90000721m.g	5700.04	-0.107763	0.224601	-0.479797	0.631372	0.919961
Xetrov90000723m.g	6.30654	0.701705	0.46652	1.50413	0.132549	0.591972
Xetrov90000724m.g	52.6938	-0.0550128	0.406631	-0.135289	0.892383	0.983199
Xetrov90000725m.g	200.964	0.21854	0.259611	0.841799	0.3999	0.820045
Xetrov90000727m.g	373.116	-0.329445	0.302202	-1.09015	0.275648	0.736474
Xetrov90000728m.g	34.3069	-0.485629	0.467768	-1.03818	0.299184	0.75586
Xetrov90000732m.g	396.993	-0.298159	0.466865	-0.63864	0.523057	0.880358
Xetrov90000734m.g	175.299	0.37941	0.465044	0.815857	0.414582	0.826846
Xetrov90000736m.g	849.182	-0.211938	0.238271	-0.889483	0.373743	0.804687
Xetrov90000737m.g	475.175	-0.189116	0.282034	-0.670541	0.502513	0.869501
Xetrov90000740m.g	788.152	0.102605	0.302369	0.339336	0.734356	0.946923
Xetrov90000741m.g	135.205	0.747033	0.343036	2.17771	0.0294275	0.334487
Xetrov90000742m.g	1386.77	-0.467993	0.215761	-2.16903	0.0300804	0.336813
Xetrov90000743m.g	221.603	0.516617	0.290933	1.77573	0.0757782	0.488345
Xetrov90000744m.g	4241.9	-0.654797	0.382745	-1.71079	0.0871192	0.510475
Xetrov90000747m.g	9587.44	-0.237671	0.268567	-0.884961	0.376178	0.805919
Xetrov90000748m.g	154.359	0.240982	0.309377	0.778927	0.436023	0.836405
Xetrov90000749m.g	525.989	-0.0514207	0.445872	-0.115326	0.908187	0.985238
Xetrov90000751m.g	4566.03	-0.293395	0.193002	-1.52016	0.12847	0.586259
Xetrov90000753m.g	981.055	0.170711	0.268897	0.634858	0.525521	0.881496
Xetrov90000754m.g	23.7332	0.802539	0.455281	1.76273	0.0779453	0.490146
Xetrov90000755m.g	973.23	-0.125744	0.361587	-0.347756	0.728023	0.944828
Xetrov90000756m.g	1450.68	-0.445904	0.218113	-2.04437	0.0409171	0.382927
Xetrov90000758m.g	236.355	-0.023901	0.263822	-0.0905952	0.927814	0.988944
Xetrov90000760m.g	413.061	0.501986	0.281666	1.7822	0.0747164	0.486469
Xetrov90000761m.g	557.614	0.0756617	0.206249	0.366847	0.713733	0.941719
Xetrov90000762m.g	0.59987	0.0860015	0.207689	0.414088	0.678809	NA
Xetrov90000764m.g	2562.17	0.241101	0.201302	1.19771	0.231029	0.703292
Xetrov90000765m.g	130.118	1.44756	0.322057	4.49475	6.96506e-06	0.00220453
Xetrov90000766m.g	414.636	0.0911138	0.4608	0.197729	0.843257	0.971721
Xetrov90000770m.g	22.8708	0.199477	0.468512	0.425767	0.670278	0.931942
Xetrov90000772m.g	918.457	0.336025	0.210659	1.59511	0.110687	0.559247
Xetrov90000773m.g	10.9695	-0.212912	0.461318	-0.46153	0.644419	0.923141
Xetrov90000775m.g	569.964	-0.42586	0.285934	-1.48936	0.136392	0.596604
Xetrov90000776m.g	36.6163	0.640445	0.361279	1.77272	0.0762759	0.488356
Xetrov90000778m.g	2.94253	0.170783	0.320909	0.532186	0.594597	NA
Xetrov90000779m.g	1013.9	0.883753	0.450896	1.95999	0.0499965	0.421843
Xetrov90000780m.g	295.544	0.101622	0.311495	0.326239	0.744243	0.94926
Xetrov90000781m.g	174.033	-0.0326326	0.284	-0.114904	0.908522	0.985238
Xetrov90000782m.g	2590.49	-0.52315	0.343233	-1.52418	0.127463	0.583822
Xetrov90000787m.g	2968.39	-0.127832	0.34535	-0.370151	0.71127	0.941344
Xetrov90000789m.g	7.56702	0.580609	0.461933	1.25691	0.208785	0.685337
Xetrov90000797m.g	26.8473	0.141207	0.466883	0.302446	0.762312	0.957077
Xetrov90000800m.g	103.131	0.86777	0.308925	2.809	0.00496954	0.127106
Xetrov90000801m.g	170.19	0.0662098	0.283575	0.233483	0.815387	0.969759
Xetrov90000805m.g	3491.6	-0.395911	0.257503	-1.5375	0.12417	0.578834
Xetrov90000806m.g	1427.72	-0.199909	0.275572	-0.725434	0.468186	0.851522
Xetrov90000808m.g	2255.36	-0.0027815	0.290941	-0.00956036	0.992372	0.999171
Xetrov90000812m.g	80.1238	0.0269989	0.320928	0.0841277	0.932955	0.989852
Xetrov90000814m.g	1.9724	0.368385	0.343783	1.07156	0.283916	NA
Xetrov90000819m.g	2.58868	-0.377496	0.369445	-1.02179	0.30688	NA
Xetrov90000820m.g	241.389	1.00363	0.311003	3.22706	0.00125068	0.0562936
Xetrov90000821m.g	1.4115	0.0784275	0.315622	0.248486	0.803759	NA
Xetrov90000822m.g	37.2275	0.897281	0.398346	2.25252	0.0242897	0.309086
Xetrov90000824m.g	264.762	-0.124146	0.429409	-0.289108	0.772499	0.960778
Xetrov90000826m.g	117.453	0.773611	0.395177	1.95763	0.0502732	0.423021
Xetrov90000827m.g	227.27	0.142363	0.35087	0.405744	0.684931	0.935491
Xetrov90000829m.g	327.349	-0.0597307	0.411649	-0.145101	0.884631	0.981081
Xetrov90000833m.g	192.704	-0.130691	0.338611	-0.385963	0.699524	0.939962
Xetrov90000834m.g	0.857345	-0.0422071	0.212849	-0.198296	0.842813	NA
Xetrov90000836m.g	276.195	-0.47843	0.346233	-1.38181	0.167029	0.645307
Xetrov90000838m.g	95.0484	-0.712805	0.466056	-1.52944	0.126155	0.581502
Xetrov90000845m.g	2597.91	-0.0268028	0.202312	-0.132483	0.894603	0.983199
Xetrov90000846m.g	66.33	-0.880495	0.46296	-1.90188	0.0571868	0.447671
Xetrov90000848m.g	1315.1	-0.0957566	0.210081	-0.455807	0.648528	0.924068
Xetrov90000849m.g	1091.08	-0.195087	0.304247	-0.641211	0.521386	0.879113
Xetrov90000851m.g	1374.73	-0.169466	0.348334	-0.486505	0.626609	0.918249
Xetrov90000852m.g	702.922	0.197365	0.312233	0.632107	0.527317	0.881662
Xetrov90000856m.g	152.403	-0.153555	0.349285	-0.439625	0.660208	0.928244
Xetrov90000858m.g	9.4741	0.528038	0.466307	1.13238	0.257474	0.725794
Xetrov90000861m.g	24.6416	0.175073	0.421355	0.4155	0.677776	0.93446
Xetrov90000863m.g	97.466	-0.1514	0.339562	-0.445867	0.655693	0.927659
Xetrov90000864m.g	2.60978	0.69852	0.390651	1.78809	0.0737611	NA
Xetrov90000866m.g	0.82762	0.110758	0.211456	0.523788	0.600426	NA
Xetrov90000867m.g	2.08952	0.049876	0.347426	0.143559	0.885849	NA
Xetrov90000869m.g	404.095	-0.337409	0.347457	-0.971081	0.331508	0.777447
Xetrov90000871m.g	32.5728	0.991209	0.467678	2.11942	0.0340546	0.353574
Xetrov90000874m.g	43.2168	0.730239	0.416914	1.75153	0.0798543	0.494639
Xetrov90000876m.g	735.144	-0.660172	0.322242	-2.04868	0.0404934	0.381161
Xetrov90000877m.g	5.44325	0.335811	0.452798	0.741636	0.458308	0.845312
Xetrov90000879m.g	2.48323	-0.405054	0.382584	-1.05873	0.289722	NA
Xetrov90000880m.g	0.969002	0.111518	0.261602	0.426287	0.669899	NA
Xetrov90000882m.g	1.2934	-0.0752149	0.269752	-0.278829	0.780376	NA
Xetrov90000883m.g	1665.95	-0.00879338	0.242915	-0.0361995	0.971123	0.99688
Xetrov90000884m.g	3.15636	0.257242	0.360721	0.713133	0.475763	NA
Xetrov90000885m.g	910.485	-0.129163	0.310964	-0.415364	0.677875	0.93446
Xetrov90000888m.g	1059.39	-0.324728	0.373571	-0.869253	0.384709	0.812046
Xetrov90000889m.g	108.354	-0.215716	0.393037	-0.548844	0.583113	0.901514
Xetrov90000890m.g	145.137	-0.353822	0.399215	-0.886297	0.375458	0.805351
Xetrov90000896m.g	1454.9	-0.333891	0.320059	-1.04322	0.296847	0.753097
Xetrov90000899m.g	144.691	-0.302116	0.273342	-1.10527	0.269044	0.733111
Xetrov90000900m.g	203.043	-0.125883	0.239419	-0.525787	0.599036	0.908986
Xetrov90000906m.g	1.53378	0.0474978	0.321927	0.147542	0.882704	NA
Xetrov90000907m.g	192.068	-0.726257	0.275899	-2.63233	0.00848011	0.175635
Xetrov90000910m.g	883.126	0.187086	0.310022	0.60346	0.546203	0.889512
Xetrov90000914m.g	948.534	-0.0464955	0.24637	-0.188723	0.85031	0.972334
Xetrov90000915m.g	5514.17	0.00482319	0.307825	0.0156686	0.987499	0.999038
Xetrov90000916m.g	3172.92	-0.0072532	0.24433	-0.029686	0.976317	0.99688
Xetrov90000919m.g	1244.95	-0.05734	0.247431	-0.231741	0.816739	0.970383
Xetrov90000920m.g	57.7524	0.844116	0.454686	1.85648	0.0633851	0.4627
Xetrov90000923m.g	932.806	-0.00723912	0.272051	-0.0266094	0.978771	0.997402
Xetrov90000925m.g	133.061	-0.357609	0.437925	-0.816598	0.414158	0.826846
Xetrov90000926m.g	1355.29	0.0272499	0.343347	0.0793657	0.936742	0.99003
Xetrov90000927m.g	0	NA	NA	NA	NA	NA
Xetrov90000928m.g	518.289	-0.0156016	0.429512	-0.036324	0.971024	0.99688
Xetrov90000929m.g	613.961	-0.195037	0.314186	-0.620767	0.534753	0.88509
Xetrov90000932m.g	2.38867	0.671793	0.389343	1.72545	0.0844457	NA
Xetrov90000933m.g	680.604	-0.375295	0.242214	-1.54944	0.121276	0.575338
Xetrov90000936m.g	142.031	0.313357	0.308003	1.01739	0.30897	0.764008
Xetrov90000939m.g	23.026	0.403951	0.451291	0.895102	0.370733	0.803681
Xetrov90000940m.g	429.582	-0.226254	0.398994	-0.56706	0.570673	0.897116
Xetrov90000941m.g	151.63	0.302391	0.357972	0.844734	0.398259	0.819654
Xetrov90000946m.g	32.406	0.263839	0.427863	0.616643	0.53747	0.885762
Xetrov90000950m.g	129.183	0.613358	0.274301	2.23608	0.0253467	0.313193
Xetrov90000952m.g	3964.82	-0.175431	0.239165	-0.733516	0.463244	0.84743
Xetrov90000953m.g	440.661	-0.200097	0.23112	-0.865773	0.386615	0.812861
Xetrov90000954m.g	2317.17	-0.258679	0.306447	-0.844124	0.3986	0.819654
Xetrov90000955m.g	1287.79	1.44134	0.21596	6.67412	2.48714e-11	6.14024e-08
Xetrov90000956m.g	586.652	-0.0264997	0.251696	-0.105285	0.91615	0.986992
Xetrov90000959m.g	776.973	-0.0972985	0.223189	-0.435947	0.662875	0.928692
Xetrov90000967m.g	113.618	-0.778697	0.275159	-2.82999	0.0046549	0.124982
Xetrov90000968m.g	669.868	-0.177469	0.240006	-0.739437	0.459642	0.845761
Xetrov90000970m.g	166.644	-0.795692	0.388648	-2.04733	0.0406252	0.381161
Xetrov90000972m.g	2385.89	-0.25324	0.252437	-1.00318	0.315773	0.767165
Xetrov90000973m.g	35.1846	1.15797	0.444696	2.60397	0.00921509	0.184961
Xetrov90000974m.g	288.579	-0.239715	0.271719	-0.882218	0.377659	0.806756
Xetrov90000975m.g	479.582	-0.494007	0.306756	-1.61042	0.107306	0.551537
Xetrov90000976m.g	90.2771	-0.309857	0.319413	-0.970081	0.332006	0.777663
Xetrov90000977m.g	748.229	-0.380477	0.23708	-1.60484	0.108528	0.554729
Xetrov90000981m.g	7.14946	0.155343	0.451669	0.34393	0.730899	0.945473
Xetrov90000982m.g	155.84	-0.584647	0.464183	-1.25952	0.207843	0.685077
Xetrov90000984m.g	314.847	0.174152	0.27558	0.631948	0.527421	0.881662
Xetrov90000987m.g	250.74	0.295307	0.370697	0.796628	0.425667	0.832707
Xetrov90000989m.g	528.699	0.0967895	0.271274	0.356796	0.721244	0.943388
Xetrov90000990m.g	3.35713	0.405558	0.43468	0.933004	0.350818	NA
Xetrov90000991m.g	4213.17	-0.304983	0.265892	-1.14702	0.251375	0.718693
Xetrov90000992m.g	83.869	0.106791	0.386455	0.276335	0.782291	0.963778
Xetrov90000993m.g	1388.58	-0.0179846	0.317717	-0.0566056	0.954859	0.994665
Xetrov90000994m.g	798.304	-0.0733769	0.239698	-0.306123	0.759511	0.955925
Xetrov90000996m.g	1911.37	-0.00237734	0.346991	-0.00685131	0.994533	0.999196
Xetrov90000999m.g	88.8954	0.551287	0.442428	1.24605	0.212746	0.688254
Xetrov90001003m.g	590.865	1.13833	0.423223	2.68966	0.00715254	0.160455
Xetrov90001004m.g	20.3026	0.156401	0.458495	0.341117	0.733015	0.946445
Xetrov90001005m.g	1475.41	0.920273	0.410166	2.24366	0.0248542	0.311306
Xetrov90001007m.g	3.8507	0.193048	0.412569	0.467917	0.639844	0.921213
Xetrov90001008m.g	200.614	-0.560296	0.294529	-1.90235	0.0571257	0.447671
Xetrov90001010m.g	438.112	0.168264	0.329783	0.510227	0.609892	0.912635
Xetrov90001011m.g	119.849	0.244804	0.281495	0.869657	0.384488	0.811718
Xetrov90001012m.g	800.535	-0.0789629	0.224916	-0.351077	0.725531	0.944638
Xetrov90001013m.g	308.056	-0.618771	0.291428	-2.12324	0.033734	0.352813
Xetrov90001017m.g	155.611	-0.0418286	0.266347	-0.157045	0.875209	0.977346
Xetrov90001018m.g	744.701	0.0592617	0.277675	0.213421	0.830999	0.970416
Xetrov90001021m.g	401.532	-0.287714	0.228034	-1.26172	0.207051	0.683995
Xetrov90001023m.g	285.416	-0.0122285	0.369244	-0.0331178	0.973581	0.99688
Xetrov90001027m.g	439.37	-0.0459907	0.319232	-0.144066	0.885448	0.981081
Xetrov90001029m.g	1854.8	0.606145	0.357091	1.69745	0.0896118	0.514836
Xetrov90001032m.g	123.035	0.550808	0.279953	1.9675	0.0491251	0.417919
Xetrov90001034m.g	92.4325	2.22615	0.414543	5.37014	7.86766e-08	6.0699e-05
Xetrov90001035m.g	82.558	0.457181	0.355041	1.28768	0.197856	0.674981
Xetrov90001036m.g	1610.22	0.511699	0.377881	1.35413	0.175696	0.651436
Xetrov90001038m.g	0.15329	0.0777588	0.204396	0.380433	0.703624	NA
Xetrov90001039m.g	131.087	-0.599981	0.41924	-1.43111	0.152398	0.624001
Xetrov90001043m.g	0	NA	NA	NA	NA	NA
Xetrov90001058m.g	3455.41	-0.444592	0.224371	-1.9815	0.0475348	0.412058
Xetrov90001061m.g	352.549	-0.344325	0.284029	-1.21229	0.225402	0.701024
Xetrov90001062m.g	983.725	-0.305578	0.208486	-1.4657	0.14273	0.607957
Xetrov90001063m.g	332.791	-0.483313	0.362419	-1.33358	0.182343	0.657741
Xetrov90001064m.g	99.6139	0.0442267	0.366467	0.120684	0.903942	0.98461
Xetrov90001065m.g	242.221	0.972656	0.389231	2.49892	0.0124573	0.21662
Xetrov90001066m.g	445.198	1.02817	0.232219	4.42761	9.52826e-06	0.00261371
Xetrov90001069m.g	875.525	0.419214	0.284087	1.47565	0.140037	0.602725
Xetrov90001070m.g	1.07145	-0.147673	0.266722	-0.55366	0.579811	NA
Xetrov90001073m.g	1551.4	-0.093338	0.224649	-0.415485	0.677787	0.93446
Xetrov90001075m.g	36.8797	0.19534	0.449951	0.434137	0.664189	0.92926
Xetrov90001077m.g	1.17824	0.0224178	0.334031	0.0671131	0.946492	NA
Xetrov90001078m.g	1463.64	0.0832766	0.300061	0.277533	0.781371	0.963368
Xetrov90001079m.g	1122.1	-0.0825516	0.207518	-0.397804	0.690775	0.93632
Xetrov90001080m.g	1110.73	-0.429593	0.290715	-1.47771	0.139485	0.60209
Xetrov90001081m.g	104.705	0.173572	0.314076	0.552641	0.580509	0.900679
Xetrov90001082m.g	351.752	0.78894	0.361089	2.18489	0.0288972	0.331512
Xetrov90001085m.g	391.133	-0.0636592	0.453991	-0.140221	0.888485	0.981867
Xetrov90001086m.g	1.32204	0.241875	0.248815	0.97211	0.330996	NA
Xetrov90001087m.g	4.89099	0.00662869	0.438739	0.0151085	0.987946	0.999038
Xetrov90001088m.g	8.52283	0.185835	0.446406	0.416292	0.677197	0.934409
Xetrov90001089m.g	0.701005	0.159806	0.207388	0.770567	0.440964	NA
Xetrov90001090m.g	7.43937	0.415417	0.466573	0.890358	0.373274	0.804195
Xetrov90001091m.g	177.343	-0.260347	0.362194	-0.718806	0.472261	0.853188
Xetrov90001092m.g	123.435	1.16309	0.442233	2.63003	0.0085377	0.176236
Xetrov90001093m.g	199.99	0.188005	0.31327	0.600139	0.548414	0.890367
Xetrov90001094m.g	4940.64	-0.0813731	0.252992	-0.321644	0.747723	0.95067
Xetrov90001095m.g	695.117	-0.256912	0.245025	-1.04851	0.294402	0.750586
Xetrov90001097m.g	277.62	-0.164933	0.265121	-0.622103	0.533874	0.88494
Xetrov90001098m.g	126.18	1.62398	0.464581	3.49558	0.000473036	0.0337524
Xetrov90001100m.g	97.2303	-0.0488369	0.397277	-0.122929	0.902163	0.984164
Xetrov90001101m.g	266.029	0.0407457	0.271836	0.149891	0.880851	0.979218
Xetrov90001103m.g	3.95104	0.199928	0.45535	0.439065	0.660615	0.928244
Xetrov90001110m.g	15.9679	-1.02815	0.458325	-2.24328	0.0248786	0.311306
Xetrov90001111m.g	27.1742	-0.732349	0.403106	-1.81676	0.0692531	0.475367
Xetrov90001113m.g	2855.03	-0.72926	0.398349	-1.8307	0.0671447	0.471465
Xetrov90001118m.g	1118.57	-0.0902994	0.369536	-0.244359	0.806953	0.967175
Xetrov90001119m.g	0.677775	0.126003	0.238838	0.527568	0.597799	NA
Xetrov90001120m.g	5.4919	0.0961388	0.44772	0.21473	0.829978	0.970416
Xetrov90001122m.g	0.509133	-0.0157581	0.206041	-0.0764802	0.939037	NA
Xetrov90001123m.g	496.729	0.434562	0.310757	1.3984	0.161993	0.637439
Xetrov90001124m.g	15.3231	0.892019	0.46841	1.90436	0.0568639	0.447088
Xetrov90001125m.g	148.606	-0.163224	0.341933	-0.477358	0.633107	0.920287
Xetrov90001126m.g	245.583	-0.38448	0.237331	-1.62002	0.105228	0.548305
Xetrov90001127m.g	1883.43	-0.292705	0.343535	-0.852038	0.394193	0.817822
Xetrov90001131m.g	10.6201	0.97457	0.422999	2.30395	NA	NA
Xetrov90001133m.g	854.644	-0.0430828	0.195193	-0.220719	0.825311	0.970416
Xetrov90001134m.g	1396.83	0.175437	0.207703	0.844653	0.398304	0.819654
Xetrov90001135m.g	7.07076	0.414942	0.455791	0.910378	0.362623	0.796941
Xetrov90001136m.g	24.122	0.668367	0.425019	1.57256	0.115821	0.564996
Xetrov90001137m.g	376.444	-0.416277	0.366524	-1.13574	0.256064	0.723995
Xetrov90001139m.g	160.113	0.555352	0.46795	1.18678	0.235316	0.707049
Xetrov90001140m.g	4.24616	-0.191448	0.417983	-0.45803	0.646931	0.923763
Xetrov90001141m.g	56.346	0.482117	0.435807	1.10626	0.268613	0.733009
Xetrov90001142m.g	0.373505	0.0295823	0.204396	0.14473	0.884924	NA
Xetrov90001143m.g	3332.52	-0.0810909	0.313951	-0.258291	0.796182	0.96562
Xetrov90001144m.g	850.895	0.120376	0.225962	0.532725	0.594224	0.907454
Xetrov90001150m.g	508.871	-0.0760068	0.257369	-0.295322	0.767748	0.958442
Xetrov90001151m.g	304.961	-0.819487	0.26017	-3.14981	0.00163375	0.0687797
Xetrov90001153m.g	286.932	-0.593822	0.415691	-1.42852	0.153143	0.624686
Xetrov90001155m.g	51.02	0.276331	0.358331	0.77116	0.440612	0.838562
Xetrov90001157m.g	185.885	0.191724	0.315804	0.607098	0.543786	0.88919
Xetrov90001161m.g	254.98	0.668	0.348099	1.919	0.0549849	0.442406
Xetrov90001162m.g	0	NA	NA	NA	NA	NA
Xetrov90001168m.g	0.280003	-0.0667708	0.204396	-0.326674	0.743914	NA
Xetrov90001169m.g	6066.64	-0.333168	0.281324	-1.18429	0.2363	0.708497
Xetrov90001171m.g	139.544	-0.424479	0.288091	-1.47342	0.140638	0.603419
Xetrov90001174m.g	83.1822	0.088241	0.330529	0.266969	0.789493	0.964373
Xetrov90001175m.g	275.585	-0.278744	0.313857	-0.888125	0.374473	0.804893
Xetrov90001176m.g	3183.73	-0.0688492	0.195016	-0.353044	0.724056	0.944349
Xetrov90001179m.g	224.667	0.141663	0.260756	0.543279	0.586938	0.903611
Xetrov90001180m.g	29.0463	0.51615	0.447718	1.15285	0.248973	0.717953
Xetrov90001185m.g	3735.96	-0.364716	0.330654	-1.10301	0.270021	0.733365
Xetrov90001187m.g	0.137691	-0.0185943	0.204396	-0.0909719	0.927515	NA
Xetrov90001188m.g	3.90531	0.188681	0.332004	0.56831	0.569824	0.897116
Xetrov90001189m.g	9978.29	0.339866	0.299551	1.13459	0.256549	0.724492
Xetrov90001192m.g	590.405	0.0617923	0.248284	0.248877	0.803456	0.967175
Xetrov90001193m.g	60.0642	-0.446718	0.388203	-1.15073	0.249842	0.717953
Xetrov90001195m.g	12.7824	-0.177687	0.403449	-0.44042	0.659633	0.928244
Xetrov90001197m.g	0	NA	NA	NA	NA	NA
Xetrov90001198m.g	4.79403	0.514214	0.444807	1.15604	0.247665	0.717027
Xetrov90001200m.g	112.01	-0.670032	0.467385	-1.43358	0.151693	0.622669
Xetrov90001202m.g	0.420399	-0.0161867	0.206406	-0.0784218	0.937492	NA
Xetrov90001204m.g	27.0792	0.749121	0.424466	1.76486	0.0775879	0.489657
Xetrov90001205m.g	1213.96	-0.13898	0.289407	-0.480222	0.63107	0.919816
Xetrov90001206m.g	3634.2	-0.0089007	0.234973	-0.0378797	0.969784	0.99688
Xetrov90001207m.g	67.8029	0.0186334	0.388955	0.0479062	0.961791	0.99612
Xetrov90001209m.g	418.012	-0.0630531	0.364469	-0.173	0.862652	0.974374
Xetrov90001210m.g	198.268	-0.033203	0.255013	-0.130201	0.896408	0.983199
Xetrov90001215m.g	53.5664	0.230264	0.467271	0.492785	0.622164	0.91614
Xetrov90001218m.g	1656.45	-0.147648	0.23803	-0.62029	0.535067	0.88509
Xetrov90001220m.g	1248.53	-0.662027	0.395338	-1.67459	0.0940156	0.525693
Xetrov90001223m.g	0.999952	0.203875	0.230959	0.882732	0.377381	NA
Xetrov90001225m.g	13.5444	-0.0477297	0.467099	-0.102183	0.918611	0.988078
Xetrov90001227m.g	99.2855	0.0117335	0.351987	0.0333349	0.973408	0.99688
Xetrov90001228m.g	11.4173	0.122105	0.464521	0.262863	0.792656	0.964916
Xetrov90001229m.g	7.41234	0.129915	0.463337	0.28039	0.779178	0.962973
Xetrov90001231m.g	0.934262	0.189809	0.22374	0.848347	0.396245	NA
Xetrov90001235m.g	1015.11	-0.105785	0.247481	-0.427445	0.669055	0.931515
Xetrov90001236m.g	348.586	-0.166009	0.250816	-0.661875	0.508052	0.873808
Xetrov90001238m.g	45.5417	0.195797	0.468389	0.418022	0.675931	0.933194
Xetrov90001239m.g	0.607502	0.0738431	0.206588	0.357441	0.720761	NA
Xetrov90001240m.g	23.0665	0.237075	0.420487	0.563811	0.572882	0.897294
Xetrov90001241m.g	679.383	0.0569988	0.263115	0.216631	0.828496	0.970416
Xetrov90001244m.g	3344.47	0.0217478	0.279108	0.077919	0.937893	0.990448
Xetrov90001245m.g	232.909	0.455069	0.338248	1.34537	0.178506	0.652875
Xetrov90001246m.g	12.5888	0.806343	0.468516	1.72106	0.0852404	0.507577
Xetrov90001248m.g	0.700512	0.159806	0.207388	0.770567	0.440964	NA
Xetrov90001250m.g	2.6258	-0.0828632	0.392853	-0.210926	0.832945	NA
Xetrov90001252m.g	419.525	-0.32069	0.283136	-1.13264	0.257367	0.725659
Xetrov90001255m.g	2029.93	0.0481009	0.249748	0.192598	0.847274	0.971721
Xetrov90001256m.g	4011.64	-0.0658971	0.218966	-0.300947	0.763455	0.95759
Xetrov90001257m.g	3.43759	0.396486	0.366236	1.08259	0.278989	NA
Xetrov90001258m.g	2.9388	0.116365	0.40842	0.284915	0.77571	NA
Xetrov90001260m.g	226.178	0.0450349	0.339928	0.132484	0.894602	0.983199
Xetrov90001261m.g	1617.23	0.362104	0.320691	1.12914	0.25884	0.72699
Xetrov90001263m.g	20.2167	1.03923	0.42605	2.43923	0.0147188	0.238351
Xetrov90001279m.g	173.386	0.105558	0.288643	0.365704	0.714586	0.941839
Xetrov90001280m.g	72.1894	-0.348806	0.39175	-0.89038	0.373262	0.804195
Xetrov90001281m.g	118.798	-0.55818	0.345295	-1.61653	0.10598	0.549154
Xetrov90001288m.g	145.793	-0.127764	0.298265	-0.428357	0.668391	0.931011
Xetrov90001289m.g	1507.4	-0.244558	0.313797	-0.77935	0.435774	0.836223
Xetrov90001290m.g	1994.85	-0.0547371	0.242328	-0.22588	0.821294	0.970416
Xetrov90001291m.g	6816.14	0.22741	0.304743	0.746235	0.455526	0.844276
Xetrov90001293m.g	1355.54	-0.45089	0.300954	-1.4982	0.134081	0.593761
Xetrov90001296m.g	4791.32	0.157198	0.45558	0.345049	0.730058	0.945231
Xetrov90001297m.g	10.5894	0.397779	0.468471	0.849099	0.395826	0.818961
Xetrov90001299m.g	239.193	-0.243138	0.247005	-0.984344	0.324946	0.773639
Xetrov90001300m.g	714.352	0.0618569	0.231345	0.26738	0.789177	0.964373
Xetrov90001302m.g	266.723	-0.70724	0.300054	-2.35704	0.0184212	0.266891
Xetrov90001303m.g	655.472	-0.366658	0.363594	-1.00843	0.31325	0.766394
Xetrov90001304m.g	2094.91	0.0733282	0.2573	0.284991	0.775651	0.962267
Xetrov90001305m.g	2142.32	0.0746098	0.299911	0.248773	0.803536	0.967175
Xetrov90001307m.g	22.4132	0.351985	0.406557	0.86577	0.386616	0.812861
Xetrov90001308m.g	282.185	0.692899	0.360758	1.92068	0.0547726	0.44182
Xetrov90001309m.g	839.247	-0.208634	0.283684	-0.735447	0.462067	0.846464
Xetrov90001311m.g	1515.69	0.0486682	0.270336	0.180029	0.85713	0.972911
Xetrov90001313m.g	43846.8	-0.0496385	0.250553	-0.198115	0.842955	0.971721
Xetrov90001314m.g	2128.74	0.0823245	0.215385	0.38222	0.702298	0.94028
Xetrov90001315m.g	15.9239	-0.121432	0.45046	-0.269574	0.787488	0.964373
Xetrov90001317m.g	25.0006	0.0921967	0.464239	0.198598	0.842578	0.971721
Xetrov90001318m.g	3.59883	-0.266611	0.392391	-0.679454	0.49685	NA
Xetrov90001319m.g	171.86	-0.0634591	0.291668	-0.217573	0.827762	0.970416
Xetrov90001320m.g	466.454	-0.198952	0.254298	-0.782357	0.434005	0.83539
Xetrov90001322m.g	6258.05	0.340976	0.325966	1.04605	0.295539	0.752037
Xetrov90001325m.g	971.93	-0.04905	0.236444	-0.207448	0.83566	0.970546
Xetrov90001326m.g	13.73	0.80284	0.458376	1.75149	0.0798619	0.494639
Xetrov90001327m.g	6.86707	-0.0384157	0.468097	-0.0820677	0.934593	0.989852
Xetrov90001328m.g	794.631	-0.309712	0.221434	-1.39867	0.161913	0.637327
Xetrov90001329m.g	202.394	-0.0868867	0.294942	-0.294589	0.768308	0.95877
Xetrov90001330m.g	636.692	-0.283605	0.228201	-1.24279	0.213947	0.689185
Xetrov90001331m.g	20.4882	-0.0725222	0.432107	-0.167834	0.866714	0.974707
Xetrov90001333m.g	0.586977	0.0906497	0.207558	0.436744	0.662297	NA
Xetrov90001334m.g	75.16	1.63211	0.354865	4.59923	4.2406e-06	0.00157491
Xetrov90001335m.g	770.982	-0.226332	0.241329	-0.937859	0.348317	0.788947
Xetrov90001337m.g	220.978	-0.813091	0.289335	-2.81021	0.00495096	0.127106
Xetrov90001338m.g	857.532	0.012012	0.24542	0.0489446	0.960963	0.995981
Xetrov90001339m.g	2431.72	0.0215173	0.259527	0.0829095	0.933923	0.989852
Xetrov90001340m.g	0.695782	-0.142302	0.274446	-0.518507	0.604104	NA
Xetrov90001342m.g	28.387	-0.609398	0.450571	-1.3525	0.176215	0.651436
Xetrov90001343m.g	48.6783	-0.392124	0.444144	-0.882876	0.377303	0.806756
Xetrov90001349m.g	7.27251	0.539612	0.423147	1.27523	0.202226	0.679631
Xetrov90001357m.g	299.699	0.0169492	0.251591	0.067368	0.946289	0.992502
Xetrov90001360m.g	201.102	-0.817477	0.435339	-1.87779	0.0604094	0.458324
Xetrov90001361m.g	3099.99	0.289191	0.257788	1.12182	0.261941	0.729229
Xetrov90001362m.g	2627.52	0.0703012	0.209611	0.335389	0.737332	0.948269
Xetrov90001365m.g	552.375	-0.535833	0.360186	-1.48765	0.136842	0.596846
Xetrov90001366m.g	1540.96	-0.0491817	0.220344	-0.223204	0.823377	0.970416
Xetrov90001367m.g	703.903	0.0587485	0.264248	0.222324	0.824062	0.970416
Xetrov90001368m.g	466.308	0.119046	0.31217	0.381352	0.702942	0.94028
Xetrov90001369m.g	549.879	0.0141089	0.207646	0.0679467	0.945828	0.992502
Xetrov90001371m.g	48.2485	0.582252	0.371077	1.56909	0.116628	0.567015
Xetrov90001372m.g	39.4058	1.1082	0.462951	2.39377	0.0166763	0.252356
Xetrov90001376m.g	101.775	0.305484	0.428431	0.71303	0.475827	0.855339
Xetrov90001377m.g	2.15256	0.127702	0.373104	0.342269	0.732148	NA
Xetrov90001380m.g	294.017	0.422357	0.303806	1.39022	0.164462	0.641429
Xetrov90001381m.g	46.1497	-0.6054	0.39903	-1.51718	0.129221	0.587733
Xetrov90001382m.g	439.566	-0.379666	0.306123	-1.24024	0.214887	0.690053
Xetrov90001383m.g	680.834	0.0349495	0.232882	0.150074	0.880706	0.979218
Xetrov90001384m.g	512.329	0.51362	0.359404	1.42909	0.152979	0.624686
Xetrov90001385m.g	1722.51	0.202681	0.208076	0.974071	0.330021	0.776551
Xetrov90001389m.g	0.513902	0.0843353	0.219298	0.384569	0.700557	NA
Xetrov90001391m.g	817.878	-0.208792	0.30028	-0.695324	0.486852	0.860014
Xetrov90001392m.g	0.360859	0.0295823	0.204396	0.14473	0.884924	NA
Xetrov90001393m.g	73.3786	-0.211096	0.442003	-0.477589	0.632943	0.920172
Xetrov90001394m.g	105.009	-0.442961	0.414495	-1.06868	0.285215	0.745747
Xetrov90001395m.g	817.747	-0.451877	0.309274	-1.46109	0.143992	0.610382
Xetrov90001397m.g	436.553	-0.213133	0.275583	-0.773392	0.439291	0.837793
Xetrov90001398m.g	1334.36	-0.202286	0.200997	-1.00641	0.314216	0.76669
Xetrov90001399m.g	713.595	-0.342415	0.262323	-1.30532	0.191785	0.668082
Xetrov90001402m.g	8.28542	-0.019204	0.465622	-0.0412439	0.967101	0.99688
Xetrov90001403m.g	0.467255	0.125935	0.204396	0.616135	0.537805	NA
Xetrov90001405m.g	1138.55	-0.254755	0.246201	-1.03474	0.300788	0.756316
Xetrov90001406m.g	2186.85	0.331664	0.259216	1.27949	0.200725	0.677502
Xetrov90001407m.g	767.235	0.742847	0.410497	1.80963	0.0703536	0.478208
Xetrov90001410m.g	244.072	-0.204422	0.286614	-0.71323	0.475703	0.855339
Xetrov90001411m.g	543.441	-0.524585	0.296381	-1.76997	0.0767324	0.489375
Xetrov90001412m.g	3.19287	0.159956	0.410164	0.389981	0.696551	NA
Xetrov90001414m.g	161.52	0.98062	0.286125	3.42724	0.000609748	0.0387976
Xetrov90001415m.g	1854.92	0.0885526	0.193805	0.456915	0.647732	0.923801
Xetrov90001416m.g	589.302	-0.17016	0.229214	-0.742361	0.457869	0.845196
Xetrov90001419m.g	0.607009	0.0738431	0.206588	0.357441	0.720761	NA
Xetrov90001421m.g	3260.12	-0.113559	0.270075	-0.420474	0.674139	0.932247
Xetrov90001424m.g	1078.59	0.0691792	0.268	0.258132	0.796305	0.96562
Xetrov90001425m.g	350.351	0.00772994	0.224255	0.0344694	0.972503	0.99688
Xetrov90001427m.g	262.282	0.593081	0.279348	2.12309	0.0337461	0.352813
Xetrov90001428m.g	4070.61	-0.562922	0.233717	-2.40856	0.0160157	0.247813
Xetrov90001432m.g	1390.37	0.671382	0.393635	1.70559	0.0880836	0.511014
Xetrov90001433m.g	444.196	0.0105596	0.221044	0.0477714	0.961898	0.99612
Xetrov90001434m.g	440.884	-0.54552	0.330939	-1.6484	0.0992702	0.536032
Xetrov90001435m.g	505.468	-0.116755	0.218124	-0.535266	0.592466	0.90649
Xetrov90001436m.g	3517.29	-0.143647	0.222181	-0.646531	0.517935	0.877731
Xetrov90001437m.g	601.699	1.29838	0.403579	3.21717	0.00129462	0.0579014
Xetrov90001438m.g	5272.05	-0.158482	0.207671	-0.763141	0.445379	0.840185
Xetrov90001439m.g	4.71942	0.741792	0.455124	1.62987	0.10313	0.54344
Xetrov90001440m.g	456.483	-0.246282	0.272165	-0.904901	0.365518	0.799204
Xetrov90001441m.g	782.352	0.0541858	0.255177	0.212346	0.831837	0.970416
Xetrov90001442m.g	648.926	-0.0574265	0.265646	-0.216176	0.82885	0.970416
Xetrov90001444m.g	13.5927	0.03055	0.459564	0.0664761	0.946999	0.992676
Xetrov90001445m.g	35.2215	0.950381	0.380571	2.49725	0.0125162	0.216994
Xetrov90001447m.g	11.29	0.701047	0.468214	1.49728	0.134321	0.593761
Xetrov90001449m.g	104.505	-0.465014	0.345156	-1.34726	0.177898	0.652591
Xetrov90001450m.g	540.541	-0.212596	0.260941	-0.81473	0.415227	0.827445
Xetrov90001451m.g	45.9791	0.950849	0.427204	2.22575	0.0260311	0.316891
Xetrov90001452m.g	3240.1	0.00122125	0.334743	0.00364832	0.997089	0.999196
Xetrov90001454m.g	2727.38	0.0871319	0.299818	0.290616	0.771345	0.960546
Xetrov90001456m.g	335.573	0.447368	0.345879	1.29342	0.195865	0.671788
Xetrov90001457m.g	525.839	-0.162824	0.281007	-0.579429	0.5623	0.894232
Xetrov90001458m.g	758.161	0.0239646	0.284276	0.0843006	0.932817	0.989852
Xetrov90001459m.g	4.50741	0.221652	0.404838	0.547508	0.58403	0.90175
Xetrov90001460m.g	5.62946	0.0878359	0.431321	0.203644	0.838632	0.971282
Xetrov90001461m.g	556.758	-0.0991135	0.232057	-0.427109	0.6693	0.931567
Xetrov90001462m.g	57289.4	0.298626	0.287699	1.03798	0.299279	0.755925
Xetrov90001463m.g	5859.59	0.00864935	0.381471	0.0226737	0.981911	0.998017
Xetrov90001464m.g	663.474	-0.159843	0.337081	-0.474197	0.635359	0.921123
Xetrov90001465m.g	89.946	0.610197	0.44697	1.36519	0.172194	0.649213
Xetrov90001467m.g	391.482	-0.0296563	0.28573	-0.103791	0.917335	0.987751
Xetrov90001469m.g	9609.42	-0.0691727	0.291925	-0.236953	0.812693	0.969358
Xetrov90001470m.g	4227.44	-0.246638	0.416606	-0.592017	0.553839	0.89169
Xetrov90001472m.g	820.933	0.0397873	0.282267	0.140956	0.887905	0.981856
Xetrov90001475m.g	1051.29	-0.00872444	0.260913	-0.0334382	0.973325	0.99688
Xetrov90001476m.g	971.025	-0.445349	0.197905	-2.25031	0.0244291	0.309162
Xetrov90001479m.g	525.546	0.30242	0.277194	1.09101	0.275271	0.736474
Xetrov90001481m.g	12736.4	-0.254507	0.209657	-1.21392	0.224779	0.700052
Xetrov90001484m.g	2.95227	0.510877	0.409555	1.2474	0.212252	NA
Xetrov90001485m.g	1693.9	0.0610225	0.237621	0.256806	0.797328	0.965722
Xetrov90001487m.g	592.222	-0.213512	0.260353	-0.820089	0.412165	0.826346
Xetrov90001489m.g	26.9954	1.28867	0.468496	2.75066	0.00594758	0.143803
Xetrov90001490m.g	29.7668	0.0593092	0.440719	0.134574	0.892949	0.983199
Xetrov90001491m.g	83.9056	-0.964097	0.401738	-2.39981	0.0164035	0.251115
Xetrov90001492m.g	10010.3	0.298894	0.281907	1.06026	0.289028	0.748808
Xetrov90001493m.g	9.14739	0.70378	0.455763	1.54418	0.122545	0.575934
Xetrov90001494m.g	424.768	0.0692311	0.434164	0.159458	0.873308	0.977346
Xetrov90001495m.g	5.30427	-0.455116	0.392726	-1.15886	0.246512	0.715719
Xetrov90001497m.g	209.721	-0.214053	0.264627	-0.808887	0.41858	0.828051
Xetrov90001498m.g	702.131	-0.311923	0.307632	-1.01395	0.310607	0.765449
Xetrov90001499m.g	0.467008	0.125935	0.204396	0.616135	0.537805	NA
Xetrov90001500m.g	0	NA	NA	NA	NA	NA
Xetrov90001501m.g	0.137691	-0.0185943	0.204396	-0.0909719	0.927515	NA
Xetrov90001503m.g	0	NA	NA	NA	NA	NA
Xetrov90001505m.g	0.508887	-0.0157581	0.206041	-0.0764802	0.939037	NA
Xetrov90001506m.g	0	NA	NA	NA	NA	NA
Xetrov90001507m.g	0.731807	0.0537984	0.239199	0.224911	0.822049	NA
Xetrov90001513m.g	2.57074	0.207266	0.322295	0.643093	0.520164	NA
Xetrov90001515m.g	151.879	-0.179825	0.317082	-0.567125	0.570629	0.897116
Xetrov90001517m.g	1594.94	0.253344	0.247599	1.0232	0.306212	0.761226
Xetrov90001518m.g	591.392	0.0399056	0.415429	0.0960587	0.923474	0.98867
Xetrov90001519m.g	275.281	0.66591	0.421153	1.58116	0.113842	0.561698
Xetrov90001520m.g	3209.38	-0.0143667	0.266966	-0.0538146	0.957083	0.995136
Xetrov90001521m.g	23.4231	0.698518	0.401928	1.73792	0.082225	0.500486
Xetrov90001522m.g	13.0613	0.0358242	0.468289	0.0765003	0.939021	0.990877
Xetrov90001523m.g	450.466	0.401324	0.270845	1.48175	0.138408	0.600529
Xetrov90001524m.g	38.112	0.959552	0.462251	2.07582	0.0379103	0.3714
Xetrov90001526m.g	196.695	0.101044	0.359597	0.280991	0.778717	0.962973
Xetrov90001527m.g	19.7407	0.413816	0.427936	0.967003	0.333543	0.778655
Xetrov90001528m.g	298.125	-0.224291	0.329796	-0.680092	0.496446	0.866345
Xetrov90001529m.g	132.204	-0.198453	0.324642	-0.611298	0.541002	0.887695
Xetrov90001530m.g	76.5719	-0.274367	0.438562	-0.625607	0.531573	0.884211
Xetrov90001531m.g	1548.43	0.591087	0.262468	2.25203	0.0243201	0.309086
Xetrov90001532m.g	39.141	0.0641849	0.432996	0.148234	0.882158	0.979875
Xetrov90001535m.g	2828.97	-0.0493838	0.265857	-0.185753	0.852638	0.972628
Xetrov90001538m.g	875.201	0.124777	0.258902	0.481946	0.629844	0.918898
Xetrov90001542m.g	740.441	-0.211148	0.257457	-0.820128	0.412143	0.826346
Xetrov90001543m.g	749.735	-0.52248	0.303244	-1.72297	0.0848943	0.506739
Xetrov90001544m.g	5269.89	-0.263655	0.256407	-1.02827	0.303825	0.758426
Xetrov90001545m.g	602.727	0.493326	0.334373	1.47538	0.140112	0.602836
Xetrov90001549m.g	135.238	-0.539391	0.352588	-1.52981	0.126064	0.581502
Xetrov90001551m.g	320.178	0.365094	0.400001	0.912733	0.361383	0.796791
Xetrov90001554m.g	84.1241	1.20903	0.401481	3.01141	0.00260035	0.0904188
Xetrov90001558m.g	221.63	0.754385	0.364648	2.0688	0.0385646	0.375427
Xetrov90001559m.g	4.57209	-0.0688185	0.414312	-0.166103	0.868076	0.975025
Xetrov90001560m.g	596.455	0.173622	0.367022	0.473056	0.636173	0.921143
Xetrov90001561m.g	761.232	-0.366278	0.265887	-1.37757	0.168337	0.646129
Xetrov90001562m.g	2260.67	0.0142065	0.306022	0.0464232	0.962973	0.99612
Xetrov90001565m.g	2154.6	-0.241611	0.254768	-0.94836	0.342946	0.78652
Xetrov90001568m.g	1476.57	0.109065	0.251294	0.434013	0.664279	0.92926
Xetrov90001569m.g	6670.79	0.909909	0.331745	2.7428	0.00609185	0.145732
Xetrov90001570m.g	1023.28	0.161817	0.192503	0.840592	0.400577	0.820063
Xetrov90001571m.g	469.505	0.0225175	0.230575	0.097658	0.922204	0.98818
Xetrov90001573m.g	0	NA	NA	NA	NA	NA
Xetrov90001574m.g	914.006	0.152325	0.258537	0.589181	0.55574	0.892511
Xetrov90001575m.g	79.6093	0.00921549	0.350391	0.0263006	0.979018	0.997402
Xetrov90001577m.g	3739.58	0.382291	0.268995	1.42118	0.155264	0.628591
Xetrov90001578m.g	70.163	-0.446891	0.426166	-1.04863	0.294348	0.750586
Xetrov90001579m.g	867.107	0.224364	0.236038	0.950543	0.341837	0.78538
Xetrov90001580m.g	599.132	-0.492929	0.213146	-2.31264	0.0207426	0.283238
Xetrov90001582m.g	16834.5	1.02173	0.334935	3.05054	0.0022843	0.0831782
Xetrov90001583m.g	57.2516	-0.346641	0.462293	-0.749831	0.453357	0.843112
Xetrov90001585m.g	643.136	0.00549809	0.322929	0.0170257	0.986416	0.998714
Xetrov90001587m.g	371.638	0.1169	0.220207	0.530865	0.595512	0.907755
Xetrov90001588m.g	683.558	0.299884	0.226356	1.32484	0.185225	0.660243
Xetrov90001589m.g	1562.07	-0.177084	0.249821	-0.708843	0.478422	0.85616
Xetrov90001591m.g	2054.27	-0.549808	0.295987	-1.85754	0.0632345	0.462147
Xetrov90001593m.g	0.640861	-0.0539826	0.233453	-0.231236	0.817132	NA
Xetrov90001595m.g	39.7319	0.12577	0.41317	0.304403	0.760821	0.956
Xetrov90001596m.g	681.191	0.24247	0.249592	0.971469	0.331315	0.777372
Xetrov90001598m.g	556.864	-0.177987	0.295426	-0.602474	0.546858	0.889723
Xetrov90001600m.g	4461.87	-0.397744	0.393131	-1.01173	0.311666	0.765766
Xetrov90001603m.g	3252.09	-0.0511428	0.202362	-0.252729	0.800478	0.966673
Xetrov90001604m.g	43.1865	0.544747	0.450669	1.20875	0.226758	0.702643
Xetrov90001605m.g	12.3821	1.39069	0.453154	3.06891	NA	NA
Xetrov90001606m.g	28.0759	-0.0661018	0.461078	-0.143364	0.886003	0.981081
Xetrov90001607m.g	1852.25	-0.0333356	0.251426	-0.132586	0.894521	0.983199
Xetrov90001608m.g	11.1533	-0.373266	0.466038	-0.800935	0.423169	0.831255
Xetrov90001611m.g	4.86722	0.775565	0.405732	1.91152	0.0559376	0.445657
Xetrov90001612m.g	2571.9	0.0823875	0.248631	0.331364	0.74037	0.948658
Xetrov90001614m.g	0	NA	NA	NA	NA	NA
Xetrov90001615m.g	0	NA	NA	NA	NA	NA
Xetrov90001616m.g	0	NA	NA	NA	NA	NA
Xetrov90001618m.g	0	NA	NA	NA	NA	NA
Xetrov90001620m.g	0	NA	NA	NA	NA	NA
Xetrov90001621m.g	0.233504	0.0777588	0.204396	0.380433	0.703624	NA
Xetrov90001623m.g	0	NA	NA	NA	NA	NA
Xetrov90001625m.g	0	NA	NA	NA	NA	NA
Xetrov90001628m.g	0	NA	NA	NA	NA	NA
Xetrov90001629m.g	0	NA	NA	NA	NA	NA
Xetrov90001632m.g	0	NA	NA	NA	NA	NA
Xetrov90001634m.g	0.467008	0.125935	0.204396	0.616135	0.537805	NA
Xetrov90001635m.g	0	NA	NA	NA	NA	NA
Xetrov90001636m.g	0	NA	NA	NA	NA	NA
Xetrov90001638m.g	2.06871	0.557049	0.367708	1.51492	0.129792	NA
Xetrov90001640m.g	0	NA	NA	NA	NA	NA
Xetrov90001641m.g	0.586977	0.0906497	0.207558	0.436744	0.662297	NA
Xetrov90001642m.g	0.233504	0.0777588	0.204396	0.380433	0.703624	NA
Xetrov90001643m.g	0	NA	NA	NA	NA	NA
Xetrov90001646m.g	0.293291	0.0295823	0.204396	0.14473	0.884924	NA
Xetrov90001649m.g	0.233504	0.0777588	0.204396	0.380433	0.703624	NA
Xetrov90001656m.g	0	NA	NA	NA	NA	NA
Xetrov90001657m.g	0	NA	NA	NA	NA	NA
Xetrov90001658m.g	0	NA	NA	NA	NA	NA
Xetrov90001659m.g	0.233504	0.0777588	0.204396	0.380433	0.703624	NA
Xetrov90001663m.g	0	NA	NA	NA	NA	NA
Xetrov90001664m.g	0	NA	NA	NA	NA	NA
Xetrov90001665m.g	0.700512	0.159806	0.207388	0.770567	0.440964	NA
Xetrov90001667m.g	74.2734	-0.234991	0.415583	-0.56545	0.571768	0.897294
Xetrov90001668m.g	221.523	-0.444412	0.259524	-1.71241	0.0868206	0.50999
Xetrov90001669m.g	566.416	-0.710934	0.371617	-1.91308	0.0557376	0.44527
Xetrov90001670m.g	37.1856	-0.817664	0.455504	-1.79508	0.0726418	0.47977
Xetrov90001671m.g	27.7806	-0.844253	0.446247	-1.8919	0.0585047	0.450664
Xetrov90001673m.g	1295.2	0.121803	0.214199	0.568644	0.569597	0.897116
Xetrov90001674m.g	6.31839	-0.111431	0.456697	-0.243994	0.807235	0.967175
Xetrov90001675m.g	49.3206	-0.151757	0.398547	-0.380777	0.703369	0.940326
Xetrov90001676m.g	2018.58	-0.140734	0.260612	-0.540013	0.589188	0.904707
Xetrov90001680m.g	271.813	-0.00237813	0.330575	-0.0071939	0.99426	0.999196
Xetrov90001682m.g	552.096	-0.0646099	0.255386	-0.25299	0.800276	0.966673
Xetrov90001685m.g	108.881	-0.0495632	0.435078	-0.113918	0.909303	0.985238
Xetrov90001686m.g	3.83024	0.0385926	0.329209	0.117228	0.906679	NA
Xetrov90001689m.g	179.002	-0.32304	0.350054	-0.922829	0.356097	0.793911
Xetrov90001693m.g	13.0086	-0.194526	0.467389	-0.416198	0.677265	0.934409
Xetrov90001694m.g	3802.27	-0.307786	0.30022	-1.0252	0.305268	0.76003
Xetrov90001696m.g	495.375	-0.443408	0.259914	-1.70598	0.0880116	0.511014
Xetrov90001697m.g	49.3519	0.360585	0.406553	0.886934	0.375115	0.805339
Xetrov90001698m.g	1826.04	-0.266787	0.256802	-1.03888	0.29886	0.75539
Xetrov90001699m.g	123.07	-0.29774	0.34142	-0.872066	0.383173	0.810324
Xetrov90001700m.g	47.3125	-0.374355	0.46514	-0.804824	0.420921	0.829668
Xetrov90001702m.g	0.986664	0.196603	0.266184	0.738599	0.46015	NA
Xetrov90001703m.g	23.7961	-0.788098	0.42883	-1.83779	0.0660938	0.467069
Xetrov90001705m.g	692.388	-0.160131	0.233073	-0.687041	0.492057	0.863579
Xetrov90001706m.g	55.2844	-0.801737	0.409342	-1.9586	0.0501597	0.422643
Xetrov90001708m.g	26.4826	0.408521	0.417869	0.977629	0.328258	0.775613
Xetrov90001710m.g	874.351	-0.348024	0.352766	-0.986558	0.323859	0.772954
Xetrov90001712m.g	2363.14	-0.10652	0.315198	-0.337947	0.735403	0.947283
Xetrov90001717m.g	442.463	0.152137	0.387227	0.392889	0.694401	0.937878
Xetrov90001719m.g	1023.23	0.135048	0.235833	0.572641	0.566888	0.895758
Xetrov90001720m.g	12153	0.412376	0.229683	1.79541	0.0725882	0.47977
Xetrov90001724m.g	98.8549	-0.0131571	0.301089	-0.0436984	0.965145	0.996397
Xetrov90001731m.g	47.5938	0.299301	0.438558	0.682466	0.494945	0.865186
Xetrov90001732m.g	55.4015	-0.418831	0.464167	-0.902329	0.366882	0.80014
Xetrov90001733m.g	4.37826	0.301421	0.377644	0.798163	0.424776	0.832423
Xetrov90001734m.g	2708.5	-0.192684	0.187705	-1.02653	0.304643	0.759239
Xetrov90001737m.g	196.911	0.00952539	0.291234	0.032707	0.973908	0.99688
Xetrov90001740m.g	251.953	0.131372	0.242298	0.542192	0.587686	0.903637
Xetrov90001741m.g	471.118	-0.537624	0.313558	-1.71459	0.0864204	0.509556
Xetrov90001744m.g	564.664	-0.124564	0.244848	-0.508739	0.610935	0.912635
Xetrov90001745m.g	24.9323	0.802007	0.430801	1.86166	0.0626504	0.461063
Xetrov90001746m.g	1537.29	0.254934	0.367462	0.693769	0.487827	0.860515
Xetrov90001747m.g	4.80922	0.203043	0.370939	0.547375	0.584121	0.90175
Xetrov90001748m.g	655.632	0.137636	0.234744	0.586323	0.557658	0.892869
Xetrov90001749m.g	172.786	-0.229272	0.286234	-0.800994	0.423135	0.831255
Xetrov90001750m.g	483.287	-0.57909	0.41021	-1.41169	0.158041	0.631953
Xetrov90001753m.g	833.07	0.453862	0.242306	1.87309	0.0610557	0.459478
Xetrov90001754m.g	567.132	0.245533	0.221596	1.10802	0.267854	0.732637
Xetrov90001755m.g	1.1246	0.190048	0.30584	0.621398	0.534338	NA
Xetrov90001756m.g	69.8423	0.320425	0.407532	0.786259	0.431716	0.834775
Xetrov90001758m.g	234.055	0.128142	0.311288	0.41165	0.680596	0.93446
Xetrov90001760m.g	1.6478	-0.0715922	0.336499	-0.212756	0.831517	NA
Xetrov90001761m.g	706.97	-0.235525	0.317633	-0.7415	0.45839	0.845312
Xetrov90001763m.g	37.4426	-0.310524	0.380645	-0.815784	0.414624	0.826846
Xetrov90001764m.g	0.254216	-0.0667708	0.204396	-0.326674	0.743914	NA
Xetrov90001767m.g	7933.54	-0.347867	0.364007	-0.955661	0.339244	0.782364
Xetrov90001769m.g	1634.64	-0.113233	0.225345	-0.502488	0.615325	0.912853
Xetrov90001770m.g	397.097	-0.00424868	0.424682	-0.0100044	0.992018	0.999171
Xetrov90001775m.g	292.33	-0.331324	0.37957	-0.872893	0.382721	0.810067
Xetrov90001776m.g	4195.58	0.00176769	0.25754	0.00686377	0.994524	0.999196
Xetrov90001778m.g	1.28783	0.17368	0.283585	0.612444	0.540244	NA
Xetrov90001779m.g	628.747	0.271288	0.248816	1.09031	0.275575	0.736474
Xetrov90001782m.g	802.906	0.256787	0.248945	1.0315	0.302306	0.757094
Xetrov90001783m.g	2764.73	-0.177382	0.206696	-0.858178	0.390794	0.815565
Xetrov90001800m.g	239.505	0.409352	0.317338	1.28995	0.197067	0.673804
Xetrov90001801m.g	109.757	-0.633359	0.398607	-1.58893	0.112076	0.559493
Xetrov90001805m.g	34.4901	0.954913	0.462821	2.06324	0.0390896	0.377406
Xetrov90001806m.g	164.317	-0.468251	0.329047	-1.42305	0.154721	0.627987
Xetrov90001807m.g	3295.91	-0.106878	0.241574	-0.442423	0.658183	0.928244
Xetrov90001811m.g	75.6318	-0.418487	0.453399	-0.923	0.356007	0.793911
Xetrov90001816m.g	382.517	-0.498095	0.458514	-1.08632	0.277336	0.737651
Xetrov90001818m.g	881.784	-0.197497	0.218192	-0.905155	0.365383	0.799204
Xetrov90001820m.g	101.978	0.0555862	0.440048	0.126318	0.89948	0.983922
Xetrov90001821m.g	68.4241	0.176962	0.343185	0.515646	0.606101	0.911651
Xetrov90001822m.g	3.97693	-0.260982	0.42911	-0.608194	0.543059	0.888802
Xetrov90001823m.g	240.759	0.0390379	0.340522	0.114641	0.908729	0.985238
Xetrov90001826m.g	696.833	-0.430056	0.293653	-1.4645	0.143056	0.608716
Xetrov90001830m.g	190.739	0.417836	0.270302	1.54581	0.122151	0.575704
Xetrov90001833m.g	237.295	-0.689125	0.283115	-2.43408	0.0149297	0.238973
Xetrov90001834m.g	2207.11	0.262158	0.215523	1.21638	0.22384	0.699691
Xetrov90001835m.g	2.85291	-0.105065	0.432378	-0.242993	0.808011	NA
Xetrov90001836m.g	1.5418	0.167037	0.364442	0.458336	0.646711	NA
Xetrov90001837m.g	415.74	0.375881	0.337723	1.11298	0.265715	0.731063
Xetrov90001838m.g	3.46188	0.180463	0.378784	0.476427	0.63377	NA
Xetrov90001839m.g	463.121	-0.178084	0.288849	-0.61653	0.537545	0.885762
Xetrov90001840m.g	1525.16	-0.16956	0.189302	-0.895715	0.370405	0.803681
Xetrov90001841m.g	141.587	-0.285755	0.293954	-0.972109	0.330996	0.777215
Xetrov90001842m.g	40.0151	-0.116954	0.43742	-0.267373	0.789182	0.964373
Xetrov90001844m.g	30.9162	0.563739	0.430089	1.31075	0.189942	0.666357
Xetrov90001845m.g	0.540083	0.156066	0.205913	0.757922	0.448498	NA
Xetrov90001846m.g	428.554	-0.665419	0.260042	-2.55889	0.0105007	0.197894
Xetrov90001850m.g	1499.39	-0.539706	0.302181	-1.78603	0.0740937	0.484691
Xetrov90001851m.g	1199.73	-0.166705	0.308236	-0.540835	0.588621	0.904173
Xetrov90001853m.g	490.313	-0.328059	0.23506	-1.39564	0.162822	0.639275
Xetrov90001854m.g	13.4007	0.607943	0.465716	1.30539	0.191758	0.668082
Xetrov90001855m.g	2.31307	-0.45878	0.380136	-1.20689	0.227476	NA
Xetrov90001857m.g	5.34707	0.0831183	0.458679	0.181212	0.856201	0.97289
Xetrov90001858m.g	7.06892	-0.264603	0.447429	-0.591386	0.554262	0.891889
Xetrov90001859m.g	6876.22	0.192912	0.297382	0.648701	0.516532	0.877232
Xetrov90001860m.g	39.9126	-0.0895678	0.43206	-0.207304	0.835773	0.970546
Xetrov90001861m.g	2241.16	-0.424735	0.269916	-1.57358	0.115584	0.564996
Xetrov90001863m.g	5538.28	-0.513883	0.218787	-2.34878	0.0188349	0.270977
Xetrov90001865m.g	284.78	0.15003	0.264711	0.566768	0.570872	0.897116
Xetrov90001868m.g	736.837	-0.17121	0.209871	-0.815786	0.414622	0.826846
Xetrov90001869m.g	485.527	0.116515	0.239678	0.486132	0.626874	0.918257
Xetrov90001872m.g	11.8977	0.375129	0.458196	0.818708	0.412953	0.826814
Xetrov90001873m.g	560.391	0.272507	0.311435	0.875007	0.38157	0.808879
Xetrov90001876m.g	34.3044	0.123149	0.423963	0.290471	0.771456	0.960546
Xetrov90001877m.g	662.114	0.477279	0.291344	1.63819	0.101381	0.540817
Xetrov90001879m.g	163.588	-0.103048	0.270716	-0.380651	0.703462	0.940326
Xetrov90001881m.g	628.308	-0.326443	0.328669	-0.993226	0.3206	0.770452
Xetrov90001885m.g	244.894	0.10016	0.30174	0.331943	0.739932	0.948658
Xetrov90001886m.g	1184.22	-0.156961	0.209139	-0.750509	0.452948	0.842916
Xetrov90001887m.g	462.865	0.791815	0.332404	2.38209	0.0172148	0.257575
Xetrov90001888m.g	71.8959	-0.700182	0.410186	-1.70699	0.0878248	0.511014
Xetrov90001889m.g	1.879	0.230397	0.369648	0.623287	0.533096	NA
Xetrov90001890m.g	216.991	-0.0763012	0.326482	-0.233707	0.815212	0.969693
Xetrov90001891m.g	72.9487	0.314058	0.351211	0.894213	0.371208	0.803825
Xetrov90001893m.g	4.35661	0.638715	0.361072	1.76894	NA	NA
Xetrov90001896m.g	43.0311	0.0800929	0.379454	0.211074	0.83283	0.970416
Xetrov90001900m.g	1505.89	0.0775097	0.277613	0.2792	0.780091	0.963149
Xetrov90001901m.g	150.468	0.309933	0.304267	1.01862	0.308382	0.763164
Xetrov90001902m.g	2955.69	-0.0219244	0.238036	-0.0921051	0.926614	0.988944
Xetrov90001904m.g	3680.44	0.298684	0.19299	1.54767	0.121702	0.575704
Xetrov90001906m.g	904.995	-0.0367776	0.290895	-0.126429	0.899392	0.983922
Xetrov90001908m.g	227.347	-0.423812	0.425106	-0.996954	0.318787	0.769102
Xetrov90001909m.g	318.125	-0.286196	0.285127	-1.00375	0.315499	0.767165
Xetrov90001910m.g	628.732	0.210779	0.27796	0.75831	0.448266	0.840941
Xetrov90001913m.g	784.168	0.0283117	0.264872	0.106888	0.914878	0.986812
Xetrov90001918m.g	16.1365	0.461979	0.466407	0.990505	0.321927	0.771625
Xetrov90001920m.g	1053.97	-0.25257	0.191851	-1.31649	0.188009	0.66341
Xetrov90001922m.g	4.98546	0.24116	0.376241	0.640973	0.52154	0.879133
Xetrov90001923m.g	120.622	0.231996	0.374619	0.619285	0.535729	0.88509
Xetrov90001924m.g	3518.01	0.236734	0.23721	0.997993	0.318283	0.76826
Xetrov90001925m.g	3.12819	0.055065	0.391411	0.140683	0.88812	NA
Xetrov90001926m.g	10.7083	0.44629	0.461447	0.967153	0.333468	0.778655
Xetrov90001927m.g	11.9984	0.409866	0.467728	0.876291	0.380872	0.808788
Xetrov90001929m.g	383.902	0.287221	0.294286	0.975991	0.329069	0.775889
Xetrov90001932m.g	17.4597	0.0991613	0.43924	0.225756	0.821391	0.970416
Xetrov90001933m.g	0.15329	0.0777588	0.204396	0.380433	0.703624	NA
Xetrov90001934m.g	14.8745	0.663182	0.464272	1.42843	0.153167	0.624686
Xetrov90001935m.g	3493.84	0.244055	0.221145	1.1036	0.269768	0.733365
Xetrov90001939m.g	271.208	-0.413364	0.306078	-1.35052	0.176849	0.652197
Xetrov90001940m.g	3780.2	0.127345	0.282403	0.450932	0.652038	0.92589
Xetrov90001941m.g	446.519	-0.123677	0.2184	-0.566286	0.571199	0.897287
Xetrov90001942m.g	1370.07	-0.638015	0.373564	-1.70791	0.0876525	0.510998
Xetrov90001943m.g	746.628	0.242455	0.265001	0.91492	0.360234	0.795597
Xetrov90001944m.g	12.0842	0.40566	0.460288	0.881317	0.378146	0.806886
Xetrov90001945m.g	1397.14	-0.170146	0.290689	-0.58532	0.558332	0.892869
Xetrov90001946m.g	122.368	-0.177001	0.305805	-0.578805	0.562721	0.89433
Xetrov90001947m.g	3939.93	-0.458499	0.246413	-1.86069	0.0627874	0.461063
Xetrov90001949m.g	415.042	-0.342181	0.388391	-0.881022	0.378306	0.807088
Xetrov90001951m.g	642.73	0.139817	0.299095	0.467466	0.640166	0.921213
Xetrov90001953m.g	2314.42	-0.248806	0.252525	-0.985275	0.324489	0.773532
Xetrov90001957m.g	929.396	-0.0238488	0.274604	-0.086848	0.930792	0.989548
Xetrov90001958m.g	220.397	-0.204358	0.341556	-0.598315	0.54963	0.890956
Xetrov90001961m.g	1088.83	-0.268843	0.225749	-1.19089	0.233695	0.704798
Xetrov90001963m.g	392.102	1.87482	0.405734	4.62082	3.82226e-06	0.00147444
Xetrov90001964m.g	6.8301	0.739071	0.449608	1.64381	0.100216	0.537385
Xetrov90001966m.g	5.63799	0.57587	0.450707	1.2777	0.201354	0.678682
Xetrov90001967m.g	17.8016	0.90434	0.464356	1.94751	0.0514731	0.428157
Xetrov90001968m.g	3120.02	-0.0699514	0.198703	-0.35204	0.724808	0.944638
Xetrov90001970m.g	613.497	-0.14948	0.255128	-0.5859	0.557943	0.892869
Xetrov90001971m.g	52.7558	0.662511	0.43394	1.52673	0.126827	0.581991
Xetrov90001977m.g	3321.82	0.0474288	0.242798	0.195343	0.845124	0.971721
Xetrov90001978m.g	327.634	0.210764	0.2464	0.855373	0.392345	0.816526
Xetrov90001980m.g	657.234	-0.324391	0.294495	-1.10152	0.270672	0.733519
Xetrov90001981m.g	16.8275	0.0834569	0.46291	0.180287	0.856927	0.97289
Xetrov90001982m.g	542.297	-0.21245	0.296487	-0.716558	0.473647	0.854467
Xetrov90001983m.g	929.459	0.107315	0.28302	0.379179	0.704555	0.940407
Xetrov90001986m.g	139.343	-0.411091	0.308807	-1.33122	0.183116	0.657741
Xetrov90001990m.g	23.1651	-0.510803	0.464078	-1.10068	0.271034	0.733694
Xetrov90001991m.g	123.586	-0.2381	0.338962	-0.702439	0.482406	0.856576
Xetrov90001995m.g	67.4829	-0.222991	0.404474	-0.55131	0.581421	0.901514
Xetrov90001996m.g	2.10228	0.347683	0.289206	1.2022	0.229287	NA
Xetrov90001998m.g	2.42238	0.212787	0.316853	0.671564	0.501861	NA
Xetrov90001999m.g	246.706	-0.446246	0.354696	-1.25811	0.208352	0.685337
Xetrov90002000m.g	3958.83	-0.293288	0.220018	-1.33302	0.182526	0.657741
Xetrov90002002m.g	1294.93	0.123101	0.195367	0.630101	0.528629	0.882916
Xetrov90002004m.g	35.3833	0.553069	0.436146	1.26808	0.204768	0.682043
Xetrov90002006m.g	87.7444	-0.443934	0.404475	-1.09756	0.272399	0.734847
Xetrov90002008m.g	7.54744	0.400797	0.464472	0.862908	0.388188	0.813961
Xetrov90002010m.g	1464.9	-0.561863	0.415054	-1.35371	0.175828	0.651436
Xetrov90002012m.g	33.9997	-0.453201	0.463159	-0.9785	0.327827	0.77523
Xetrov90002013m.g	38.1782	-0.626743	0.463061	-1.35348	0.175903	0.651436
Xetrov90002014m.g	262.761	0.438798	0.388543	1.12934	0.258754	0.72699
Xetrov90002016m.g	444.3	-0.650227	0.37374	-1.73979	0.0818967	0.499967
Xetrov90002018m.g	1032.95	-0.421322	0.312937	-1.34635	0.17819	0.652742
Xetrov90002019m.g	1793.75	-0.221195	0.203021	-1.08952	0.275925	0.736477
Xetrov90002020m.g	178.492	-0.293835	0.288189	-1.01959	0.307923	0.76277
Xetrov90002021m.g	3.83907	0.263182	0.429465	0.612813	0.54	0.887112
Xetrov90002022m.g	27.7888	-0.538282	0.460337	-1.16932	0.242274	0.713073
Xetrov90002023m.g	1370.82	-0.350871	0.254635	-1.37794	0.168223	0.646129
Xetrov90002024m.g	2.96094	0.420029	0.360836	1.16404	0.244406	NA
Xetrov90002025m.g	2496.71	-0.299115	0.265288	-1.12751	0.259527	0.727319
Xetrov90002028m.g	1656.85	-0.173951	0.398716	-0.436279	0.662634	0.928651
Xetrov90002031m.g	2351.23	-0.167633	0.342489	-0.489454	0.62452	0.91765
Xetrov90002032m.g	4979.34	-0.245162	0.201324	-1.21775	0.223319	0.698994
Xetrov90002035m.g	83.5456	-0.100452	0.427272	-0.235101	0.81413	0.969512
Xetrov90002036m.g	19.7917	0.0463769	0.456003	0.101703	0.918992	0.98818
Xetrov90002037m.g	875.453	-0.0248334	0.230747	-0.107622	0.914296	0.986812
Xetrov90002038m.g	371.884	-0.100856	0.275036	-0.366701	0.713842	0.941719
Xetrov90002041m.g	225.988	0.570683	0.332457	1.71656	0.0860598	0.509263
Xetrov90002042m.g	50.9139	0.480568	0.43559	1.10326	0.269916	0.733365
Xetrov90002043m.g	762.691	-0.263231	0.338927	-0.77666	0.43736	0.837051
Xetrov90002046m.g	0.140001	-0.0185943	0.204396	-0.0909719	0.927515	NA
Xetrov90002049m.g	1.6077	0.325014	0.308315	1.05416	0.291808	NA
Xetrov90002051m.g	189.465	0.618738	0.361778	1.71027	0.0872157	0.510475
Xetrov90002052m.g	6.21467	1.17216	0.435132	2.69381	0.00706396	0.159702
Xetrov90002053m.g	64.8255	0.245063	0.434915	0.563473	0.573113	0.897324
Xetrov90002055m.g	1948.32	-0.425236	0.375788	-1.13159	0.257809	0.726147
Xetrov90002060m.g	7.17067	-0.181281	0.422084	-0.42949	0.667567	0.930908
Xetrov90002061m.g	64.8334	-0.331192	0.46634	-0.710195	0.477584	0.855896
Xetrov90002068m.g	189.081	0.342366	0.305994	1.11887	0.263197	0.729318
Xetrov90002074m.g	1725.92	-0.653962	0.237012	-2.75919	0.00579447	0.141079
Xetrov90002075m.g	1043.8	-0.266578	0.261357	-1.01998	0.307739	0.762645
Xetrov90002076m.g	4.947	-0.572214	0.458478	-1.24807	0.212005	0.687921
Xetrov90002079m.g	17.1479	-0.0707108	0.46583	-0.151795	0.879348	0.978494
Xetrov90002080m.g	323.887	0.38482	0.360477	1.06753	0.285732	0.745804
Xetrov90002081m.g	1566.55	-0.27489	0.281288	-0.977254	0.328443	0.775613
Xetrov90002083m.g	271.506	0.333179	0.430831	0.773342	0.43932	0.837793
Xetrov90002085m.g	289.478	0.261132	0.268844	0.971314	0.331392	0.777404
Xetrov90002086m.g	2054.16	-0.0677174	0.197401	-0.343045	0.731565	0.945749
Xetrov90002089m.g	1277.86	1.08177	0.369532	2.92741	0.003418	0.106189
Xetrov90002090m.g	10.2633	0.293546	0.423178	0.693669	0.48789	0.860515
Xetrov90002091m.g	6343.92	0.0337923	0.289161	0.116863	0.906968	0.985238
Xetrov90002093m.g	232.314	1.05268	0.441898	2.38217	0.0172109	0.257575
Xetrov90002096m.g	2.03933	0.260584	0.328295	0.793749	0.427342	NA
Xetrov90002097m.g	198.847	-0.0670061	0.252686	-0.265175	0.790874	0.964373
Xetrov90002099m.g	213.428	0.402827	0.382478	1.0532	0.292249	0.749955
Xetrov90002100m.g	10.1634	0.204812	0.468247	0.437402	0.66182	0.928259
Xetrov90002104m.g	7.98419	0.504023	0.465433	1.08291	0.278847	0.739953
Xetrov90002105m.g	37.4475	-0.148047	0.413477	-0.358053	0.720304	0.943388
Xetrov90002107m.g	1760.21	-0.173906	0.37444	-0.464444	0.64233	0.921989
Xetrov90002108m.g	1800.05	-0.0331524	0.229054	-0.144736	0.884919	0.981081
Xetrov90002110m.g	44.0897	-0.0539771	0.405852	-0.132997	0.894196	0.983199
Xetrov90002111m.g	239.168	-0.169065	0.391139	-0.432237	0.665569	0.930012
Xetrov90002112m.g	1.15295	-0.04875	0.27395	-0.177953	0.85876	NA
Xetrov90002113m.g	349.328	0.342313	0.286427	1.19511	0.232043	0.703292
Xetrov90002115m.g	7331.13	0.0613686	0.248352	0.247103	0.804828	0.967175
Xetrov90002116m.g	3001.05	-0.0617259	0.201812	-0.305859	0.759712	0.955925
Xetrov90002118m.g	549.539	0.916985	0.423792	2.16376	0.0304824	0.338276
Xetrov90002120m.g	190.907	-0.24675	0.294366	-0.83824	0.401896	0.820136
Xetrov90002121m.g	47.6482	2.16591	0.441055	4.91075	9.07268e-07	0.00050906
Xetrov90002122m.g	30.5597	0.584708	0.417836	1.39937	0.161701	0.637327
Xetrov90002123m.g	2.99873	0.373869	0.362476	1.03143	0.302339	NA
Xetrov90002124m.g	93.5734	0.635655	0.296768	2.14192	0.0321997	0.347137
Xetrov90002127m.g	120.161	0.539706	0.291759	1.84984	0.0643371	0.465144
Xetrov90002128m.g	1907.73	-0.196999	0.276002	-0.713758	0.475377	0.855339
Xetrov90002129m.g	1092.92	-0.235059	0.281234	-0.835813	0.40326	0.82091
Xetrov90002131m.g	0.233751	0.0777588	0.204396	0.380433	0.703624	NA
Xetrov90002132m.g	23.2104	0.725987	0.441441	1.64458	0.100056	0.537067
Xetrov90002133m.g	62.3601	0.400806	0.348972	1.14853	0.250749	0.718421
Xetrov90002134m.g	413.655	-0.46737	0.27514	-1.69867	0.0893823	0.514615
Xetrov90002136m.g	292.353	0.0301845	0.335529	0.0899607	0.928318	0.989075
Xetrov90002137m.g	0.233504	0.0777588	0.204396	0.380433	0.703624	NA
Xetrov90002138m.g	0	NA	NA	NA	NA	NA
Xetrov90002140m.g	0	NA	NA	NA	NA	NA
Xetrov90002141m.g	0	NA	NA	NA	NA	NA
Xetrov90002144m.g	0.233504	0.0777588	0.204396	0.380433	0.703624	NA
Xetrov90002147m.g	0	NA	NA	NA	NA	NA
Xetrov90002151m.g	811.795	0.017085	0.300801	0.0567983	0.954706	0.994665
Xetrov90002176m.g	302.265	0.104597	0.311718	0.33555	0.73721	0.948269
Xetrov90002177m.g	881.329	0.0245129	0.424124	0.0577966	0.953911	0.994348
Xetrov90002179m.g	0.721224	0.0432757	0.2088	0.207259	0.835807	NA
Xetrov90002180m.g	316.385	-0.350479	0.323487	-1.08344	0.278613	0.739953
Xetrov90002182m.g	20.1209	1.17025	0.462494	2.53029	0.0113967	0.206276
Xetrov90002183m.g	353.678	0.631862	0.403692	1.56521	0.117534	0.569403
Xetrov90002186m.g	125.089	0.387662	0.298955	1.29672	0.194726	0.670489
Xetrov90002190m.g	2027.83	-0.321621	0.417858	-0.769689	0.441484	0.838853
Xetrov90002192m.g	1282.23	-0.0280858	0.212635	-0.132085	0.894917	0.983199
Xetrov90002193m.g	161.018	0.659895	0.366956	1.79829	0.0721306	0.479045
Xetrov90002194m.g	295.741	-0.554619	0.272021	-2.03888	0.0414617	0.38567
Xetrov90002195m.g	309.325	0.232902	0.260318	0.894683	0.370956	0.803681
Xetrov90002197m.g	52.3626	0.578707	0.426736	1.35612	0.17506	0.651436
Xetrov90002200m.g	26.1503	0.546664	0.455327	1.2006	0.229907	0.703256
Xetrov90002201m.g	2452.91	-0.640051	0.284308	-2.25126	0.0243693	0.309086
Xetrov90002203m.g	779.501	-0.28662	0.234253	-1.22355	0.221122	0.697667
Xetrov90002206m.g	73.1079	-0.459121	0.401264	-1.14419	0.252546	0.71957
Xetrov90002207m.g	2.22053	0.396037	0.349116	1.1344	0.256627	NA
Xetrov90002208m.g	1187.02	0.173271	0.249803	0.693631	0.487914	0.860515
Xetrov90002209m.g	268.322	-0.200753	0.254188	-0.78978	0.429656	0.834775
Xetrov90002210m.g	601.583	-0.313084	0.293573	-1.06646	0.286216	0.745945
Xetrov90002212m.g	149.835	-0.2434	0.293818	-0.828406	0.407441	0.823528
Xetrov90002213m.g	610.048	-0.44867	0.325105	-1.38008	0.167563	0.645692
Xetrov90002214m.g	5.03912	0.260843	0.464973	0.560986	0.574807	0.898382
Xetrov90002216m.g	32.0038	0.993105	0.441865	2.24753	0.0246061	0.309936
Xetrov90002219m.g	182.908	-0.170349	0.340154	-0.5008	0.616512	0.913005
Xetrov90002221m.g	1.29365	-0.0548121	0.234389	-0.233851	0.815101	NA
Xetrov90002222m.g	0	NA	NA	NA	NA	NA
Xetrov90002223m.g	0	NA	NA	NA	NA	NA
Xetrov90002225m.g	1279.47	-0.0313298	0.291903	-0.107329	0.914528	0.986812
Xetrov90002227m.g	187.196	0.870462	0.361008	2.4112	0.0159002	0.247283
Xetrov90002228m.g	0.38704	0.125935	0.204396	0.616135	0.537805	NA
Xetrov90002231m.g	3618.6	-0.54758	0.230346	-2.37721	0.0174443	0.259124
Xetrov90002233m.g	393.43	0.975307	0.406537	2.39906	0.0164372	0.251115
Xetrov90002234m.g	18.342	0.234139	0.467059	0.501305	0.616156	0.913005
Xetrov90002235m.g	2.80489	0.240573	0.363555	0.661725	0.508148	NA
Xetrov90002237m.g	2700.3	-0.0159114	0.228177	-0.0697327	0.944406	0.992428
Xetrov90002238m.g	419.585	-0.245785	0.2534	-0.969947	0.332073	0.777672
Xetrov90002239m.g	0.306579	0.125935	0.204396	0.616135	0.537805	NA
Xetrov90002240m.g	99.3909	-0.0293067	0.320498	-0.0914411	0.927142	0.988944
Xetrov90002241m.g	36.7126	1.57173	0.461916	3.40263	0.000667411	0.0397407
Xetrov90002242m.g	5.32004	-0.192713	0.454214	-0.424279	0.671362	0.931942
Xetrov90002244m.g	28.4632	1.53036	0.449059	3.40793	0.000654584	0.0397354
Xetrov90002246m.g	19.8612	1.09712	0.467833	2.34511	0.0190217	0.272572
Xetrov90002247m.g	1.06137	0.208781	0.268064	0.778847	0.43607	NA
Xetrov90002248m.g	1.02328	0.0696401	0.298075	0.233633	0.81527	NA
Xetrov90002251m.g	1106.48	-0.243744	0.284212	-0.857614	0.391106	0.815819
Xetrov90002252m.g	2601.46	0.159961	0.203259	0.786981	0.431293	0.834775
Xetrov90002253m.g	7032	-0.056761	0.238848	-0.237644	0.812157	0.969022
Xetrov90002255m.g	334.968	-0.0268805	0.30717	-0.0875103	0.930266	0.989548
Xetrov90002256m.g	524.939	0.383524	0.257736	1.48805	0.136737	0.596846
Xetrov90002258m.g	166.017	-0.791777	0.424263	-1.86624	0.0620076	0.461063
Xetrov90002259m.g	388.213	0.272429	0.248399	1.09674	0.272756	0.734847
Xetrov90002260m.g	69.139	0.842901	0.370554	2.2747	0.0229237	0.298492
Xetrov90002261m.g	33.9169	0.121366	0.466498	0.260163	0.794738	0.965338
Xetrov90002263m.g	656.246	0.00297099	0.256813	0.0115687	0.99077	0.999038
Xetrov90002264m.g	2443.59	0.141298	0.262537	0.538204	0.590436	0.905791
Xetrov90002266m.g	219.189	0.0731535	0.304482	0.240255	0.810132	0.968516
Xetrov90002268m.g	3645.23	-0.176771	0.266764	-0.662648	0.507556	0.873808
Xetrov90002271m.g	22.7028	-0.0168859	0.467208	-0.0361421	0.971169	0.99688
Xetrov90002272m.g	49.4892	-0.266327	0.461384	-0.577235	0.56378	0.894512
Xetrov90002273m.g	11542.7	-0.280088	0.408818	-0.685117	0.49327	0.864337
Xetrov90002274m.g	195.297	0.335624	0.357152	0.939723	0.347359	0.788947
Xetrov90002275m.g	2.95135	0.580288	0.425748	1.36298	0.172888	NA
Xetrov90002277m.g	40.8341	0.353784	0.427612	0.827349	0.40804	0.823686
Xetrov90002279m.g	37.7094	-0.183203	0.461797	-0.396716	0.691577	0.936774
Xetrov90002280m.g	271.502	0.0133531	0.297718	0.0448515	0.964226	0.99612
Xetrov90002281m.g	38.7441	0.0627832	0.440053	0.142672	0.886549	0.981089
Xetrov90002283m.g	2.25483	0.33355	0.284569	1.17212	0.241148	NA
Xetrov90002284m.g	266.482	0.462522	0.323994	1.42756	0.153418	0.624808
Xetrov90002286m.g	1471.79	-0.0953508	0.194363	-0.490582	0.623722	0.917339
Xetrov90002287m.g	1085.06	-0.314819	0.41502	-0.758563	0.448114	0.840912
Xetrov90002292m.g	0.700512	0.159806	0.207388	0.770567	0.440964	NA
Xetrov90002293m.g	974.292	0.141746	0.271793	0.521523	0.602003	0.909889
Xetrov90002294m.g	9356.05	-0.043693	0.284721	-0.153459	0.878036	0.978136
Xetrov90002295m.g	286.514	-0.285645	0.238789	-1.19622	0.231609	0.703292
Xetrov90002296m.g	590.507	0.0995385	0.382939	0.259933	0.794915	0.965397
Xetrov90002297m.g	1189.2	2.14946	0.336698	6.38396	1.72569e-10	3.04314e-07
Xetrov90002299m.g	2091.85	0.0815066	0.269639	0.30228	0.762439	0.957106
Xetrov90002301m.g	1623.28	0.361206	0.306098	1.18003	0.237987	0.709763
Xetrov90002302m.g	877.19	-0.0446343	0.277963	-0.160577	0.872427	0.977201
Xetrov90002303m.g	113.895	-0.0376671	0.415244	-0.0907108	0.927722	0.988944
Xetrov90002305m.g	133.835	-0.151267	0.306474	-0.493573	0.621608	0.915866
Xetrov90002306m.g	360.234	-0.0366225	0.227289	-0.161127	0.871993	0.976993
Xetrov90002307m.g	1368.48	-0.627021	0.210091	-2.98452	0.0028402	0.0953786
Xetrov90002308m.g	15.9735	-0.219555	0.445521	-0.492806	0.62215	0.91614
Xetrov90002310m.g	89.553	-0.18795	0.326364	-0.575891	0.564689	0.894574
Xetrov90002311m.g	9646.64	0.845048	0.256695	3.29203	0.000994686	0.0510683
Xetrov90002312m.g	177.064	-0.342161	0.278215	-1.22985	0.218755	0.696494
Xetrov90002316m.g	56.4796	0.499262	0.459146	1.08737	0.276873	0.737063
Xetrov90002317m.g	2673.31	-0.766493	0.378204	-2.02666	0.0426969	0.391568
Xetrov90002318m.g	1396	-0.00384273	0.219622	-0.017497	0.98604	0.998619
Xetrov90002319m.g	6544.06	0.157084	0.236321	0.664708	0.506238	0.873126
Xetrov90002320m.g	0.140001	-0.0185943	0.204396	-0.0909719	0.927515	NA
Xetrov90002321m.g	1538.74	-0.486406	0.279119	-1.74265	0.0813945	0.499017
Xetrov90002322m.g	2562.15	-0.786893	0.267662	-2.93988	0.00328344	0.104194
Xetrov90002323m.g	1595.72	0.141488	0.362663	0.390137	0.696435	0.93872
Xetrov90002324m.g	1395.86	-0.0135803	0.30295	-0.044827	0.964245	0.99612
Xetrov90002325m.g	7172.59	0.522479	0.250884	2.08255	0.0372921	0.368804
Xetrov90002326m.g	84.7161	0.361798	0.451172	0.801906	0.422607	0.831078
Xetrov90002327m.g	19633.2	-0.456582	0.328551	-1.38968	0.164625	0.641658
Xetrov90002333m.g	213.016	-0.384712	0.304529	-1.2633	0.206482	0.683694
Xetrov90002335m.g	1027.79	-0.0839333	0.262771	-0.319416	0.749411	0.951366
Xetrov90002340m.g	95.5402	0.768201	0.361871	2.12286	0.0337657	0.352813
Xetrov90002347m.g	326.377	0.239527	0.291238	0.822442	0.410825	0.82526
Xetrov90002350m.g	225.717	-0.638611	0.367544	-1.73751	0.0822969	0.500677
Xetrov90002353m.g	74.1156	1.27459	0.439302	2.9014	0.00371498	0.112673
Xetrov90002354m.g	10.0545	-0.064109	0.427177	-0.150076	0.880705	0.979218
Xetrov90002355m.g	17.2722	0.860794	0.468499	1.83734	0.0661592	0.467069
Xetrov90002357m.g	585.7	-0.00266954	0.336546	-0.00793218	0.993671	0.999196
Xetrov90002360m.g	3834.79	-0.174978	0.188113	-0.930175	0.35228	0.790975
Xetrov90002364m.g	484.401	-0.223119	0.25038	-0.891122	0.372864	0.804195
Xetrov90002368m.g	24.1763	0.343141	0.454548	0.754907	NA	NA
Xetrov90002372m.g	15.3846	0.0294219	0.463811	0.0634351	0.94942	0.993117
Xetrov90002373m.g	314.9	-0.0101079	0.329051	-0.0307182	0.975494	0.99688
Xetrov90002375m.g	748.042	-0.0322201	0.234495	-0.137402	0.890713	0.982918
Xetrov90002377m.g	782.491	-0.148457	0.255428	-0.581211	0.561098	0.893814
Xetrov90002379m.g	9351.67	1.35948	0.403816	3.36658	0.000761058	0.0423176
Xetrov90002380m.g	3.67175	-0.145409	0.380587	-0.382066	0.702412	NA
Xetrov90002381m.g	4.85248	0.398699	0.457933	0.870649	0.383946	0.811129
Xetrov90002382m.g	1.03356	0.127912	0.262882	0.486577	0.626558	NA
Xetrov90002383m.g	113.133	-0.0948728	0.383124	-0.247629	0.804421	0.967175
Xetrov90002386m.g	558.45	0.0438993	0.237274	0.185015	0.853217	0.972628
Xetrov90002387m.g	753.686	-0.37738	0.309372	-1.21982	0.222532	0.697767
Xetrov90002388m.g	4050.27	-0.0664647	0.233635	-0.284481	0.776042	0.962268
Xetrov90002389m.g	231.57	-0.138824	0.228306	-0.608061	0.543147	0.888802
Xetrov90002391m.g	798.54	-0.248012	0.278757	-0.889708	0.373623	0.804687
Xetrov90002393m.g	190.362	1.32243	0.4375	3.0227	0.00250531	0.0885173
Xetrov90002394m.g	4708.25	0.125062	0.313048	0.399496	0.689528	0.93632
Xetrov90002395m.g	474.136	0.121129	0.320719	0.377681	0.705667	0.940407
Xetrov90002396m.g	2367.3	-0.180224	0.184822	-0.97512	0.329501	0.775976
Xetrov90002397m.g	861.724	-0.247215	0.276884	-0.892847	0.371939	0.804195
Xetrov90002398m.g	1019.87	0.570085	0.335486	1.69928	0.0892659	0.514425
Xetrov90002399m.g	73.5489	-0.2844	0.321024	-0.885914	0.375664	0.805392
Xetrov90002400m.g	709.686	0.215626	0.217584	0.990998	0.321687	0.771451
Xetrov90002403m.g	486.792	0.00428655	0.274864	0.0155952	0.987557	0.999038
Xetrov90002404m.g	24.2241	0.63965	0.438386	1.4591	0.144537	0.610921
Xetrov90002405m.g	71.7026	0.201228	0.370985	0.542414	0.587533	0.903637
Xetrov90002406m.g	61.0407	0.739336	0.384006	1.92533	0.0541887	0.43978
Xetrov90002407m.g	48.9316	0.223205	0.452076	0.493733	0.621494	0.915866
Xetrov90002409m.g	922.327	-0.286247	0.267254	-1.07107	0.284139	0.745475
Xetrov90002410m.g	9370.31	-0.674486	0.331937	-2.03197	0.0421566	0.388634
Xetrov90002411m.g	4.56753	-0.188609	0.389256	-0.484539	0.628004	0.918747
Xetrov90002412m.g	839.228	0.264384	0.292529	0.903786	0.366109	0.799443
Xetrov90002413m.g	980.288	-0.0343593	0.319355	-0.10759	0.914321	0.986812
Xetrov90002414m.g	7.81437	0.7799	0.458684	1.7003	0.0890744	0.513561
Xetrov90002417m.g	1416.8	0.200924	0.225423	0.89132	0.372758	0.804195
Xetrov90002418m.g	1138.66	-0.246918	0.282443	-0.87422	0.381999	0.809277
Xetrov90002419m.g	708.766	-0.00800707	0.3056	-0.0262012	0.979097	0.997402
Xetrov90002420m.g	45.457	-0.136707	0.403435	-0.338858	0.734716	0.947029
Xetrov90002421m.g	128.573	0.474903	0.42545	1.11624	0.264321	0.730255
Xetrov90002423m.g	18.6574	1.37149	0.449451	3.05147	0.00227724	0.0831782
Xetrov90002424m.g	743.904	-0.288975	0.291608	-0.990973	0.321699	0.771451
Xetrov90002425m.g	117.522	0.683062	0.39054	1.74902	0.0802881	0.495681
Xetrov90002427m.g	1078.02	0.258185	0.291163	0.886737	0.375221	0.805339
Xetrov90002428m.g	1244.27	-0.47733	0.350028	-1.36369	0.172665	0.649607
Xetrov90002429m.g	126.059	-0.458628	0.271132	-1.69153	0.090736	0.516013
Xetrov90002430m.g	9.55175	-0.321465	0.468417	-0.68628	0.492537	0.863618
Xetrov90002431m.g	63.4801	0.768336	0.332821	2.30856	0.0209681	0.28537
Xetrov90002432m.g	263.586	-0.0860274	0.243559	-0.35321	0.723931	0.944349
Xetrov90002433m.g	3211.45	-0.438146	0.335016	-1.30784	0.190929	0.666937
Xetrov90002434m.g	1318.15	0.184535	0.238245	0.774561	0.438599	0.837635
Xetrov90002435m.g	97.6334	1.12375	0.427588	2.62813	0.00858561	0.176929
Xetrov90002438m.g	311.959	0.0801332	0.384702	0.208299	0.834995	0.970546
Xetrov90002439m.g	239.998	0.0804839	0.255007	0.315615	0.752295	0.952361
Xetrov90002441m.g	841.035	-0.338776	0.280152	-1.20926	0.226563	0.702565
Xetrov90002443m.g	22.466	-0.382416	0.466144	-0.820381	0.411999	0.826346
Xetrov90002446m.g	8916.26	-0.0530037	0.242024	-0.219001	0.826649	0.970416
Xetrov90002452m.g	10.1461	1.02788	0.465519	2.20802	0.0272429	0.321805
Xetrov90002453m.g	2410.84	-0.11746	0.323963	-0.362573	0.716924	0.942217
Xetrov90002455m.g	408.458	-0.304319	0.322297	-0.944219	0.345058	0.787518
Xetrov90002457m.g	1.78298	-0.0210442	0.335512	-0.0627227	0.949987	NA
Xetrov90002463m.g	0.701252	0.159806	0.207388	0.770567	0.440964	NA
Xetrov90002464m.g	0	NA	NA	NA	NA	NA
Xetrov90002465m.g	0.371442	0.0295823	0.204396	0.14473	0.884924	NA
Xetrov90002467m.g	0.420004	-0.108697	0.205789	-0.528193	0.597365	NA
Xetrov90002468m.g	0	NA	NA	NA	NA	NA
Xetrov90002469m.g	0	NA	NA	NA	NA	NA
Xetrov90002471m.g	0.459869	0.15535	0.205627	0.755493	0.449953	NA
Xetrov90002477m.g	0	NA	NA	NA	NA	NA
Xetrov90002479m.g	0	NA	NA	NA	NA	NA
Xetrov90002502m.g	0	NA	NA	NA	NA	NA
Xetrov90002503m.g	0	NA	NA	NA	NA	NA
Xetrov90002504m.g	0	NA	NA	NA	NA	NA
Xetrov90002507m.g	0.233504	0.0777588	0.204396	0.380433	0.703624	NA
Xetrov90002510m.g	793.409	-0.132909	0.346169	-0.383942	0.701021	0.94028
Xetrov90002511m.g	1131.86	-0.216095	0.205615	-1.05097	0.293271	0.750445
Xetrov90002513m.g	0	NA	NA	NA	NA	NA
Xetrov90002528m.g	0.890851	0.0928803	0.253121	0.366941	0.713663	NA
Xetrov90002529m.g	0.140001	-0.0185943	0.204396	-0.0909719	0.927515	NA
Xetrov90002530m.g	0.137691	-0.0185943	0.204396	-0.0909719	0.927515	NA
Xetrov90002531m.g	0.467501	0.125935	0.204396	0.616135	0.537805	NA
Xetrov90002532m.g	0	NA	NA	NA	NA	NA
Xetrov90002533m.g	0	NA	NA	NA	NA	NA
Xetrov90002534m.g	0	NA	NA	NA	NA	NA
Xetrov90002540m.g	0	NA	NA	NA	NA	NA
Xetrov90002542m.g	0	NA	NA	NA	NA	NA
Xetrov90002544m.g	0	NA	NA	NA	NA	NA
Xetrov90002545m.g	0.233504	0.0777588	0.204396	0.380433	0.703624	NA
Xetrov90002549m.g	0	NA	NA	NA	NA	NA
Xetrov90002550m.g	0.275383	-0.0667708	0.204396	-0.326674	0.743914	NA
Xetrov90002552m.g	0.64101	0.039058	0.232407	0.168059	0.866537	NA
Xetrov90002554m.g	0.742391	0.0382727	0.209126	0.183012	0.854788	NA
Xetrov90002556m.g	0	NA	NA	NA	NA	NA
Xetrov90002559m.g	0	NA	NA	NA	NA	NA
Xetrov90002563m.g	0	NA	NA	NA	NA	NA
Xetrov90002564m.g	103.591	-0.223517	0.468467	-0.477124	0.633274	0.920312
Xetrov90002566m.g	418.635	0.000774118	0.240203	0.00322277	0.997429	0.999215
Xetrov90002568m.g	763.176	-0.0557185	0.226224	-0.246298	0.805452	0.967175
Xetrov90002569m.g	1288.43	0.172369	0.26591	0.648222	0.516841	0.877323
Xetrov90002570m.g	3064.9	-0.250474	0.197891	-1.26572	0.205615	0.682274
Xetrov90002573m.g	2427.7	-0.138213	0.274435	-0.503629	0.614522	0.912853
Xetrov90002575m.g	3.7322	0.0499019	0.326341	0.152913	0.878467	NA
Xetrov90002576m.g	0.48772	-0.0113496	0.20566	-0.0551865	0.95599	NA
Xetrov90002577m.g	0	NA	NA	NA	NA	NA
Xetrov90002578m.g	0	NA	NA	NA	NA	NA
Xetrov90002581m.g	0	NA	NA	NA	NA	NA
Xetrov90002583m.g	0	NA	NA	NA	NA	NA
Xetrov90002592m.g	964.038	-0.374322	0.404028	-0.926475	0.354199	0.792681
Xetrov90002593m.g	1.34989	0.146055	0.317125	0.460561	0.645114	NA
Xetrov90002594m.g	450.825	-0.437029	0.263929	-1.65586	0.0977504	0.53179
Xetrov90002595m.g	739.878	0.328371	0.274425	1.19658	0.231471	0.703292
Xetrov90002596m.g	136.226	0.0354809	0.364502	0.0973407	0.922456	0.98818
Xetrov90002597m.g	2645.88	0.0342544	0.413305	0.0828792	0.933948	0.989852
Xetrov90002601m.g	4736.18	-0.381516	0.277615	-1.37426	0.169361	0.647042
Xetrov90002602m.g	10.6378	0.859912	0.444818	1.93318	0.0532145	0.436465
Xetrov90002603m.g	1054.38	1.01486	0.311202	3.26109	0.00110985	0.0537257
Xetrov90002605m.g	445.848	-0.066989	0.303199	-0.220941	0.825138	0.970416
Xetrov90002608m.g	82.4397	-0.201045	0.33843	-0.594053	0.552477	0.891045
Xetrov90002609m.g	4198.93	-0.0803081	0.326507	-0.245961	0.805712	0.967175
Xetrov90002610m.g	629.01	0.0700563	0.311045	0.225229	0.821801	0.970416
Xetrov90002611m.g	1295.57	-0.643141	0.354747	-1.81296	0.0698384	0.477081
Xetrov90002612m.g	548.745	0.0952647	0.230276	0.413699	0.679095	0.93446
Xetrov90002613m.g	1994.16	-0.194478	0.19661	-0.989158	0.322586	0.771884
Xetrov90002614m.g	217.972	0.0262975	0.266873	0.0985392	0.921504	0.98818
Xetrov90002616m.g	1384.87	0.130851	0.260141	0.502998	0.614966	0.912853
Xetrov90002617m.g	80.7696	1.06728	0.45806	2.32999	NA	NA
Xetrov90002618m.g	0.233504	0.0777588	0.204396	0.380433	0.703624	NA
Xetrov90002632m.g	13.2029	0.588861	0.461482	1.27602	0.201948	0.679435
Xetrov90002633m.g	239.51	-0.192046	0.326043	-0.589021	0.555847	0.892511
Xetrov90002634m.g	511.675	-0.075225	0.306602	-0.245351	0.806185	0.967175
Xetrov90002636m.g	3578.79	0.14577	0.246678	0.590935	0.554564	0.891889
Xetrov90002637m.g	5987.43	-0.492231	0.254595	-1.93339	0.0531884	0.436465
Xetrov90002638m.g	95.3201	-0.143116	0.336939	-0.424752	0.671017	0.931942
Xetrov90002640m.g	48.7227	0.20282	0.461884	0.439115	0.660578	0.928244
Xetrov90002641m.g	1103.81	1.37375	0.37364	3.67666	0.000236307	0.020135
Xetrov90002644m.g	833.116	-0.209313	0.229014	-0.913976	0.36073	0.795862
Xetrov90002645m.g	1830.43	0.157218	0.30238	0.519935	0.603109	0.910173
Xetrov90002648m.g	64.8758	-0.056442	0.373455	-0.151135	0.879869	0.978654
Xetrov90002650m.g	6.78812	-0.195834	0.445606	-0.439479	0.660315	0.928244
Xetrov90002652m.g	309.349	0.226315	0.360828	0.627211	0.530521	0.883899
Xetrov90002654m.g	101.646	-0.425688	0.340689	-1.24949	0.211486	0.687255
Xetrov90002655m.g	1589.06	-0.0219129	0.309861	-0.0707185	0.943622	0.992254
Xetrov90002657m.g	11.25	0.425256	0.467111	0.910396	0.362614	0.796941
Xetrov90002658m.g	113.369	0.545099	0.330767	1.64799	0.0993552	0.536032
Xetrov90002659m.g	481.171	-0.180479	0.349404	-0.516534	0.605482	0.911261
Xetrov90002660m.g	1954.8	0.10452	0.221321	0.472254	0.636746	0.921143
Xetrov90002661m.g	313.08	0.057055	0.342857	0.166411	0.867834	0.975015
Xetrov90002662m.g	2362.73	-0.0542832	0.257443	-0.210855	0.833	0.970416
Xetrov90002663m.g	21.1337	1.1648	0.457013	2.54873	0.0108115	0.200968
Xetrov90002664m.g	685.072	-0.166832	0.253444	-0.658262	0.51037	0.874286
Xetrov90002665m.g	71.9879	0.88203	0.317907	2.77449	0.00552884	0.136251
Xetrov90002668m.g	323.754	-0.176763	0.279841	-0.631656	0.527612	0.881662
Xetrov90002669m.g	2361.91	0.0436168	0.228921	0.190532	0.848892	0.972138
Xetrov90002670m.g	764.237	-0.363893	0.251053	-1.44947	0.147207	0.615139
Xetrov90002671m.g	820.887	0.12368	0.25265	0.489531	0.624465	0.91765
Xetrov90002673m.g	443.786	0.200969	0.274765	0.731421	0.464522	0.848359
Xetrov90002674m.g	2.20234	-0.175659	0.34497	-0.5092	0.610612	NA
Xetrov90002676m.g	1081.15	-0.202427	0.265964	-0.76111	0.446591	0.840502
Xetrov90002677m.g	255.755	-0.124071	0.270191	-0.459197	0.646093	0.923763
Xetrov90002678m.g	1602.29	0.0653167	0.239056	0.273228	0.784678	0.964263
Xetrov90002679m.g	3.6455	0.276091	0.394726	0.699449	0.484271	NA
Xetrov90002680m.g	3951.46	-0.273921	0.194872	-1.40564	0.159831	0.63415
Xetrov90002681m.g	63.6852	1.00185	0.35403	2.82984	0.00465708	0.124982
Xetrov90002684m.g	5472.01	-0.394427	0.219073	-1.80044	0.0717914	0.478473
Xetrov90002685m.g	0	NA	NA	NA	NA	NA
Xetrov90002686m.g	63.8898	0.570394	0.330849	1.72403	0.0847025	0.505936
Xetrov90002687m.g	25.9236	0.172977	0.468197	0.369454	0.71179	0.941719
Xetrov90002688m.g	36.9611	-0.632387	0.441863	-1.43118	0.152377	0.624001
Xetrov90002689m.g	696.422	-0.148814	0.432548	-0.344039	0.730817	0.945473
Xetrov90002690m.g	356.597	-0.189608	0.225406	-0.841181	0.400246	0.820045
Xetrov90002691m.g	1005.2	-0.680862	0.294874	-2.30899	0.0209442	0.285359
Xetrov90002692m.g	244.325	-0.385305	0.2718	-1.41761	0.156306	0.629379
Xetrov90002693m.g	1065.95	-0.241427	0.332769	-0.725507	0.468141	0.851522
Xetrov90002695m.g	647.648	-0.417272	0.257359	-1.62136	0.10494	0.547832
Xetrov90002696m.g	437.789	-0.0838047	0.263493	-0.318053	0.750445	0.952272
Xetrov90002698m.g	51.2926	0.266071	0.465718	0.571314	0.567787	0.895978
Xetrov90002699m.g	1874.75	0.473857	0.322797	1.46797	0.142112	0.606824
Xetrov90002700m.g	499.06	1.11371	0.424797	2.62175	0.00874784	0.17878
Xetrov90002701m.g	5348.46	0.213937	0.358408	0.596909	0.550568	0.891045
Xetrov90002702m.g	0	NA	NA	NA	NA	NA
Xetrov90002705m.g	670.652	-0.481948	0.357393	-1.34851	0.177494	0.652591
Xetrov90002706m.g	52.1403	0.98885	0.41327	2.39275	0.0167229	0.252356
Xetrov90002708m.g	26.0004	1.01045	0.422654	2.39073	0.0168148	0.253124
Xetrov90002709m.g	1981.13	0.47154	0.311187	1.5153	0.129697	0.588345
Xetrov90002710m.g	266.305	0.191149	0.280423	0.681647	0.495462	0.865271
Xetrov90002711m.g	710.644	-0.00313282	0.252548	-0.0124048	0.990103	0.999038
Xetrov90002716m.g	326.31	0.13491	0.26221	0.514512	0.606894	0.91204
Xetrov90002718m.g	509.255	0.0882108	0.272275	0.323977	0.745956	0.949907
Xetrov90002719m.g	2.47857	-0.246874	0.366825	-0.673003	0.500945	NA
Xetrov90002721m.g	442.196	-0.0429548	0.278968	-0.153977	0.877628	0.978044
Xetrov90002722m.g	504.464	-0.0842467	0.235662	-0.35749	0.720725	0.943388
Xetrov90002723m.g	233.088	0.192998	0.309314	0.623956	0.532656	0.88459
Xetrov90002726m.g	55.9593	-0.0509955	0.354407	-0.14389	0.885588	0.981081
Xetrov90002727m.g	476.537	-0.166939	0.221078	-0.755113	0.450181	0.841947
Xetrov90002728m.g	741.283	-0.304591	0.365958	-0.832312	0.405233	0.822189
Xetrov90002731m.g	1539.33	-0.00947184	0.232639	-0.0407147	0.967523	0.99688
Xetrov90002732m.g	978.882	0.497335	0.224761	2.21273	0.026916	0.320397
Xetrov90002733m.g	1464.64	0.304036	0.261969	1.16058	0.245812	0.714944
Xetrov90002736m.g	1403.09	-0.207386	0.248518	-0.834492	0.404004	0.82091
Xetrov90002737m.g	754.008	-0.0547848	0.354852	-0.154388	0.877304	0.978044
Xetrov90002738m.g	133.777	0.736392	0.394492	1.86668	0.0619458	0.461063
Xetrov90002740m.g	9.49522	-0.561547	0.448548	-1.25192	0.210599	0.687255
Xetrov90002741m.g	907.073	-0.198506	0.356074	-0.557485	0.577196	0.899556
Xetrov90002742m.g	392.902	0.255318	0.254576	1.00291	0.315902	0.767248
Xetrov90002744m.g	3921.6	-0.414603	0.274012	-1.51308	0.130259	0.588384
Xetrov90002747m.g	939.177	-0.191916	0.232497	-0.825456	0.409113	0.82407
Xetrov90002749m.g	679.607	-0.00310929	0.32199	-0.00965648	0.992295	0.999171
Xetrov90002751m.g	92.6026	0.261503	0.370467	0.705873	0.480267	0.856384
Xetrov90002752m.g	58.6706	0.153477	0.39731	0.386291	0.699281	0.939962
Xetrov90002754m.g	1434.87	-0.486458	0.253601	-1.9182	0.0550858	0.442406
Xetrov90002756m.g	447.242	0.191915	0.275662	0.696197	0.486306	0.859776
Xetrov90002759m.g	1083.87	-0.0471458	0.299057	-0.157648	0.874734	0.977346
Xetrov90002767m.g	125.646	0.0589493	0.305084	0.193223	0.846784	0.971721
Xetrov90002768m.g	52.9202	-0.495724	0.426892	-1.16124	0.245544	0.714655
Xetrov90002770m.g	4807.77	-0.329808	0.249517	-1.32178	0.18624	0.661602
Xetrov90002772m.g	485.286	-0.103603	0.251703	-0.411609	0.680626	0.93446
Xetrov90002773m.g	92.3752	-0.135289	0.379876	-0.356139	0.721737	0.943388
Xetrov90002775m.g	57.5618	-0.349428	0.368734	-0.947644	0.343311	0.786969
Xetrov90002776m.g	205.676	-0.157231	0.282622	-0.556328	0.577987	0.899994
Xetrov90002777m.g	14.175	0.507232	0.468465	1.08275	0.278918	0.739953
Xetrov90002778m.g	55.6821	0.678471	0.438737	1.54642	0.122004	0.575704
Xetrov90002780m.g	1838.02	-0.498257	0.212637	-2.34323	0.0191176	0.272818
Xetrov90002781m.g	442.531	0.436643	0.287599	1.51824	0.128955	0.586955
Xetrov90002783m.g	1170.35	0.0473861	0.236125	0.200682	0.840947	0.971282
Xetrov90002784m.g	1732.84	-0.122726	0.247219	-0.496426	0.619594	0.914756
Xetrov90002785m.g	87.749	1.43391	0.393818	3.64106	0.00027152	0.0224942
Xetrov90002787m.g	126.232	0.748847	0.319367	2.34479	0.0190379	0.272572
Xetrov90002788m.g	554.024	1.30098	0.402288	3.23396	0.00122085	0.0557658
Xetrov90002791m.g	964.423	0.458184	0.356935	1.28366	0.19926	0.675904
Xetrov90002792m.g	265.424	0.0691145	0.290986	0.237518	0.812255	0.969022
Xetrov90002793m.g	5034.09	-0.000281073	0.216432	-0.00129867	0.998964	0.999765
Xetrov90002794m.g	1143.53	0.297939	0.22642	1.31587	0.188219	0.663442
Xetrov90002795m.g	250.758	0.330723	0.409491	0.807644	0.419296	0.828153
Xetrov90002796m.g	369.748	-0.364213	0.236857	-1.53769	0.124124	0.578834
Xetrov90002798m.g	1267.81	0.025252	0.212741	0.118698	0.905514	0.985238
Xetrov90002801m.g	2.9111	0.645244	0.398763	1.61811	0.105638	NA
Xetrov90002803m.g	4285.74	-0.0732486	0.222326	-0.329465	0.741804	0.948741
Xetrov90002809m.g	25.3947	1.11602	0.430563	2.592	0.0095419	0.189506
Xetrov90002810m.g	4.69644	0.462242	0.451759	1.0232	0.306211	0.761226
Xetrov90002811m.g	129.633	-0.602784	0.371117	-1.62424	0.104324	0.546595
Xetrov90002812m.g	28.3439	0.721394	0.463277	1.55715	0.119434	0.572617
Xetrov90002813m.g	161.362	-0.043929	0.27935	-0.157255	0.875044	0.977346
Xetrov90002814m.g	106.2	-0.0707821	0.319282	-0.221692	0.824554	0.970416
Xetrov90002816m.g	113.149	0.16767	0.318154	0.52701	0.598186	0.908805
Xetrov90002817m.g	0.15329	0.0777588	0.204396	0.380433	0.703624	NA
Xetrov90002818m.g	1.20737	0.161071	0.280074	0.575103	0.565222	NA
Xetrov90002819m.g	41.7675	0.0993952	0.376082	0.264291	0.791556	0.964373
Xetrov90002825m.g	0	NA	NA	NA	NA	NA
Xetrov90002827m.g	0.306579	0.125935	0.204396	0.616135	0.537805	NA
Xetrov90002828m.g	900.799	-0.0361167	0.328139	-0.110065	0.912358	0.98614
Xetrov90002829m.g	1740.69	-0.447156	0.271586	-1.64646	0.0996695	0.536813
Xetrov90002831m.g	109.322	-0.288089	0.365329	-0.788573	0.430361	0.834775
Xetrov90002832m.g	4.15363	0.091543	0.449969	0.203443	0.838789	0.971282
Xetrov90002833m.g	5.05887	0.475553	0.456709	1.04126	0.297755	0.753911
Xetrov90002834m.g	184.265	-0.407425	0.349921	-1.16433	0.244289	0.714655
Xetrov90002837m.g	195.329	0.0944822	0.26075	0.362347	0.717093	0.942217
Xetrov90002838m.g	672.529	-0.233814	0.298655	-0.782888	0.433693	0.83509
Xetrov90002839m.g	1562.77	-0.216018	0.222622	-0.970336	0.331879	0.777655
Xetrov90002840m.g	108.72	-0.0371203	0.321026	-0.11563	0.907946	0.985238
Xetrov90002846m.g	546.611	-0.273287	0.249914	-1.09352	0.274163	0.735428
Xetrov90002848m.g	2803.28	-0.275884	0.239439	-1.15221	0.249234	0.717953
Xetrov90002849m.g	69.2273	0.436931	0.440125	0.992742	0.320836	0.770804
Xetrov90002850m.g	1657.42	0.178165	0.205178	0.868347	0.385205	0.812262
Xetrov90002851m.g	7087.15	-0.268141	0.208682	-1.28493	0.198818	0.675904
Xetrov90002853m.g	3132.24	0.353378	0.334669	1.05591	0.291012	0.74962
Xetrov90002854m.g	39.4307	-0.249737	0.413763	-0.603574	0.546127	0.889512
Xetrov90002855m.g	52.4901	0.221366	0.421406	0.525304	0.599372	0.908986
Xetrov90002856m.g	17.2933	0.611424	0.467648	1.30745	0.191061	0.666937
Xetrov90002857m.g	786.805	-0.0822893	0.420566	-0.195663	0.844874	0.971721
Xetrov90002861m.g	2258.55	-0.0141767	0.270217	-0.0524641	0.958159	0.995414
Xetrov90002862m.g	287.922	-0.0152494	0.243098	-0.0627294	0.949982	0.993117
Xetrov90002863m.g	94.8376	-0.0824968	0.31575	-0.261273	0.793882	0.96501
Xetrov90002865m.g	2809.26	0.364822	0.282844	1.28983	0.197108	0.673804
Xetrov90002866m.g	8202.48	0.0513772	0.280351	0.18326	0.854594	0.97289
Xetrov90002867m.g	170.214	-0.158078	0.336687	-0.46951	0.638705	0.921213
Xetrov90002869m.g	4114.28	-0.0544467	0.198578	-0.274183	0.783944	0.963969
Xetrov90002870m.g	145.489	-0.415746	0.328342	-1.2662	0.205442	0.682081
Xetrov90002871m.g	7.1758	0.597635	0.461781	1.29419	0.195598	0.671618
Xetrov90002872m.g	2856.41	-0.298496	0.218937	-1.36339	0.172761	0.649607
Xetrov90002873m.g	2233.96	-0.00262077	0.227943	-0.0114974	0.990827	0.999038
Xetrov90002874m.g	513.258	0.121768	0.257738	0.472448	0.636607	0.921143
Xetrov90002877m.g	1562.47	-0.0728187	0.207396	-0.35111	0.725506	0.944638
Xetrov90002879m.g	9.13548	0.274657	0.463612	0.592428	0.553564	0.89148
Xetrov90002883m.g	468.998	0.404108	0.304816	1.32575	0.184924	0.659636
Xetrov90002885m.g	1247.85	-0.0253272	0.300439	-0.0843007	0.932817	0.989852
Xetrov90002887m.g	2044.68	0.212886	0.225667	0.943366	0.345494	0.787718
Xetrov90002893m.g	384.662	-0.067892	0.287963	-0.235766	0.813614	0.969512
Xetrov90002894m.g	117.639	-0.628116	0.359097	-1.74916	0.0802642	0.495681
Xetrov90002895m.g	3.41614	0.136786	0.354574	0.385774	0.699664	NA
Xetrov90002896m.g	586.026	0.0321215	0.293834	0.109319	0.91295	0.986385
Xetrov90002897m.g	643.859	-0.318438	0.237014	-1.34354	0.179098	0.653497
Xetrov90002898m.g	1560.95	0.0252402	0.240014	0.105161	0.916248	0.987011
Xetrov90002899m.g	6.99095	0.295004	0.468286	0.629965	0.528717	0.882916
Xetrov90002900m.g	5.87231	0.163097	0.463901	0.351578	0.725155	0.944638
Xetrov90002901m.g	314.673	-0.194041	0.31645	-0.613181	0.539757	0.88683
Xetrov90002902m.g	710.671	-0.309966	0.342072	-0.906144	0.36486	0.798832
Xetrov90002903m.g	177.282	-0.395124	0.362942	-1.08867	0.276298	0.736477
Xetrov90002905m.g	4808.13	-0.211761	0.23865	-0.88733	0.374901	0.805339
Xetrov90002907m.g	2004.26	-0.00312886	0.25469	-0.012285	0.990198	0.999038
Xetrov90002910m.g	609.573	-0.647338	0.331568	-1.95235	0.0508963	0.425815
Xetrov90002911m.g	33.7315	0.512633	0.383193	1.33779	0.180964	0.655631
Xetrov90002912m.g	928.306	-0.121405	0.250897	-0.483882	0.62847	0.918747
Xetrov90002913m.g	866.84	0.564454	0.3201	1.76337	0.0778383	0.490146
Xetrov90002914m.g	320.137	-0.150838	0.38914	-0.387618	0.698299	0.93959
Xetrov90002916m.g	31.0579	0.0690016	0.461044	0.149664	0.88103	0.979239
Xetrov90002917m.g	478.864	-0.190821	0.259397	-0.735631	0.461955	0.846464
Xetrov90002921m.g	765.645	0.0288512	0.215452	0.13391	0.893473	0.983199
Xetrov90002922m.g	13.5716	0.156773	0.411406	0.381067	0.703153	0.94028
Xetrov90002923m.g	188.903	0.00126028	0.270043	0.00466694	0.996276	0.999196
Xetrov90002925m.g	312.767	-0.120585	0.225022	-0.535882	0.59204	0.906233
Xetrov90002926m.g	1634.08	-0.00128822	0.281056	-0.00458352	0.996343	0.999196
Xetrov90002928m.g	2379.03	1.11654	0.426339	2.6189	0.00882134	0.179426
Xetrov90002929m.g	1097.48	-0.0581464	0.295955	-0.196471	0.844242	0.971721
Xetrov90002931m.g	2663.44	-0.849876	0.325639	-2.60987	0.00905762	0.182832
Xetrov90002932m.g	1628.97	-0.102466	0.285806	-0.358516	0.719957	0.943388
Xetrov90002933m.g	12.1971	-0.7935	0.468409	-1.69403	0.0902595	0.51528
Xetrov90002934m.g	295.981	-0.710805	0.320106	-2.22053	0.0263829	0.319645
Xetrov90002935m.g	43.3511	0.639403	0.448591	1.42536	0.154053	0.62635
Xetrov90002936m.g	47.45	0.881141	0.463881	1.8995	0.0574992	0.447671
Xetrov90002942m.g	1018.76	-0.0524124	0.273401	-0.191705	0.847973	0.971721
Xetrov90002944m.g	610.614	-0.333254	0.257861	-1.29238	0.196226	0.672169
Xetrov90002945m.g	2.32228	0.0728757	0.308804	0.235994	0.813438	NA
Xetrov90002946m.g	0	NA	NA	NA	NA	NA
Xetrov90002947m.g	0	NA	NA	NA	NA	NA
Xetrov90002948m.g	0.275383	-0.0667708	0.204396	-0.326674	0.743914	NA
Xetrov90002951m.g	9.416	0.733741	0.398956	1.83915	0.0658925	0.467069
Xetrov90002952m.g	0.700758	0.159806	0.207388	0.770567	0.440964	NA
Xetrov90002954m.g	0.137691	-0.0185943	0.204396	-0.0909719	0.927515	NA
Xetrov90002955m.g	0	NA	NA	NA	NA	NA
Xetrov90002956m.g	0	NA	NA	NA	NA	NA
Xetrov90002958m.g	0	NA	NA	NA	NA	NA
Xetrov90002959m.g	0.550766	-0.130085	0.207475	-0.626991	0.530665	NA
Xetrov90002960m.g	0	NA	NA	NA	NA	NA
Xetrov90002961m.g	0.919738	0.166384	0.211245	0.787635	0.43091	NA
Xetrov90002963m.g	0	NA	NA	NA	NA	NA
Xetrov90002966m.g	0	NA	NA	NA	NA	NA
Xetrov90002968m.g	0	NA	NA	NA	NA	NA
Xetrov90002969m.g	2.19139	0.228496	0.34039	0.671279	0.502043	NA
Xetrov90002970m.g	3257.51	-0.0445629	0.223199	-0.199655	0.84175	0.971716
Xetrov90002974m.g	113.397	-0.093826	0.315873	-0.297037	0.766438	0.957776
Xetrov90002975m.g	31.1329	0.519704	0.465897	1.11549	0.26464	0.730646
Xetrov90002976m.g	12376.5	-0.603722	0.193454	-3.12075	0.00180392	0.0715999
Xetrov90002977m.g	1138.78	0.555917	0.375358	1.48103	0.138598	0.600584
Xetrov90002978m.g	751.352	0.0989785	0.281837	0.351191	0.725445	0.944638
Xetrov90002981m.g	16.2508	0.121255	0.468177	0.258994	0.79564	0.965475
Xetrov90002983m.g	4894.91	-0.209259	0.271078	-0.771952	0.440143	0.838171
Xetrov90002987m.g	273.4	0.766617	0.261733	2.92901	0.00340043	0.105997
Xetrov90002988m.g	659.705	-0.140476	0.271891	-0.516663	0.605391	0.911261
Xetrov90002991m.g	701.611	-0.198574	0.26646	-0.745228	0.456134	0.844573
Xetrov90002992m.g	877.96	-0.2563	0.270159	-0.948701	0.342773	0.78652
Xetrov90002993m.g	5721.98	-0.193813	0.276007	-0.702205	0.482551	0.856576
Xetrov90002994m.g	1887.01	-0.0670255	0.279836	-0.239517	0.810704	0.968516
Xetrov90002995m.g	1098.19	0.113261	0.242337	0.467368	0.640236	0.921213
Xetrov90002996m.g	1346.38	0.427641	0.315339	1.35613	0.175058	0.651436
Xetrov90002997m.g	364.39	0.13011	0.255776	0.508689	0.61097	0.912635
Xetrov90002998m.g	48.9919	-0.163261	0.41973	-0.388968	0.6973	0.938826
Xetrov90002999m.g	1072.32	-0.392016	0.254046	-1.54309	0.122809	0.575934
Xetrov90003000m.g	227.77	0.244993	0.290095	0.844527	0.398375	0.819654
Xetrov90003003m.g	331.085	1.17249	0.446503	2.62593	0.00864124	0.177431
Xetrov90003004m.g	4625.1	-0.248443	0.235953	-1.05293	0.292372	0.749955
Xetrov90003007m.g	643.949	-0.383859	0.365862	-1.04919	0.29409	0.750586
Xetrov90003011m.g	444.724	0.48038	0.381772	1.25829	0.208287	0.685337
Xetrov90003012m.g	26.4143	0.234664	0.451366	0.519896	0.603136	0.910173
Xetrov90003015m.g	805.712	-1.20804	0.393453	-3.07035	0.00213807	0.0799769
Xetrov90003016m.g	1421.08	-0.689728	0.387569	-1.77963	0.075137	0.48764
Xetrov90003017m.g	945.578	-0.538613	0.439928	-1.22432	0.220832	0.697667
Xetrov90003019m.g	9213.95	-0.121379	0.234247	-0.518169	0.60434	0.910976
Xetrov90003020m.g	284.225	-0.499748	0.296545	-1.68524	0.0919429	0.51895
Xetrov90003022m.g	1485.31	-0.39241	0.19751	-1.98679	0.0469458	0.409251
Xetrov90003023m.g	539.114	-0.232333	0.275558	-0.843137	0.399152	0.819959
Xetrov90003024m.g	2217.39	0.0623534	0.248784	0.250632	0.802098	0.967175
Xetrov90003025m.g	2011.3	-0.0629933	0.298485	-0.211043	0.832854	0.970416
Xetrov90003028m.g	361.042	0.330087	0.282863	1.16695	0.24323	0.714109
Xetrov90003030m.g	2157.21	-0.125213	0.21016	-0.595802	0.551308	0.891045
Xetrov90003031m.g	2548.26	-0.236834	0.290713	-0.814665	0.415264	0.827445
Xetrov90003032m.g	26.3339	0.420201	0.421739	0.996354	0.319078	0.769392
Xetrov90003034m.g	760.788	-0.0665303	0.307461	-0.216387	0.828686	0.970416
Xetrov90003036m.g	0.233751	0.0777588	0.204396	0.380433	0.703624	NA
Xetrov90003038m.g	55.35	-0.356141	0.465011	-0.765876	0.44375	0.839801
Xetrov90003039m.g	412.804	-0.589232	0.335631	-1.75559	0.0791579	0.492751
Xetrov90003040m.g	335.555	-0.245382	0.261033	-0.940043	0.347196	0.788947
Xetrov90003041m.g	127.325	-0.0531631	0.332957	-0.15967	0.873141	0.977335
Xetrov90003042m.g	4285.87	-0.0309567	0.25496	-0.121418	0.90336	0.984469
Xetrov90003043m.g	134.792	-0.520173	0.383894	-1.35499	0.17542	0.651436
Xetrov90003044m.g	473	1.12756	0.302073	3.73274	0.000189404	0.0188549
Xetrov90003045m.g	51.2804	1.17167	0.448617	2.61174	0.00900834	0.182293
Xetrov90003048m.g	974.32	-0.473022	0.221608	-2.1345	0.0328015	0.349053
Xetrov90003051m.g	6493.52	-0.0183209	0.210458	-0.0870524	0.93063	0.989548
Xetrov90003053m.g	470.987	0.638868	0.388288	1.64535	0.0998985	0.536851
Xetrov90003055m.g	188.247	0.30093	0.280495	1.07285	0.283337	0.745261
Xetrov90003056m.g	5.58969	-0.00763951	0.435043	-0.0175604	0.98599	0.998619
Xetrov90003057m.g	175.923	-0.817844	0.422484	-1.9358	0.0528926	0.434402
Xetrov90003058m.g	19.5105	0.210634	0.450354	0.467707	0.639994	0.921213
Xetrov90003059m.g	1198.43	0.709123	0.385959	1.8373	0.0661655	0.467069
Xetrov90003061m.g	8.95049	0.246919	0.467939	0.527674	0.597726	0.908661
Xetrov90003062m.g	52.1087	0.00387617	0.404351	0.00958617	0.992351	0.999171
Xetrov90003063m.g	453.253	-0.124968	0.340119	-0.367425	0.713302	0.941719
Xetrov90003066m.g	1.15324	0.225425	0.241351	0.934013	0.350297	NA
Xetrov90003068m.g	206.459	-0.0414019	0.373319	-0.110902	0.911694	0.98614
Xetrov90003069m.g	809.714	0.0940943	0.245689	0.382982	0.701733	0.94028
Xetrov90003070m.g	400.228	-0.656468	0.273893	-2.39681	0.0165386	0.25173
Xetrov90003072m.g	20394.3	-0.0559801	0.262661	-0.213127	0.831228	0.970416
Xetrov90003073m.g	568.384	0.170736	0.293464	0.581798	0.560703	0.893527
Xetrov90003076m.g	1148.12	0.145817	0.389112	0.374744	0.707851	0.94093
Xetrov90003079m.g	509.022	0.445083	0.325351	1.36801	0.171309	0.648861
Xetrov90003080m.g	527.774	0.0420167	0.288369	0.145705	0.884155	0.981081
Xetrov90003082m.g	6043.94	-0.600208	0.328273	-1.82838	0.0674922	0.472043
Xetrov90003084m.g	1604.19	-0.323841	0.254072	-1.2746	0.20245	0.680198
Xetrov90003085m.g	330.265	-0.144386	0.258248	-0.559097	0.576096	0.898851
Xetrov90003086m.g	2.85494	0.667765	0.384863	1.73507	0.0827282	NA
Xetrov90003087m.g	484.553	-0.152006	0.293689	-0.517575	0.604755	0.911044
Xetrov90003088m.g	205.066	-0.458838	0.350171	-1.31033	0.190085	0.666357
Xetrov90003089m.g	418.847	-0.284468	0.285965	-0.994765	0.319851	0.770388
Xetrov90003090m.g	6509.2	-0.00420679	0.210375	-0.0199966	0.984046	0.998017
Xetrov90003091m.g	340.534	0.00709679	0.247586	0.028664	0.977133	0.997319
Xetrov90003092m.g	262.961	-0.295958	0.303979	-0.973613	0.330249	0.776657
Xetrov90003094m.g	998.723	-0.429474	0.231921	-1.85181	0.0640535	0.464557
Xetrov90003096m.g	1260.53	-0.244239	0.248166	-0.984178	0.325028	0.773649
Xetrov90003098m.g	2751.47	-0.197973	0.182662	-1.08382	0.278445	0.739953
Xetrov90003099m.g	662.396	0.235977	0.244565	0.964885	0.334602	0.779602
Xetrov90003100m.g	110.919	-0.665049	0.328459	-2.02475	0.0428927	0.39278
Xetrov90003101m.g	355.712	-0.36915	0.27482	-1.34324	0.179195	0.653622
Xetrov90003102m.g	967.861	-0.269392	0.261182	-1.03143	0.302338	0.757094
Xetrov90003103m.g	197.655	-0.109395	0.259426	-0.421681	0.673258	0.932247
Xetrov90003105m.g	100.625	0.11655	0.392079	0.297262	0.766267	0.957659
Xetrov90003108m.g	88.3222	0.869189	0.400111	2.17237	0.0298279	0.335945
Xetrov90003109m.g	2941.65	0.192668	0.254254	0.757779	0.448583	0.841187
Xetrov90003110m.g	1694.8	0.144258	0.251706	0.573122	0.566562	0.895571
Xetrov90003111m.g	199.813	-0.053126	0.287221	-0.184966	0.853256	0.972628
Xetrov90003113m.g	797.192	-0.07764	0.28176	-0.275554	0.782891	0.963849
Xetrov90003115m.g	458.094	-0.466244	0.291718	-1.59827	0.109983	0.558238
Xetrov90003117m.g	1100.72	0.0809513	0.286634	0.28242	0.777621	0.962707
Xetrov90003118m.g	907.828	0.0154473	0.244249	0.0632442	0.949572	0.993117
Xetrov90003119m.g	0	NA	NA	NA	NA	NA
Xetrov90003124m.g	316.622	-0.0361423	0.339035	-0.106603	0.915104	0.986812
Xetrov90003125m.g	11.2314	1.2493	0.462185	2.70304	0.00687093	0.156485
Xetrov90003128m.g	963.216	-0.105642	0.275708	-0.383167	0.701596	0.94028
Xetrov90003131m.g	928.801	0.00263148	0.233027	0.0112926	0.99099	0.999038
Xetrov90003133m.g	1220.22	0.0345303	0.232677	0.148404	0.882024	0.979815
Xetrov90003134m.g	1566.54	-0.544102	0.307095	-1.77177	0.076433	0.488854
Xetrov90003135m.g	181.931	-0.302915	0.376397	-0.804774	0.42095	0.829668
Xetrov90003136m.g	3.10616	0.122352	0.386361	0.316677	0.751489	NA
Xetrov90003137m.g	1076.28	0.273219	0.348166	0.784738	0.432607	0.834775
Xetrov90003138m.g	167.745	0.696352	0.332369	2.09512	0.0361603	0.362322
Xetrov90003140m.g	608.544	0.16964	0.275641	0.615437	0.538266	0.88578
Xetrov90003141m.g	829.548	0.425488	0.231023	1.84175	0.0655113	0.467012
Xetrov90003142m.g	1389.08	0.0772075	0.231404	0.333649	0.738645	0.948658
Xetrov90003145m.g	146.05	1.02912	0.35759	2.87793	0.00400298	0.116872
Xetrov90003146m.g	284.3	-0.142887	0.288971	-0.494467	0.620977	0.915482
Xetrov90003148m.g	128.135	0.459207	0.296237	1.55013	0.121109	0.575338
Xetrov90003153m.g	1292.24	-0.270071	0.296478	-0.910931	0.362332	0.796941
Xetrov90003155m.g	20392	-0.303768	0.274708	-1.10578	0.26882	0.733111
Xetrov90003156m.g	683.721	-0.195498	0.300537	-0.650496	0.515372	0.876637
Xetrov90003157m.g	2005.83	-0.160434	0.270955	-0.592107	0.553779	0.89169
Xetrov90003158m.g	270.435	0.067905	0.289991	0.234163	0.814859	0.969692
Xetrov90003159m.g	1061.59	0.117311	0.250385	0.468521	0.639412	0.921213
Xetrov90003161m.g	1.36592	0.0974063	0.317333	0.306953	0.758879	NA
Xetrov90003162m.g	286.131	0.00107507	0.294892	0.00364563	0.997091	0.999196
Xetrov90003163m.g	248.674	-0.129367	0.3245	-0.398666	0.69014	0.93632
Xetrov90003164m.g	82.2551	-0.198499	0.34088	-0.582314	0.560356	0.89335
Xetrov90003165m.g	337.439	-0.639231	0.334986	-1.90823	0.056361	0.446183
Xetrov90003166m.g	2492.44	0.386577	0.214181	1.80491	0.0710895	0.478473
Xetrov90003167m.g	418.106	1.25653	0.372956	3.36912	0.000754093	0.0423115
Xetrov90003168m.g	181.756	-0.280334	0.266738	-1.05097	0.293272	0.750445
Xetrov90003169m.g	497.905	0.108826	0.250742	0.434015	0.664277	0.92926
Xetrov90003171m.g	1561.93	-0.080632	0.245064	-0.329024	0.742138	0.948741
Xetrov90003176m.g	15.9116	-0.0899699	0.466642	-0.192803	0.847113	0.971721
Xetrov90003177m.g	0.233751	0.0777588	0.204396	0.380433	0.703624	NA
Xetrov90003178m.g	223.278	-0.223129	0.309971	-0.719839	0.471624	0.852701
Xetrov90003180m.g	22.3439	0.612167	0.452575	1.35263	0.176173	0.651436
Xetrov90003181m.g	1070.66	0.0270614	0.259652	0.104222	0.916993	0.987715
Xetrov90003183m.g	974.339	0.0785093	0.236217	0.33236	0.739617	0.948658
Xetrov90003185m.g	1921.03	-0.194713	0.244527	-0.796285	0.425867	0.832707
Xetrov90003186m.g	1.16851	0.221736	0.239618	0.925373	0.354772	NA
Xetrov90003188m.g	5073.31	-0.0033379	0.304137	-0.010975	0.991243	0.999038
Xetrov90003189m.g	763.365	-0.0479009	0.214116	-0.223715	0.822979	0.970416
Xetrov90003192m.g	14.6881	0.194276	0.462136	0.420388	0.674202	0.932247
Xetrov90003194m.g	15.0539	0.369773	0.468422	0.789401	0.429878	0.834775
Xetrov90003195m.g	4.43781	0.543603	0.342012	1.58943	0.111963	0.559493
Xetrov90003196m.g	265.126	0.11874	0.282578	0.420202	0.674338	0.932247
Xetrov90003197m.g	132.002	-0.128752	0.316052	-0.407374	0.683733	0.935491
Xetrov90003198m.g	66.6284	-0.134589	0.327647	-0.410773	0.681239	0.934535
Xetrov90003199m.g	410.443	-0.0532516	0.246543	-0.215993	0.828993	0.970416
Xetrov90003200m.g	499.635	-0.089918	0.317516	-0.283192	0.777029	0.962341
Xetrov90003201m.g	113.841	-0.0187805	0.284527	-0.0660062	0.947373	0.99268
Xetrov90003205m.g	122.562	1.39015	0.373195	3.72498	0.000195328	0.0189179
Xetrov90003206m.g	30.1939	-0.315692	0.414292	-0.762003	0.446058	0.840185
Xetrov90003209m.g	357.352	0.0148941	0.294385	0.0505939	0.959649	0.995599
Xetrov90003210m.g	980.712	0.0270969	0.296226	0.0914737	0.927116	0.988944
Xetrov90003213m.g	678.264	-0.375723	0.296159	-1.26865	0.204566	0.682043
Xetrov90003214m.g	1.2619	-0.0772429	0.279849	-0.276017	0.782535	NA
Xetrov90003215m.g	216.169	0.798926	0.284215	2.81099	0.00493888	0.127106
Xetrov90003220m.g	84.2477	-1.09522	0.417153	-2.62546	0.00865308	0.177431
Xetrov90003221m.g	66.255	0.582565	0.356959	1.63202	0.102675	0.543025
Xetrov90003224m.g	61.5301	0.0732372	0.449105	0.163073	0.870461	0.976283
Xetrov90003226m.g	488.587	0.0529366	0.230814	0.229347	0.818599	0.970416
Xetrov90003227m.g	4711.98	0.0807272	0.270201	0.298767	0.765118	0.957635
Xetrov90003228m.g	547.197	0.20992	0.303749	0.691096	0.489505	0.861485
Xetrov90003229m.g	59.2117	0.169598	0.357616	0.474247	0.635324	0.921123
Xetrov90003234m.g	182.26	-0.052596	0.302391	-0.173934	0.861917	0.974374
Xetrov90003236m.g	57.342	-0.530054	0.402493	-1.31693	0.187863	0.66341
Xetrov90003239m.g	2109.1	0.1247	0.415297	0.300267	0.763973	0.95759
Xetrov90003241m.g	355.853	0.0454092	0.280193	0.162064	0.871256	0.976625
Xetrov90003242m.g	339.169	0.252836	0.438849	0.576133	0.564525	0.894571
Xetrov90003243m.g	448.506	-0.29509	0.218876	-1.34821	0.177592	0.652591
Xetrov90003245m.g	2310.54	-0.64067	0.391826	-1.63509	0.102031	0.543025
Xetrov90003249m.g	9.97458	-0.350452	0.468351	-0.748269	0.454298	0.843728
Xetrov90003250m.g	115.285	0.175044	0.347378	0.5039	0.614332	0.912853
Xetrov90003253m.g	4.62079	0.198269	0.442939	0.447621	0.654427	0.927148
Xetrov90003257m.g	169.432	1.42972	0.321046	4.45332	8.45541e-06	0.00248509
Xetrov90003258m.g	28.4062	0.642453	0.410576	1.56476	0.117639	0.569689
Xetrov90003259m.g	1067.45	-0.244895	0.229982	-1.06484	0.286948	0.746488
Xetrov90003262m.g	7381.63	-0.181243	0.305852	-0.592585	0.553459	0.891427
Xetrov90003263m.g	1.87447	0.295215	0.314952	0.937335	0.348586	NA
Xetrov90003264m.g	3294.84	-0.0156959	0.22635	-0.0693436	0.944716	0.992428
Xetrov90003266m.g	14.2179	1.09159	0.460151	2.37226	0.0176799	0.260562
Xetrov90003269m.g	12.405	0.412088	0.468335	0.879902	0.378912	0.807599
Xetrov90003270m.g	8260.4	-0.0870447	0.220774	-0.394271	0.693381	0.937514
Xetrov90003271m.g	168.894	-0.592896	0.400663	-1.47979	0.13893	0.600896
Xetrov90003272m.g	646.991	0.0215804	0.271519	0.0794803	0.936651	0.99003
Xetrov90003273m.g	92.8109	0.275635	0.439466	0.627204	0.530526	0.883899
Xetrov90003276m.g	843.273	-0.471797	0.280839	-1.67995	0.0929665	0.522101
Xetrov90003281m.g	1707.02	-0.0306569	0.211817	-0.144733	0.884922	0.981081
Xetrov90003284m.g	325.985	0.80128	0.392719	2.04034	0.0413166	0.384642
Xetrov90003289m.g	21.3458	0.61303	0.450262	1.36149	0.173358	0.650167
Xetrov90003290m.g	24.2885	0.635573	0.424412	1.49754	0.134254	0.593761
Xetrov90003291m.g	177.85	0.152295	0.257415	0.591634	0.554096	0.891889
Xetrov90003292m.g	716.693	0.0210781	0.323692	0.0651176	0.94808	0.992749
Xetrov90003295m.g	21.0479	-0.269379	0.467431	-0.576296	0.564415	0.894571
Xetrov90003297m.g	344.939	0.304256	0.248809	1.22285	0.221386	0.697667
Xetrov90003298m.g	3.60973	0.756553	0.410199	1.84436	0.0651313	NA
Xetrov90003299m.g	202.383	-0.211511	0.311814	-0.678324	0.497566	0.866638
Xetrov90003302m.g	154.055	0.845804	0.268605	3.14888	0.00163899	0.0687797
Xetrov90003305m.g	479.448	0.20419	0.311362	0.655799	0.511954	0.875317
Xetrov90003307m.g	6620.33	0.0876968	0.254633	0.344405	0.730542	0.945362
Xetrov90003308m.g	121.1	0.472117	0.349308	1.35158	0.176511	0.651685
Xetrov90003310m.g	1618.94	0.197891	0.382295	0.51764	0.604709	0.911044
Xetrov90003314m.g	815.229	-0.110401	0.215031	-0.513417	0.607659	0.912524
Xetrov90003315m.g	141.084	1.30676	0.33638	3.88477	0.000102427	0.0121997
Xetrov90003316m.g	6259.47	0.0822675	0.230031	0.357636	0.720616	0.943388
Xetrov90003317m.g	1294.35	0.0119063	0.220462	0.054006	0.95693	0.995136
Xetrov90003318m.g	0	NA	NA	NA	NA	NA
Xetrov90003319m.g	370.293	-0.219541	0.225182	-0.974949	0.329586	0.775976
Xetrov90003325m.g	166.37	-0.167186	0.274098	-0.609949	0.541896	0.888155
Xetrov90003327m.g	1787.7	-0.158206	0.218858	-0.722873	0.469758	0.851917
Xetrov90003328m.g	209.106	0.680555	0.389229	1.74847	0.0803829	0.495876
Xetrov90003334m.g	486.999	-0.398779	0.231984	-1.71899	0.0856155	0.507741
Xetrov90003335m.g	16.6522	0.30382	0.458019	0.663335	0.507116	0.873548
Xetrov90003337m.g	321.519	0.38006	0.228307	1.66469	0.0959749	0.527494
Xetrov90003339m.g	38.051	0.778928	0.417899	1.86392	0.0623335	0.461063
Xetrov90003340m.g	113.212	0.841153	0.282235	2.98033	0.00287936	0.0960616
Xetrov90003342m.g	1854.91	0.105495	0.284414	0.370922	0.710695	0.941282
Xetrov90003343m.g	6080.1	-0.378999	0.213153	-1.77806	0.0753941	0.488281
Xetrov90003344m.g	286.936	-0.133901	0.392312	-0.341313	0.732868	0.946388
Xetrov90003347m.g	381.243	-0.115408	0.262168	-0.440207	0.659787	0.928244
Xetrov90003349m.g	42.0369	0.324851	0.450499	0.721092	0.470853	0.852701
Xetrov90003351m.g	354.869	-0.226753	0.25727	-0.881384	0.37811	0.806886
Xetrov90003352m.g	4.33049	0.212389	0.389652	0.545074	0.585703	0.902949
Xetrov90003353m.g	5.25778	0.467297	0.446075	1.04757	0.294835	0.750802
Xetrov90003354m.g	1289.06	-0.106756	0.266819	-0.400108	0.689077	0.93632
Xetrov90003356m.g	207.648	0.424765	0.398992	1.0646	0.287059	0.746525
Xetrov90003357m.g	1300.05	-0.0684766	0.270946	-0.252731	0.800476	0.966673
Xetrov90003359m.g	176.923	0.579144	0.435192	1.33078	0.183262	0.657741
Xetrov90003360m.g	4121.09	0.0154975	0.272853	0.056798	0.954706	0.994665
Xetrov90003361m.g	465.595	0.0137965	0.253475	0.0544294	0.956593	0.995136
Xetrov90003363m.g	6810.11	0.258098	0.252498	1.02218	0.306696	0.761409
Xetrov90003364m.g	2866.46	0.378944	0.278655	1.3599	0.173861	0.650344
Xetrov90003366m.g	22.6864	0.662227	0.459415	1.44146	0.149455	0.619918
Xetrov90003369m.g	1573.38	-0.540014	0.28019	-1.92732	0.0539403	0.439475
Xetrov90003370m.g	2006.4	0.111794	0.211288	0.529106	0.596732	0.908313
Xetrov90003372m.g	386.106	-0.0421191	0.344234	-0.122356	0.902617	0.984164
Xetrov90003374m.g	2948.52	0.322861	0.377562	0.85512	0.392484	0.81659
Xetrov90003376m.g	806.708	-0.44715	0.34028	-1.31406	0.188824	0.664249
Xetrov90003377m.g	563.88	-0.444529	0.235961	-1.88391	0.059577	0.455367
Xetrov90003378m.g	3655.75	0.106682	0.281471	0.379014	0.704677	0.940407
Xetrov90003379m.g	7.66592	-0.453293	0.468401	-0.967745	0.333172	0.778655
Xetrov90003380m.g	4.767	0.279158	0.435849	0.640493	0.521852	0.879179
Xetrov90003381m.g	83.9042	0.809869	0.339693	2.38412	0.0171199	0.256778
Xetrov90003385m.g	114.049	-0.297575	0.418332	-0.711337	0.476875	0.855896
Xetrov90003386m.g	210.563	-0.370034	0.360865	-1.02541	0.30517	0.76003
Xetrov90003387m.g	512.438	-0.321521	0.367342	-0.875264	0.38143	0.808879
Xetrov90003388m.g	56.9106	1.14513	0.454754	2.51813	0.0117979	0.210453
Xetrov90003389m.g	316.442	-0.137926	0.339107	-0.406734	0.684204	0.935491
Xetrov90003393m.g	744.816	0.0458141	0.251332	0.182285	0.855359	0.97289
Xetrov90003396m.g	12.7771	0.610463	0.464368	1.31461	0.188641	0.663981
Xetrov90003397m.g	92.6197	-0.0861849	0.455133	-0.189362	0.849809	0.972201
Xetrov90003399m.g	71.2417	0.00936611	0.388964	0.0240796	0.980789	0.997629
Xetrov90003400m.g	238.342	-0.415707	0.361467	-1.15005	0.250122	0.71819
Xetrov90003401m.g	7784.32	0.438415	0.32631	1.34355	0.179093	0.653497
Xetrov90003404m.g	215.216	0.603179	0.378393	1.59405	0.110924	0.559247
Xetrov90003406m.g	1247.03	0.255915	0.314884	0.812728	0.416374	0.827702
Xetrov90003407m.g	535.329	-0.642122	0.280892	-2.28601	0.0222539	0.293462
Xetrov90003408m.g	346.616	-0.192705	0.296486	-0.649961	0.515717	0.876857
Xetrov90003409m.g	1228.32	-0.178494	0.276995	-0.644394	0.51932	0.878556
Xetrov90003410m.g	788.29	0.0181537	0.222386	0.0816316	0.93494	0.99003
Xetrov90003411m.g	30.4292	0.333492	0.425102	0.784499	0.432747	0.834775
Xetrov90003412m.g	1.40152	0.260948	0.256928	1.01565	0.309798	NA
Xetrov90003413m.g	102.819	1.16487	0.409843	2.84225	0.00447969	0.123099
Xetrov90003415m.g	58.4615	0.6532	0.384061	1.70077	0.0889858	0.513534
Xetrov90003417m.g	1.42272	0.218835	0.356288	0.614208	0.539078	NA
Xetrov90003418m.g	550.685	0.19912	0.250094	0.796178	0.425929	0.832707
Xetrov90003419m.g	155.603	0.549657	0.379569	1.44811	0.147587	0.616102
Xetrov90003420m.g	636.239	-0.0925664	0.257406	-0.359612	0.719137	0.943161
Xetrov90003423m.g	59.4067	0.518223	0.342498	1.51307	0.130262	0.588384
Xetrov90003424m.g	2989.73	-0.120124	0.296098	-0.405691	0.68497	0.935491
Xetrov90003425m.g	2.82532	0.18314	0.373191	0.490741	0.623609	NA
Xetrov90003426m.g	129.774	-0.373142	0.38847	-0.960542	0.336782	0.781711
Xetrov90003427m.g	1040.52	-0.241948	0.211206	-1.14555	0.25198	0.718693
Xetrov90003428m.g	119.553	-0.316792	0.345672	-0.916451	0.35943	0.795202
Xetrov90003429m.g	182.311	0.508867	0.436349	1.16619	0.243536	0.714234
Xetrov90003430m.g	0.762648	-0.155533	0.209308	-0.743083	0.457431	NA
Xetrov90003438m.g	1698.8	-0.0305294	0.329867	-0.0925508	0.92626	0.988944
Xetrov90003439m.g	1415.54	-0.324103	0.216633	-1.49609	0.13463	0.594188
Xetrov90003441m.g	165.187	-0.0524041	0.310289	-0.168888	0.865885	0.974472
Xetrov90003442m.g	592.486	-0.321476	0.352582	-0.911777	0.361886	0.796847
Xetrov90003447m.g	4.3219	-0.150708	0.383246	-0.39324	0.694142	0.937677
Xetrov90003449m.g	342.244	0.15334	0.342715	0.447427	0.654567	0.927197
Xetrov90003451m.g	12.2115	0.64448	0.468514	1.37558	0.168951	0.647042
Xetrov90003452m.g	248.475	-0.0266814	0.251579	-0.106056	0.915538	0.986936
Xetrov90003453m.g	43.9794	-0.0105798	0.460924	-0.0229534	0.981687	0.998017
Xetrov90003454m.g	47.1389	0.271559	0.463144	0.586338	0.557648	0.892869
Xetrov90003455m.g	44.8964	0.0308107	0.354911	0.0868126	0.93082	0.989548
Xetrov90003456m.g	3001.06	0.202838	0.219164	0.925507	0.354702	0.793053
Xetrov90003458m.g	69.8292	1.17877	0.459189	2.56706	0.0102564	0.19622
Xetrov90003459m.g	275.824	-0.135755	0.281608	-0.482069	0.629757	0.918898
Xetrov90003464m.g	231.765	0.143942	0.29056	0.495395	0.620321	0.915201
Xetrov90003469m.g	821.474	-0.128389	0.289916	-0.442851	0.657874	0.928244
Xetrov90003470m.g	254.507	0.214774	0.300907	0.713754	0.47538	0.855339
Xetrov90003471m.g	66.2271	0.912868	0.459806	1.98533	0.0471075	0.410032
Xetrov90003473m.g	36.4579	-0.410422	0.438028	-0.936975	0.348771	0.788947
Xetrov90003475m.g	383.584	-0.673902	0.402648	-1.67368	0.0941945	0.525701
Xetrov90003476m.g	3384.74	-0.0585663	0.228112	-0.256744	0.797377	0.965722
Xetrov90003477m.g	68.1582	-0.307668	0.464586	-0.662241	0.507817	0.873808
Xetrov90003480m.g	10636.9	-0.305227	0.24988	-1.22149	0.221899	0.697667
Xetrov90003486m.g	15.3716	0.182652	0.463959	0.39368	0.693817	0.937514
Xetrov90003487m.g	841.932	-0.132379	0.402066	-0.329247	0.741969	0.948741
Xetrov90003488m.g	10.9691	0.754156	0.468303	1.6104	0.10731	0.551537
Xetrov90003489m.g	590.973	-0.21137	0.320582	-0.659333	0.509682	0.874277
Xetrov90003490m.g	369.353	-0.586066	0.284279	-2.06159	0.0392469	0.377897
Xetrov90003491m.g	83.3536	0.240226	0.389782	0.616308	0.537691	0.885766
Xetrov90003493m.g	2025.69	-0.125766	0.229225	-0.548656	0.583242	0.901514
Xetrov90003494m.g	1.30546	0.246446	0.282228	0.873215	0.382546	NA
Xetrov90003496m.g	201.794	1.05131	0.461416	2.27844	NA	NA
Xetrov90003498m.g	1556.71	-0.300289	0.274969	-1.09209	0.274796	0.735968
Xetrov90003501m.g	2239.39	-0.111311	0.272231	-0.408884	0.682624	0.935114
Xetrov90003504m.g	593.615	-0.249788	0.255897	-0.976126	0.329002	0.775889
Xetrov90003508m.g	1907.76	0.141338	0.218136	0.647935	0.517027	0.877367
Xetrov90003509m.g	24.3729	-0.229469	0.446798	-0.513586	0.607542	0.912524
Xetrov90003510m.g	24.5455	2.23584	0.468207	4.77531	1.79426e-06	0.000859677
Xetrov90003511m.g	479.615	-0.321826	0.276696	-1.1631	0.244788	0.714655
Xetrov90003514m.g	290.731	-0.389568	0.236225	-1.64914	0.0991195	0.535696
Xetrov90003515m.g	682.316	0.0518351	0.265078	0.195547	0.844965	0.971721
Xetrov90003516m.g	451.218	0.136553	0.312445	0.437047	0.662077	0.928259
Xetrov90003517m.g	22.9329	0.378228	0.422524	0.895165	0.370699	0.803681
Xetrov90003519m.g	200.809	0.149705	0.268199	0.558186	0.576717	0.899204
Xetrov90003520m.g	0	NA	NA	NA	NA	NA
Xetrov90003521m.g	15.7547	1.24173	0.447219	2.77656	NA	NA
Xetrov90003522m.g	53.6141	0.305025	0.416576	0.732218	0.464035	0.848222
Xetrov90003525m.g	387.076	-0.394326	0.372326	-1.05909	0.28956	0.748808
Xetrov90003526m.g	18.4121	-0.821776	0.454015	-1.81002	0.0702927	0.478208
Xetrov90003527m.g	518.79	-0.00858779	0.297542	-0.0288625	0.976974	0.997252
Xetrov90003528m.g	2170.4	-0.217821	0.222317	-0.97978	0.327195	0.774762
Xetrov90003529m.g	1293.09	1.03842	0.30487	3.40612	0.000658934	0.0397354
Xetrov90003530m.g	24.2532	0.365352	0.443281	0.824199	0.409826	0.824615
Xetrov90003531m.g	2145.72	-0.141852	0.192802	-0.735737	0.461891	0.846464
Xetrov90003533m.g	320.509	0.250878	0.373337	0.671988	0.501592	0.868515
Xetrov90003535m.g	9678.33	0.583048	0.331292	1.75992	0.0784206	0.491506
Xetrov90003537m.g	897.959	-0.152932	0.25764	-0.593587	0.552788	0.891045
Xetrov90003543m.g	28.6775	0.429661	0.447415	0.960318	0.336895	0.781711
Xetrov90003549m.g	6977.17	1.17201	0.361023	3.24636	0.00116892	0.0550735
Xetrov90003556m.g	22.7012	-0.430026	0.434938	-0.988706	0.322807	0.772234
Xetrov90003560m.g	148.707	0.825077	0.380104	2.17067	0.0299565	0.336779
Xetrov90003563m.g	3370.33	-0.113536	0.253911	-0.447148	0.654768	0.927232
Xetrov90003565m.g	3.72257	0.467884	0.398902	1.17293	0.240824	NA
Xetrov90003566m.g	960.558	0.147438	0.223123	0.660793	0.508745	0.873915
Xetrov90003567m.g	1.1035	0.0877052	0.301395	0.290997	0.771053	NA
Xetrov90003569m.g	124.093	0.00247981	0.429415	0.00577486	0.995392	0.999196
Xetrov90003570m.g	635.142	0.00128642	0.259277	0.00496155	0.996041	0.999196
Xetrov90003572m.g	568.457	0.621733	0.326259	1.90564	0.0566968	0.44677
Xetrov90003574m.g	1611.85	-0.468926	0.304403	-1.54048	0.123444	0.577414
Xetrov90003575m.g	1175.8	0.0271009	0.245527	0.110378	0.912109	0.98614
Xetrov90003576m.g	1488.97	1.54763	0.426713	3.62687	0.000286879	0.0231453
Xetrov90003577m.g	438.876	1.77108	0.39456	4.48875	7.16418e-06	0.00221087
Xetrov90003579m.g	340.431	2.33271	0.396952	5.87654	4.18918e-09	4.70102e-06
Xetrov90003580m.g	135.939	-0.267557	0.395049	-0.677275	0.498231	0.866638
Xetrov90003582m.g	0.275383	-0.0667708	0.204396	-0.326674	0.743914	NA
Xetrov90003583m.g	1.88998	0.278006	0.30847	0.901241	0.36746	NA
Xetrov90003585m.g	2.04312	0.274135	0.335386	0.817372	0.413716	NA
Xetrov90003587m.g	1344.14	0.476682	0.239287	1.99209	0.0463611	0.405873
Xetrov90003593m.g	169.616	-0.345586	0.376336	-0.918292	0.358466	0.794987
Xetrov90003596m.g	106.312	1.64635	0.381124	4.31972	1.56229e-05	0.00353531
Xetrov90003597m.g	272.383	-0.152212	0.323077	-0.471131	0.637547	0.921213
Xetrov90003598m.g	923.921	-0.470595	0.404993	-1.16198	0.245243	0.714655
Xetrov90003600m.g	2862.82	-0.115954	0.353763	-0.327775	0.743082	0.948741
Xetrov90003602m.g	64.1124	-0.843422	0.424237	-1.98809	0.0468014	0.408569
Xetrov90003603m.g	17.5014	-0.586934	0.43784	-1.34052	0.180076	0.654391
Xetrov90003604m.g	7.97303	-0.165906	0.468328	-0.354251	0.723151	0.944349
Xetrov90003605m.g	415.125	-0.0311253	0.359124	-0.0866701	0.930934	0.989548
Xetrov90003606m.g	23.6234	1.07197	0.466872	2.29606	0.0216725	0.28953
Xetrov90003608m.g	2610.01	0.268993	0.278179	0.966977	0.333556	0.778655
Xetrov90003609m.g	649.415	-0.122692	0.230871	-0.531431	0.59512	0.907718
Xetrov90003611m.g	219.934	-0.0326084	0.346328	-0.0941546	0.924986	0.988944
Xetrov90003612m.g	646.514	0.484613	0.283059	1.71206	0.0868862	0.50999
Xetrov90003614m.g	1038.2	0.0598289	0.20668	0.289476	0.772217	0.960778
Xetrov90003616m.g	0.701005	0.159806	0.207388	0.770567	0.440964	NA
Xetrov90003619m.g	321.504	-0.0754381	0.261712	-0.288249	0.773156	0.960827
Xetrov90003620m.g	169.592	-0.552096	0.450824	-1.22464	0.220711	0.697667
Xetrov90003621m.g	520.404	-0.394786	0.449923	-0.877453	0.380241	0.808003
Xetrov90003623m.g	150.712	1.28635	0.411663	3.12476	0.0017795	0.0708586
Xetrov90003624m.g	125.847	0.547521	0.463494	1.18129	0.237488	0.709315
Xetrov90003627m.g	1949.38	0.328435	0.21878	1.50121	0.133301	0.59315
Xetrov90003630m.g	1200.34	0.730676	0.375974	1.94342	0.0519652	0.430198
Xetrov90003634m.g	88.861	-0.0528495	0.313261	-0.168707	0.866027	0.974472
Xetrov90003636m.g	7538.42	-0.150403	0.38547	-0.390181	0.696403	0.93872
Xetrov90003637m.g	0	NA	NA	NA	NA	NA
Xetrov90003638m.g	786.217	0.144698	0.4354	0.332334	0.739637	0.948658
Xetrov90003641m.g	520.604	-0.237283	0.419358	-0.565823	0.571514	0.897294
Xetrov90003642m.g	2013.97	0.144135	0.233734	0.616661	0.537458	0.885762
Xetrov90003644m.g	249.086	0.00515506	0.252216	0.0204391	0.983693	0.998017
Xetrov90003647m.g	538.61	-0.248674	0.34405	-0.722785	0.469812	0.851917
Xetrov90003648m.g	770.067	-0.172368	0.24908	-0.692016	0.488927	0.860876
Xetrov90003649m.g	7425.29	-0.116021	0.230962	-0.50234	0.615428	0.912853
Xetrov90003650m.g	1029.33	0.751274	0.327949	2.29083	0.0219735	0.291877
Xetrov90003651m.g	251.435	0.852236	0.399149	2.13514	0.0327499	0.348805
Xetrov90003652m.g	466.154	0.856422	0.39417	2.17272	0.0298013	0.335945
Xetrov90003653m.g	1857.9	-0.110537	0.302121	-0.36587	0.714462	0.941839
Xetrov90003654m.g	398.598	-0.241643	0.258257	-0.935669	0.349444	0.789115
Xetrov90003655m.g	23.0082	1.03639	0.467868	2.21513	0.0267509	0.320141
Xetrov90003656m.g	286.247	0.205346	0.337121	0.609117	0.542447	0.888504
Xetrov90003658m.g	482.269	-0.165814	0.257331	-0.644362	0.519341	0.878556
Xetrov90003661m.g	0.981008	0.104297	0.259601	0.401758	0.687862	NA
Xetrov90003662m.g	3.40087	0.09887	0.406955	0.242951	0.808044	NA
Xetrov90003664m.g	6.39027	1.49184	0.46134	3.23371	0.00122193	0.0557658
Xetrov90003666m.g	0.233751	0.0777588	0.204396	0.380433	0.703624	NA
Xetrov90003669m.g	0	NA	NA	NA	NA	NA
Xetrov90003670m.g	9.44297	0.491278	0.45046	1.09061	0.275442	0.736474
Xetrov90003671m.g	1119.93	0.1694	0.274073	0.618082	0.536521	0.885183
Xetrov90003673m.g	479.729	-0.559041	0.344861	-1.62106	0.105004	0.547832
Xetrov90003675m.g	925.859	-0.342965	0.240668	-1.42505	0.154142	0.62635
Xetrov90003676m.g	97.1602	1.09721	0.400715	2.73812	0.00617913	0.147055
Xetrov90003677m.g	1.37135	-0.240219	0.287363	-0.835942	0.403188	NA
Xetrov90003678m.g	258.901	-0.444488	0.251608	-1.76659	0.0772971	0.489657
Xetrov90003679m.g	60.7725	-0.0776873	0.333136	-0.2332	0.815606	0.969927
Xetrov90003680m.g	353.803	-0.505028	0.284297	-1.77641	0.075665	0.488345
Xetrov90003681m.g	511.948	-0.39968	0.402225	-0.993671	0.320383	0.770452
Xetrov90003682m.g	1487.19	-0.134883	0.39794	-0.338954	0.734644	0.947029
Xetrov90003683m.g	0	NA	NA	NA	NA	NA
Xetrov90003684m.g	132.676	0.0172373	0.316881	0.0543968	0.956619	0.995136
Xetrov90003685m.g	33.3431	1.03851	0.42562	2.43999	0.0146878	0.238247
Xetrov90003687m.g	66.1106	-0.353628	0.456906	-0.773962	0.438953	0.837793
Xetrov90003688m.g	2139.02	0.235187	0.282806	0.831619	0.405624	0.822307
Xetrov90003689m.g	1.87974	0.172971	0.329888	0.524332	0.600047	NA
Xetrov90003695m.g	2920.76	-0.106287	0.281427	-0.377671	0.705675	0.940407
Xetrov90003696m.g	3471.3	0.0496611	0.237364	0.209219	0.834277	0.970416
Xetrov90003698m.g	19.1316	0.472287	0.464777	1.01616	0.309554	0.76484
Xetrov90003702m.g	1838.79	-0.310922	0.229079	-1.35727	0.174696	0.651436
Xetrov90003704m.g	104.442	0.311313	0.404598	0.769437	0.441634	0.838853
Xetrov90003706m.g	440.002	0.795057	0.275178	2.88925	0.00386162	0.11514
Xetrov90003712m.g	1290.65	-0.500614	0.272352	-1.83811	0.0660459	0.467069
Xetrov90003714m.g	88.2407	-0.126765	0.467319	-0.271261	0.78619	0.964373
Xetrov90003715m.g	2.16536	0.250318	0.348277	0.718733	0.472306	NA
Xetrov90003716m.g	619.191	0.134629	0.27039	0.497906	0.61855	0.914089
Xetrov90003717m.g	251.737	-0.380812	0.367631	-1.03585	0.30027	0.756127
Xetrov90003718m.g	233.236	-0.164367	0.307538	-0.53446	0.593023	0.906648
Xetrov90003723m.g	2533.67	-0.108971	0.270678	-0.402586	0.687253	0.935491
Xetrov90003729m.g	1268.61	0.17796	0.251661	0.707141	0.479479	0.856333
Xetrov90003730m.g	5831.77	0.00138298	0.256848	0.00538443	0.995704	0.999196
Xetrov90003731m.g	2025.04	0.816632	0.230903	3.53668	0.000405185	0.0295953
Xetrov90003733m.g	113.752	0.256457	0.336291	0.762604	0.445699	0.840185
Xetrov90003735m.g	6.90216	-0.384402	0.459291	-0.836948	0.402622	0.820854
Xetrov90003736m.g	2143.94	-0.0687426	0.256468	-0.268036	0.788671	0.964373
Xetrov90003737m.g	865.537	-0.42892	0.275586	-1.55639	0.119615	0.57287
Xetrov90003739m.g	107.573	0.204578	0.368714	0.554843	0.579002	0.900046
Xetrov90003741m.g	1185.23	-0.272685	0.28008	-0.973599	0.330256	0.776657
Xetrov90003743m.g	3131.12	-0.194784	0.261988	-0.743485	0.457188	0.8451
Xetrov90003746m.g	6.81932	0.41582	0.40392	1.02946	0.303263	0.757943
Xetrov90003748m.g	12.248	-0.145269	0.439919	-0.330217	0.741236	0.948741
Xetrov90003750m.g	632.765	0.258854	0.299215	0.86511	0.386978	0.812861
Xetrov90003751m.g	89.3977	-0.0654748	0.393917	-0.166215	0.867988	0.975015
Xetrov90003752m.g	206.67	1.10519	0.384104	2.87733	0.00401061	0.116872
Xetrov90003753m.g	29.4543	-0.276209	0.424393	-0.650834	0.515154	0.876523
Xetrov90003755m.g	23.6495	0.260303	0.451272	0.576821	0.56406	0.894571
Xetrov90003758m.g	884.514	-0.00652211	0.3154	-0.0206789	0.983502	0.998017
Xetrov90003760m.g	2.35698	0.348442	0.326459	1.06734	0.285819	NA
Xetrov90003761m.g	296.53	-0.478462	0.439017	-1.08985	0.275779	0.736474
Xetrov90003762m.g	2.83525	0.630356	0.397247	1.58681	0.112555	NA
Xetrov90003765m.g	14.8439	0.00544058	0.467606	0.011635	0.990717	0.999038
Xetrov90003769m.g	5.13749	0.0578476	0.44193	0.130898	0.895856	0.983199
Xetrov90003770m.g	1.12947	-0.0567822	0.311192	-0.182467	0.855216	NA
Xetrov90003772m.g	234.014	-0.0746094	0.308366	-0.241951	0.808818	0.967655
Xetrov90003774m.g	1016.73	0.337277	0.296741	1.13661	0.255703	0.723907
Xetrov90003775m.g	192.067	-0.240668	0.275017	-0.875102	0.381519	0.808879
Xetrov90003776m.g	844.015	0.340973	0.3369	1.01209	0.311495	0.765573
Xetrov90003779m.g	3285.77	-0.0089138	0.321231	-0.0277488	0.977862	0.997402
Xetrov90003780m.g	1278.58	-0.421688	0.294492	-1.43192	0.152167	0.623719
Xetrov90003781m.g	196.638	0.678143	0.321918	2.10657	0.0351548	0.359482
Xetrov90003783m.g	2225.5	0.331232	0.35642	0.929332	0.352717	0.791105
Xetrov90003784m.g	104.257	-0.395066	0.360533	-1.09578	0.273174	0.735004
Xetrov90003787m.g	908.819	-0.149952	0.401872	-0.373134	0.709049	0.940982
Xetrov90003789m.g	326.005	-0.0524794	0.249526	-0.210317	0.833421	0.970416
Xetrov90003790m.g	3526.67	-0.139357	0.223943	-0.622285	0.533754	0.88494
Xetrov90003794m.g	1082.46	0.241288	0.268557	0.898461	0.36894	0.802338
Xetrov90003799m.g	2.65584	0.313928	0.357978	0.876946	0.380516	NA
Xetrov90003800m.g	55.4011	-0.338886	0.400103	-0.846996	0.396997	0.819524
Xetrov90003801m.g	380.825	-0.557927	0.334372	-1.66858	0.0951997	0.526413
Xetrov90003803m.g	104.167	-0.217661	0.329275	-0.661031	0.508592	0.873895
Xetrov90003804m.g	42.9215	-0.654315	0.362522	-1.8049	0.0710902	0.478473
Xetrov90003806m.g	380.031	0.425032	0.304648	1.39516	0.162968	0.639275
Xetrov90003809m.g	6876.37	0.11874	0.225298	0.527036	0.598169	0.908805
Xetrov90003810m.g	18.2638	0.499217	0.433763	1.1509	0.249775	0.717953
Xetrov90003811m.g	201.801	-0.102054	0.353907	-0.288365	0.773067	0.960827
Xetrov90003812m.g	1312.66	0.36698	0.281614	1.30313	0.192531	0.668335
Xetrov90003823m.g	0	NA	NA	NA	NA	NA
Xetrov90003824m.g	15.8433	0.113279	0.467801	0.242153	0.808662	0.967655
Xetrov90003826m.g	39.2302	0.580022	0.424861	1.3652	0.172189	0.649213
Xetrov90003830m.g	0.15329	0.0777588	0.204396	0.380433	0.703624	NA
Xetrov90003831m.g	417.173	-0.335043	0.235849	-1.42058	0.155437	0.628619
Xetrov90003835m.g	836.166	-0.0779046	0.297958	-0.261462	0.793736	0.96501
Xetrov90003837m.g	147.89	-0.721401	0.325567	-2.21583	0.0267033	0.320141
Xetrov90003839m.g	2366.49	0.515406	0.36956	1.39465	0.163123	0.639437
Xetrov90003840m.g	389.326	0.0728817	0.331143	0.220092	0.8258	0.970416
Xetrov90003841m.g	836.355	0.403146	0.304691	1.32313	0.185791	0.661305
Xetrov90003842m.g	54.9167	0.776789	0.434674	1.78706	0.0739278	0.484633
Xetrov90003844m.g	0.935002	0.165934	0.210947	0.786613	0.431509	NA
Xetrov90003847m.g	0.594116	0.0774298	0.206292	0.375341	0.707407	NA
Xetrov90003853m.g	1053.25	0.0940166	0.333641	0.281789	0.778105	0.962707
Xetrov90003854m.g	36.6957	0.104337	0.414563	0.25168	0.801288	0.96693
Xetrov90003856m.g	113.617	-0.246395	0.316297	-0.779	0.43598	0.836405
Xetrov90003861m.g	22.9827	0.167617	0.466764	0.359104	0.719517	0.943169
Xetrov90003862m.g	353.898	0.50358	0.397621	1.26648	0.205341	0.682043
Xetrov90003866m.g	121.438	0.999665	0.337452	2.96239	0.00305264	0.0996873
Xetrov90003867m.g	31.0254	0.509884	0.416294	1.22482	0.220644	0.697667
Xetrov90003872m.g	1.40176	0.263703	0.258053	1.0219	0.30683	NA
Xetrov90003873m.g	7.64627	0.239144	0.42619	0.56112	0.574716	0.898353
Xetrov90003881m.g	13.3058	-0.0156988	0.467348	-0.0335913	0.973203	0.99688
Xetrov90003884m.g	44.8991	-0.453146	0.413665	-1.09544	0.273323	0.735004
Xetrov90003885m.g	4600.21	-0.217565	0.252833	-0.860509	0.389509	0.814793
Xetrov90003886m.g	1059.22	0.203754	0.300969	0.676994	0.49841	0.866638
Xetrov90003890m.g	1.76305	0.191997	0.342143	0.561161	0.574688	NA
Xetrov90003891m.g	2.84141	0.388418	0.335984	1.15606	0.247655	NA
Xetrov90003892m.g	283.1	0.520777	0.3202	1.62641	0.103862	0.545366
Xetrov90003896m.g	1308.51	-0.017339	0.2796	-0.0620137	0.950552	0.993465
Xetrov90003898m.g	245.019	0.470289	0.374008	1.25743	0.208598	0.685337
Xetrov90003902m.g	10.1588	0.764258	0.465844	1.64059	0.100883	0.539302
Xetrov90003903m.g	50.4126	0.57325	0.402827	1.42307	0.154717	0.627987
Xetrov90003904m.g	17107.4	0.739838	0.391963	1.88752	0.0590908	0.453054
Xetrov90003907m.g	3.4714	-0.431091	0.420805	-1.02444	0.305626	NA
Xetrov90003920m.g	1.08233	0.0716175	0.264038	0.27124	0.786207	NA
Xetrov90003921m.g	24.8235	-0.0239808	0.261962	-0.091543	NA	NA
Xetrov90003923m.g	43.8958	0.546667	0.396679	1.37811	0.16817	0.646129
Xetrov90003924m.g	20.5882	0.603615	0.454264	1.32878	0.183922	0.658298
[truncated: 12,369 more rows]
