# Supplementary material for: The histone H4K20 methyltransferase SUV4-20H1/KMT5B is required for multiciliated cell differentiation in Xenopus
Source: Life Sci Alliance. 2023 Apr 28;6(7):e202302023. doi: 10.26508/lsa.202302023 (PMC10147948; doi:10.26508/lsa.202302023)
Supplement: Supplementary file 5 [file LSA-2023-02023_TableS3.xlsx]

## Sheet: Supplementary Table 3 
	baseMean	log2FoldChange	lfcSE	stat	pvalue	padj	Name	chr	cytoskeleton	nuclear	cilium	cell_cycle
gene4151	6159.51	-5.78044	0.404263	-14.2987	2.22893e-46	4.28535e-42	cldn1	Chr05	FALSE	FALSE	FALSE	FALSE
gene17329	1368.43	-6.76647	0.491349	-13.7712	3.79772e-43	3.65075e-39	LOC100493999	Chr07	FALSE	FALSE	FALSE	FALSE
gene30502	775.074	-6.57951	0.49415	-13.3148	1.89862e-40	1.21676e-36	cat2	scaffold_81	FALSE	FALSE	FALSE	FALSE
gene631	14827.3	-5.53789	0.433273	-12.7815	2.07981e-37	9.99663e-34	chga	Chr08	FALSE	FALSE	FALSE	FALSE
gene20463	2193.97	-5.49315	0.433864	-12.661	9.72535e-37	3.73959e-33	LOC100488825	Chr08	FALSE	FALSE	FALSE	FALSE
gene19900	1462.66	-4.83312	0.383522	-12.6019	2.06047e-36	6.60242e-33	ptgs1	Chr08	FALSE	TRUE	TRUE	FALSE
gene17866	818.713	-4.86007	0.402223	-12.083	1.29843e-33	3.56623e-30	cdhr4	Chr04	FALSE	FALSE	FALSE	FALSE
gene21988	1064.21	-5.01569	0.415667	-12.0666	1.58527e-33	3.80979e-30	LOC105945152	Chr01	FALSE	FALSE	FALSE	FALSE
gene20429	1139.77	-5.04568	0.419492	-12.0281	2.52957e-33	5.40372e-30	fermt1	Chr05	TRUE	FALSE	FALSE	FALSE
gene156	4736.24	-4.57048	0.384183	-11.8966	1.23241e-32	2.36943e-29	LOC100487093	Chr01	FALSE	FALSE	FALSE	FALSE
gene28179	1249.38	-4.56645	0.386398	-11.818	3.1509e-32	5.5072e-29	LOC100497251	Chr03	FALSE	FALSE	FALSE	FALSE
gene22586	3079.79	-4.67227	0.396562	-11.7819	4.83711e-32	7.74985e-29	slc6a3	Chr06	FALSE	FALSE	FALSE	FALSE
gene1757	1539.75	-5.44318	0.469462	-11.5945	4.3935e-31	6.49765e-28	c17orf105	Chr02	FALSE	FALSE	FALSE	FALSE
gene21406	471.104	-5.86023	0.510092	-11.4886	1.50581e-30	2.0679e-27	pde9a	scaffold_607	FALSE	FALSE	FALSE	FALSE
gene7568	4498.77	-4.75742	0.415984	-11.4365	2.74632e-30	3.52005e-27	hand2	Chr01	FALSE	TRUE	FALSE	FALSE
gene21413	895.164	-4.70671	0.414719	-11.3491	7.48953e-30	8.9996e-27	pou2f3	Chr07	FALSE	FALSE	FALSE	FALSE
gene20062	779.187	-4.51794	0.398641	-11.3334	8.97001e-30	1.01445e-26	erich3	Chr04	FALSE	FALSE	FALSE	FALSE
gene30962	2259.03	-5.07352	0.450046	-11.2733	1.77692e-29	1.89795e-26	ak1	Chr08	TRUE	FALSE	TRUE	TRUE
gene24012	5708.6	-3.85393	0.346363	-11.1269	9.28484e-29	9.39529e-26	scn5a	Chr06	FALSE	FALSE	FALSE	FALSE
gene23070	1607.28	-4.12675	0.373699	-11.043	2.37014e-28	2.27841e-25	gas2l2	Chr02	TRUE	FALSE	FALSE	FALSE
gene25662	660.794	-4.87605	0.44209	-11.0295	2.75249e-28	2.51997e-25	LOC101733376	Chr06	FALSE	FALSE	FALSE	FALSE
gene21795	647.687	-6.47201	0.589573	-10.9775	4.90563e-28	4.28707e-25	ddc	Chr06	FALSE	FALSE	FALSE	FALSE
gene30617	877.669	-4.82976	0.440255	-10.9704	5.30578e-28	4.43517e-25	cldn34	Chr02	FALSE	FALSE	FALSE	FALSE
gene2350	418.064	-5.46835	0.502005	-10.893	1.24469e-27	9.97101e-25	rgs14	Chr03	TRUE	TRUE	FALSE	TRUE
gene28306	504.902	-4.62384	0.42792	-10.8054	3.24597e-27	2.49628e-24	LOC101732592	Chr05	FALSE	FALSE	FALSE	FALSE
gene26632	875.635	-5.4372	0.506873	-10.7269	7.607e-27	5.62508e-24	th	Chr04	FALSE	FALSE	FALSE	FALSE
gene16423	750.631	-4.74155	0.444251	-10.6731	1.35983e-26	9.68301e-24	LOC100493285	Chr07	FALSE	FALSE	FALSE	FALSE
gene29168	1312.19	-4.35258	0.409144	-10.6382	1.97819e-26	1.35831e-23	nwd1	Chr01	FALSE	FALSE	FALSE	FALSE
gene31040	1984.79	-5.76622	0.542583	-10.6274	2.22329e-26	1.47396e-23	dbh	scaffold_371	TRUE	FALSE	FALSE	FALSE
gene7936	450.766	-6.02798	0.569574	-10.5833	3.56105e-26	2.28216e-23	trpv1-like.1	Chr02	FALSE	FALSE	FALSE	FALSE
gene7849	749.187	-4.95189	0.468108	-10.5785	3.74829e-26	2.32466e-23	ccdc27	Chr07	FALSE	FALSE	FALSE	FALSE
gene19126	453.116	-4.51106	0.432382	-10.4331	1.75173e-25	1.02057e-22	arl11	Chr02	FALSE	FALSE	FALSE	FALSE
gene6484	812.17	-4.24726	0.40706	-10.434	1.73441e-25	1.02057e-22	foxa1	Chr08	FALSE	TRUE	FALSE	TRUE
gene16345	384.911	-4.69565	0.450259	-10.4288	1.83225e-25	1.03608e-22	fam166b	scaffold_138	FALSE	FALSE	FALSE	FALSE
gene32582	552.142	-4.21933	0.407325	-10.3586	3.82397e-25	2.10056e-22	LOC100497171	Chr05	FALSE	FALSE	FALSE	FALSE
gene33648	607.216	-5.10948	0.494594	-10.3307	5.12101e-25	2.73491e-22	cald1	Chr03	TRUE	FALSE	FALSE	FALSE
gene27213	801.915	-4.37583	0.423763	-10.3261	5.36862e-25	2.78965e-22	LOC101733785	Chr01	FALSE	FALSE	FALSE	FALSE
gene32656	482.531	-4.58141	0.443836	-10.3223	5.58661e-25	2.82653e-22	vwde	Chr06	FALSE	FALSE	FALSE	FALSE
gene18111	388.601	-4.86704	0.471972	-10.3121	6.21083e-25	3.06178e-22	LOC101734744	Chr02	FALSE	FALSE	FALSE	FALSE
gene3563	716.307	-4.18439	0.40744	-10.27	9.62531e-25	4.62641e-22	adora2a	Chr01	TRUE	FALSE	FALSE	FALSE
gene19846	417.683	-5.62061	0.552813	-10.1673	2.77495e-24	1.27027e-21	lrrd1	Chr06	FALSE	FALSE	FALSE	FALSE
gene25211	747.59	-4.59944	0.452346	-10.168	2.75621e-24	1.27027e-21	als2cr12	Chr09	FALSE	FALSE	FALSE	FALSE
gene6602	1170.84	-4.93787	0.486532	-10.1491	3.34418e-24	1.46125e-21	LOC100495370	Chr04	FALSE	FALSE	FALSE	FALSE
gene608	356.142	-4.53739	0.446997	-10.1508	3.28561e-24	1.46125e-21	slc35g2	Chr05	FALSE	FALSE	FALSE	FALSE
gene27161	2495.63	-3.76019	0.37081	-10.1405	3.65322e-24	1.56082e-21	tusc5	Chr02	FALSE	FALSE	FALSE	FALSE
gene19205	443.08	-5.32837	0.526619	-10.1181	4.59417e-24	1.92016e-21	LOC105946425	Chr01	FALSE	FALSE	FALSE	FALSE
gene30541	1039.44	-4.50598	0.445775	-10.1082	5.0803e-24	2.07817e-21	c1orf158	Chr07	FALSE	FALSE	FALSE	FALSE
gene6586	582.945	-5.1648	0.517813	-9.97426	1.9757e-23	7.9135e-21	LOC100497800	Chr10	FALSE	FALSE	FALSE	FALSE
gene27482	445.459	-4.35454	0.436863	-9.96776	2.10936e-23	8.27645e-21	fam179a	Chr05	FALSE	FALSE	FALSE	FALSE
gene5520	983.537	-4.87764	0.492179	-9.9103	3.75525e-23	1.44397e-20	wfdc2	Chr04	FALSE	FALSE	FALSE	FALSE
gene1729	484.428	-4.24304	0.429719	-9.87399	5.39742e-23	2.03472e-20	ccdc69	Chr03	TRUE	FALSE	FALSE	FALSE
gene16633	1599.71	-4.1318	0.420101	-9.83525	7.93668e-23	2.93444e-20	tekt3	Chr10	TRUE	FALSE	TRUE	FALSE
gene26777	788.78	-4.29448	0.440773	-9.74307	1.97495e-22	7.16421e-20	hgf	Chr03	FALSE	FALSE	FALSE	FALSE
gene17882	742.143	-3.91153	0.403174	-9.70185	2.96086e-22	1.04925e-19	LOC101730828	Chr01	FALSE	FALSE	FALSE	FALSE
gene8049	874.375	-4.16517	0.429379	-9.70045	3.00161e-22	1.04925e-19	LOC105947030	scaffold_87	FALSE	FALSE	FALSE	FALSE
gene18898	254.949	-5.58179	0.577899	-9.65876	4.51311e-22	1.54945e-19	LOC101733849	Chr01	FALSE	FALSE	FALSE	FALSE
gene28707	312.373	-4.43068	0.459239	-9.64787	5.01862e-22	1.69277e-19	cfap58	scaffold_438	FALSE	FALSE	TRUE	FALSE
gene3914	498.571	-4.48351	0.465163	-9.63859	5.49357e-22	1.82102e-19	abcc3	Chr10	FALSE	FALSE	FALSE	FALSE
gene292	1105.86	-4.09371	0.426018	-9.60925	7.30793e-22	2.38139e-19	slc13a5	Chr02	FALSE	FALSE	FALSE	FALSE
gene27852	834.209	-3.9024	0.406303	-9.60466	7.64114e-22	2.40834e-19	rab28	Chr01	TRUE	FALSE	TRUE	FALSE
gene25109	4512.86	-3.90044	0.406064	-9.60546	7.58173e-22	2.40834e-19	LOC100486760	Chr06	FALSE	FALSE	FALSE	FALSE
gene5055	891.46	-3.83579	0.399485	-9.60184	7.85311e-22	2.43522e-19	frmpd2	Chr07	FALSE	FALSE	FALSE	FALSE
gene4065	975.173	-3.87233	0.406011	-9.53751	1.463e-21	4.46471e-19	ccdc176	Chr08	FALSE	FALSE	FALSE	FALSE
gene3101	726.346	-4.67707	0.49055	-9.53434	1.50841e-21	4.53137e-19	kiaa0895	Chr06	FALSE	FALSE	FALSE	FALSE
gene23387	525.833	-4.2299	0.443806	-9.53095	1.55855e-21	4.60995e-19	cdkl2	Chr01	TRUE	FALSE	FALSE	FALSE
gene100	2365.83	-3.47674	0.364983	-9.52577	1.63823e-21	4.77222e-19	enpp2	Chr06	FALSE	FALSE	FALSE	FALSE
gene4001	526.733	-4.01414	0.421617	-9.52084	1.71787e-21	4.92953e-19	LOC100497775	Chr04	FALSE	FALSE	FALSE	FALSE
gene16659	731.204	-3.92276	0.412751	-9.50394	2.02098e-21	5.71402e-19	eef2k	Chr09	FALSE	FALSE	FALSE	FALSE
gene22011	2562.46	-3.3622	0.354981	-9.4715	2.75847e-21	7.68613e-19	bcam	Chr07	FALSE	FALSE	FALSE	FALSE
gene26964	1931.99	-3.8798	0.40987	-9.46591	2.91012e-21	7.99286e-19	slc2a12	Chr05	FALSE	FALSE	FALSE	FALSE
gene24328	1585.71	-3.55201	0.37688	-9.42477	4.31035e-21	1.16719e-18	tet2	Chr01	FALSE	FALSE	FALSE	TRUE
gene25394	925.139	-3.63311	0.385614	-9.42161	4.4421e-21	1.18617e-18	LOC100158544	Chr04	FALSE	FALSE	FALSE	FALSE
gene23026	878.933	-3.87146	0.413184	-9.36983	7.26507e-21	1.9134e-18	znf385a	Chr02	FALSE	FALSE	FALSE	FALSE
gene32603	647.725	-4.17981	0.446681	-9.35749	8.16567e-21	2.12153e-18	ano8	Chr01	FALSE	FALSE	FALSE	FALSE
gene25786	1289.79	-3.88303	0.417378	-9.30339	1.36038e-20	3.48728e-18	pacrg	Chr05	FALSE	FALSE	TRUE	FALSE
gene6565	4210.49	-3.2979	0.356023	-9.26317	1.98455e-20	5.02039e-18	sytl1	Chr02	FALSE	FALSE	FALSE	FALSE
gene24881	1695.77	-3.35197	0.363255	-9.22759	2.76793e-20	6.82259e-18	pde4c	Chr01	FALSE	FALSE	TRUE	FALSE
gene24054	819.18	-3.62252	0.392542	-9.22835	2.74827e-20	6.82259e-18	pde7b	Chr05	FALSE	FALSE	FALSE	FALSE
gene20296	663.352	-3.61996	0.392654	-9.21922	2.99265e-20	7.28312e-18	nek6	scaffold_22	TRUE	TRUE	FALSE	TRUE
gene26502	1006.26	-4.31568	0.469528	-9.19154	3.87259e-20	9.25644e-18	dcdc2b	Chr02	TRUE	FALSE	FALSE	FALSE
gene27811	2517.46	-3.31801	0.361014	-9.19079	3.89978e-20	9.25644e-18	ksr1	Chr02	FALSE	FALSE	FALSE	FALSE
gene18030	217.853	-4.90369	0.534116	-9.18095	4.27324e-20	1.00192e-17	lrriq3	Chr04	FALSE	FALSE	FALSE	FALSE
gene465	472.5	-3.92581	0.429478	-9.14089	6.19432e-20	1.43484e-17	tmem38a	Chr01	FALSE	TRUE	FALSE	FALSE
gene32289	252.571	-5.52146	0.60809	-9.08002	1.08555e-19	2.48462e-17	pp2d1	Chr06	FALSE	FALSE	FALSE	FALSE
gene23441	220.946	-6.53182	0.720443	-9.06639	1.23027e-19	2.78272e-17	smpx	Chr02	FALSE	FALSE	FALSE	FALSE
gene32092	261.151	-5.18823	0.576146	-9.00506	2.15544e-19	4.81867e-17	calb2	Chr04	TRUE	FALSE	FALSE	FALSE
gene4791	1056.84	-4.16312	0.46333	-8.98523	2.582e-19	5.70592e-17	c1orf194	Chr02	FALSE	FALSE	FALSE	FALSE
gene817	178.993	-5.39113	0.600548	-8.97703	2.78186e-19	6.07774e-17	ucma	Chr03	TRUE	FALSE	FALSE	FALSE
gene28638	660.227	-5.16031	0.576836	-8.94589	3.68968e-19	7.97054e-17	spats1	Chr05	FALSE	FALSE	FALSE	FALSE
gene8156	191.913	-4.70042	0.52579	-8.93972	3.90152e-19	8.33452e-17	ttll2	Chr05	FALSE	FALSE	FALSE	FALSE
gene30684	186.737	-5.49514	0.616263	-8.91687	4.79673e-19	1.01343e-16	LOC100488087	Chr03	FALSE	FALSE	FALSE	FALSE
gene8486	327.161	-4.52224	0.507459	-8.91154	5.03304e-19	1.0518e-16	mtus2	Chr02	TRUE	FALSE	FALSE	FALSE
gene17455	1839.34	-3.32493	0.373592	-8.8999	5.5898e-19	1.15559e-16	ereg	scaffold_51	FALSE	FALSE	FALSE	TRUE
gene7084	226.014	-6.46999	0.727123	-8.89806	5.68299e-19	1.16235e-16	spata45	Chr05	FALSE	FALSE	FALSE	FALSE
gene18159	428.482	-4.31121	0.48489	-8.89111	6.0501e-19	1.21166e-16	gpr119	Chr05	FALSE	FALSE	FALSE	FALSE
gene29342	2491.38	-3.76101	0.422994	-8.8914	6.03461e-19	1.21166e-16	iqca1	Chr09	FALSE	FALSE	FALSE	FALSE
gene32992	1245.11	-3.49229	0.393467	-8.87567	6.95124e-19	1.37778e-16	LOC100487395	Chr02	FALSE	FALSE	FALSE	FALSE
gene7820	1497.06	-3.34723	0.377883	-8.85784	8.15784e-19	1.60043e-16	h1f0	Chr04	TRUE	TRUE	FALSE	FALSE
gene20690	248.743	-4.74518	0.537089	-8.83499	1.00104e-18	1.94405e-16	c4h3orf84	Chr04	FALSE	FALSE	FALSE	FALSE
gene30074	402.302	-4.24798	0.483637	-8.7834	1.58603e-18	3.02844e-16	rai14	Chr01	TRUE	TRUE	FALSE	FALSE
gene7041	268.835	-4.45229	0.506921	-8.78299	1.59186e-18	3.02844e-16	gyg2	Chr02	FALSE	FALSE	FALSE	FALSE
gene33668	245.658	-4.30955	0.490728	-8.78195	1.60668e-18	3.02844e-16	erich6	Chr05	FALSE	FALSE	FALSE	FALSE
gene1662	592.846	-3.68581	0.419989	-8.77598	1.69424e-18	3.16247e-16	atp1b4	Chr08	FALSE	TRUE	FALSE	FALSE
gene19723	632.897	-3.43824	0.391856	-8.77424	1.72062e-18	3.18082e-16	LOC100498463	Chr04	FALSE	FALSE	FALSE	FALSE
gene532	336.694	-3.78947	0.43194	-8.77314	1.73746e-18	3.18138e-16	met	Chr03	FALSE	FALSE	TRUE	TRUE
gene30692	481.066	-3.83647	0.439151	-8.73611	2.41269e-18	4.37608e-16	drc1	scaffold_482	TRUE	FALSE	TRUE	FALSE
gene13258	239.109	-4.70864	0.540312	-8.71466	2.91645e-18	5.24034e-16	Xetrov90003673m.g	Chr01	FALSE	FALSE	FALSE	FALSE
gene25148	1749.78	-3.26403	0.37489	-8.70662	3.13064e-18	5.57311e-16	LOC100496327	Chr03	FALSE	FALSE	FALSE	FALSE
gene34063	1122.41	-4.54898	0.523333	-8.69231	3.55139e-18	6.26413e-16	elovl2	Chr06	FALSE	FALSE	FALSE	FALSE
gene6481	2146.81	3.11474	0.358771	8.68171	3.89867e-18	6.81416e-16	LOC100488610	Chr01	FALSE	FALSE	FALSE	FALSE
gene24264	408.578	-3.9648	0.457424	-8.66767	4.41043e-18	7.58565e-16	LOC100491385	Chr03	FALSE	FALSE	FALSE	FALSE
gene22666	1513.39	-3.53693	0.40807	-8.66745	4.41898e-18	7.58565e-16	LOC100490391	Chr04	FALSE	FALSE	FALSE	FALSE
gene5508	262.601	-5.52773	0.641663	-8.6147	7.01247e-18	1.19311e-15	tm4sf18	Chr05	FALSE	FALSE	FALSE	FALSE
gene27351	570.482	-3.39322	0.395681	-8.57565	9.85299e-18	1.6617e-15	ldlrad1	Chr04	FALSE	FALSE	FALSE	FALSE
gene5885	432.548	-4.18011	0.487772	-8.56982	1.03651e-17	1.73286e-15	tbata	Chr07	FALSE	FALSE	FALSE	FALSE
gene33628	991.028	-3.42436	0.400163	-8.55741	1.15427e-17	1.9131e-15	LOC105947426	Chr05	FALSE	FALSE	FALSE	FALSE
gene33792	1004.16	-3.53355	0.413155	-8.55259	1.20355e-17	1.97773e-15	zfpm1	Chr04	FALSE	FALSE	FALSE	FALSE
gene16364	2425.32	-3.83197	0.448969	-8.53506	1.40082e-17	2.28239e-15	stmn1	Chr02	TRUE	FALSE	FALSE	TRUE
gene21667	1594.31	-3.12088	0.366219	-8.52189	1.56966e-17	2.53599e-15	fam83b	Chr05	FALSE	FALSE	FALSE	FALSE
gene20206	741.259	-3.23683	0.380048	-8.51691	1.63861e-17	2.62532e-15	cep104	Chr07	TRUE	FALSE	TRUE	FALSE
gene33942	466.451	-3.89264	0.45716	-8.51483	1.6684e-17	2.65096e-15	LOC100488736	Chr08	FALSE	FALSE	FALSE	FALSE
gene6309	1018.01	-3.52903	0.415626	-8.49088	2.05082e-17	3.23188e-15	LOC100497696	Chr04	FALSE	FALSE	FALSE	FALSE
gene21485	3646.31	-3.08929	0.365269	-8.45757	2.73013e-17	4.26743e-15	dnah6	Chr01	TRUE	FALSE	TRUE	FALSE
gene1706	590.92	-3.55467	0.420356	-8.45632	2.75955e-17	4.27864e-15	LOC100491286	Chr07	FALSE	FALSE	FALSE	FALSE
gene26778	153.989	-4.93677	0.584002	-8.45333	2.831e-17	4.35431e-15	sv2b	Chr03	FALSE	FALSE	FALSE	FALSE
gene8110	10500.9	-3.26664	0.387209	-8.43637	3.27342e-17	4.99483e-15	ctbs	Chr04	FALSE	FALSE	FALSE	FALSE
gene3947	1349.9	-3.99424	0.4742	-8.42312	3.66584e-17	5.54956e-15	omp	scaffold_414	FALSE	FALSE	FALSE	FALSE
gene4039	393.153	-4.25025	0.505187	-8.41321	3.98928e-17	5.99203e-15	pip5kl1	Chr08	FALSE	FALSE	FALSE	FALSE
gene22621	698.48	-3.52097	0.419642	-8.39042	4.84422e-17	7.21976e-15	c9orf135	Chr01	FALSE	FALSE	FALSE	FALSE
gene2485	3587	-3.03836	0.362572	-8.38002	5.29192e-17	7.82634e-15	cotl1	Chr04	TRUE	FALSE	FALSE	FALSE
gene3608	1473.19	-3.30737	0.394791	-8.37752	5.40535e-17	7.93307e-15	ccdc81	Chr02	TRUE	FALSE	FALSE	FALSE
gene33957	1552.35	-3.10359	0.371852	-8.34632	7.04214e-17	1.0257e-14	reps2	Chr02	FALSE	FALSE	FALSE	FALSE
gene20066	708.197	-3.39107	0.406431	-8.34353	7.21079e-17	1.04237e-14	heatr4	Chr08	FALSE	FALSE	FALSE	FALSE
gene33219	34930.8	-3.41586	0.409564	-8.34024	7.41392e-17	1.06373e-14	LOC394967	scaffold_229	FALSE	FALSE	FALSE	FALSE
gene26526	768.12	-3.41279	0.410367	-8.31643	9.065e-17	1.29099e-14	lpcat1	Chr06	FALSE	FALSE	FALSE	FALSE
gene18702	2107.44	-3.30555	0.398083	-8.30367	1.00945e-16	1.42703e-14	agtpbp1	Chr01	FALSE	TRUE	FALSE	FALSE
gene26510	1451.85	-3.13914	0.378263	-8.29884	1.05134e-16	1.47541e-14	ltbp1	Chr05	FALSE	FALSE	FALSE	FALSE
gene19970	3010.78	3.44137	0.41497	8.29307	1.10365e-16	1.53759e-14	pou5f3.1	Chr08	FALSE	FALSE	FALSE	FALSE
gene18930	205.592	-5.27932	0.637841	-8.27686	1.26468e-16	1.74926e-14	ube2u	Chr04	FALSE	FALSE	FALSE	FALSE
gene6273	1124.92	-3.26624	0.394881	-8.27145	1.32345e-16	1.81747e-14	LOC100492325	Chr07	FALSE	FALSE	FALSE	FALSE
gene26546	669.453	-4.18003	0.505578	-8.26782	1.36435e-16	1.86035e-14	arg1	Chr05	FALSE	FALSE	FALSE	FALSE
gene26066	266.411	-4.19015	0.508414	-8.24162	1.69895e-16	2.30028e-14	nxpe2	Chr07	FALSE	FALSE	FALSE	FALSE
gene20770	295.381	-3.75442	0.455931	-8.23464	1.80099e-16	2.42139e-14	stpg2	Chr01	FALSE	FALSE	FALSE	FALSE
gene3220	384.488	-3.93111	0.477561	-8.23165	1.84654e-16	2.46538e-14	vstm5	Chr02	FALSE	FALSE	FALSE	FALSE
gene18837	417.526	-3.77544	0.460874	-8.1919	2.57126e-16	3.40931e-14	tlx3	Chr03	FALSE	TRUE	FALSE	FALSE
gene21384	240.3	-4.53472	0.554224	-8.18212	2.78899e-16	3.67268e-14	grik5	Chr07	FALSE	FALSE	FALSE	FALSE
gene5430	2013.46	-3.01774	0.369629	-8.16424	3.23466e-16	4.23058e-14	wdr49	Chr05	FALSE	FALSE	FALSE	FALSE
gene2600	318.378	-4.03443	0.494261	-8.16254	3.28065e-16	4.26174e-14	wdr93	Chr03	FALSE	FALSE	FALSE	FALSE
gene19677	365.043	-3.93285	0.483067	-8.14142	3.90657e-16	5.04078e-14	ccdc105	Chr08	FALSE	FALSE	FALSE	FALSE
gene34082	232.093	-3.92686	0.483213	-8.12656	4.41649e-16	5.66076e-14	rgs22	Chr06	FALSE	FALSE	FALSE	FALSE
gene16677	407.995	-3.9669	0.488235	-8.12498	4.47435e-16	5.69694e-14	efhb	Chr06	FALSE	FALSE	FALSE	FALSE
gene28743	1683.72	-3.58485	0.441583	-8.11817	4.73251e-16	5.986e-14	lrrc18	Chr07	FALSE	FALSE	FALSE	FALSE
gene28300	445.734	-3.78734	0.467885	-8.0946	5.74523e-16	7.21946e-14	ppp1r36	Chr08	FALSE	FALSE	FALSE	FALSE
gene6286	1646.13	3.18382	0.394116	8.07838	6.56313e-16	8.19368e-14	gpnmb	Chr06	FALSE	FALSE	FALSE	TRUE
gene6205	732.416	-3.72932	0.46386	-8.03976	9.00177e-16	1.11657e-13	btbd11	Chr03	FALSE	FALSE	FALSE	FALSE
gene27564	247.888	-4.17832	0.523947	-7.97469	1.52762e-15	1.8827e-13	LOC100496010	Chr07	FALSE	FALSE	FALSE	FALSE
gene26195	1604.04	-3.15554	0.39609	-7.96673	1.62925e-15	1.98252e-13	armc3	Chr06	FALSE	FALSE	FALSE	FALSE
gene24268	136.977	-4.56919	0.573518	-7.96696	1.62629e-15	1.98252e-13	LOC101731705	scaffold_1944	FALSE	FALSE	FALSE	FALSE
gene20137	583.707	-4.38231	0.55015	-7.96566	1.64339e-15	1.98716e-13	LOC733474	scaffold_217	FALSE	FALSE	FALSE	FALSE
gene18813	220.382	-4.33092	0.546009	-7.93195	2.15724e-15	2.59219e-13	gfy	Chr07	FALSE	FALSE	FALSE	FALSE
gene26754	618.726	-3.29199	0.41608	-7.91192	2.53452e-15	3.02663e-13	cdhr3	Chr03	FALSE	FALSE	FALSE	FALSE
gene30416	7005.44	-2.82793	0.35799	-7.89947	2.80087e-15	3.30365e-13	hmha1	Chr01	FALSE	FALSE	FALSE	FALSE
gene5220	4337.31	-2.84774	0.360482	-7.89981	2.79336e-15	3.30365e-13	nkx2-5	Chr03	FALSE	TRUE	FALSE	FALSE
gene30879	324.755	-3.50511	0.444405	-7.8872	3.09038e-15	3.6229e-13	LOC101734576	Chr03	FALSE	FALSE	FALSE	FALSE
gene17424	131.491	-4.845	0.61546	-7.87217	3.4855e-15	4.06135e-13	LOC105948016	Chr07	FALSE	FALSE	FALSE	FALSE
gene9713	137.022	-4.46672	0.569956	-7.83695	4.61626e-15	5.34651e-13	Xetrov90001162m.g	Chr01	FALSE	FALSE	FALSE	FALSE
gene5222	121.744	-6.14872	0.784677	-7.83599	4.65174e-15	5.35298e-13	igfbpl1	Chr01	FALSE	FALSE	FALSE	FALSE
gene20781	238.156	-3.65983	0.467096	-7.83529	4.67752e-15	5.35298e-13	meis2	Chr08	FALSE	FALSE	FALSE	TRUE
gene17987	341.614	-4.57876	0.584669	-7.83137	4.82581e-15	5.49e-13	sipa1	Chr04	FALSE	FALSE	FALSE	TRUE
gene26033	254.66	-4.11994	0.526673	-7.82259	5.17492e-15	5.85253e-13	lmntd2	Chr04	FALSE	FALSE	FALSE	FALSE
gene2433	295.359	-3.78905	0.485509	-7.80428	5.98406e-15	6.72805e-13	LOC100487502	Chr04	FALSE	FALSE	FALSE	FALSE
gene176	600.386	3.36532	0.432077	7.7887	6.77033e-15	7.56781e-13	guf1	Chr01	FALSE	FALSE	FALSE	FALSE
gene25390	749.079	-3.27236	0.420809	-7.77635	7.46446e-15	8.29547e-13	wdr38	Chr08	FALSE	FALSE	FALSE	FALSE
gene1118	278.461	-4.7687	0.614004	-7.76657	8.06406e-15	8.91032e-13	LOC100493805	Chr07	FALSE	FALSE	FALSE	FALSE
gene26514	117.994	-4.81954	0.623798	-7.72613	1.10863e-14	1.21797e-12	LOC101730339	Chr01	FALSE	FALSE	FALSE	FALSE
gene6522	1241.07	-2.85583	0.369686	-7.72501	1.11842e-14	1.22174e-12	efcab5	Chr02	FALSE	FALSE	FALSE	FALSE
gene32330	377.243	-3.71297	0.480973	-7.71971	1.16598e-14	1.26651e-12	mamdc2	Chr01	FALSE	FALSE	FALSE	FALSE
gene7225	2626.2	-2.70958	0.351042	-7.71868	1.1754e-14	1.26957e-12	nedd9	Chr06	TRUE	TRUE	FALSE	TRUE
gene32643	246.302	-3.73995	0.484744	-7.71531	1.20685e-14	1.29626e-12	arhgef4	Chr05	FALSE	FALSE	FALSE	FALSE
gene19617	228.625	-4.16644	0.540723	-7.70531	1.30524e-14	1.39414e-12	LOC100494716	Chr07	FALSE	FALSE	FALSE	FALSE
gene17017	713.068	-3.22553	0.419041	-7.6974	1.3886e-14	1.47499e-12	prickle3	Chr08	TRUE	FALSE	FALSE	FALSE
gene8149	1831.74	3.53523	0.459841	7.68793	1.49534e-14	1.57964e-12	dctpp1	Chr09	FALSE	FALSE	FALSE	FALSE
gene19916	208.323	-4.61427	0.600443	-7.68478	1.5326e-14	1.61015e-12	c6orf118	Chr05	FALSE	FALSE	FALSE	FALSE
gene17412	2327.02	-2.88917	0.376267	-7.67852	1.60937e-14	1.68162e-12	dnah3	Chr09	TRUE	FALSE	TRUE	FALSE
gene6195	545.062	-3.48141	0.453555	-7.67583	1.64348e-14	1.70797e-12	aknad1	Chr04	FALSE	FALSE	FALSE	FALSE
gene5335	386.835	-3.3575	0.437513	-7.67406	1.66632e-14	1.7224e-12	LOC100490096	Chr03	FALSE	FALSE	FALSE	FALSE
gene5332	451.03	-3.17049	0.413576	-7.66605	1.77377e-14	1.82366e-12	lrrc34	scaffold_112	FALSE	FALSE	FALSE	FALSE
gene32406	105.608	-5.45179	0.71171	-7.66014	1.85737e-14	1.89946e-12	LOC101730712	Chr01	FALSE	FALSE	FALSE	FALSE
gene8299	3022.53	-3.18024	0.415658	-7.65111	1.99257e-14	2.01627e-12	mmp14	Chr01	TRUE	FALSE	FALSE	FALSE
gene2408	192.111	-3.71423	0.485426	-7.6515	1.98648e-14	2.01627e-12	c14orf79	Chr08	FALSE	FALSE	FALSE	FALSE
gene27516	256.116	-4.18387	0.547467	-7.64224	2.13478e-14	2.14886e-12	pcdhgc4	Chr03	FALSE	FALSE	FALSE	FALSE
gene8118	376.633	-4.51452	0.59175	-7.6291	2.36392e-14	2.36712e-12	tmprss9	Chr01	FALSE	FALSE	FALSE	FALSE
gene21436	264.152	-3.93059	0.515583	-7.62359	2.46722e-14	2.45776e-12	aifm3	Chr01	FALSE	FALSE	FALSE	FALSE
gene4940	6102.68	-3.03641	0.399334	-7.60368	2.87821e-14	2.85239e-12	LOC101730741	Chr06	FALSE	FALSE	FALSE	FALSE
gene1803	1706.09	-3.39324	0.448642	-7.56336	3.92793e-14	3.87274e-12	LOC100145541	Chr10	FALSE	FALSE	FALSE	FALSE
gene18547	236.318	-3.75225	0.496462	-7.55799	4.09353e-14	4.01542e-12	LOC105945215	Chr10	FALSE	FALSE	FALSE	FALSE
gene16782	1053.64	-3.0988	0.410147	-7.55533	4.17796e-14	4.07743e-12	ppil6	Chr05	FALSE	FALSE	FALSE	FALSE
gene32386	2499.44	-2.71524	0.359541	-7.55198	4.28702e-14	4.16274e-12	itga3	Chr10	FALSE	FALSE	FALSE	FALSE
gene30624	198.741	3.95603	0.524615	7.54081	4.67045e-14	4.51227e-12	sag	Chr05	FALSE	FALSE	TRUE	FALSE
gene5480	1114.56	-3.75685	0.498384	-7.53806	4.76999e-14	4.58539e-12	hyal4	Chr03	FALSE	FALSE	FALSE	FALSE
gene4983	187.741	-4.00257	0.531156	-7.53558	4.86152e-14	4.65013e-12	tppp3	Chr04	TRUE	FALSE	FALSE	FALSE
gene3745	231.334	-4.52021	0.599984	-7.53389	4.92499e-14	4.68752e-12	LOC100487393	Chr03	FALSE	FALSE	FALSE	FALSE
gene5861	1774.07	-2.97917	0.396573	-7.51229	5.8101e-14	5.50271e-12	nr2f5	Chr08	FALSE	FALSE	FALSE	FALSE
gene27408	1459.94	-2.70151	0.359694	-7.51057	5.88683e-14	5.54805e-12	cfap70	Chr09	FALSE	FALSE	FALSE	FALSE
gene2739	185.974	4.38332	0.584068	7.50482	6.15129e-14	5.76901e-12	LOC100486129	Chr05	FALSE	FALSE	FALSE	FALSE
gene2460	193.983	-4.43043	0.591055	-7.4958	6.58959e-14	6.15007e-12	gal3st4-like.1	scaffold_48	FALSE	FALSE	FALSE	FALSE
gene1990	4827.38	-3.04039	0.405747	-7.49332	6.71553e-14	6.23734e-12	mapk12-like.1	Chr04	FALSE	FALSE	FALSE	FALSE
gene27953	136.445	-7.37994	0.985743	-7.48668	7.0639e-14	6.52935e-12	dthd1	Chr01	FALSE	FALSE	FALSE	FALSE
gene5412	358.595	-3.14355	0.420738	-7.47151	7.92816e-14	7.29315e-12	slc25a42	Chr01	FALSE	FALSE	FALSE	FALSE
gene23996	231.124	-4.30231	0.576324	-7.46508	8.32477e-14	7.62153e-12	LOC108647451	Chr04	FALSE	FALSE	FALSE	FALSE
gene26907	232.653	-3.75464	0.503714	-7.45392	9.06039e-14	8.25569e-12	c7h11orf63	Chr07	FALSE	FALSE	FALSE	FALSE
gene25153	364.366	-4.03124	0.542387	-7.43241	1.06638e-13	9.6709e-12	ccdc153	Chr07	FALSE	FALSE	FALSE	FALSE
gene18773	1124.93	-3.17611	0.428251	-7.41648	1.20274e-13	1.08563e-11	fam81b	Chr01	FALSE	FALSE	FALSE	FALSE
gene8510	586.569	-3.38488	0.457327	-7.40144	1.34717e-13	1.21031e-11	LOC100493055	Chr05	FALSE	FALSE	FALSE	FALSE
gene23328	196.447	-5.70954	0.77153	-7.40028	1.35894e-13	1.21521e-11	LOC101730430	scaffold_320	FALSE	FALSE	FALSE	FALSE
gene5607	514.735	-3.30322	0.446639	-7.39573	1.40629e-13	1.25173e-11	efcab12	Chr04	FALSE	FALSE	FALSE	FALSE
gene22825	520.985	-3.30329	0.446754	-7.39397	1.42512e-13	1.26264e-11	slitrk6	Chr02	FALSE	FALSE	FALSE	FALSE
gene29401	148.952	4.99739	0.675949	7.39314	1.434e-13	1.26468e-11	fam73a	Chr04	FALSE	FALSE	FALSE	FALSE
gene20632	358.271	-3.16445	0.428413	-7.38643	1.50818e-13	1.32403e-11	LOC108646160	Chr03	FALSE	FALSE	FALSE	FALSE
gene1688	2029.57	-3.57061	0.483445	-7.38577	1.51573e-13	1.32461e-11	ca2	Chr06	FALSE	FALSE	FALSE	FALSE
gene18467	179.27	-4.84948	0.657345	-7.37738	1.61437e-13	1.40443e-11	LOC100495274	Chr06	FALSE	FALSE	FALSE	FALSE
gene641	550.508	-3.18064	0.431185	-7.37651	1.62498e-13	1.40729e-11	aadac	Chr05	FALSE	FALSE	FALSE	FALSE
gene28755	810.096	-3.07016	0.416394	-7.37322	1.66556e-13	1.43596e-11	LOC100486867	scaffold_438	FALSE	FALSE	FALSE	FALSE
gene7440	843.34	-2.99057	0.405796	-7.36963	1.71097e-13	1.46201e-11	ccdc33	Chr03	FALSE	FALSE	FALSE	FALSE
gene21398	437.323	-3.85895	0.523607	-7.36994	1.70704e-13	1.46201e-11	c10orf107	Chr07	FALSE	FALSE	FALSE	FALSE
gene25804	10629.4	-2.76343	0.37513	-7.36659	1.75053e-13	1.48919e-11	sgk3	Chr06	FALSE	FALSE	FALSE	FALSE
gene16155	277.383	-3.45947	0.470148	-7.35826	1.86326e-13	1.5781e-11	usp2	Chr07	TRUE	FALSE	FALSE	TRUE
gene8314	1931.35	-3.01006	0.409979	-7.34199	2.10447e-13	1.77458e-11	ift88	Chr02	TRUE	FALSE	TRUE	FALSE
gene20411	1328.64	-2.91619	0.397676	-7.33309	2.24913e-13	1.88829e-11	cdrt1	Chr10	FALSE	FALSE	FALSE	FALSE
gene33727	1534.99	-2.70182	0.368915	-7.32369	2.41251e-13	2.00839e-11	palld	Chr01	TRUE	FALSE	FALSE	FALSE
gene5776	679.999	-2.89737	0.395618	-7.32365	2.41308e-13	2.00839e-11	cfap69	Chr06	FALSE	FALSE	TRUE	FALSE
gene5875	376.883	-3.57227	0.488168	-7.3177	2.52254e-13	2.09045e-11	ppard	Chr02	FALSE	TRUE	FALSE	FALSE
gene20723	467.844	-2.98853	0.408596	-7.31413	2.59045e-13	2.13751e-11	atp11a	Chr02	FALSE	FALSE	FALSE	FALSE
gene7964	187.516	-4.14468	0.566927	-7.31077	2.65609e-13	2.18231e-11	tex36	Chr07	FALSE	FALSE	FALSE	FALSE
gene1977	98.4127	-4.9234	0.675	-7.29393	3.01037e-13	2.46287e-11	gjb3	Chr02	FALSE	FALSE	FALSE	FALSE
gene19524	393.181	-3.15639	0.433127	-7.28744	3.15893e-13	2.57346e-11	plekhg2	Chr08	FALSE	FALSE	FALSE	FALSE
gene21655	175.894	-3.61793	0.496661	-7.28451	3.22853e-13	2.61906e-11	slc16a10	Chr05	FALSE	FALSE	FALSE	FALSE
gene5701	441.571	-3.47493	0.477095	-7.2835	3.25266e-13	2.62755e-11	ccdc17	Chr04	FALSE	FALSE	FALSE	FALSE
gene4405	1359.2	-2.81414	0.386905	-7.27346	3.50392e-13	2.81868e-11	tekt4	Chr09	TRUE	FALSE	TRUE	FALSE
gene23845	272.639	-3.59998	0.495098	-7.27126	3.56158e-13	2.85312e-11	c10orf67	Chr06	FALSE	FALSE	FALSE	FALSE
gene25580	1319.54	-3.55874	0.489726	-7.26679	3.68127e-13	2.93676e-11	fam92b	Chr04	TRUE	FALSE	TRUE	FALSE
gene5688	395.192	-3.0145	0.414977	-7.26426	3.75084e-13	2.97991e-11	dll4	Chr08	FALSE	FALSE	FALSE	FALSE
gene33865	4965.52	-3.14297	0.433501	-7.2502	4.16166e-13	3.29268e-11	cdc14a	Chr04	TRUE	TRUE	TRUE	TRUE
gene17630	1219.5	-2.82316	0.38977	-7.24313	4.38439e-13	3.45468e-11	scaper	Chr03	FALSE	FALSE	FALSE	FALSE
gene4148	2297.74	2.64694	0.36552	7.24159	4.43443e-13	3.47985e-11	haus5	scaffold_278	TRUE	FALSE	FALSE	TRUE
gene15937	424.859	-3.81687	0.527617	-7.23417	4.68384e-13	3.66063e-11	p2rx1	Chr02	FALSE	TRUE	FALSE	FALSE
gene25988	113.566	-4.65816	0.644268	-7.23017	4.82386e-13	3.7548e-11	c4orf22	Chr01	FALSE	FALSE	FALSE	FALSE
gene8287	1681.48	-3.3531	0.464511	-7.21855	5.25455e-13	4.07355e-11	LOC105945146	Chr07	FALSE	FALSE	FALSE	FALSE
gene10341	323.112	-3.29022	0.456012	-7.2152	5.38544e-13	4.15825e-11	Xetrov90005895m.g	Chr02	FALSE	FALSE	FALSE	FALSE
gene1930	483.603	-3.18532	0.441741	-7.21082	5.56163e-13	4.27711e-11	c10orf53	Chr07	FALSE	FALSE	FALSE	FALSE
gene28721	180.362	-3.6449	0.505753	-7.20689	5.7245e-13	4.38483e-11	mtmr7	Chr01	FALSE	FALSE	FALSE	FALSE
gene20014	111.987	-4.99152	0.694484	-7.18737	6.60489e-13	5.03911e-11	LOC101732585	scaffold_130	FALSE	FALSE	FALSE	FALSE
gene22014	260.064	-3.27775	0.45655	-7.17939	7.0023e-13	5.30024e-11	cngb1	Chr04	FALSE	FALSE	TRUE	FALSE
gene7895	261.973	-3.95184	0.550419	-7.17969	6.98707e-13	5.30024e-11	stom	scaffold_124	TRUE	FALSE	FALSE	FALSE
gene25801	465.111	3.02276	0.421721	7.16766	7.62909e-13	5.75204e-11	pcyox1l	Chr03	FALSE	FALSE	FALSE	FALSE
gene20863	1028.6	-3.10201	0.433038	-7.16335	7.87282e-13	5.91261e-11	fgf14	Chr02	FALSE	FALSE	FALSE	FALSE
gene2020	152.793	-5.02796	0.702197	-7.16032	8.04862e-13	6.02112e-11	LOC100497306	Chr01	FALSE	FALSE	FALSE	FALSE
gene6651	214.987	-3.70228	0.517162	-7.15885	8.13576e-13	6.06272e-11	tmem212	Chr05	FALSE	FALSE	FALSE	FALSE
gene1650	361.046	-3.46313	0.483803	-7.15813	8.17841e-13	6.07097e-11	cdc42ep3	Chr05	TRUE	FALSE	FALSE	FALSE
gene29185	300.055	-3.73171	0.522166	-7.14661	8.89501e-13	6.57752e-11	coro2a	Chr01	FALSE	FALSE	FALSE	FALSE
gene21315	1255.98	2.68887	0.37646	7.1425	9.16457e-13	6.75088e-11	nos1	Chr01	TRUE	TRUE	FALSE	FALSE
gene16082	683.356	-3.61427	0.506839	-7.131	9.96414e-13	7.28405e-11	rhobtb2	Chr03	TRUE	FALSE	FALSE	FALSE
gene16161	309.623	-3.20944	0.450068	-7.13101	9.96378e-13	7.28405e-11	stkld1	scaffold_371	FALSE	FALSE	FALSE	FALSE
gene2210	678.814	-3.51533	0.493191	-7.12774	1.02032e-12	7.43054e-11	kcnrg	Chr02	FALSE	FALSE	FALSE	FALSE
gene31604	493.54	-3.10827	0.437477	-7.10499	1.2033e-12	8.73005e-11	ntf4	Chr07	FALSE	FALSE	FALSE	FALSE
gene4665	900.191	3.21235	0.452456	7.09979	1.24943e-12	9.03065e-11	LOC100124771	Chr01	FALSE	FALSE	FALSE	FALSE
gene660	226.073	-3.32349	0.468241	-7.09781	1.26745e-12	9.12661e-11	dusp22a	Chr04	FALSE	FALSE	FALSE	FALSE
gene30060	1659.49	-2.57096	0.362589	-7.09057	1.33564e-12	9.58175e-11	stmnd1	Chr06	FALSE	FALSE	FALSE	FALSE
gene1315	464.285	-3.05912	0.431467	-7.09004	1.34075e-12	9.58265e-11	spata17	Chr05	FALSE	FALSE	FALSE	FALSE
gene555	2601.85	-3.04722	0.429985	-7.0868	1.37247e-12	9.77299e-11	krt12	scaffold_39	TRUE	FALSE	FALSE	FALSE
gene5297	228.977	-4.03845	0.570348	-7.08068	1.43449e-12	1.01769e-10	ret	Chr07	FALSE	FALSE	FALSE	FALSE
gene32278	5405.63	-2.9215	0.412805	-7.0772	1.47099e-12	1.03975e-10	eml6	Chr05	TRUE	FALSE	FALSE	FALSE
gene2427	418.641	-2.98357	0.422701	-7.05836	1.68481e-12	1.18653e-10	LOC100498004	Chr02	FALSE	FALSE	FALSE	FALSE
gene2612	1749.38	-2.85682	0.405028	-7.05338	1.74624e-12	1.2253e-10	spef1	Chr01	TRUE	FALSE	TRUE	FALSE
gene20464	226.85	-3.9919	0.566271	-7.04946	1.79614e-12	1.25573e-10	nek11	Chr06	FALSE	TRUE	FALSE	TRUE
gene4732	1954.33	-2.73477	0.388103	-7.04651	1.83464e-12	1.278e-10	wdr66	Chr01	TRUE	FALSE	TRUE	FALSE
gene32274	134.305	-4.63901	0.658553	-7.04425	1.86463e-12	1.2942e-10	arl11	Chr02	FALSE	FALSE	FALSE	FALSE
gene8357	228.633	-3.77902	0.536889	-7.03873	1.93999e-12	1.34166e-10	LOC100497254	Chr01	FALSE	FALSE	FALSE	FALSE
gene23259	879.169	-3.08516	0.438867	-7.02984	2.06768e-12	1.42485e-10	bcl2l14	scaffold_269	FALSE	FALSE	FALSE	FALSE
gene20465	21123.6	-2.40004	0.341457	-7.02883	2.08276e-12	1.43011e-10	LOC100498169	Chr05	FALSE	FALSE	FALSE	FALSE
gene30984	1000.17	-3.21418	0.457857	-7.02005	2.21784e-12	1.51745e-10	c2h3orf30	Chr02	FALSE	FALSE	FALSE	FALSE
gene1104	1446.33	2.90066	0.41344	7.01591	2.28462e-12	1.55759e-10	LOC100495740	Chr04	FALSE	FALSE	FALSE	FALSE
gene17208	280.932	3.00069	0.428494	7.00288	2.5076e-12	1.70357e-10	LOC108648036	Chr01	FALSE	FALSE	FALSE	FALSE
gene5469	1075.2	-2.74453	0.392254	-6.99682	2.61837e-12	1.77257e-10	map3k19	Chr09	FALSE	FALSE	FALSE	FALSE
gene3930	1558.57	-2.61456	0.374411	-6.98313	2.88665e-12	1.94732e-10	LOC100494072	Chr09	FALSE	FALSE	FALSE	FALSE
gene22048	297.631	-3.07728	0.441796	-6.96538	3.27512e-12	2.20166e-10	plp2	Chr08	FALSE	FALSE	FALSE	FALSE
gene31167	290.591	-3.27589	0.47079	-6.95828	3.44442e-12	2.3074e-10	LOC101730242	scaffold_169	FALSE	FALSE	FALSE	FALSE
gene16774	226.214	-3.4446	0.495109	-6.95727	3.4694e-12	2.31607e-10	tnfaip8l2	Chr08	FALSE	FALSE	FALSE	FALSE
gene16612	664.186	-3.40643	0.489675	-6.95651	3.48799e-12	2.32042e-10	tmc5	Chr09	FALSE	FALSE	FALSE	FALSE
gene5504	559.634	-3.48314	0.501017	-6.95213	3.598e-12	2.38535e-10	c2orf50	Chr05	FALSE	FALSE	FALSE	FALSE
gene27046	1630.07	-3.09849	0.446091	-6.94587	3.76136e-12	2.48508e-10	sulf1	Chr06	FALSE	FALSE	FALSE	FALSE
gene6046	943.476	-2.7681	0.398786	-6.94131	3.88479e-12	2.55784e-10	ttc23l	Chr01	TRUE	FALSE	FALSE	FALSE
gene28482	164.24	-4.33033	0.624023	-6.93939	3.93806e-12	2.57528e-10	phox2b	Chr01	FALSE	TRUE	FALSE	FALSE
gene780	641.539	-3.47842	0.501246	-6.93954	3.93391e-12	2.57528e-10	slc38a4	Chr03	FALSE	FALSE	FALSE	FALSE
gene19595	367.991	-2.99588	0.431776	-6.93851	3.96249e-12	2.58247e-10	apbb2	Chr01	FALSE	FALSE	FALSE	TRUE
gene21704	2649.11	-2.44562	0.352574	-6.93647	4.02015e-12	2.60241e-10	stard9	Chr08	TRUE	FALSE	FALSE	TRUE
gene1584	4840.76	-2.47293	0.356494	-6.93681	4.01057e-12	2.60241e-10	s100a11	scaffold_281	FALSE	FALSE	FALSE	FALSE
gene8035	1013.49	-3.11897	0.450943	-6.91655	4.62772e-12	2.98566e-10	pde4b	Chr04	TRUE	FALSE	FALSE	FALSE
gene31181	711.416	-2.94306	0.426645	-6.89816	5.26809e-12	3.37614e-10	cfap99	Chr01	FALSE	FALSE	FALSE	FALSE
gene23726	700.191	-2.95947	0.428995	-6.89862	5.25116e-12	3.37614e-10	LOC100490302	Chr02	FALSE	FALSE	FALSE	FALSE
gene7724	3130.23	-2.8486	0.413656	-6.8864	5.72217e-12	3.65497e-10	ak7	Chr08	FALSE	FALSE	TRUE	FALSE
gene26745	88.7428	-6.39226	0.929385	-6.87794	6.07222e-12	3.85559e-10	LOC100486035	Chr01	FALSE	FALSE	FALSE	FALSE
gene30934	864.785	2.63405	0.382976	6.87785	6.07637e-12	3.85559e-10	gk5	Chr05	FALSE	FALSE	FALSE	FALSE
gene18408	3463.96	-2.91217	0.423714	-6.87295	6.2888e-12	3.97725e-10	dzip1l	Chr05	TRUE	FALSE	TRUE	FALSE
gene7800	10501	2.92935	0.426913	6.8617	6.80476e-12	4.28159e-10	hnrnpa2b1	Chr06	FALSE	TRUE	FALSE	FALSE
gene33651	1353.41	-2.48134	0.361633	-6.86149	6.81456e-12	4.28159e-10	myof	Chr07	FALSE	FALSE	FALSE	FALSE
gene33324	139.261	-3.77736	0.55137	-6.85086	7.34071e-12	4.59715e-10	LOC100497111	Chr10	FALSE	FALSE	FALSE	FALSE
gene24742	105.083	3.99346	0.583674	6.84193	7.81317e-12	4.87714e-10	clca1	Chr04	FALSE	FALSE	FALSE	FALSE
gene29263	201.409	-3.74759	0.547931	-6.83951	7.94618e-12	4.94412e-10	LOC100487667	Chr01	FALSE	FALSE	FALSE	FALSE
gene27184	176.321	-3.32577	0.486739	-6.83276	8.32956e-12	5.16594e-10	LOC105945222	Chr10	FALSE	FALSE	FALSE	FALSE
gene5262	672.937	-2.95161	0.432428	-6.82567	8.75179e-12	5.41035e-10	ttc29	Chr01	FALSE	FALSE	FALSE	FALSE
gene453	19723.1	-3.21289	0.471381	-6.81592	9.36605e-12	5.77153e-10	LOC733765	Chr04	FALSE	FALSE	FALSE	FALSE
gene6903	236.76	-4.17049	0.612166	-6.81268	9.57983e-12	5.88441e-10	eva1a	Chr05	FALSE	FALSE	FALSE	FALSE
gene796	221.242	-3.51317	0.516053	-6.80777	9.91206e-12	6.06909e-10	snai2	Chr06	FALSE	TRUE	FALSE	FALSE
gene4932	1193.25	2.6746	0.393188	6.80232	1.02945e-11	6.28322e-10	proca1	Chr02	FALSE	FALSE	FALSE	FALSE
gene22072	505.892	-2.68733	0.395253	-6.79902	1.05334e-11	6.40871e-10	cacna2d1	Chr03	FALSE	FALSE	FALSE	FALSE
gene75	117.172	4.23949	0.624665	6.78682	1.14632e-11	6.95241e-10	amy2a	Chr04	FALSE	FALSE	FALSE	FALSE
gene8420	644.67	2.57557	0.379611	6.78476	1.16281e-11	7.03024e-10	stk35	scaffold_63	FALSE	TRUE	FALSE	TRUE
gene3158	6426.14	-2.6037	0.384001	-6.78045	1.19806e-11	7.22067e-10	anxa1-like.1	Chr01	FALSE	FALSE	FALSE	FALSE
gene24663	85.5193	-4.74354	0.701019	-6.76664	1.3181e-11	7.9193e-10	irf8	Chr04	FALSE	TRUE	FALSE	FALSE
gene7049	188.254	-3.62671	0.536154	-6.76432	1.33939e-11	7.99727e-10	mlf1	Chr05	TRUE	FALSE	TRUE	TRUE
gene33768	344.568	-3.37465	0.498865	-6.76466	1.33624e-11	7.99727e-10	iqck	Chr09	FALSE	FALSE	FALSE	FALSE
gene6084	1725.79	-2.62633	0.388357	-6.76267	1.35472e-11	8.06371e-10	nrg1	Chr01	FALSE	FALSE	FALSE	FALSE
gene4777	1842.42	-2.50025	0.369745	-6.76209	1.36016e-11	8.07113e-10	fstl1	scaffold_367	FALSE	FALSE	FALSE	FALSE
gene4111	931.054	-2.89872	0.428812	-6.75989	1.38097e-11	8.14434e-10	fam47e	Chr01	FALSE	FALSE	FALSE	FALSE
gene4544	2272.06	-2.99286	0.442733	-6.75997	1.38018e-11	8.14434e-10	tekt1	Chr02	TRUE	FALSE	FALSE	FALSE
gene7918	2490.82	-2.53675	0.375523	-6.75525	1.42593e-11	8.38375e-10	rsph3	Chr05	FALSE	FALSE	FALSE	FALSE
gene34158	346.042	-3.75538	0.555978	-6.75456	1.43274e-11	8.39812e-10	vwa5a	scaffold_138	FALSE	TRUE	FALSE	FALSE
gene24763	361.348	-3.30465	0.490144	-6.7422	1.56002e-11	9.11641e-10	ccdc166	scaffold_1105	FALSE	FALSE	FALSE	FALSE
gene5361	554.633	-3.42029	0.508188	-6.73036	1.69245e-11	9.86034e-10	mettl7a-like.1	Chr02	FALSE	FALSE	FALSE	FALSE
gene27420	450.86	-2.93149	0.435669	-6.72871	1.71172e-11	9.94246e-10	bbox1	Chr04	FALSE	FALSE	FALSE	FALSE
gene23428	2506.09	2.54831	0.379428	6.71619	1.86534e-11	1.08021e-09	ckap2	Chr02	TRUE	FALSE	FALSE	TRUE
gene7925	1113.31	-2.53126	0.377056	-6.71321	1.90382e-11	1.09919e-09	stx3	scaffold_516	FALSE	FALSE	FALSE	FALSE
gene4931	3665.27	-2.97547	0.443404	-6.71051	1.93942e-11	1.11639e-09	efhc2	Chr02	TRUE	FALSE	FALSE	FALSE
gene4499	5007.39	-2.81682	0.420047	-6.70596	2.00084e-11	1.1483e-09	lamb1	Chr03	FALSE	FALSE	FALSE	FALSE
gene20272	835.223	-2.6931	0.402748	-6.6868	2.28104e-11	1.30521e-09	phox2a	scaffold_174	FALSE	TRUE	FALSE	FALSE
gene4480	322.116	-4.15749	0.622119	-6.68279	2.34432e-11	1.33744e-09	myl9	Chr10	TRUE	FALSE	FALSE	FALSE
gene29681	993.1	-2.89418	0.433501	-6.67631	2.4503e-11	1.39377e-09	ttc24	Chr08	FALSE	FALSE	FALSE	FALSE
gene6495	521.983	2.68784	0.40277	6.67339	2.49955e-11	1.41759e-09	c3ar1	Chr07	FALSE	FALSE	FALSE	FALSE
gene5279	1071.94	-2.86858	0.430137	-6.669	2.57554e-11	1.45639e-09	LOC100493774	Chr07	FALSE	FALSE	FALSE	FALSE
gene6274	2215.69	2.36656	0.354916	6.66793	2.59433e-11	1.46271e-09	oat.1	Chr07	FALSE	FALSE	FALSE	FALSE
gene472	1406.15	2.39923	0.360742	6.65083	2.91449e-11	1.63842e-09	znf554	Chr07	FALSE	FALSE	FALSE	FALSE
gene31264	814.542	-3.23718	0.487311	-6.64294	3.07489e-11	1.72355e-09	LOC105946813	Chr03	FALSE	FALSE	FALSE	FALSE
gene23267	106.981	-3.91446	0.589323	-6.6423	3.08817e-11	1.72597e-09	tgfbr2	Chr06	FALSE	FALSE	FALSE	FALSE
gene17611	151.892	-3.51484	0.529556	-6.63734	3.19387e-11	1.77987e-09	LOC101730221	Chr01	FALSE	FALSE	FALSE	FALSE
gene20815	334.239	-3.79048	0.571455	-6.63304	3.2885e-11	1.8273e-09	LOC594905	Chr09	FALSE	FALSE	FALSE	FALSE
gene6379	95.9464	-4.09087	0.617581	-6.62402	3.49566e-11	1.93682e-09	vwc2l.2	Chr04	FALSE	FALSE	FALSE	FALSE
gene5764	896.787	-2.56027	0.386682	-6.62112	3.56493e-11	1.96952e-09	mycbpap	Chr10	FALSE	FALSE	FALSE	FALSE
gene24079	339.019	-2.82792	0.427273	-6.61853	3.62789e-11	1.99856e-09	afap1	Chr01	TRUE	FALSE	FALSE	FALSE
gene13581	394.558	-2.88949	0.436618	-6.6179	3.64345e-11	2.0014e-09	Xetrov90030464m.g	scaffold_786	FALSE	FALSE	FALSE	FALSE
gene25437	782.601	-3.32555	0.503792	-6.60104	4.08284e-11	2.23637e-09	mmp3	Chr02	FALSE	FALSE	FALSE	FALSE
gene24981	1263.4	-2.43198	0.368466	-6.60029	4.10367e-11	2.2414e-09	vasp	Chr08	TRUE	FALSE	FALSE	FALSE
gene4078	3694.07	2.81204	0.426483	6.59357	4.29367e-11	2.33853e-09	nup98	scaffold_405	FALSE	TRUE	FALSE	FALSE
gene8080	186.784	-3.39033	0.514812	-6.58556	4.53161e-11	2.46115e-09	mcee	Chr03	FALSE	FALSE	FALSE	FALSE
gene5132	543.655	-2.60431	0.396098	-6.5749	4.86869e-11	2.62936e-09	adap1	Chr09	FALSE	FALSE	FALSE	FALSE
gene4427	552.568	-2.60296	0.395871	-6.57529	4.85599e-11	2.62936e-09	baz2b	Chr09	FALSE	FALSE	FALSE	FALSE
gene4683	91.3136	-4.8596	0.739568	-6.57087	5.00216e-11	2.69388e-09	hsp90aa1.2	Chr08	FALSE	FALSE	FALSE	FALSE
gene25906	106.199	-4.24032	0.645667	-6.56735	5.1218e-11	2.74295e-09	aldh1b1	Chr01	FALSE	TRUE	FALSE	FALSE
gene21202	418.577	2.80777	0.42752	6.56758	5.1139e-11	2.74295e-09	dph5	Chr04	FALSE	FALSE	FALSE	FALSE
gene3377	1570.56	-2.51955	0.383792	-6.56488	5.20746e-11	2.78107e-09	cyp2a13	Chr05	FALSE	FALSE	FALSE	FALSE
gene33612	161.479	-3.26722	0.497856	-6.56258	5.28845e-11	2.8165e-09	c2orf70	scaffold_2638	FALSE	FALSE	FALSE	FALSE
gene2748	533.181	-2.65136	0.405182	-6.54362	6.00453e-11	3.18025e-09	fbxl13	Chr03	TRUE	FALSE	TRUE	FALSE
gene20333	886.708	-2.48122	0.37917	-6.54382	5.99676e-11	3.18025e-09	ccdc24	Chr04	FALSE	FALSE	FALSE	FALSE
gene17655	767.719	-3.09866	0.473664	-6.5419	6.07435e-11	3.20839e-09	LOC100494180	Chr09	FALSE	FALSE	FALSE	FALSE
gene4465	687.001	-3.18218	0.487047	-6.53361	6.42014e-11	3.38174e-09	atp2c2	Chr04	FALSE	FALSE	FALSE	FALSE
gene18526	3406.13	-2.35178	0.360295	-6.52738	6.69319e-11	3.51594e-09	dnah10	Chr01	TRUE	FALSE	TRUE	FALSE
gene24443	172.522	-3.36926	0.516342	-6.52525	6.78889e-11	3.55649e-09	ccdc74b	Chr01	FALSE	FALSE	FALSE	FALSE
gene21520	634.33	2.62154	0.401952	6.52203	6.93631e-11	3.62385e-09	eda2r	Chr08	FALSE	FALSE	FALSE	FALSE
gene22688	2694	-2.88947	0.443263	-6.51863	7.09501e-11	3.69671e-09	LOC101731882	Chr07	FALSE	FALSE	FALSE	FALSE
gene27167	84.5128	-5.3595	0.823184	-6.5107	7.48022e-11	3.88688e-09	LOC100486063	Chr06	FALSE	FALSE	FALSE	FALSE
gene4885	449.736	-2.88426	0.443238	-6.50725	7.65402e-11	3.96647e-09	mab21l1	Chr02	FALSE	FALSE	FALSE	FALSE
gene1108	8941.45	-2.45321	0.377383	-6.50059	8.00082e-11	4.13505e-09	tax1bp3	Chr02	TRUE	TRUE	FALSE	FALSE
gene3565	249.259	-3.95636	0.608859	-6.49798	8.14035e-11	4.19588e-09	tepp	Chr04	FALSE	FALSE	FALSE	FALSE
gene29792	425.923	-3.09391	0.476411	-6.4942	8.34749e-11	4.29115e-09	fam149a	Chr01	FALSE	FALSE	FALSE	FALSE
gene25060	654.609	-2.5518	0.393027	-6.49269	8.43181e-11	4.32293e-09	ccdc178	Chr06	FALSE	FALSE	FALSE	FALSE
gene17036	3516.25	-2.45074	0.377556	-6.49107	8.52295e-11	4.35804e-09	slc3a2	Chr04	FALSE	FALSE	FALSE	FALSE
gene30914	93.7821	-4.224	0.650838	-6.49009	8.57865e-11	4.37488e-09	LOC100493599	Chr05	FALSE	FALSE	FALSE	FALSE
gene16680	1096.12	-2.47089	0.381425	-6.47806	9.29124e-11	4.7199e-09	efcab7	Chr04	FALSE	FALSE	TRUE	FALSE
gene1894	902.139	2.4122	0.372376	6.47784	9.30429e-11	4.7199e-09	42Sp43	Chr10	FALSE	FALSE	FALSE	FALSE
gene23390	818.948	-2.50858	0.387411	-6.47524	9.46598e-11	4.78929e-09	kiaa0556	Chr09	FALSE	FALSE	FALSE	FALSE
gene2001	147.845	-4.5336	0.700265	-6.47412	9.53662e-11	4.79977e-09	LOC100498590	Chr01	FALSE	FALSE	FALSE	FALSE
gene21622	345.13	-3.53472	0.545976	-6.47412	9.53634e-11	4.79977e-09	grip2	Chr04	FALSE	FALSE	FALSE	FALSE
gene5924	7844.27	2.61292	0.403628	6.47359	9.57005e-11	4.80401e-09	hal.1	Chr03	FALSE	FALSE	FALSE	FALSE
gene23350	1333.85	-2.9107	0.450022	-6.4679	9.93728e-11	4.97537e-09	LOC100497395	Chr07	FALSE	FALSE	FALSE	FALSE
gene5886	83.6136	4.62887	0.715869	6.46609	1.00574e-10	5.02243e-09	ventx3.2	Chr07	FALSE	FALSE	FALSE	FALSE
gene4631	4294	-2.44722	0.378618	-6.46356	1.0227e-10	5.09387e-09	armc4	Chr06	TRUE	FALSE	TRUE	FALSE
gene23318	465.242	-2.58883	0.400595	-6.46248	1.03e-10	5.11701e-09	LOC100486013	Chr05	FALSE	FALSE	FALSE	FALSE
gene23450	218.596	-3.54539	0.549375	-6.4535	1.09293e-10	5.41561e-09	itga2	Chr01	FALSE	FALSE	FALSE	FALSE
gene4099	1118.24	-2.55425	0.396131	-6.44799	1.13341e-10	5.60181e-09	elmo3	Chr04	FALSE	FALSE	FALSE	FALSE
gene385	386.942	3.46038	0.536841	6.44583	1.14967e-10	5.66758e-09	cbwd1.1	Chr01	FALSE	FALSE	FALSE	FALSE
gene3245	1078.6	2.35376	0.365234	6.44453	1.15956e-10	5.70174e-09	dctd	Chr01	FALSE	FALSE	FALSE	FALSE
gene4634	2053.16	-2.55883	0.397149	-6.44301	1.17129e-10	5.74472e-09	tet3	Chr03	FALSE	FALSE	FALSE	FALSE
gene17104	900.286	-2.64714	0.411112	-6.43897	1.20283e-10	5.88439e-09	LOC101733381	Chr09	FALSE	FALSE	FALSE	FALSE
gene17928	742.772	2.5148	0.390711	6.43647	1.22281e-10	5.96695e-09	LOC101730971	Chr09	FALSE	FALSE	FALSE	FALSE
gene22299	149.771	-3.62905	0.563989	-6.43462	1.23782e-10	6.02488e-09	pcnxl2	Chr05	FALSE	FALSE	FALSE	FALSE
gene30397	147.935	-3.25847	0.506578	-6.43232	1.25673e-10	6.08612e-09	cep112	scaffold_715	TRUE	FALSE	FALSE	FALSE
gene790	1953.76	2.2823	0.354808	6.43251	1.25513e-10	6.08612e-09	slc25a44	scaffold_848	FALSE	FALSE	FALSE	FALSE
gene9796	226.294	-3.77898	0.588719	-6.41899	1.37183e-10	6.62682e-09	Xetrov90011361m.g	Chr04	FALSE	FALSE	FALSE	FALSE
gene3931	645.233	-2.58922	0.403707	-6.41362	1.42107e-10	6.84751e-09	2023-09-05	Chr01	TRUE	FALSE	FALSE	TRUE
gene22502	181.845	-3.2317	0.504111	-6.41068	1.44867e-10	6.96305e-09	h2afy	Chr03	TRUE	TRUE	FALSE	TRUE
gene2024	618.043	-2.74816	0.428826	-6.40856	1.46896e-10	7.04293e-09	LOC100485259	Chr04	FALSE	FALSE	FALSE	FALSE
gene32967	2810.62	-2.52782	0.394796	-6.40287	1.52485e-10	7.29272e-09	efhc1	scaffold_13	TRUE	FALSE	TRUE	TRUE
gene28903	807.297	-2.50969	0.392681	-6.39116	1.64633e-10	7.85416e-09	armc2	Chr05	FALSE	FALSE	FALSE	FALSE
gene4275	1240.88	-2.61061	0.408525	-6.39033	1.6553e-10	7.87741e-09	LOC100498522	Chr06	FALSE	FALSE	FALSE	FALSE
gene49	178.618	3.27184	0.512079	6.38933	1.66612e-10	7.90936e-09	hes3.1	Chr07	FALSE	FALSE	FALSE	FALSE
gene1160	150.223	-4.18181	0.654752	-6.38685	1.69336e-10	8.01883e-09	polr3e	Chr09	FALSE	TRUE	FALSE	FALSE
gene3592	631.876	-2.55505	0.400124	-6.38564	1.70678e-10	8.06253e-09	atat1	Chr08	TRUE	FALSE	FALSE	FALSE
gene5090	298.632	-2.99329	0.46956	-6.37466	1.83366e-10	8.64065e-09	ap1g2	Chr01	FALSE	FALSE	FALSE	FALSE
gene28852	333.564	-2.82272	0.443852	-6.3596	2.02276e-10	9.50845e-09	sec14l1	Chr09	FALSE	TRUE	FALSE	FALSE
gene19842	175.602	-3.63195	0.571361	-6.35667	2.06171e-10	9.66792e-09	rgl2	Chr08	FALSE	FALSE	FALSE	FALSE
gene28107	213.291	-2.96602	0.466675	-6.35564	2.07554e-10	9.7091e-09	LOC101735095	Chr01	FALSE	FALSE	FALSE	FALSE
gene33203	132.203	-4.08259	0.642427	-6.35494	2.08506e-10	9.72995e-09	tgfb1	Chr08	FALSE	FALSE	FALSE	TRUE
gene992	1633.05	2.40442	0.378541	6.3518	2.12813e-10	9.9069e-09	aen	Chr03	FALSE	TRUE	FALSE	FALSE
gene14055	4138.74	-2.25031	0.354559	-6.34679	2.19848e-10	1.02097e-08	Xetrov90011073m.g	Chr04	FALSE	FALSE	FALSE	FALSE
gene33670	645.057	-2.581	0.406686	-6.34641	2.20391e-10	1.02102e-08	nphp1	Chr05	TRUE	FALSE	TRUE	FALSE
gene21085	264.187	-4.78572	0.754575	-6.34227	2.26401e-10	1.04634e-08	tubb3	Chr04	TRUE	FALSE	FALSE	TRUE
gene8523	10143.7	-2.47772	0.39074	-6.34109	2.28145e-10	1.05187e-08	tmsb4x	Chr02	TRUE	FALSE	FALSE	FALSE
gene18983	260.621	-2.84919	0.449448	-6.33931	2.30798e-10	1.06156e-08	slc26a5	Chr03	FALSE	FALSE	FALSE	FALSE
gene4191	1117.95	-2.46705	0.389274	-6.33756	2.33425e-10	1.07108e-08	LOC100492862	Chr08	FALSE	FALSE	FALSE	FALSE
gene4572	1683.74	2.25738	0.356235	6.33676	2.34644e-10	1.07411e-08	csnk1g2	Chr01	FALSE	FALSE	FALSE	FALSE
gene8099	522.699	-2.71317	0.428522	-6.33146	2.42848e-10	1.10902e-08	c7orf57	Chr06	FALSE	FALSE	FALSE	FALSE
gene2789	233.47	-2.86427	0.452434	-6.33081	2.43884e-10	1.11112e-08	ccdc175	Chr08	FALSE	FALSE	FALSE	FALSE
gene1675	233.715	-3.11174	0.491939	-6.32544	2.52506e-10	1.14768e-08	dnajc18	Chr03	FALSE	FALSE	FALSE	FALSE
gene25364	179.744	-3.24001	0.512531	-6.32159	2.58881e-10	1.17388e-08	LOC101731452	Chr04	FALSE	FALSE	FALSE	FALSE
gene31099	106.961	-4.07137	0.644794	-6.31421	2.71549e-10	1.22843e-08	LOC100493066	Chr09	FALSE	FALSE	FALSE	FALSE
gene20893	602.774	-2.42901	0.384746	-6.31327	2.73193e-10	1.23254e-08	map9	Chr01	TRUE	FALSE	FALSE	TRUE
gene3975	3207.82	-2.25471	0.357155	-6.31296	2.73741e-10	1.23254e-08	sp7	Chr02	FALSE	FALSE	FALSE	FALSE
gene20953	221.392	-3.24753	0.514577	-6.31106	2.77133e-10	1.242e-08	c2orf61	Chr05	FALSE	FALSE	FALSE	FALSE
gene1170	566.174	-2.72491	0.431753	-6.31129	2.76724e-10	1.242e-08	scn3b	Chr07	FALSE	FALSE	FALSE	FALSE
gene7094	1136.41	2.33235	0.370049	6.30282	2.92274e-10	1.30681e-08	suox	Chr02	FALSE	FALSE	FALSE	FALSE
gene6132	69.3128	-5.20984	0.826804	-6.30117	2.95402e-10	1.31773e-08	rax	Chr01	FALSE	FALSE	FALSE	FALSE
gene18912	850.772	-2.57703	0.409672	-6.29048	3.16481e-10	1.40581e-08	cracr2a	Chr03	FALSE	FALSE	FALSE	FALSE
gene26895	1543.61	-2.53504	0.403	-6.29042	3.1661e-10	1.40581e-08	ttc12	Chr07	TRUE	FALSE	FALSE	FALSE
gene25894	858.427	2.41033	0.383629	6.28297	3.32164e-10	1.47147e-08	vav2	scaffold_19	FALSE	FALSE	FALSE	FALSE
gene17511	32235.7	-2.65245	0.422212	-6.28226	3.33689e-10	1.47483e-08	crocc2	Chr05	FALSE	FALSE	FALSE	FALSE
gene30448	1374.32	-3.50394	0.558061	-6.27878	3.41238e-10	1.50474e-08	pcdh8l	Chr07	FALSE	FALSE	FALSE	FALSE
gene24447	415.308	2.658	0.423609	6.27465	3.50428e-10	1.5382e-08	LOC100496633	Chr01	FALSE	FALSE	FALSE	FALSE
gene5310	692.355	-2.55542	0.407251	-6.27481	3.50067e-10	1.5382e-08	lexm	Chr04	FALSE	FALSE	FALSE	FALSE
gene31961	260.628	-2.80971	0.448335	-6.26699	3.68093e-10	1.61206e-08	LOC105946180	scaffold_7040	FALSE	FALSE	FALSE	FALSE
gene6184	99.3781	-4.22823	0.6755	-6.25942	3.8642e-10	1.68848e-08	st6galnac6	Chr08	FALSE	FALSE	FALSE	FALSE
gene8031	253.899	-3.15052	0.503408	-6.25838	3.89002e-10	1.69591e-08	ccdc189	Chr09	FALSE	FALSE	FALSE	FALSE
gene1770	1944.45	-2.30297	0.368861	-6.24346	4.27993e-10	1.86167e-08	trim45	scaffold_2032	FALSE	TRUE	FALSE	FALSE
gene2504	2270.26	-2.42739	0.388827	-6.24286	4.29643e-10	1.86463e-08	ccdc63	Chr07	TRUE	FALSE	TRUE	FALSE
gene31226	1533.99	-2.49956	0.400811	-6.23626	4.4817e-10	1.94065e-08	iqub	Chr03	FALSE	FALSE	TRUE	FALSE
gene20140	5405.58	-2.45222	0.393314	-6.23476	4.52482e-10	1.95492e-08	dnah7	Chr09	FALSE	FALSE	FALSE	FALSE
gene6134	1352.16	-2.37067	0.380532	-6.22989	4.6677e-10	2.01213e-08	LOC100491461	Chr09	FALSE	FALSE	FALSE	FALSE
gene372	65.5252	-5.0488	0.810491	-6.22931	4.68493e-10	2.01504e-08	cybb	Chr02	FALSE	TRUE	FALSE	FALSE
gene19859	488.626	-2.45576	0.394734	-6.22131	4.93035e-10	2.11587e-08	fsip1	Chr08	FALSE	FALSE	TRUE	FALSE
gene29703	146.635	-3.31628	0.533091	-6.22086	4.94448e-10	2.11721e-08	LOC101735017	scaffold_48	FALSE	FALSE	FALSE	FALSE
gene5351	986.08	-2.40045	0.385931	-6.21989	4.97491e-10	2.1255e-08	rabepk	Chr08	FALSE	FALSE	FALSE	FALSE
gene27255	1599.17	-2.22877	0.358516	-6.21664	5.07899e-10	2.16516e-08	napepld	Chr03	FALSE	FALSE	FALSE	FALSE
gene32572	4187.61	-2.58249	0.415714	-6.21219	5.22509e-10	2.22251e-08	tekt2	Chr02	TRUE	FALSE	TRUE	FALSE
gene27954	70.8419	-6.51914	1.04958	-6.21121	5.25793e-10	2.23154e-08	LOC105946026	Chr07	FALSE	FALSE	FALSE	FALSE
gene29057	1066.54	-2.71939	0.438063	-6.20777	5.37417e-10	2.27585e-08	mdh1b	Chr09	FALSE	FALSE	FALSE	FALSE
gene1283	318.801	-2.97337	0.479136	-6.20569	5.44586e-10	2.30114e-08	crtap	Chr10	FALSE	FALSE	FALSE	FALSE
gene8360	913.248	-2.64551	0.426466	-6.20334	5.5276e-10	2.33056e-08	ankrd42	Chr02	FALSE	FALSE	FALSE	FALSE
gene19762	685.434	-2.65888	0.429274	-6.1939	5.8694e-10	2.46926e-08	ppp1r32	Chr04	FALSE	FALSE	FALSE	FALSE
gene3793	429.848	-2.78186	0.449321	-6.19126	5.96855e-10	2.50549e-08	fank1	Chr07	TRUE	TRUE	TRUE	FALSE
gene5126	1885.63	2.43737	0.394008	6.18609	6.16761e-10	2.58341e-08	eml2	Chr08	TRUE	FALSE	FALSE	FALSE
gene15845	6595.44	-2.35095	0.381233	-6.16671	6.97251e-10	2.91421e-08	plxna2	Chr02	FALSE	FALSE	FALSE	FALSE
gene27114	613.781	-2.74045	0.444514	-6.16505	7.04629e-10	2.93865e-08	plch1	Chr05	FALSE	FALSE	FALSE	FALSE
gene27460	241.415	-3.5748	0.579962	-6.16385	7.0996e-10	2.95448e-08	ckap4	Chr03	TRUE	TRUE	FALSE	FALSE
gene21449	171.921	-3.31952	0.539062	-6.15796	7.36873e-10	3.05985e-08	LOC100493985	Chr01	FALSE	FALSE	FALSE	FALSE
gene5368	923.112	2.29154	0.372662	6.14912	7.79159e-10	3.22847e-08	ventx1.1	Chr07	FALSE	FALSE	FALSE	FALSE
gene21677	846.756	-3.05263	0.496527	-6.14797	7.84803e-10	3.24487e-08	c8orf34	Chr06	FALSE	FALSE	FALSE	FALSE
gene29110	382.327	2.57603	0.41911	6.14644	7.92388e-10	3.26699e-08	shank3	Chr03	FALSE	FALSE	TRUE	FALSE
gene10908	81.2985	-4.90526	0.798095	-6.14621	7.93553e-10	3.26699e-08	Xetrov90025032m.g	Chr10	FALSE	FALSE	FALSE	FALSE
gene2194	243.529	-3.29445	0.536352	-6.14233	8.13196e-10	3.34071e-08	LOC100490428	Chr05	FALSE	FALSE	FALSE	FALSE
gene909	2020.65	2.17805	0.354791	6.13895	8.3067e-10	3.39797e-08	akap8l	Chr03	FALSE	TRUE	FALSE	TRUE
gene29217	6231.79	-2.51861	0.410266	-6.13897	8.30588e-10	3.39797e-08	spag6	Chr06	FALSE	FALSE	FALSE	FALSE
gene8038	1368.37	-2.40719	0.392678	-6.13018	8.77783e-10	3.58302e-08	ccdc135	Chr04	FALSE	FALSE	FALSE	FALSE
gene5638	570.727	-2.60282	0.424614	-6.12985	8.79635e-10	3.58302e-08	LOC100489525	Chr07	FALSE	FALSE	FALSE	FALSE
gene6593	230.083	-2.98944	0.487823	-6.12813	8.89205e-10	3.61434e-08	gpr146	Chr09	FALSE	FALSE	FALSE	FALSE
gene26594	446.722	-2.5222	0.412054	-6.12104	9.2964e-10	3.77073e-08	slc36a1	Chr03	FALSE	FALSE	FALSE	FALSE
gene22473	314.517	-4.02468	0.657584	-6.12041	9.33363e-10	3.77786e-08	gfra3	Chr03	FALSE	FALSE	FALSE	FALSE
gene23125	744.204	2.51982	0.411861	6.11813	9.46784e-10	3.82413e-08	fbxl19	Chr09	FALSE	FALSE	FALSE	FALSE
gene3097	369.232	-3.00576	0.492068	-6.10842	1.00619e-09	4.05557e-08	mertk	Chr05	FALSE	FALSE	TRUE	FALSE
gene31572	1762.75	-2.2725	0.372146	-6.10648	1.01855e-09	4.0968e-08	notch2	Chr04	FALSE	TRUE	TRUE	TRUE
gene19966	126.32	-3.97185	0.650613	-6.10478	1.02939e-09	4.13175e-08	mapk13	Chr02	FALSE	FALSE	FALSE	TRUE
gene33021	107.493	-4.20761	0.689506	-6.10236	1.04517e-09	4.18633e-08	adam23	Chr09	FALSE	FALSE	FALSE	FALSE
gene29888	1710.1	-2.2613	0.371383	-6.08885	1.13722e-09	4.54557e-08	sema4b	Chr03	FALSE	FALSE	FALSE	FALSE
gene27948	1602.5	-2.40277	0.39566	-6.07281	1.25693e-09	5.01362e-08	ak9	Chr05	FALSE	TRUE	FALSE	FALSE
gene17080	396.201	2.48614	0.409426	6.07225	1.26129e-09	5.02059e-08	irak1	Chr08	FALSE	FALSE	FALSE	FALSE
gene1634	1650.6	-2.38231	0.392844	-6.06427	1.32552e-09	5.26538e-08	ppp1r42	Chr06	TRUE	FALSE	FALSE	FALSE
gene3243	796.506	-2.4788	0.408826	-6.06322	1.33419e-09	5.2889e-08	lhb	Chr07	FALSE	FALSE	FALSE	FALSE
gene2325	153.942	-3.29406	0.54343	-6.06161	1.34764e-09	5.33121e-08	naaa	scaffold_149	FALSE	FALSE	FALSE	FALSE
gene23769	846.875	-2.40194	0.396518	-6.05758	1.38188e-09	5.45544e-08	wdr19	Chr01	TRUE	TRUE	TRUE	FALSE
gene2100	392.916	-3.99414	0.659452	-6.05675	1.38896e-09	5.47216e-08	ca8	Chr06	FALSE	FALSE	FALSE	FALSE
gene22715	408.073	-3.19286	0.527371	-6.05428	1.41045e-09	5.54544e-08	gabarapl1	Chr07	TRUE	FALSE	FALSE	FALSE
gene30951	698.147	-3.47064	0.573776	-6.04877	1.4596e-09	5.727e-08	frem1	Chr04	FALSE	FALSE	FALSE	FALSE
gene26470	187.325	-3.62501	0.599718	-6.04453	1.49849e-09	5.86761e-08	pifo	Chr02	TRUE	FALSE	TRUE	FALSE
gene6772	1536.27	2.71725	0.449839	6.04051	1.5363e-09	6.00344e-08	gtsf1	Chr02	FALSE	FALSE	FALSE	FALSE
gene30979	139.855	-4.0334	0.66801	-6.03793	1.561e-09	6.08757e-08	frem1	Chr01	FALSE	FALSE	FALSE	FALSE
gene2653	764.851	-2.45534	0.406888	-6.03442	1.59536e-09	6.20199e-08	lrat	Chr01	FALSE	FALSE	FALSE	FALSE
gene41	123.785	3.22447	0.534427	6.0335	1.60444e-09	6.20199e-08	limk1	Chr02	FALSE	TRUE	FALSE	FALSE
gene10311	561.279	-3.2217	0.533986	-6.0333	1.60647e-09	6.20199e-08	Xetrov90011584m.g	Chr04	FALSE	FALSE	FALSE	FALSE
gene9995	1131.34	3.51286	0.582194	6.03384	1.60113e-09	6.20199e-08	Xetrov90013169m.g	Chr05	FALSE	FALSE	FALSE	FALSE
gene31831	5615.43	-2.24734	0.372485	-6.03336	1.60582e-09	6.20199e-08	hk1	Chr07	FALSE	FALSE	TRUE	FALSE
gene30411	389.599	-2.50221	0.414809	-6.0322	1.61743e-09	6.2318e-08	LOC100488540	scaffold_1361	FALSE	FALSE	FALSE	FALSE
gene26111	480.799	2.43956	0.405087	6.02231	1.71948e-09	6.61175e-08	tpcn2	Chr04	FALSE	FALSE	FALSE	FALSE
gene1303	2120.37	-2.59867	0.431824	-6.01789	1.76704e-09	6.78107e-08	wdr65	Chr04	FALSE	FALSE	FALSE	FALSE
gene12724	116.59	-3.27642	0.544973	-6.01207	1.83164e-09	7.01498e-08	Xetrov90008585m.g	Chr03	FALSE	FALSE	FALSE	FALSE
gene8493	125.998	-3.28581	0.546673	-6.01057	1.84876e-09	7.06647e-08	LOC100145442	scaffold_289	FALSE	FALSE	FALSE	FALSE
gene17484	1023.87	-2.46037	0.409399	-6.00971	1.85861e-09	7.08999e-08	rsph10b	Chr09	FALSE	FALSE	FALSE	FALSE
gene17	479.868	-2.37249	0.395177	-6.0036	1.9299e-09	7.34737e-08	dnajb13	scaffold_314	TRUE	FALSE	TRUE	FALSE
gene22774	1176.17	-3.31586	0.55316	-5.9944	2.04232e-09	7.76003e-08	LOC101733419	scaffold_8471	FALSE	FALSE	FALSE	FALSE
gene17451	326.38	-2.81641	0.470274	-5.98887	2.11307e-09	8.01298e-08	fam184a	Chr05	FALSE	FALSE	FALSE	FALSE
gene6043	610.679	-2.30328	0.384911	-5.98392	2.17829e-09	8.24406e-08	jak1	Chr04	TRUE	FALSE	FALSE	FALSE
gene30533	362.823	-2.80465	0.468843	-5.98207	2.20317e-09	8.32184e-08	LOC101732925	scaffold_92	FALSE	FALSE	FALSE	FALSE
gene19391	495.169	-3.16537	0.530063	-5.97168	2.34822e-09	8.83499e-08	LOC100493548	Chr04	FALSE	FALSE	FALSE	FALSE
gene4576	2372.12	-2.40647	0.402965	-5.9719	2.34501e-09	8.83499e-08	pdlim1	Chr07	TRUE	FALSE	FALSE	FALSE
gene2947	694.896	-2.59869	0.435196	-5.97131	2.35357e-09	8.83785e-08	clhc1	Chr05	FALSE	FALSE	FALSE	FALSE
gene28987	1946.01	-2.324	0.389335	-5.96916	2.38481e-09	8.93768e-08	spa17	Chr07	FALSE	FALSE	TRUE	FALSE
gene25707	297.765	-2.87851	0.483828	-5.94946	2.69037e-09	1.00632e-07	rnf125	Chr06	FALSE	FALSE	FALSE	FALSE
gene5691	1160.32	-2.63081	0.442305	-5.94795	2.71529e-09	1.01367e-07	sphk1	Chr10	FALSE	FALSE	FALSE	TRUE
gene8307	165.053	-3.93958	0.662679	-5.94492	2.76593e-09	1.02858e-07	sema3d	Chr03	FALSE	FALSE	FALSE	FALSE
gene17650	803.884	-2.33253	0.392339	-5.9452	2.76121e-09	1.02858e-07	cep89	Chr04	TRUE	FALSE	TRUE	FALSE
gene5432	3026.86	-2.11801	0.356776	-5.93654	2.91105e-09	1.08046e-07	LOC100491113	Chr04	FALSE	FALSE	FALSE	FALSE
gene19731	274.557	-3.03944	0.512478	-5.93088	3.01319e-09	1.11622e-07	cfap126	scaffold_105	TRUE	FALSE	TRUE	FALSE
gene8437	3667.25	2.19765	0.370739	5.92775	3.0712e-09	1.13552e-07	dbf4	Chr06	FALSE	TRUE	FALSE	TRUE
gene4228	1509.74	-2.32433	0.392214	-5.92617	3.10075e-09	1.14424e-07	gprc5c	Chr10	FALSE	FALSE	FALSE	FALSE
gene7760	670.11	-2.53513	0.427942	-5.924	3.14204e-09	1.15505e-07	LOC100485518	Chr01	FALSE	FALSE	FALSE	FALSE
gene33747	501.16	-2.36851	0.399811	-5.92405	3.14099e-09	1.15505e-07	proser2	Chr03	FALSE	FALSE	FALSE	FALSE
gene1876	881.822	-2.82993	0.477762	-5.9233	3.15551e-09	1.15778e-07	kcnk6	Chr08	FALSE	FALSE	FALSE	FALSE
gene17837	535.627	-2.60488	0.440546	-5.91286	3.36224e-09	1.23128e-07	lrrc43	Chr01	FALSE	FALSE	FALSE	FALSE
gene5413	8620.18	2.05671	0.347922	5.9114	3.39219e-09	1.23989e-07	eif1	Chr10	FALSE	FALSE	FALSE	FALSE
gene48	438.84	2.42903	0.410948	5.9108	3.40458e-09	1.24206e-07	bbs10	Chr03	FALSE	FALSE	FALSE	FALSE
gene19472	671.548	-2.3508	0.397912	-5.90785	3.46607e-09	1.26209e-07	LOC100485039	Chr06	FALSE	FALSE	FALSE	FALSE
gene6383	615.521	-2.42365	0.411015	-5.89673	3.7077e-09	1.34753e-07	c4orf47	Chr01	FALSE	FALSE	FALSE	FALSE
gene4203	4004.02	-2.1264	0.360638	-5.89621	3.71946e-09	1.34925e-07	wdr16	Chr10	FALSE	FALSE	FALSE	FALSE
gene18926	168.936	-3.16072	0.536223	-5.89441	3.76011e-09	1.36143e-07	mkl2	Chr09	FALSE	FALSE	FALSE	FALSE
gene854	1729.04	2.15402	0.36561	5.89158	3.82515e-09	1.38237e-07	tp53bp1	Chr03	FALSE	FALSE	FALSE	FALSE
gene20349	662.766	-2.23789	0.380322	-5.88418	4.00029e-09	1.44296e-07	LOC100492303	Chr03	FALSE	FALSE	FALSE	FALSE
gene4033	156.728	-3.32075	0.564856	-5.87893	4.12926e-09	1.48669e-07	sult1e1	Chr04	FALSE	TRUE	FALSE	FALSE
gene24321	368.804	-2.56627	0.437044	-5.87188	4.30891e-09	1.54847e-07	cfap77	Chr08	FALSE	FALSE	FALSE	FALSE
gene31567	213.778	3.15596	0.537788	5.86841	4.39991e-09	1.57822e-07	LOC100493654	Chr08	FALSE	FALSE	FALSE	FALSE
gene26555	185.375	-2.72346	0.464841	-5.8589	4.6593e-09	1.66815e-07	jag2	Chr08	FALSE	FALSE	FALSE	FALSE
gene22372	148.286	-3.77578	0.644847	-5.85531	4.76107e-09	1.70142e-07	cunh20orf96	scaffold_1871	FALSE	FALSE	FALSE	FALSE
gene22352	2799.4	2.23044	0.381022	5.85385	4.80336e-09	1.71335e-07	bms1	Chr07	FALSE	TRUE	FALSE	FALSE
gene19100	463.931	-3.0544	0.52183	-5.85326	4.8204e-09	1.71624e-07	arl3.2	Chr03	FALSE	FALSE	FALSE	FALSE
gene1062	630.202	-2.35138	0.401754	-5.8528	4.83362e-09	1.71777e-07	ppp4r4	Chr08	FALSE	FALSE	FALSE	FALSE
gene2257	3020.56	-2.06121	0.352674	-5.84451	5.08061e-09	1.80221e-07	bpgm	Chr03	FALSE	FALSE	FALSE	FALSE
gene3266	2499.21	-2.43149	0.416398	-5.83933	5.24107e-09	1.85571e-07	dzank1	Chr05	FALSE	FALSE	FALSE	FALSE
gene28725	171.413	-3.22202	0.55264	-5.83023	5.53498e-09	1.95617e-07	LOC101734002	scaffold_850	FALSE	FALSE	FALSE	FALSE
gene30846	303.934	-3.73499	0.64083	-5.82837	5.59706e-09	1.97448e-07	ncam1	Chr07	FALSE	FALSE	FALSE	FALSE
gene21218	10944.7	-2.54854	0.437379	-5.82685	5.64829e-09	1.9889e-07	tsga10	Chr02	TRUE	FALSE	TRUE	FALSE
gene2727	3636.21	-2.40268	0.412521	-5.8244	5.73198e-09	2.011e-07	odf3	Chr03	TRUE	FALSE	TRUE	FALSE
gene2140	11692.8	-2.39264	0.410789	-5.82451	5.72814e-09	2.011e-07	krt19	Chr10	TRUE	FALSE	FALSE	FALSE
gene18597	1034.49	-2.25692	0.387655	-5.82198	5.81548e-09	2.03658e-07	dnah14	Chr05	TRUE	FALSE	FALSE	FALSE
gene20210	2186.05	-2.57485	0.442653	-5.81687	5.99613e-09	2.09223e-07	camk2d	Chr01	FALSE	FALSE	FALSE	TRUE
gene1942	879.55	-2.38124	0.409359	-5.81699	5.99163e-09	2.09223e-07	hsp70	Chr08	FALSE	FALSE	FALSE	FALSE
gene22091	1343.69	-2.43239	0.418231	-5.8159	6.03069e-09	2.09667e-07	cntln	Chr01	TRUE	TRUE	FALSE	TRUE
gene21920	3245.52	-2.36823	0.407181	-5.81616	6.02131e-09	2.09667e-07	tmsb15b	Chr08	FALSE	FALSE	FALSE	FALSE
gene7088	74.0864	-7.0299	1.2095	-5.81222	6.16505e-09	2.13952e-07	tm4sf1	Chr05	FALSE	FALSE	FALSE	FALSE
gene22958	286.997	-2.59685	0.446832	-5.81169	6.18449e-09	2.1424e-07	LOC108647450	Chr04	FALSE	FALSE	FALSE	FALSE
gene958	205.282	-3.05082	0.525124	-5.80972	6.25788e-09	2.16392e-07	c11orf74	Chr04	FALSE	FALSE	FALSE	FALSE
gene7607	1251.04	-2.29815	0.395866	-5.80537	6.42237e-09	2.21681e-07	LOC100145695	Chr08	FALSE	FALSE	FALSE	FALSE
gene1986	1468.64	2.24969	0.388045	5.79749	6.73141e-09	2.31932e-07	zp2	Chr09	FALSE	FALSE	FALSE	FALSE
gene6717	130.102	-3.47835	0.600683	-5.79066	7.01098e-09	2.41133e-07	pak6	Chr08	FALSE	TRUE	FALSE	FALSE
gene28331	3777.74	-3.00349	0.519883	-5.77724	7.59344e-09	2.60143e-07	itln2	Chr07	FALSE	FALSE	FALSE	FALSE
gene1758	3017.8	2.14733	0.371674	5.77745	7.58399e-09	2.60143e-07	pgk1	Chr08	FALSE	FALSE	FALSE	FALSE
gene19794	6154.25	-2.15762	0.373484	-5.777	7.60429e-09	2.60143e-07	syne2	Chr08	TRUE	TRUE	FALSE	TRUE
gene3533	746.593	2.38982	0.413931	5.77348	7.76492e-09	2.65166e-07	rnf34	Chr01	FALSE	TRUE	FALSE	FALSE
gene6318	609.22	2.4043	0.417055	5.76495	8.16832e-09	2.78358e-07	gnpat	Chr05	FALSE	FALSE	FALSE	FALSE
gene22566	427.827	-2.341	0.406092	-5.7647	8.1802e-09	2.78358e-07	LOC101731008	scaffold_143	FALSE	FALSE	FALSE	FALSE
gene28697	580.252	-2.6584	0.461416	-5.7614	8.34181e-09	2.83215e-07	LOC101732357	Chr04	FALSE	FALSE	FALSE	FALSE
gene7910	89.1703	-3.73723	0.64869	-5.76119	8.35239e-09	2.83215e-07	rgs2	Chr04	FALSE	FALSE	FALSE	TRUE
gene3043	4879.85	-2.18975	0.380373	-5.75686	8.56918e-09	2.89545e-07	ccdc151	Chr03	TRUE	FALSE	TRUE	FALSE
gene23678	1326.25	2.91939	0.507112	5.75689	8.56766e-09	2.89545e-07	znf674	scaffold_174	FALSE	FALSE	FALSE	FALSE
gene22748	3814.67	-2.26669	0.393971	-5.75344	8.7445e-09	2.9495e-07	cep128	Chr08	TRUE	FALSE	TRUE	FALSE
gene4756	84.7526	-4.77231	0.830129	-5.74887	8.98414e-09	3.02503e-07	scg5	Chr08	FALSE	FALSE	FALSE	FALSE
gene5781	637.971	2.64385	0.46013	5.74588	9.14437e-09	3.07359e-07	LOC100145149	Chr02	FALSE	FALSE	FALSE	FALSE
gene2503	1142.41	-2.51516	0.437862	-5.74418	9.23652e-09	3.09915e-07	LOC100493729	Chr02	FALSE	FALSE	FALSE	FALSE
gene18789	2158.84	2.46478	0.429429	5.73968	9.48582e-09	3.17725e-07	ctf1	scaffold_288	FALSE	FALSE	FALSE	FALSE
gene7792	311.264	-2.84847	0.496752	-5.73419	9.79778e-09	3.27604e-07	trpa1	Chr06	FALSE	FALSE	FALSE	FALSE
gene3719	377.061	-2.98616	0.521015	-5.73143	9.95885e-09	3.32411e-07	LOC100493569	scaffold_217	FALSE	FALSE	FALSE	FALSE
gene610	160.97	-3.65499	0.638294	-5.72618	1.02719e-08	3.42267e-07	card9	Chr02	FALSE	FALSE	FALSE	FALSE
gene5039	234.864	2.892	0.505085	5.72577	1.02963e-08	3.42485e-07	psmd10	Chr08	TRUE	FALSE	FALSE	TRUE
gene1949	1472.69	2.34073	0.408827	5.72548	1.03141e-08	3.42485e-07	foxh1	scaffold_162	FALSE	TRUE	FALSE	FALSE
gene19720	540.219	-2.55957	0.4474	-5.72098	1.05912e-08	3.51081e-07	lrrc46	Chr10	FALSE	FALSE	TRUE	FALSE
gene4748	414.359	-3.10217	0.542318	-5.72021	1.06392e-08	3.52063e-07	elavl3	Chr03	FALSE	FALSE	FALSE	FALSE
gene19965	1875.82	-2.22406	0.388846	-5.71963	1.06758e-08	3.52668e-07	nt5c2	Chr07	FALSE	FALSE	FALSE	FALSE
gene7306	2665.64	-2.09927	0.367069	-5.719	1.07151e-08	3.53359e-07	pof1b	Chr08	TRUE	FALSE	FALSE	FALSE
gene29732	290.375	-2.70911	0.473757	-5.71835	1.0756e-08	3.54102e-07	osbpl6	Chr09	FALSE	TRUE	FALSE	FALSE
gene17476	404.246	2.44357	0.427618	5.71436	1.10117e-08	3.61897e-07	pou5f3.2	Chr08	FALSE	FALSE	FALSE	FALSE
gene6943	588.36	-2.41361	0.422949	-5.70662	1.15243e-08	3.781e-07	spata6	Chr04	FALSE	FALSE	TRUE	FALSE
gene14058	64.2201	-4.07131	0.7139	-5.70291	1.17777e-08	3.85756e-07	Xetrov90014554m.g	Chr05	FALSE	FALSE	FALSE	FALSE
gene25604	308.862	-2.83675	0.49759	-5.70097	1.19127e-08	3.89512e-07	c6h7orf31	Chr06	FALSE	FALSE	FALSE	FALSE
gene28293	934.344	-2.34815	0.412751	-5.68903	1.27764e-08	4.17045e-07	dydc1	Chr07	FALSE	TRUE	FALSE	FALSE
gene18152	278.678	-2.82514	0.497238	-5.68166	1.33391e-08	4.34674e-07	ankar	Chr09	FALSE	FALSE	FALSE	FALSE
gene13931	174.864	-2.97621	0.52389	-5.68099	1.33916e-08	4.35645e-07	Xetrov90001392m.g	Chr01	FALSE	FALSE	FALSE	FALSE
gene2755	86.6734	3.71282	0.653635	5.68027	1.34486e-08	4.36761e-07	pla2g12b	Chr07	FALSE	FALSE	FALSE	FALSE
gene32326	170.46	-3.36933	0.593224	-5.67969	1.34942e-08	4.37504e-07	tmc4	Chr07	FALSE	FALSE	FALSE	FALSE
gene24102	67.0841	-4.03969	0.712101	-5.67292	1.40382e-08	4.54374e-07	ldhd	Chr04	FALSE	FALSE	FALSE	FALSE
gene7461	1035.12	-2.50954	0.442526	-5.67094	1.42018e-08	4.58897e-07	cep19	Chr05	TRUE	FALSE	TRUE	FALSE
gene3534	2109.34	-2.1749	0.383684	-5.66845	1.44091e-08	4.64814e-07	bod1	scaffold_448	TRUE	FALSE	FALSE	TRUE
gene7290	438.9	-2.54238	0.44888	-5.66382	1.48037e-08	4.76742e-07	fam57a	Chr02	FALSE	FALSE	FALSE	FALSE
gene8497	3090.89	-2.35275	0.415533	-5.66199	1.49624e-08	4.81048e-07	fam154b	Chr03	FALSE	FALSE	FALSE	FALSE
gene23568	66.9846	-3.86684	0.683214	-5.65978	1.51569e-08	4.86488e-07	znf474	Chr01	FALSE	FALSE	FALSE	FALSE
gene10433	9634.95	-2.33382	0.412599	-5.65638	1.54595e-08	4.95375e-07	Xetrov90017257m.g	Chr06	FALSE	FALSE	FALSE	FALSE
gene20728	3737.21	-2.28642	0.404251	-5.65595	1.54985e-08	4.95796e-07	syne3	Chr08	FALSE	TRUE	FALSE	FALSE
gene18493	65.805	-4.7738	0.844488	-5.6529	1.57764e-08	5.03012e-07	onecut1.2	Chr08	FALSE	FALSE	FALSE	FALSE
gene26400	4112.6	2.12242	0.375457	5.6529	1.57759e-08	5.03012e-07	brca1	Chr10	TRUE	TRUE	FALSE	TRUE
gene7586	379.972	-2.49136	0.441318	-5.64528	1.64916e-08	5.24945e-07	manbal	Chr10	FALSE	FALSE	FALSE	FALSE
gene6603	198.623	-2.57786	0.456848	-5.64272	1.67386e-08	5.31928e-07	sall2	Chr01	FALSE	FALSE	FALSE	FALSE
gene1859	318.398	2.57358	0.456831	5.63355	1.76542e-08	5.60099e-07	velo1	Chr06	FALSE	FALSE	FALSE	FALSE
gene23662	2259.31	-2.04688	0.363413	-5.63238	1.77735e-08	5.62956e-07	LOC100486856	Chr07	FALSE	FALSE	FALSE	FALSE
gene8054	1415.88	2.10883	0.374837	5.62598	1.84458e-08	5.83289e-07	tuba4	Chr03	FALSE	FALSE	FALSE	FALSE
gene4317	79.3595	-4.19999	0.74858	-5.61061	2.01612e-08	6.36485e-07	LOC101733552	scaffold_57	FALSE	FALSE	FALSE	FALSE
gene33494	54.1709	5.33194	0.950475	5.60976	2.02607e-08	6.38576e-07	LOC100493937	Chr04	FALSE	FALSE	FALSE	FALSE
gene3728	933.519	-2.58071	0.460063	-5.60946	2.02961e-08	6.38645e-07	rdh7.2	Chr02	FALSE	FALSE	FALSE	FALSE
gene21233	266.856	-2.45787	0.438572	-5.60426	2.09147e-08	6.57037e-07	msantd3	Chr06	FALSE	FALSE	FALSE	FALSE
gene5112	841.934	-2.21937	0.396373	-5.59919	2.1535e-08	6.75418e-07	zdhhc1	Chr04	FALSE	FALSE	FALSE	FALSE
gene32985	214.06	2.93507	0.524392	5.5971	2.17967e-08	6.82512e-07	mreg	Chr09	FALSE	FALSE	FALSE	FALSE
gene7579	2309.1	-2.39306	0.427652	-5.59581	2.19592e-08	6.85733e-07	wdr78	Chr04	TRUE	FALSE	TRUE	FALSE
gene26660	941.195	-2.06667	0.36933	-5.59572	2.19709e-08	6.85733e-07	fign	Chr09	TRUE	TRUE	FALSE	TRUE
gene333	878.164	2.2408	0.400731	5.59179	2.24738e-08	7.00294e-07	rfc1	Chr01	FALSE	TRUE	FALSE	FALSE
gene8509	2997.43	-2.15165	0.384915	-5.58993	2.27158e-08	7.0669e-07	ift122	Chr04	TRUE	TRUE	TRUE	FALSE
gene8072	1841.98	-2.10178	0.376028	-5.58942	2.27834e-08	7.07648e-07	ift81	Chr01	TRUE	FALSE	TRUE	FALSE
gene28146	1708.86	-2.16362	0.38743	-5.58456	2.34296e-08	7.26545e-07	pcnxl4	Chr08	FALSE	FALSE	FALSE	FALSE
gene31732	253.478	-2.53648	0.454404	-5.582	2.37768e-08	7.36025e-07	LOC100488029	Chr05	FALSE	FALSE	FALSE	FALSE
gene4360	652.089	-2.31554	0.414842	-5.58174	2.38119e-08	7.36025e-07	acot2	Chr08	FALSE	FALSE	FALSE	FALSE
gene21053	6467.14	-2.05224	0.367918	-5.57799	2.43314e-08	7.50877e-07	fat2	Chr03	FALSE	FALSE	FALSE	FALSE
gene15792	229.389	-2.86683	0.514693	-5.56998	2.54768e-08	7.84962e-07	LOC100494322	Chr06	FALSE	FALSE	FALSE	FALSE
gene7618	5867.08	-1.98527	0.356609	-5.56707	2.59061e-08	7.96912e-07	pc.2	Chr04	FALSE	FALSE	FALSE	FALSE
gene32717	692.517	-2.66055	0.477993	-5.56608	2.60527e-08	8.00143e-07	artn	Chr04	FALSE	FALSE	FALSE	FALSE
gene861	748.963	2.3049	0.414164	5.56519	2.61867e-08	8.02975e-07	poli	Chr01	FALSE	TRUE	FALSE	FALSE
gene2546	3913.98	-2.08801	0.375501	-5.5606	2.68848e-08	8.23069e-07	ccna1	Chr02	TRUE	FALSE	FALSE	TRUE
gene2834	563.701	2.15439	0.387618	5.55804	2.72822e-08	8.33906e-07	mvd	Chr04	FALSE	FALSE	FALSE	FALSE
gene29338	1666.1	-2.342	0.421587	-5.5552	2.773e-08	8.46251e-07	ahi1	Chr05	TRUE	FALSE	TRUE	FALSE
gene24785	476.278	-2.26925	0.408686	-5.55255	2.8153e-08	8.57796e-07	zdhhc24	Chr04	FALSE	FALSE	FALSE	FALSE
gene21712	1831.59	-1.96799	0.354488	-5.55165	2.82986e-08	8.60869e-07	dnah5	Chr06	TRUE	FALSE	TRUE	FALSE
gene33583	182.07	-2.81696	0.507909	-5.5462	2.91953e-08	8.86743e-07	LOC101732280	Chr06	FALSE	FALSE	FALSE	FALSE
gene6237	69.3096	-4.43555	0.799996	-5.54447	2.94851e-08	8.94132e-07	c5orf48	Chr01	FALSE	FALSE	FALSE	FALSE
gene4128	519.119	2.15547	0.389008	5.54092	3.00879e-08	9.10978e-07	aldh3b1-like.1	Chr01	FALSE	FALSE	FALSE	FALSE
gene4987	655.604	2.27903	0.411761	5.53483	3.1153e-08	9.41743e-07	kcnk13	Chr08	FALSE	FALSE	FALSE	FALSE
gene21364	527.387	-2.15221	0.389057	-5.53187	3.1684e-08	9.5629e-07	cfap61	Chr05	TRUE	FALSE	FALSE	FALSE
gene598	542.751	2.1546	0.389655	5.52951	3.21135e-08	9.67735e-07	timm50	Chr08	FALSE	TRUE	FALSE	FALSE
gene15835	73.2805	-3.59457	0.651317	-5.51893	3.41072e-08	1.02621e-06	mapk8ip2	Chr03	FALSE	FALSE	FALSE	FALSE
gene25243	829.505	-2.35815	0.427619	-5.51461	3.49555e-08	1.05009e-06	wnk4	Chr10	FALSE	FALSE	FALSE	FALSE
gene26835	664.951	2.10828	0.382433	5.51281	3.53156e-08	1.05925e-06	znf84	scaffold_94	FALSE	FALSE	FALSE	FALSE
gene5966	712.946	2.25694	0.410965	5.49182	3.97819e-08	1.19135e-06	vegt	Chr01	FALSE	FALSE	FALSE	FALSE
gene2078	725.728	2.07127	0.377235	5.49066	4.00442e-08	1.19734e-06	trmt6	Chr05	FALSE	FALSE	FALSE	FALSE
gene2921	2533.74	-2.18387	0.397902	-5.48846	4.05451e-08	1.21043e-06	atp1b1	Chr02	FALSE	FALSE	FALSE	FALSE
gene18646	150.784	-2.91263	0.531289	-5.48219	4.20095e-08	1.25221e-06	lzts3	Chr01	TRUE	FALSE	FALSE	FALSE
gene28565	281.997	-2.50189	0.456446	-5.48125	4.22324e-08	1.25596e-06	LOC108645497	Chr01	FALSE	FALSE	FALSE	FALSE
gene15629	497.718	2.1689	0.395704	5.48111	4.22661e-08	1.25596e-06	Xetrov90030220m.g	scaffold_7350	FALSE	FALSE	FALSE	FALSE
gene447	1231.22	-2.0974	0.382785	-5.47932	4.26953e-08	1.26676e-06	efcab1	Chr06	TRUE	FALSE	TRUE	FALSE
gene21097	331.388	2.31116	0.421841	5.47874	4.28358e-08	1.26897e-06	commd10	Chr01	FALSE	FALSE	FALSE	FALSE
gene22038	296.629	-2.67092	0.487741	-5.47611	4.34782e-08	1.28404e-06	selm	Chr01	FALSE	FALSE	FALSE	FALSE
gene26977	258.439	-2.40387	0.438954	-5.47636	4.34159e-08	1.28404e-06	rpgr	Chr02	TRUE	FALSE	TRUE	FALSE
gene28245	212.913	-2.7409	0.500551	-5.47577	4.35603e-08	1.28449e-06	c2orf73	Chr05	FALSE	FALSE	FALSE	FALSE
gene7465	494.406	-2.36397	0.432688	-5.46344	4.6699e-08	1.37494e-06	styxl1	Chr02	FALSE	FALSE	FALSE	FALSE
gene26917	602.079	-2.25563	0.412958	-5.46212	4.70479e-08	1.38309e-06	ttc6	Chr08	FALSE	FALSE	FALSE	FALSE
gene4863	657.594	-2.20229	0.403289	-5.46083	4.73922e-08	1.38897e-06	LOC101732279	Chr05	FALSE	FALSE	FALSE	FALSE
gene27709	1834.3	-1.95849	0.358633	-5.46098	4.73511e-08	1.38897e-06	cfap45	Chr08	FALSE	TRUE	FALSE	FALSE
gene20323	164.768	-2.81788	0.516147	-5.45945	4.77607e-08	1.39764e-06	mmp28	Chr02	FALSE	FALSE	FALSE	FALSE
gene635	488.34	-2.55422	0.468155	-5.45593	4.87176e-08	1.42347e-06	c7orf72	Chr06	FALSE	FALSE	FALSE	FALSE
gene27329	612.497	2.33123	0.427365	5.45489	4.9002e-08	1.42961e-06	tmem64	Chr06	FALSE	FALSE	FALSE	FALSE
gene18054	501.385	-2.6747	0.490513	-5.45287	4.95629e-08	1.44378e-06	tmem56.2	Chr03	FALSE	FALSE	FALSE	FALSE
gene19321	111.452	-3.6634	0.671981	-5.45164	4.9906e-08	1.45158e-06	nell2	Chr03	FALSE	FALSE	FALSE	FALSE
gene24112	890.661	2.26804	0.416187	5.44958	5.04879e-08	1.46629e-06	qsox1	Chr04	FALSE	FALSE	FALSE	FALSE
gene349	2031.7	-2.0986	0.385138	-5.44896	5.06664e-08	1.46925e-06	lrrc23	Chr07	FALSE	FALSE	FALSE	FALSE
gene31018	56.0813	-4.1157	0.755367	-5.44861	5.07648e-08	1.46988e-06	LOC100494783	scaffold_758	FALSE	FALSE	FALSE	FALSE
gene4368	193.225	-3.19656	0.587726	-5.43886	5.36217e-08	1.55027e-06	comt	Chr01	FALSE	FALSE	FALSE	FALSE
gene7140	757.08	-2.3461	0.431462	-5.43756	5.40143e-08	1.55928e-06	tmem56	Chr04	FALSE	FALSE	FALSE	FALSE
gene16629	1667.64	-2.32613	0.427861	-5.43664	5.42936e-08	1.56265e-06	spata6l	Chr01	FALSE	FALSE	FALSE	FALSE
gene3667	151.204	2.90689	0.53467	5.4368	5.42463e-08	1.56265e-06	ventx1.2	Chr07	FALSE	FALSE	FALSE	FALSE
gene7091	325.423	-2.6213	0.48241	-5.43376	5.51799e-08	1.58578e-06	hhipl1	Chr08	FALSE	FALSE	FALSE	FALSE
gene6763	1449.93	-2.06373	0.379938	-5.43177	5.57986e-08	1.60117e-06	adgb	Chr05	FALSE	FALSE	FALSE	FALSE
gene28477	66.5967	-4.25872	0.784583	-5.42801	5.6987e-08	1.63283e-06	LOC100497256	Chr04	FALSE	FALSE	FALSE	FALSE
gene19844	394.185	-2.22689	0.410402	-5.42612	5.75935e-08	1.64776e-06	morn1	Chr07	FALSE	FALSE	FALSE	FALSE
gene34174	118.192	-3.20348	0.590803	-5.42225	5.88547e-08	1.68134e-06	asb2	Chr08	FALSE	FALSE	FALSE	FALSE
gene27104	525.191	-2.08782	0.38515	-5.42079	5.93377e-08	1.69262e-06	rbl2	Chr04	FALSE	TRUE	FALSE	TRUE
gene23395	872.515	-2.13383	0.39369	-5.42008	5.95712e-08	1.69676e-06	sdr42e1	Chr04	FALSE	FALSE	FALSE	FALSE
gene662	378.409	-2.18169	0.402853	-5.41561	6.10797e-08	1.73716e-06	fbxo31	Chr04	TRUE	FALSE	FALSE	TRUE
gene1606	798.978	2.04699	0.378073	5.41427	6.15379e-08	1.7476e-06	rnf145	Chr03	FALSE	FALSE	FALSE	FALSE
gene20800	1554.81	-2.26293	0.418056	-5.41297	6.19869e-08	1.75517e-06	cfap100	Chr04	TRUE	FALSE	TRUE	FALSE
gene1067	891.046	-2.1721	0.401257	-5.41323	6.18968e-08	1.75517e-06	pih1d3	Chr08	FALSE	FALSE	FALSE	FALSE
gene31075	708.656	2.08716	0.385623	5.41244	6.21707e-08	1.75779e-06	LOC100496882	Chr01	FALSE	FALSE	FALSE	FALSE
gene1017	2078.66	2.34024	0.432473	5.4113	6.25704e-08	1.76649e-06	smarca5	Chr01	FALSE	TRUE	FALSE	FALSE
gene5373	8011.22	-2.34335	0.433184	-5.4096	6.31669e-08	1.78071e-06	gmpr2	Chr01	FALSE	FALSE	FALSE	FALSE
gene31911	57.4554	-4.83267	0.894118	-5.40496	6.48216e-08	1.82469e-06	tnfaip2	Chr08	FALSE	FALSE	FALSE	FALSE
gene8210	295.596	-2.68099	0.496219	-5.40283	6.55965e-08	1.8438e-06	agr3	Chr06	FALSE	FALSE	FALSE	FALSE
gene26317	496.476	-2.4356	0.450839	-5.40237	6.57678e-08	1.84592e-06	slc40a1	Chr09	FALSE	TRUE	FALSE	FALSE
gene18758	73.9429	-3.75088	0.694408	-5.40156	6.60644e-08	1.85154e-06	cfap58	scaffold_8504	FALSE	FALSE	TRUE	FALSE
gene1996	724.771	-2.20494	0.40846	-5.39819	6.73176e-08	1.88391e-06	zmynd12	Chr07	FALSE	FALSE	FALSE	FALSE
gene22081	1334.69	-2.0665	0.383547	-5.38785	7.13039e-08	1.99257e-06	fam188b	scaffold_24	FALSE	FALSE	FALSE	FALSE
gene27983	73.7314	-4.04067	0.750515	-5.38387	7.29021e-08	2.03428e-06	ltbp3	Chr04	FALSE	FALSE	FALSE	FALSE
gene11286	357.06	-2.68716	0.499141	-5.38357	7.30243e-08	2.03473e-06	LOC100490389-like	scaffold_174	FALSE	FALSE	FALSE	FALSE
gene1570	14050.9	1.92042	0.356803	5.38229	7.35423e-08	2.0462e-06	rnd1	Chr02	TRUE	FALSE	FALSE	FALSE
gene26264	541.869	-2.34891	0.436669	-5.37914	7.48418e-08	2.07935e-06	pip5k1b	Chr01	FALSE	FALSE	FALSE	FALSE
gene12804	588.064	-2.06195	0.384171	-5.36727	7.99375e-08	2.21772e-06	Xetrov90027594m.g	scaffold_259	FALSE	FALSE	FALSE	FALSE
gene20905	102.296	-3.17799	0.592218	-5.36626	8.03871e-08	2.22698e-06	pik3ap1	Chr07	FALSE	FALSE	FALSE	FALSE
gene19241	302.494	-2.30878	0.430313	-5.36536	8.07869e-08	2.23483e-06	cdkl5	Chr02	TRUE	TRUE	TRUE	FALSE
gene5673	1194.47	-2.08674	0.389449	-5.35818	8.40647e-08	2.32217e-06	tbc1d9	Chr01	FALSE	FALSE	FALSE	FALSE
gene2367	1322.14	2.3255	0.434302	5.35456	8.5763e-08	2.36229e-06	tp53inp2	Chr10	FALSE	FALSE	FALSE	FALSE
gene7183	1283.97	-2.66752	0.498161	-5.35472	8.56871e-08	2.36229e-06	emilin1	scaffold_864	FALSE	FALSE	FALSE	FALSE
gene20540	618.38	-2.07036	0.386855	-5.35176	8.71005e-08	2.3957e-06	spag16	Chr09	TRUE	FALSE	TRUE	FALSE
gene25576	1281.34	-2.5408	0.475369	-5.3449	9.04682e-08	2.48477e-06	syt13	Chr04	FALSE	FALSE	FALSE	FALSE
gene17552	474.885	2.28304	0.427538	5.33996	9.29652e-08	2.54971e-06	mast2	Chr04	TRUE	FALSE	FALSE	FALSE
gene8461	9092.15	-1.86921	0.350201	-5.33754	9.42187e-08	2.58041e-06	efhd1	Chr05	FALSE	FALSE	FALSE	FALSE
gene20496	92.9649	-3.15757	0.591892	-5.3347	9.57041e-08	2.61736e-06	LOC108647660	Chr05	FALSE	FALSE	FALSE	FALSE
gene32087	585.536	-2.02731	0.38036	-5.32999	9.82203e-08	2.68236e-06	wdr47	Chr04	TRUE	FALSE	FALSE	FALSE
gene918	2354.36	-2.03577	0.38202	-5.32895	9.878e-08	2.69382e-06	dnaja4.1	Chr01	FALSE	FALSE	FALSE	FALSE
gene597	967.384	2.20169	0.413466	5.32495	1.00978e-07	2.74987e-06	rab40c	Chr09	FALSE	FALSE	FALSE	FALSE
gene25942	4386.44	-2.10455	0.395355	-5.3232	1.01959e-07	2.77265e-06	vill	scaffold_24	FALSE	FALSE	FALSE	FALSE
gene1346	1534.06	-2.1394	0.402762	-5.31183	1.08531e-07	2.94721e-06	arl2bp	Chr04	TRUE	FALSE	TRUE	FALSE
gene1057	669.898	-2.45488	0.462314	-5.30998	1.09635e-07	2.97299e-06	p2ry4	Chr08	FALSE	FALSE	FALSE	FALSE
gene17259	54.9347	-4.39043	0.826992	-5.30892	1.10277e-07	2.98618e-06	LOC101734565	Chr02	FALSE	FALSE	FALSE	FALSE
gene33294	684.933	-2.21674	0.417642	-5.30774	1.10995e-07	3.00138e-06	ttc34	Chr07	FALSE	FALSE	FALSE	FALSE
gene25668	600.614	-2.96785	0.559548	-5.30402	1.13282e-07	3.05513e-06	slc10a4	Chr01	FALSE	FALSE	FALSE	FALSE
gene7779	2539.62	1.87178	0.352901	5.30399	1.133e-07	3.05513e-06	sde2	Chr05	FALSE	FALSE	FALSE	TRUE
gene17539	9933.42	-1.87731	0.354128	-5.30122	1.15034e-07	3.09755e-06	aim1	Chr05	FALSE	FALSE	FALSE	FALSE
gene4031	1136.64	-2.09831	0.39585	-5.30078	1.15307e-07	3.10055e-06	agbl2	Chr04	TRUE	FALSE	TRUE	FALSE
gene6714	876.247	-2.07159	0.390946	-5.29892	1.16489e-07	3.12796e-06	inpp5a.2	Chr03	FALSE	FALSE	FALSE	FALSE
gene26165	636.612	2.04737	0.386528	5.29682	1.17834e-07	3.15965e-06	kif13a	Chr06	TRUE	FALSE	FALSE	TRUE
gene110	537.018	-2.12725	0.401638	-5.29643	1.18086e-07	3.16202e-06	evc	Chr01	TRUE	FALSE	TRUE	FALSE
gene4667	189.242	-2.69449	0.508803	-5.29574	1.18535e-07	3.16961e-06	theg	Chr01	FALSE	FALSE	FALSE	FALSE
gene249	1482.64	-2.08748	0.394511	-5.2913	1.21451e-07	3.24308e-06	iqcg	Chr05	TRUE	FALSE	TRUE	FALSE
gene25585	518.382	2.61152	0.494776	5.27819	1.30467e-07	3.47419e-06	phldb3	Chr07	FALSE	FALSE	FALSE	FALSE
gene6153	233.2	-2.31182	0.437986	-5.27829	1.30393e-07	3.47419e-06	lrrc61	scaffold_208	FALSE	FALSE	FALSE	FALSE
gene12038	401.954	-2.25404	0.427179	-5.27658	1.3162e-07	3.50003e-06	Xetrov90021170m.g	Chr08	FALSE	FALSE	FALSE	FALSE
gene32242	1024.76	-2.1586	0.409291	-5.27401	1.33475e-07	3.54446e-06	myadm	Chr07	TRUE	FALSE	FALSE	FALSE
gene4281	442.713	-2.23772	0.424363	-5.27312	1.34124e-07	3.55678e-06	rab9b	Chr08	FALSE	FALSE	FALSE	FALSE
gene33429	82.8438	-3.67962	0.698259	-5.26971	1.3664e-07	3.61851e-06	kcnmb3	Chr05	FALSE	FALSE	FALSE	FALSE
gene12637	71.6085	-3.42158	0.649364	-5.26913	1.37074e-07	3.62503e-06	Xetrov90017302m.g	Chr06	FALSE	FALSE	FALSE	FALSE
gene18035	6354.21	-1.97616	0.375269	-5.26597	1.39448e-07	3.68272e-06	hydin	Chr04	TRUE	FALSE	TRUE	FALSE
gene4159	79.7031	-3.32125	0.631079	-5.26281	1.41872e-07	3.74161e-06	cmtm5	Chr01	FALSE	FALSE	FALSE	FALSE
gene704	13117.1	-1.84497	0.350734	-5.26032	1.43807e-07	3.78744e-06	iqgap1-like.1	Chr03	FALSE	FALSE	FALSE	FALSE
gene32220	1256.12	-2.18638	0.415657	-5.26006	1.44009e-07	3.78758e-06	ccdc146	Chr03	TRUE	FALSE	FALSE	FALSE
gene2164	67.2157	-3.56145	0.677133	-5.2596	1.44367e-07	3.79179e-06	cpz	scaffold_52	FALSE	FALSE	FALSE	FALSE
gene21304	126.007	-2.79107	0.530901	-5.25725	1.46229e-07	3.83069e-06	LOC100489859	Chr05	FALSE	FALSE	FALSE	FALSE
gene7861	2936.53	-2.10659	0.400704	-5.25722	1.46246e-07	3.83069e-06	nme9	Chr09	FALSE	FALSE	FALSE	FALSE
gene5718	581.911	2.17271	0.41352	5.25419	1.4868e-07	3.88915e-06	rpusd2	Chr08	FALSE	FALSE	FALSE	FALSE
gene17707	4918.13	-2.11873	0.403344	-5.25289	1.49727e-07	3.91121e-06	capsl	Chr01	FALSE	FALSE	FALSE	FALSE
gene5319	827.842	1.99727	0.380459	5.24963	1.52408e-07	3.97583e-06	nacc1	Chr03	FALSE	TRUE	FALSE	FALSE
gene2206	1202.45	-1.89271	0.360575	-5.24916	1.52795e-07	3.98053e-06	fbf1	Chr10	TRUE	FALSE	TRUE	FALSE
gene4079	209.913	2.57524	0.490837	5.24663	1.54908e-07	4.02643e-06	hpdl	Chr04	FALSE	FALSE	FALSE	FALSE
gene32909	102.08	-3.24374	0.618261	-5.24655	1.54975e-07	4.02643e-06	LOC100490476	Chr05	FALSE	FALSE	FALSE	FALSE
gene1443	415.216	-2.29676	0.43784	-5.24566	1.55721e-07	4.04034e-06	pfn4	Chr05	TRUE	FALSE	FALSE	FALSE
gene23020	1950.11	1.96023	0.373738	5.24494	1.56334e-07	4.05079e-06	pard3	Chr06	TRUE	FALSE	FALSE	TRUE
gene18870	351.645	-3.5813	0.684185	-5.2344	1.65518e-07	4.28298e-06	nrp1	Chr06	TRUE	FALSE	FALSE	FALSE
gene547	1317.15	-2.36208	0.451582	-5.23069	1.68883e-07	4.36416e-06	abracl	Chr05	FALSE	FALSE	FALSE	FALSE
gene8284	480.866	-2.24753	0.429876	-5.22832	1.71053e-07	4.41432e-06	c4h1orf141	Chr04	FALSE	FALSE	FALSE	FALSE
gene2514	242.301	-2.29074	0.438346	-5.22587	1.73337e-07	4.46727e-06	selenbp1	scaffold_273	FALSE	TRUE	FALSE	FALSE
gene3492	1352.93	-2.20166	0.421328	-5.22552	1.73666e-07	4.46975e-06	lin28b	Chr05	FALSE	TRUE	FALSE	FALSE
gene889	774.433	-2.19213	0.419728	-5.22273	1.76302e-07	4.53153e-06	nfil3	Chr01	FALSE	FALSE	FALSE	FALSE
gene21381	107.636	-3.19277	0.612388	-5.21364	1.85168e-07	4.75306e-06	LOC100486416	Chr01	FALSE	FALSE	FALSE	FALSE
gene28621	1458.41	-1.92288	0.368936	-5.21198	1.86837e-07	4.78951e-06	ank3	Chr07	TRUE	FALSE	FALSE	TRUE
gene2448	2654.31	-1.89747	0.364133	-5.21093	1.87898e-07	4.8103e-06	LOC548809	Chr09	FALSE	FALSE	FALSE	FALSE
gene24379	116.543	-2.92564	0.56165	-5.20901	1.8985e-07	4.85379e-06	tspan12	Chr03	FALSE	FALSE	FALSE	FALSE
gene18997	1469.2	-2.20598	0.423703	-5.20642	1.92521e-07	4.91556e-06	tp73	Chr07	FALSE	FALSE	FALSE	FALSE
gene15717	209.137	-2.70273	0.519189	-5.20568	1.93286e-07	4.92202e-06	Xetrov90015693m.g	Chr06	FALSE	FALSE	FALSE	FALSE
gene2027	790.935	-1.96374	0.377226	-5.20575	1.93213e-07	4.92202e-06	clptm1l	Chr06	FALSE	FALSE	FALSE	FALSE
gene17336	405.184	2.19962	0.423088	5.19896	2.00402e-07	5.09646e-06	stard8	Chr08	FALSE	FALSE	FALSE	FALSE
gene4830	11358	1.86568	0.359012	5.19671	2.02841e-07	5.15168e-06	zbtb10	Chr06	FALSE	TRUE	FALSE	FALSE
gene16214	992.236	-2.15521	0.414878	-5.19481	2.04932e-07	5.19792e-06	eno4	scaffold_163	FALSE	FALSE	TRUE	FALSE
gene29366	549.446	2.17408	0.41864	5.19321	2.06704e-07	5.23595e-06	LOC101733467	Chr07	FALSE	FALSE	FALSE	FALSE
gene21969	282.124	-2.86328	0.551418	-5.19258	2.07402e-07	5.24673e-06	LOC105947175	Chr04	FALSE	FALSE	FALSE	FALSE
gene6641	749.141	-2.17162	0.418633	-5.1874	2.13245e-07	5.38746e-06	otub2	Chr08	FALSE	FALSE	FALSE	FALSE
gene17502	1015.09	2.35178	0.453781	5.18262	2.18788e-07	5.52024e-06	LOC108646290	Chr03	FALSE	FALSE	FALSE	FALSE
gene4075	147.475	2.52626	0.487525	5.18181	2.19742e-07	5.53705e-06	alk-like.2	Chr08	FALSE	FALSE	FALSE	FALSE
gene30715	450.849	2.05074	0.395924	5.17964	2.22319e-07	5.59463e-06	dusp11	Chr03	FALSE	TRUE	FALSE	FALSE
gene6122	2373.73	1.83269	0.354144	5.17498	2.27932e-07	5.72839e-06	lemd3	Chr03	FALSE	TRUE	FALSE	TRUE
gene21577	133.995	-2.81832	0.544768	-5.17344	2.29826e-07	5.76845e-06	LOC100488775	Chr05	FALSE	FALSE	FALSE	FALSE
gene6759	117.571	-2.80843	0.54291	-5.17293	2.30453e-07	5.77665e-06	susd1	Chr01	FALSE	FALSE	FALSE	FALSE
gene6414	60.7189	-3.55264	0.686893	-5.17204	2.31554e-07	5.79668e-06	MGC147600	Chr01	FALSE	FALSE	FALSE	FALSE
gene22093	141.95	-2.65527	0.513538	-5.17055	2.33412e-07	5.8356e-06	adgrl1	Chr03	FALSE	FALSE	FALSE	FALSE
gene1421	386.325	-2.11628	0.409436	-5.16876	2.3565e-07	5.87628e-06	ankef1	Chr05	FALSE	FALSE	FALSE	FALSE
gene31037	6085.54	-1.85742	0.359339	-5.16898	2.3538e-07	5.87628e-06	tyro3	Chr08	FALSE	TRUE	FALSE	FALSE
gene16848	41.2851	-5.67829	1.09888	-5.16735	2.37435e-07	5.90546e-06	anks1b	Chr03	FALSE	FALSE	FALSE	FALSE
gene33221	3180.42	1.91231	0.370073	5.16739	2.37383e-07	5.90546e-06	mepce	scaffold_693	FALSE	FALSE	FALSE	TRUE
gene4553	1184.73	-2.12056	0.41047	-5.16618	2.38921e-07	5.93476e-06	poc5	Chr01	TRUE	TRUE	FALSE	TRUE
gene3892	462.995	2.27281	0.439963	5.16591	2.39275e-07	5.93586e-06	LOC100488874	Chr04	FALSE	FALSE	FALSE	FALSE
gene6382	59.3665	5.01456	0.970996	5.16434	2.41286e-07	5.97805e-06	apc2	Chr01	TRUE	FALSE	FALSE	FALSE
gene23950	64.8414	-4.45176	0.862528	-5.16129	2.45249e-07	6.06842e-06	selplg	Chr01	FALSE	FALSE	FALSE	FALSE
gene20346	369.136	-2.1461	0.41598	-5.15915	2.48071e-07	6.13036e-06	acap3	Chr07	FALSE	FALSE	FALSE	FALSE
gene33410	200.241	-2.53937	0.492733	-5.15364	2.55476e-07	6.30523e-06	dffb	Chr07	FALSE	TRUE	FALSE	FALSE
gene16917	2108.09	-2.15031	0.417408	-5.15157	2.58313e-07	6.36709e-06	scin	Chr06	TRUE	FALSE	FALSE	FALSE
gene2074	1953.76	-2.00923	0.390097	-5.1506	2.59659e-07	6.3839e-06	dynlrb2	Chr04	TRUE	FALSE	FALSE	FALSE
gene33584	641.637	-2.02434	0.393025	-5.15065	2.5958e-07	6.3839e-06	sh2d3c	Chr08	FALSE	FALSE	FALSE	FALSE
gene8060	18657.7	1.82993	0.355504	5.14743	2.64079e-07	6.48426e-06	ccng1	Chr03	FALSE	FALSE	FALSE	TRUE
gene22689	935.31	-2.01735	0.392057	-5.14554	2.66747e-07	6.54143e-06	dcdc2	Chr06	FALSE	FALSE	FALSE	FALSE
gene16295	1952.95	-2.32461	0.452171	-5.14099	2.73294e-07	6.69344e-06	hsbp1l1	Chr06	FALSE	FALSE	FALSE	FALSE
gene16827	682.421	-2.37293	0.461623	-5.14041	2.74145e-07	6.70574e-06	spata4	Chr01	TRUE	FALSE	TRUE	FALSE
gene2790	45.0203	-4.62158	0.899194	-5.13969	2.7519e-07	6.72274e-06	MGC69544	scaffold_783	FALSE	FALSE	FALSE	FALSE
gene19612	961.932	-2.22782	0.433875	-5.13469	2.82608e-07	6.8952e-06	aifm2	Chr07	FALSE	FALSE	FALSE	FALSE
gene26823	1106.29	1.94368	0.379052	5.12772	2.93265e-07	7.14615e-06	mex3a	Chr08	FALSE	FALSE	FALSE	FALSE
gene7546	54.358	-5.91456	1.15485	-5.1215	3.03107e-07	7.37663e-06	tmem35	Chr08	FALSE	FALSE	FALSE	FALSE
gene5096	84.5299	4.40413	0.860968	5.11532	3.13207e-07	7.59358e-06	ptprc	Chr04	FALSE	FALSE	FALSE	TRUE
gene23912	1732.45	2.15472	0.421212	5.11551	3.12888e-07	7.59358e-06	rmdn3	Chr08	TRUE	FALSE	FALSE	FALSE
gene28481	1537.51	1.95042	0.381271	5.11556	3.12815e-07	7.59358e-06	hsf1	scaffold_332	TRUE	TRUE	FALSE	TRUE
gene2961	2587.37	-2.17671	0.42563	-5.1141	3.15248e-07	7.63345e-06	katnal1	Chr02	TRUE	FALSE	FALSE	FALSE
gene30163	229.514	-2.33447	0.456625	-5.11245	3.18002e-07	7.68078e-06	phactr2	Chr05	FALSE	FALSE	FALSE	FALSE
gene5710	50.6697	4.73488	0.926131	5.11254	3.17853e-07	7.68078e-06	LOC101733124	scaffold_282	FALSE	FALSE	FALSE	FALSE
gene1677	102.699	-2.86074	0.560016	-5.10831	3.25051e-07	7.8412e-06	rai2	Chr02	FALSE	FALSE	FALSE	FALSE
gene9217	126.022	-2.63977	0.517036	-5.10558	3.29782e-07	7.94534e-06	Xetrov90006855m.g	Chr02	FALSE	FALSE	FALSE	FALSE
gene18494	1016.86	-1.91502	0.375139	-5.10484	3.31072e-07	7.96645e-06	ror2	Chr01	TRUE	FALSE	FALSE	FALSE
gene29661	2637.43	-2.1393	0.419225	-5.103	3.34308e-07	8.03427e-06	arl3.1	Chr07	FALSE	FALSE	FALSE	FALSE
gene6376	1608.25	2.23834	0.438959	5.0992	3.4109e-07	8.187e-06	galnt11	Chr06	FALSE	FALSE	FALSE	FALSE
gene3384	663.659	1.92118	0.377271	5.0923	3.53737e-07	8.47999e-06	umps	scaffold_1016	FALSE	FALSE	FALSE	FALSE
gene32587	190.644	-2.79513	0.549155	-5.08988	3.58289e-07	8.57842e-06	LOC101734550	scaffold_7178	FALSE	FALSE	FALSE	FALSE
gene21914	275.517	-2.341	0.460229	-5.08659	3.64563e-07	8.71778e-06	exoc7	Chr10	TRUE	FALSE	FALSE	FALSE
gene3901	542.816	-2.21164	0.434837	-5.08614	3.6542e-07	8.7274e-06	pde6d	Chr05	TRUE	FALSE	FALSE	FALSE
gene22239	2957.92	-2.29398	0.451263	-5.08347	3.70597e-07	8.84008e-06	aim1l	Chr02	FALSE	FALSE	FALSE	FALSE
gene26995	806.708	-2.30488	0.453768	-5.07942	3.78584e-07	9.0194e-06	LOC108647843	Chr06	FALSE	FALSE	FALSE	FALSE
gene24554	175.439	-2.57414	0.507543	-5.07177	3.94124e-07	9.37801e-06	tmem232	Chr01	FALSE	FALSE	FALSE	FALSE
gene4691	570.731	-2.06795	0.407777	-5.07127	3.9516e-07	9.39104e-06	acer1	Chr01	FALSE	FALSE	FALSE	FALSE
gene16224	2937.23	-1.76995	0.34913	-5.06959	3.98663e-07	9.46259e-06	c12orf63	Chr03	FALSE	FALSE	FALSE	FALSE
gene19537	350.354	-2.07439	0.409615	-5.06425	4.10014e-07	9.72002e-06	ncoa1	scaffold_100	FALSE	TRUE	FALSE	FALSE
gene20222	378.759	-2.15888	0.426707	-5.05941	4.20562e-07	9.9578e-06	rab34	Chr02	FALSE	FALSE	FALSE	FALSE
gene21693	434.431	2.19353	0.433658	5.05821	4.23218e-07	1.00083e-05	hps1	Chr07	FALSE	FALSE	FALSE	FALSE
gene33208	318.201	-2.78542	0.551185	-5.05351	4.33764e-07	1.02451e-05	LOC101731830	Chr10	FALSE	FALSE	FALSE	FALSE
gene2501	385.282	2.0673	0.409136	5.05283	4.35314e-07	1.02691e-05	lrch2	Chr08	FALSE	FALSE	FALSE	FALSE
gene2385	315.689	2.28627	0.452551	5.05197	4.37267e-07	1.03026e-05	timm21	scaffold_21	FALSE	FALSE	FALSE	FALSE
gene21022	925.054	-1.96985	0.389938	-5.05171	4.37879e-07	1.03044e-05	ccdc150	Chr05	FALSE	FALSE	FALSE	FALSE
gene24994	47.7437	-4.30794	0.853026	-5.05019	4.41381e-07	1.03741e-05	dysf	Chr01	TRUE	FALSE	FALSE	FALSE
gene5938	161.515	2.38494	0.472497	5.04752	4.4759e-07	1.05072e-05	znf703	Chr03	FALSE	FALSE	FALSE	FALSE
gene4353	402.684	-2.07386	0.410943	-5.04658	4.49792e-07	1.0546e-05	rita1	Chr01	TRUE	FALSE	FALSE	FALSE
gene17401	1463.46	-1.95173	0.386782	-5.04609	4.50954e-07	1.05603e-05	cfap46	Chr07	FALSE	FALSE	FALSE	FALSE
gene18260	827.41	-2.20998	0.438213	-5.04317	4.57888e-07	1.07097e-05	LOC100498290	Chr01	FALSE	FALSE	FALSE	FALSE
gene19422	76.511	3.48492	0.692106	5.03524	4.77252e-07	1.1149e-05	menf.2	scaffold_2181	FALSE	FALSE	FALSE	FALSE
gene33193	1696.55	-2.22628	0.442624	-5.02973	4.91177e-07	1.14604e-05	dnai2	Chr10	FALSE	FALSE	FALSE	FALSE
gene20517	19974.8	-1.91358	0.380851	-5.0245	5.04737e-07	1.17625e-05	LOC100488102	Chr06	FALSE	FALSE	FALSE	FALSE
gene4142	4345.56	2.00006	0.398779	5.01546	5.29061e-07	1.23145e-05	znf574	Chr07	FALSE	FALSE	FALSE	FALSE
gene23866	69.2635	-3.26579	0.651228	-5.01482	5.30821e-07	1.23274e-05	itk	Chr03	FALSE	FALSE	FALSE	FALSE
gene29409	233.083	2.43351	0.485266	5.0148	5.309e-07	1.23274e-05	zfyve26	Chr08	TRUE	FALSE	FALSE	TRUE
gene29808	704.518	2.11221	0.421368	5.01274	5.36591e-07	1.24445e-05	LOC100492268	Chr02	FALSE	FALSE	FALSE	FALSE
gene4355	48.1386	-3.97689	0.793884	-5.00941	5.45975e-07	1.26469e-05	LOC100127632	Chr06	FALSE	FALSE	FALSE	FALSE
gene4492	657.705	-1.97133	0.393675	-5.00751	5.51401e-07	1.27572e-05	ttc5	Chr01	FALSE	TRUE	FALSE	FALSE
gene6870	2408.23	-1.88916	0.377376	-5.00605	5.55595e-07	1.28297e-05	gas8	Chr04	TRUE	FALSE	TRUE	FALSE
gene31387	121.321	-2.67332	0.534029	-5.00595	5.55871e-07	1.28297e-05	stk4	Chr10	FALSE	TRUE	FALSE	FALSE
gene17720	135.166	-3.1605	0.631459	-5.00508	5.58377e-07	1.28721e-05	tbl1x	Chr02	TRUE	TRUE	FALSE	FALSE
gene2945	1244.26	-2.18554	0.436788	-5.00366	5.62521e-07	1.29521e-05	mdh1	Chr05	FALSE	FALSE	FALSE	FALSE
gene20720	1225.28	-1.88068	0.375898	-5.00317	5.63946e-07	1.29694e-05	sowaha	Chr03	FALSE	FALSE	FALSE	FALSE
gene15926	709.457	2.17781	0.435446	5.00134	5.69346e-07	1.3078e-05	agpat3	scaffold_724	FALSE	FALSE	FALSE	FALSE
gene26481	595.942	-2.63509	0.526986	-5.00031	5.72394e-07	1.31323e-05	mir205a	Chr02	FALSE	FALSE	FALSE	FALSE
gene28581	517.472	-1.93446	0.387025	-4.9983	5.78388e-07	1.3254e-05	LOC100496491	Chr05	FALSE	FALSE	FALSE	FALSE
gene22175	1842.58	-2.21718	0.443661	-4.99746	5.80904e-07	1.328e-05	dynlt1	Chr05	FALSE	FALSE	FALSE	FALSE
gene24658	267.537	-2.21951	0.444112	-4.99763	5.80383e-07	1.328e-05	smoc1	Chr08	FALSE	FALSE	FALSE	FALSE
gene2929	646.041	2.04658	0.409566	4.99694	5.8247e-07	1.33e-05	helq	Chr01	FALSE	FALSE	FALSE	FALSE
gene29701	1025.91	-2.02108	0.404716	-4.99382	5.91981e-07	1.35011e-05	LOC100497570	Chr06	FALSE	FALSE	FALSE	FALSE
gene29143	509.857	-2.20821	0.443098	-4.98357	6.24232e-07	1.42198e-05	kif19	Chr10	FALSE	FALSE	FALSE	FALSE
gene24734	720.723	-1.97804	0.397264	-4.97916	6.38613e-07	1.45301e-05	LOC100492437	Chr01	FALSE	FALSE	FALSE	FALSE
gene28165	112.515	-3.86857	0.777	-4.97886	6.39597e-07	1.45353e-05	tlx1	Chr07	FALSE	FALSE	FALSE	FALSE
gene21027	199.079	-2.37091	0.476334	-4.97742	6.44381e-07	1.46268e-05	ccdc60	Chr01	FALSE	FALSE	FALSE	FALSE
gene22966	430.898	1.99914	0.401786	4.97564	6.50337e-07	1.47446e-05	il17rd	scaffold_87	FALSE	TRUE	FALSE	FALSE
gene4392	3839.64	-2.10624	0.423572	-4.97255	6.60774e-07	1.49635e-05	slc7a7	Chr01	FALSE	FALSE	FALSE	FALSE
gene33307	205.842	-2.79501	0.562589	-4.96812	6.76053e-07	1.52915e-05	c11orf53	Chr07	FALSE	FALSE	FALSE	FALSE
gene32370	199.786	-2.70515	0.544758	-4.96578	6.8426e-07	1.5459e-05	cttnbp2nl	Chr02	TRUE	FALSE	FALSE	FALSE
gene3801	572.696	2.1022	0.423818	4.96015	7.04376e-07	1.58948e-05	hist1h2aa	Chr02	FALSE	TRUE	FALSE	FALSE
gene8019	1736.99	-1.94481	0.39216	-4.95923	7.07713e-07	1.59513e-05	sugt1	Chr02	FALSE	FALSE	FALSE	FALSE
gene1466	508.081	-2.84463	0.574233	-4.95379	7.27814e-07	1.63852e-05	LOC100488648	Chr01	FALSE	FALSE	FALSE	FALSE
gene18082	779.73	-1.96625	0.397333	-4.94861	7.47452e-07	1.68076e-05	kat2b	Chr06	TRUE	TRUE	FALSE	TRUE
gene18149	1759.7	-1.88745	0.381627	-4.94578	7.58378e-07	1.70334e-05	cfap74	Chr07	FALSE	FALSE	FALSE	FALSE
gene31722	562.978	2.16256	0.437587	4.942	7.73259e-07	1.73352e-05	chchd6	Chr04	FALSE	FALSE	FALSE	FALSE
gene20153	2495.11	-1.77603	0.359382	-4.94191	7.73617e-07	1.73352e-05	agbl5	Chr08	TRUE	FALSE	FALSE	FALSE
gene33908	372.173	-2.30754	0.46735	-4.93751	7.9126e-07	1.77099e-05	wdr63	Chr04	TRUE	FALSE	TRUE	FALSE
gene3600	379.534	-2.15452	0.436593	-4.93485	8.02123e-07	1.79321e-05	kansl1l	Chr09	FALSE	TRUE	FALSE	FALSE
gene28414	465.487	2.02935	0.411418	4.93258	8.11502e-07	1.81207e-05	zmynd19	Chr08	FALSE	FALSE	FALSE	FALSE
gene6585	1783.66	2.1241	0.430736	4.93134	8.16685e-07	1.82153e-05	lyar	Chr01	FALSE	TRUE	TRUE	FALSE
gene24418	45.514	3.96156	0.803577	4.92991	8.22687e-07	1.83279e-05	npy	Chr06	FALSE	FALSE	FALSE	FALSE
gene762	267047	-1.69768	0.344669	-4.92554	8.41276e-07	1.87203e-05	actg1	Chr10	TRUE	FALSE	FALSE	FALSE
gene697	56892.2	-1.7574	0.356831	-4.925	8.4359e-07	1.87501e-05	tubb4b	scaffold_384	TRUE	FALSE	FALSE	TRUE
gene5645	177.596	2.30637	0.468328	4.92469	8.44926e-07	1.87581e-05	tmem177	scaffold_232	FALSE	FALSE	FALSE	FALSE
gene3990	2083.4	-1.96624	0.399385	-4.92317	8.5154e-07	1.88832e-05	cep83	Chr03	TRUE	FALSE	TRUE	FALSE
gene31476	14743.1	-1.99396	0.405141	-4.92164	8.58207e-07	1.90091e-05	anxa2	Chr03	TRUE	FALSE	FALSE	FALSE
gene1987	226.631	-2.26404	0.460375	-4.91781	8.75198e-07	1.93631e-05	slc22a31	Chr04	FALSE	FALSE	FALSE	FALSE
gene16817	1415.27	1.88672	0.383905	4.91454	8.89893e-07	1.96656e-05	uri1	Chr04	FALSE	TRUE	FALSE	FALSE
gene33082	498.155	-1.97875	0.402706	-4.91363	8.94039e-07	1.97346e-05	ccdc40	scaffold_754	TRUE	FALSE	TRUE	FALSE
gene16636	164.41	2.65979	0.542076	4.90668	9.26295e-07	2.03985e-05	mir449c	Chr01	FALSE	FALSE	FALSE	FALSE
gene3257	1484.95	1.80441	0.367731	4.90688	9.25379e-07	2.03985e-05	gart	Chr02	FALSE	FALSE	FALSE	FALSE
gene22848	872.915	1.82755	0.372478	4.90647	9.27301e-07	2.03985e-05	ipo8	Chr03	FALSE	TRUE	FALSE	FALSE
gene18548	869.711	1.89803	0.386883	4.90594	9.29795e-07	2.043e-05	gnl3	scaffold_416	FALSE	TRUE	FALSE	FALSE
gene4181	580.614	1.87254	0.381758	4.90505	9.34051e-07	2.05001e-05	mrps27	Chr01	FALSE	FALSE	FALSE	FALSE
gene22590	1033.17	-1.91459	0.390605	-4.90161	9.50565e-07	2.08387e-05	polr3b	Chr03	FALSE	TRUE	FALSE	FALSE
gene14356	97.8288	-2.77997	0.567406	-4.89943	9.61136e-07	2.10465e-05	LOC101734338	Chr07	FALSE	FALSE	FALSE	FALSE
gene23476	522.609	2.19259	0.447825	4.89608	9.77687e-07	2.13845e-05	slc36a4	Chr02	FALSE	FALSE	FALSE	FALSE
gene5920	1294.5	-1.94241	0.396792	-4.89529	9.8163e-07	2.14404e-05	ccdc113	Chr04	TRUE	TRUE	FALSE	FALSE
gene7536	5033.75	1.72355	0.352095	4.89512	9.82471e-07	2.14404e-05	riok3	Chr06	FALSE	FALSE	FALSE	FALSE
gene30773	2378.92	-1.75957	0.359513	-4.89432	9.86459e-07	2.1503e-05	kazn	Chr07	TRUE	TRUE	FALSE	FALSE
gene29546	297.08	2.0294	0.414879	4.89153	1.00053e-06	2.17851e-05	g6pc3.1	Chr10	FALSE	FALSE	FALSE	FALSE
gene2126	2901.16	-1.89997	0.388629	-4.88889	1.01405e-06	2.20544e-05	dnal4	Chr04	TRUE	FALSE	TRUE	FALSE
gene935	498.708	-2.59401	0.530846	-4.88657	1.0261e-06	2.22914e-05	tbx20	Chr06	FALSE	FALSE	FALSE	FALSE
gene18431	344.721	-2.40386	0.491989	-4.88601	1.02903e-06	2.23296e-05	rsph14	Chr01	FALSE	FALSE	FALSE	FALSE
gene32663	218.273	-2.29959	0.470862	-4.88379	1.04065e-06	2.25564e-05	gdpd5	Chr02	FALSE	FALSE	FALSE	TRUE
gene11050	38.3894	-6.065	1.24204	-4.8831	1.04432e-06	2.26104e-05	Xetrov90018287m.g	Chr07	FALSE	FALSE	FALSE	FALSE
gene25887	93.8001	-3.00137	0.615123	-4.8793	1.06465e-06	2.30248e-05	clgn	Chr01	FALSE	TRUE	FALSE	TRUE
gene15870	345.687	-2.0231	0.414954	-4.87548	1.08543e-06	2.34478e-05	wdr88	Chr04	FALSE	FALSE	FALSE	FALSE
gene33657	52.8322	-4.59213	0.942268	-4.87348	1.09648e-06	2.36598e-05	LOC100489315	Chr09	FALSE	FALSE	FALSE	FALSE
gene7834	216.011	-2.242	0.460162	-4.87219	1.10371e-06	2.37891e-05	nod1	Chr06	FALSE	FALSE	FALSE	FALSE
gene32108	799.741	-1.8846	0.387011	-4.86963	1.11805e-06	2.40713e-05	als2cl	Chr06	FALSE	FALSE	FALSE	FALSE
gene22231	56.7083	-6.79838	1.39626	-4.869	1.12162e-06	2.4121e-05	pnmt	Chr10	FALSE	FALSE	FALSE	FALSE
gene4672	4664.05	-1.8114	0.372108	-4.86795	1.1276e-06	2.41991e-05	asb9	Chr02	FALSE	FALSE	FALSE	FALSE
gene18351	1515.08	-1.83238	0.376437	-4.8677	1.12902e-06	2.41991e-05	itpk1	Chr08	FALSE	FALSE	FALSE	FALSE
gene25450	36.1454	4.7344	0.972606	4.86775	1.12879e-06	2.41991e-05	exoc3l4	Chr08	FALSE	FALSE	FALSE	FALSE
gene23197	246.541	-2.26945	0.466428	-4.86559	1.14113e-06	2.44314e-05	evc2	Chr01	TRUE	FALSE	TRUE	FALSE
gene7575	1728.84	-1.76165	0.362212	-4.8636	1.15269e-06	2.46515e-05	adam7	Chr03	FALSE	FALSE	FALSE	FALSE
gene2219	2809.23	-1.71085	0.351835	-4.86263	1.15835e-06	2.47174e-05	casp6	Chr01	FALSE	TRUE	FALSE	FALSE
gene5873	462.028	-2.03308	0.418097	-4.8627	1.15797e-06	2.47174e-05	lrrc48	Chr09	FALSE	FALSE	FALSE	FALSE
gene4184	38.0253	-5.41149	1.1136	-4.85946	1.17706e-06	2.50889e-05	LOC108647601	Chr05	FALSE	FALSE	FALSE	FALSE
gene18514	47.245	-3.89247	0.801486	-4.85657	1.19437e-06	2.54015e-05	aoah	Chr06	FALSE	FALSE	FALSE	FALSE
gene1054	283.223	-2.04235	0.420524	-4.85666	1.1938e-06	2.54015e-05	cyth3	Chr09	FALSE	TRUE	FALSE	FALSE
gene21877	752.016	-1.87276	0.38579	-4.85434	1.2079e-06	2.56609e-05	psd3	Chr01	FALSE	FALSE	FALSE	FALSE
gene27702	6144.71	-1.93666	0.398976	-4.85407	1.20953e-06	2.56672e-05	spata18	Chr03	FALSE	FALSE	TRUE	FALSE
gene758	64.873	-3.15313	0.649827	-4.85226	1.22064e-06	2.58744e-05	drgx	Chr07	FALSE	FALSE	FALSE	FALSE
gene27746	310.062	2.34843	0.484387	4.84825	1.24554e-06	2.63732e-05	mllt6	Chr10	FALSE	FALSE	FALSE	FALSE
gene5555	746.045	-1.93442	0.399285	-4.84471	1.26798e-06	2.68186e-05	LOC100490937	Chr02	FALSE	FALSE	FALSE	FALSE
gene25551	452.614	-1.99314	0.411528	-4.84327	1.27722e-06	2.69844e-05	lrrc63	Chr02	FALSE	FALSE	FALSE	FALSE
gene32567	408.125	-2.05269	0.423888	-4.84254	1.28193e-06	2.70542e-05	fam227b	Chr03	FALSE	FALSE	FALSE	FALSE
gene6304	510.683	2.03826	0.42098	4.84169	1.28738e-06	2.71114e-05	gdf9	Chr03	FALSE	FALSE	FALSE	FALSE
gene26861	692.469	-1.82125	0.376161	-4.84168	1.28746e-06	2.71114e-05	micu1	Chr07	FALSE	FALSE	FALSE	FALSE
gene32538	656.243	-1.87725	0.387811	-4.84063	1.29427e-06	2.72249e-05	LOC100493841	Chr08	FALSE	FALSE	FALSE	FALSE
gene28535	1620.74	-2.29278	0.473679	-4.84037	1.29597e-06	2.7231e-05	LOC100498452	Chr01	FALSE	FALSE	FALSE	FALSE
gene25689	5692.74	-1.92766	0.398359	-4.83901	1.30485e-06	2.73877e-05	plcb4	Chr05	FALSE	FALSE	FALSE	FALSE
gene12305	63.4197	-3.42649	0.708182	-4.83842	1.30874e-06	2.74393e-05	Xetrov90027706m.g	scaffold_273	FALSE	FALSE	FALSE	FALSE
gene1627	566.339	-2.03206	0.420782	-4.82926	1.37042e-06	2.87013e-05	efcab2	Chr05	TRUE	FALSE	TRUE	FALSE
gene4172	579.212	-1.97344	0.40875	-4.82799	1.37921e-06	2.88539e-05	caps2	Chr03	FALSE	FALSE	FALSE	FALSE
gene1005	332.504	-2.25197	0.466555	-4.82681	1.38738e-06	2.89932e-05	lgmn	Chr08	FALSE	FALSE	FALSE	TRUE
gene9604	39.4247	-6.08839	1.26211	-4.82397	1.40729e-06	2.93775e-05	LOC100493066	Chr09	FALSE	FALSE	FALSE	FALSE
gene16858	136.624	-2.67588	0.555223	-4.81946	1.43945e-06	3.00161e-05	rtn2	Chr08	FALSE	FALSE	FALSE	FALSE
gene31962	2108.02	2.29286	0.475852	4.81843	1.4469e-06	3.01388e-05	bcl9	Chr02	FALSE	TRUE	FALSE	FALSE
gene18174	64.9274	-3.80276	0.789248	-4.81821	1.44855e-06	3.01404e-05	mt4	Chr04	FALSE	FALSE	FALSE	FALSE
gene29139	70.5531	3.61521	0.750375	4.81787	1.45101e-06	3.01591e-05	LOC100491090	Chr09	FALSE	FALSE	FALSE	FALSE
gene1353	1586.69	1.77642	0.368824	4.81645	1.46136e-06	3.03414e-05	ulk1	Chr01	FALSE	FALSE	FALSE	FALSE
gene4980	700.025	-2.06165	0.428504	-4.81128	1.49964e-06	3.11025e-05	fopnl	Chr09	TRUE	FALSE	TRUE	FALSE
gene4745	472.55	-2.02265	0.420958	-4.80486	1.54856e-06	3.20826e-05	vwa3a	Chr09	FALSE	FALSE	FALSE	FALSE
gene2277	77.5827	-3.59015	0.747445	-4.80323	1.56126e-06	3.23109e-05	tinagl1	Chr02	FALSE	FALSE	FALSE	FALSE
gene16852	42.5067	-4.34913	0.905712	-4.80189	1.57179e-06	3.24938e-05	cobl	Chr06	TRUE	FALSE	FALSE	FALSE
gene31976	152.282	-2.38115	0.496203	-4.79874	1.59667e-06	3.29726e-05	mecp2	Chr08	TRUE	TRUE	FALSE	TRUE
gene18021	42.4915	-4.00878	0.835745	-4.79665	1.6134e-06	3.32824e-05	ablim3	Chr03	TRUE	FALSE	FALSE	FALSE
gene3510	1635.87	1.84986	0.385853	4.79422	1.6331e-06	3.36528e-05	glrx3	Chr07	FALSE	FALSE	FALSE	FALSE
gene17518	459.166	1.92155	0.401195	4.78957	1.67138e-06	3.44047e-05	dph6	Chr08	FALSE	TRUE	FALSE	FALSE
gene3968	448.609	1.93217	0.403581	4.78757	1.68817e-06	3.4713e-05	polrmt	Chr01	FALSE	FALSE	FALSE	FALSE
gene33835	94.6626	-2.82052	0.589396	-4.78544	1.7061e-06	3.50443e-05	rnf32	Chr06	FALSE	FALSE	FALSE	FALSE
gene3382	2938.44	-2.24437	0.469093	-4.78448	1.71428e-06	3.51536e-05	dnaaf1	Chr04	TRUE	TRUE	TRUE	FALSE
gene27865	537.612	-2.52611	0.52799	-4.78439	1.71508e-06	3.51536e-05	sel1l3	scaffold_69	FALSE	TRUE	FALSE	FALSE
gene926	608.548	-2.31733	0.484419	-4.78373	1.7207e-06	3.51938e-05	stoml3	Chr02	FALSE	FALSE	TRUE	FALSE
gene6008	919.338	-2.19525	0.458897	-4.78375	1.72057e-06	3.51938e-05	kifap3	Chr04	TRUE	TRUE	TRUE	FALSE
gene1684	1939.43	1.71729	0.359259	4.78009	1.75217e-06	3.57993e-05	ranbp3	Chr01	FALSE	TRUE	FALSE	FALSE
gene3153	778.952	-2.00931	0.42081	-4.77485	1.79841e-06	3.67051e-05	morn5	Chr08	FALSE	FALSE	FALSE	FALSE
gene3139	7155.06	-2.08077	0.436177	-4.77047	1.83792e-06	3.74718e-05	tuba1a	Chr09	TRUE	FALSE	FALSE	TRUE
gene15982	282.002	-2.27783	0.47847	-4.76066	1.92956e-06	3.92985e-05	LOC100498095	Chr03	FALSE	FALSE	FALSE	FALSE
gene31880	1937.58	-1.9781	0.41582	-4.75711	1.96388e-06	3.9955e-05	nme7	Chr02	TRUE	FALSE	TRUE	FALSE
gene1133	359.509	2.10904	0.443738	4.75289	2.0053e-06	4.07546e-05	unc80	Chr09	FALSE	FALSE	FALSE	FALSE
gene3911	1990.61	-2.28906	0.481795	-4.75109	2.02318e-06	4.10746e-05	ttc26	Chr04	TRUE	FALSE	TRUE	FALSE
gene5006	1092.6	1.97852	0.41677	4.74727	2.06181e-06	4.18147e-05	ptdss1	Chr06	FALSE	FALSE	FALSE	FALSE
gene366	1516.87	-1.71789	0.362126	-4.74391	2.09637e-06	4.24708e-05	spef2	Chr01	TRUE	FALSE	TRUE	FALSE
gene21944	817.066	2.085	0.439611	4.74282	2.1076e-06	4.26533e-05	raver1	Chr03	FALSE	FALSE	FALSE	FALSE
gene303	3547.54	1.80886	0.381496	4.74148	2.12158e-06	4.28912e-05	dnmt1	Chr03	FALSE	FALSE	FALSE	FALSE
gene32837	302.11	-2.28915	0.483034	-4.7391	2.14675e-06	4.33543e-05	LOC100489880	scaffold_341	FALSE	FALSE	FALSE	FALSE
gene22696	179.5	2.4427	0.515871	4.7351	2.18942e-06	4.41698e-05	pradc1	Chr01	FALSE	FALSE	FALSE	FALSE
gene5543	455.28	2.22053	0.469	4.73461	2.19477e-06	4.42313e-05	sp5l	Chr02	FALSE	FALSE	FALSE	FALSE
gene29226	71.774	-2.92816	0.618805	-4.73196	2.22363e-06	4.47659e-05	dclk3	Chr06	FALSE	FALSE	FALSE	FALSE
gene33918	319.917	-2.14305	0.45295	-4.73132	2.23067e-06	4.48607e-05	mgat4a	Chr01	FALSE	FALSE	FALSE	FALSE
gene16257	263.437	-2.24256	0.474212	-4.72902	2.25609e-06	4.53245e-05	ankrd45	Chr04	FALSE	FALSE	FALSE	FALSE
gene30861	643.876	-1.8574	0.3929	-4.72741	2.27403e-06	4.56372e-05	sms	Chr02	FALSE	FALSE	FALSE	FALSE
gene32291	333.519	2.07526	0.439143	4.7257	2.29321e-06	4.59742e-05	galm	Chr05	FALSE	FALSE	FALSE	FALSE
gene26355	43439	-2.08767	0.441882	-4.72449	2.30692e-06	4.62008e-05	LOC733521	Chr06	FALSE	FALSE	FALSE	FALSE
gene32427	1353.48	-1.7805	0.376977	-4.72311	2.3227e-06	4.64685e-05	vwa3b	Chr02	FALSE	FALSE	FALSE	FALSE
gene22527	181.959	-2.21906	0.470217	-4.71922	2.36753e-06	4.7267e-05	cep126	Chr02	TRUE	FALSE	TRUE	TRUE
gene6959	210.593	2.18634	0.463277	4.7193	2.36662e-06	4.7267e-05	tmem140	scaffold_150	FALSE	FALSE	FALSE	FALSE
gene2615	3852.72	1.89484	0.401924	4.71442	2.42399e-06	4.83439e-05	fscn1	Chr09	TRUE	FALSE	FALSE	FALSE
gene3281	781.686	1.74919	0.371308	4.71088	2.46653e-06	4.91414e-05	dhx36	Chr05	FALSE	TRUE	FALSE	FALSE
gene3897	1399.19	-1.85931	0.39486	-4.70879	2.49191e-06	4.95444e-05	dnali1	Chr02	TRUE	FALSE	TRUE	FALSE
gene5711	82.73	-2.75998	0.58613	-4.70882	2.49154e-06	4.95444e-05	strip2	Chr03	FALSE	FALSE	FALSE	FALSE
gene30371	121.252	-2.67014	0.567285	-4.70687	2.51552e-06	4.99622e-05	epha7	Chr05	FALSE	FALSE	FALSE	FALSE
gene4657	182.03	-2.44626	0.519785	-4.7063	2.52257e-06	5.00504e-05	rft1	Chr04	FALSE	FALSE	FALSE	FALSE
gene5783	1599.01	-2.10388	0.447141	-4.70518	2.53639e-06	5.02728e-05	LOC100491987	Chr03	FALSE	FALSE	FALSE	FALSE
gene7122	393.158	-2.14282	0.455656	-4.70271	2.56734e-06	5.08338e-05	ehbp1l1	Chr04	FALSE	FALSE	FALSE	FALSE
gene29813	573.827	-2.01093	0.427661	-4.70215	2.57431e-06	5.09194e-05	LOC101734369	scaffold_4226	FALSE	FALSE	FALSE	FALSE
gene6739	770.557	-1.87531	0.398864	-4.70164	2.58082e-06	5.09958e-05	ankmy1	Chr05	FALSE	FALSE	FALSE	FALSE
gene26786	481.522	-1.83294	0.389936	-4.70063	2.59356e-06	5.11948e-05	nek10	Chr06	FALSE	FALSE	FALSE	TRUE
gene2468	153.286	-2.42207	0.515464	-4.69882	2.61675e-06	5.15997e-05	myl1	Chr09	TRUE	FALSE	FALSE	FALSE
gene31231	1086.95	2.03551	0.433229	4.69847	2.62119e-06	5.16342e-05	cry1	Chr03	FALSE	FALSE	FALSE	TRUE
gene17946	397.177	-1.91717	0.408222	-4.69638	2.64815e-06	5.21119e-05	nudt9	scaffold_1028	FALSE	FALSE	FALSE	FALSE
gene26339	408.91	-1.87727	0.399747	-4.69615	2.65105e-06	5.21157e-05	glb1l2	Chr07	FALSE	FALSE	FALSE	FALSE
gene16012	396.411	-1.9898	0.42412	-4.6916	2.71081e-06	5.32361e-05	slc35e4	Chr01	FALSE	FALSE	FALSE	FALSE
gene3646	118.744	-2.8281	0.603422	-4.68677	2.77544e-06	5.43942e-05	adal	Chr03	FALSE	FALSE	FALSE	FALSE
gene22482	591.245	-1.90807	0.407105	-4.68693	2.77334e-06	5.43942e-05	ccdc85c	Chr08	FALSE	FALSE	FALSE	FALSE
gene22184	537.559	-2.23091	0.476627	-4.68061	2.8602e-06	5.59413e-05	camk2a	Chr03	FALSE	FALSE	FALSE	TRUE
gene29439	2369.48	1.84133	0.393395	4.68062	2.86003e-06	5.59413e-05	wdr75	Chr09	FALSE	TRUE	FALSE	FALSE
gene4845	1735.45	1.99095	0.425455	4.67957	2.87473e-06	5.61682e-05	slc9a3r1	Chr10	FALSE	FALSE	TRUE	TRUE
gene6187	3393.74	1.65691	0.354204	4.67784	2.89919e-06	5.6576e-05	tbl2	Chr02	FALSE	FALSE	FALSE	FALSE
gene23384	36.4657	4.44491	0.950239	4.67767	2.90149e-06	5.6576e-05	LOC101733610	scaffold_5232	FALSE	FALSE	FALSE	FALSE
gene22978	431.43	-1.84538	0.394807	-4.67413	2.95206e-06	5.75039e-05	LOC101733659	Chr01	FALSE	FALSE	FALSE	FALSE
gene24360	1132.31	2.03332	0.435094	4.6733	2.96401e-06	5.7639e-05	gas2l1	Chr01	TRUE	FALSE	FALSE	TRUE
gene33079	318.649	-1.93266	0.413559	-4.67323	2.965e-06	5.7639e-05	ncoa7	Chr05	FALSE	FALSE	FALSE	FALSE
gene20977	564.044	-1.82468	0.390561	-4.67196	2.98343e-06	5.78803e-05	snx22	Chr03	FALSE	FALSE	FALSE	FALSE
gene2276	738.615	-1.85679	0.397432	-4.67196	2.98334e-06	5.78803e-05	ophn1	Chr08	TRUE	FALSE	FALSE	FALSE
gene2282	1015.21	1.877	0.401887	4.67048	3.00502e-06	5.82404e-05	gnl1	Chr08	FALSE	FALSE	FALSE	FALSE
gene290	300.173	-2.17583	0.465931	-4.66986	3.0141e-06	5.83575e-05	LOC105948223	scaffold_64	FALSE	FALSE	FALSE	FALSE
gene22346	346.897	2.06138	0.441589	4.6681	3.03997e-06	5.87993e-05	ifngr2.2	Chr02	FALSE	FALSE	FALSE	FALSE
gene3472	1443.33	1.96482	0.420958	4.66749	3.04901e-06	5.89148e-05	riok2	Chr01	FALSE	FALSE	FALSE	TRUE
gene1564	958.536	1.90867	0.408951	4.66724	3.05278e-06	5.89284e-05	ctps2	Chr02	FALSE	FALSE	FALSE	FALSE
gene16299	258.525	-2.35997	0.505692	-4.66681	3.05918e-06	5.89928e-05	lpin3	Chr10	FALSE	FALSE	FALSE	FALSE
gene6816	4598.44	-2.18546	0.468458	-4.66522	3.08286e-06	5.93898e-05	mdm1	Chr03	TRUE	FALSE	TRUE	TRUE
gene5600	950.572	-1.85886	0.39853	-4.66429	3.0968e-06	5.95987e-05	ift57	Chr02	TRUE	FALSE	TRUE	FALSE
gene3953	803.096	2.00317	0.429644	4.66241	3.12535e-06	6.0088e-05	cpox	Chr02	FALSE	FALSE	FALSE	FALSE
gene6646	813.225	-1.79377	0.384976	-4.65944	3.17074e-06	6.08998e-05	catip	Chr09	TRUE	FALSE	FALSE	FALSE
gene8409	4822.78	-1.75814	0.377573	-4.65641	3.21775e-06	6.17409e-05	rsph6a	Chr08	FALSE	FALSE	TRUE	FALSE
gene5735	2222.06	1.87864	0.403645	4.65419	3.25264e-06	6.23481e-05	atad2b	Chr05	FALSE	TRUE	FALSE	FALSE
gene16227	2222.29	-2.09051	0.44924	-4.65344	3.26448e-06	6.25129e-05	LOC101733219	Chr10	FALSE	FALSE	FALSE	FALSE
gene31282	106.773	-2.53898	0.546011	-4.65005	3.31861e-06	6.34861e-05	LOC101733333	scaffold_135	FALSE	FALSE	FALSE	FALSE
gene32305	648.579	-2.04911	0.440703	-4.64964	3.32507e-06	6.35465e-05	slc6a9	Chr04	FALSE	FALSE	FALSE	FALSE
gene31171	1545.59	1.75043	0.37653	4.64886	3.33772e-06	6.3725e-05	vps11	Chr07	TRUE	FALSE	FALSE	FALSE
gene26887	56.7871	3.30084	0.710067	4.64863	3.34143e-06	6.37325e-05	mir449a	Chr01	FALSE	FALSE	FALSE	FALSE
gene4408	238.281	2.10166	0.45215	4.64814	3.34942e-06	6.38215e-05	LOC108645821	Chr02	FALSE	FALSE	FALSE	FALSE
gene21690	345.951	1.94758	0.419301	4.64484	3.40342e-06	6.47862e-05	LOC100495051	Chr03	FALSE	FALSE	FALSE	FALSE
gene22970	410.341	2.14565	0.462206	4.6422	3.44713e-06	6.54887e-05	p2rx4	Chr01	FALSE	TRUE	FALSE	FALSE
gene4655	124.563	-2.59701	0.559426	-4.64227	3.446e-06	6.54887e-05	lypd6b	Chr09	FALSE	FALSE	FALSE	FALSE
gene4521	152.677	-2.33622	0.503392	-4.64096	3.46786e-06	6.58175e-05	LOC100486535	Chr08	FALSE	FALSE	FALSE	FALSE
gene18466	2410.18	-1.82494	0.393243	-4.64074	3.47156e-06	6.58227e-05	slit2	Chr01	FALSE	FALSE	FALSE	FALSE
gene5906	304.716	2.19618	0.473338	4.63977	3.48793e-06	6.60679e-05	LOC100489788	Chr06	FALSE	FALSE	FALSE	FALSE
gene27513	394.236	-3.1158	0.671574	-4.63954	3.49177e-06	6.60756e-05	LOC100495470	Chr04	FALSE	FALSE	FALSE	FALSE
gene32762	393.626	1.96505	0.423701	4.63783	3.52093e-06	6.65619e-05	zpr1	Chr07	FALSE	TRUE	FALSE	TRUE
gene1352	1817.33	-1.71952	0.370802	-4.63731	3.52979e-06	6.66638e-05	ift140	Chr09	TRUE	FALSE	TRUE	FALSE
gene30742	3593.48	2.09803	0.452658	4.63491	3.57101e-06	6.73761e-05	bptf	scaffold_258	FALSE	TRUE	FALSE	FALSE
gene29075	44.1382	-4.59673	0.992205	-4.63284	3.60678e-06	6.79842e-05	LOC100490266	Chr04	FALSE	FALSE	FALSE	FALSE
gene1764	235.37	2.46298	0.531709	4.63219	3.61811e-06	6.8131e-05	nsl1	Chr05	FALSE	TRUE	FALSE	TRUE
gene26142	600.286	-1.8839	0.406763	-4.63145	3.6312e-06	6.83106e-05	LOC100495245	Chr04	FALSE	FALSE	FALSE	FALSE
gene22084	1889.65	-1.71662	0.370779	-4.62976	3.66092e-06	6.88025e-05	casz1	Chr07	FALSE	TRUE	FALSE	FALSE
gene1093	172.24	-2.29558	0.495868	-4.62943	3.66674e-06	6.88445e-05	rtn4rl1	Chr02	FALSE	FALSE	FALSE	FALSE
gene28498	1026.13	-1.8322	0.395932	-4.62757	3.69975e-06	6.93966e-05	oaz2	Chr03	FALSE	FALSE	FALSE	FALSE
gene28650	2038.69	-2.0721	0.448958	-4.61536	3.92416e-06	7.3534e-05	cfap43	Chr03	FALSE	FALSE	FALSE	FALSE
gene33031	34.0941	-4.68168	1.01474	-4.61366	3.95635e-06	7.4065e-05	LOC101731571	Chr03	FALSE	FALSE	FALSE	FALSE
gene5815	491.197	1.96604	0.42621	4.61284	3.97209e-06	7.42873e-05	samd9l-like.2	Chr10	FALSE	FALSE	FALSE	FALSE
gene4798	183.158	-2.11968	0.459554	-4.61248	3.97898e-06	7.43439e-05	ctsf	Chr04	FALSE	FALSE	FALSE	FALSE
gene34211	1237.73	-2.11186	0.457952	-4.61152	3.99729e-06	7.46134e-05	lrrc27	Chr07	FALSE	FALSE	FALSE	FALSE
gene30943	405.935	-2.01458	0.436887	-4.61122	4.00313e-06	7.465e-05	dnajc6	Chr04	FALSE	FALSE	FALSE	FALSE
gene30755	82.1953	2.74792	0.596125	4.60964	4.03367e-06	7.51466e-05	kcnab1	Chr05	FALSE	FALSE	FALSE	FALSE
gene1963	623.954	1.91684	0.41615	4.60613	4.10231e-06	7.63514e-05	fbxl5	Chr01	FALSE	FALSE	FALSE	FALSE
gene282	2516.7	-1.74012	0.378603	-4.59615	4.30367e-06	8.00216e-05	LOC100495010	Chr07	FALSE	FALSE	FALSE	FALSE
gene20425	985.228	-1.83257	0.398764	-4.59562	4.31455e-06	8.01463e-05	ttc22	Chr04	FALSE	FALSE	FALSE	FALSE
gene1295	71.1739	-2.97783	0.648144	-4.59439	4.34017e-06	8.05446e-05	slain1	Chr02	TRUE	FALSE	FALSE	FALSE
gene23157	4698.14	1.69392	0.368787	4.59322	4.36455e-06	8.09188e-05	atp13a1	Chr03	FALSE	FALSE	FALSE	FALSE
gene32577	2792.22	2.05248	0.446933	4.59237	4.38249e-06	8.11732e-05	gna13	scaffold_443	FALSE	FALSE	FALSE	FALSE
gene20792	110.246	-2.62625	0.572077	-4.59073	4.417e-06	8.17336e-05	gipc2	Chr04	FALSE	FALSE	FALSE	FALSE
gene19460	1048.94	-1.6754	0.365052	-4.58949	4.44327e-06	8.21167e-05	spred1	Chr08	FALSE	FALSE	FALSE	FALSE
gene19721	238.9	-2.12874	0.463843	-4.58935	4.44625e-06	8.21167e-05	lrrc71	Chr08	FALSE	FALSE	FALSE	FALSE
gene6336	36.1823	-4.83834	1.05467	-4.58752	4.4854e-06	8.27603e-05	LOC100491460	Chr07	FALSE	FALSE	FALSE	FALSE
gene613	2983	-1.62263	0.353788	-4.58644	4.50857e-06	8.31082e-05	LOC100496891	Chr03	FALSE	FALSE	FALSE	FALSE
gene6249	1587.42	-1.82437	0.397805	-4.5861	4.51612e-06	8.31675e-05	armc6	Chr01	FALSE	FALSE	FALSE	FALSE
gene5572	183.305	2.12306	0.462999	4.58545	4.53003e-06	8.33439e-05	alkbh3	Chr04	FALSE	TRUE	FALSE	FALSE
gene31765	1517.58	-1.87297	0.408555	-4.58437	4.55349e-06	8.36954e-05	slc43a2	Chr02	FALSE	FALSE	FALSE	FALSE
gene20743	33.5029	-4.53531	0.989698	-4.58252	4.59411e-06	8.43615e-05	LOC105946817	Chr03	FALSE	FALSE	FALSE	FALSE
gene17669	1429.22	-2.08366	0.454791	-4.58158	4.61483e-06	8.46609e-05	LOC101731739	Chr07	FALSE	FALSE	FALSE	FALSE
gene7289	102.392	2.48431	0.542475	4.57959	4.65893e-06	8.53885e-05	vash1	Chr08	FALSE	FALSE	FALSE	TRUE
gene18144	1648.69	-1.7524	0.38273	-4.57868	4.67909e-06	8.56764e-05	ttll13p	Chr03	FALSE	FALSE	FALSE	FALSE
gene6823	740.369	1.93543	0.42285	4.57711	4.71441e-06	8.62409e-05	prmt5	Chr01	FALSE	TRUE	FALSE	FALSE
gene7257	483.502	1.77837	0.388553	4.57691	4.71905e-06	8.62439e-05	prex1	Chr10	FALSE	FALSE	FALSE	FALSE
gene5453	1924.4	1.82046	0.397937	4.57474	4.76814e-06	8.70582e-05	akap12	Chr05	TRUE	FALSE	FALSE	FALSE
gene1193	94993.1	-1.6776	0.366737	-4.57438	4.7763e-06	8.71245e-05	actb	Chr09	TRUE	TRUE	FALSE	TRUE
gene33578	297.092	-2.31202	0.505513	-4.57361	4.79398e-06	8.7364e-05	morn2	Chr05	FALSE	FALSE	FALSE	FALSE
gene7892	1691.26	-1.87038	0.409181	-4.57103	4.85332e-06	8.83617e-05	ccdc11	Chr01	FALSE	FALSE	FALSE	FALSE
gene5258	588.315	-1.90402	0.416734	-4.56892	4.90246e-06	8.91719e-05	ccdc96	Chr01	TRUE	FALSE	FALSE	FALSE
gene25393	396.887	-2.35509	0.515577	-4.56787	4.92715e-06	8.95363e-05	atp6v1a	scaffold_3261	FALSE	FALSE	FALSE	FALSE
gene20836	255.863	-2.63161	0.576249	-4.56678	4.95262e-06	8.99142e-05	LOC105947509	Chr06	FALSE	FALSE	FALSE	FALSE
gene22330	1176.55	1.93547	0.423901	4.56586	4.97461e-06	9.02281e-05	znf347	scaffold_405	FALSE	FALSE	FALSE	FALSE
gene904	3330.51	1.69051	0.370559	4.56206	5.06535e-06	9.17875e-05	bub1	Chr05	FALSE	TRUE	FALSE	TRUE
gene28488	93.6615	2.7894	0.611488	4.56167	5.07495e-06	9.18748e-05	hpdl	scaffold_1568	FALSE	FALSE	FALSE	FALSE
gene20593	631.911	1.88925	0.414243	4.56074	5.09742e-06	9.21081e-05	plin3	Chr01	FALSE	FALSE	FALSE	FALSE
gene24916	36.5416	-4.87982	1.06995	-4.56079	5.09616e-06	9.21081e-05	nlgn4x	Chr02	FALSE	FALSE	FALSE	FALSE
gene29562	609.263	-1.76468	0.38714	-4.55824	5.15842e-06	9.31227e-05	pla2g4a	Chr04	FALSE	FALSE	FALSE	FALSE
gene26451	1877.38	-1.70881	0.374909	-4.55794	5.16586e-06	9.31696e-05	ccdc88c	Chr08	TRUE	FALSE	FALSE	FALSE
gene2399	45.9999	-4.0738	0.893961	-4.55702	5.18835e-06	9.34135e-05	gpr85	Chr03	FALSE	FALSE	FALSE	FALSE
gene3272	102.662	-2.71093	0.594894	-4.55699	5.1891e-06	9.34135e-05	mgll	Chr04	FALSE	TRUE	FALSE	FALSE
gene7679	2539.64	-2.14169	0.47002	-4.55659	5.19912e-06	9.35063e-05	vasn	Chr09	FALSE	FALSE	FALSE	FALSE
gene17721	3648.86	1.58949	0.348968	4.55484	5.24254e-06	9.41991e-05	asxl1	scaffold_284	FALSE	TRUE	FALSE	FALSE
gene1800	234.58	-2.04747	0.449631	-4.55366	5.27197e-06	9.46396e-05	LOC100495020	Chr06	FALSE	FALSE	FALSE	FALSE
gene30880	5864.35	-1.99372	0.437897	-4.55295	5.28993e-06	9.48733e-05	tp63	Chr05	FALSE	FALSE	FALSE	FALSE
gene28912	1884.21	-2.04576	0.449518	-4.55101	5.33882e-06	9.5661e-05	ift80	Chr05	TRUE	FALSE	TRUE	FALSE
gene22571	326.249	2.00269	0.440101	4.55052	5.35138e-06	9.57966e-05	LOC100492758	Chr01	FALSE	FALSE	FALSE	FALSE
gene28981	532.538	-1.99965	0.439596	-4.54885	5.39408e-06	9.63829e-05	ppp1r13l	Chr08	FALSE	FALSE	FALSE	FALSE
gene8366	376.997	2.01291	0.44251	4.54884	5.39415e-06	9.63829e-05	kiaa0930	scaffold_419	FALSE	FALSE	FALSE	FALSE
gene4383	995.897	-1.8425	0.405088	-4.54841	5.40536e-06	9.64935e-05	fam169a	Chr01	FALSE	FALSE	FALSE	FALSE
gene33268	340.019	1.86367	0.409876	4.54692	5.44379e-06	9.70893e-05	trmt1	Chr03	FALSE	FALSE	FALSE	FALSE
gene25935	2982.85	1.71169	0.376592	4.54521	5.48806e-06	9.76977e-05	mars	Chr02	FALSE	TRUE	FALSE	FALSE
gene16978	239.279	-1.98569	0.436866	-4.5453	5.48566e-06	9.76977e-05	LOC100496280	Chr09	FALSE	FALSE	FALSE	FALSE
gene3603	517.292	1.9013	0.418347	4.54481	5.49852e-06	9.77933e-05	dnajb9	Chr03	FALSE	TRUE	FALSE	FALSE
gene2111	3388.1	-2.17964	0.479679	-4.54395	5.52098e-06	9.81019e-05	sparc	Chr03	FALSE	TRUE	FALSE	FALSE
gene8502	994.253	-1.92053	0.42289	-4.54144	5.58722e-06	9.91873e-05	efcab10	Chr03	FALSE	FALSE	FALSE	FALSE
gene676	1094.18	-1.69719	0.373789	-4.5405	5.61198e-06	9.9535e-05	ccrn4l	Chr01	FALSE	FALSE	FALSE	FALSE
gene22402	1617.68	-1.75183	0.385938	-4.53915	5.64813e-06	0.000100084	cep164	Chr07	TRUE	TRUE	TRUE	TRUE
gene6687	1733.9	1.67647	0.36949	4.53724	5.6994e-06	0.000100899	dcaf13	Chr06	TRUE	TRUE	FALSE	FALSE
gene29436	466.566	-1.80899	0.398987	-4.53396	5.78879e-06	0.000102388	fhdc1	Chr01	TRUE	FALSE	TRUE	FALSE
gene32971	1542.88	-2.09709	0.462859	-4.53074	5.87766e-06	0.000103864	LOC100490973	Chr03	FALSE	FALSE	FALSE	FALSE
gene24189	4143.59	-1.58679	0.350307	-4.5297	5.9068e-06	0.000104283	LOC100488188	Chr02	FALSE	FALSE	FALSE	FALSE
gene4855	1766.69	1.61919	0.35773	4.5263	6.00265e-06	0.000105878	dcaf10	Chr01	FALSE	FALSE	FALSE	FALSE
gene7888	65.9033	-3.41966	0.755591	-4.52581	6.01645e-06	0.000106024	apoe	Chr07	TRUE	TRUE	FALSE	FALSE
gene17307	160.9	-2.37735	0.525348	-4.52528	6.0316e-06	0.000106194	LOC101730952	Chr06	FALSE	FALSE	FALSE	FALSE
gene31896	758.11	-1.73272	0.382981	-4.52429	6.05972e-06	0.000106591	ak8	Chr08	TRUE	FALSE	TRUE	FALSE
gene2830	259.109	2.00673	0.443776	4.52195	6.12725e-06	0.00010768	fam96a	Chr03	FALSE	FALSE	FALSE	FALSE
gene6457	418.033	2.31684	0.512514	4.52054	6.16825e-06	0.000108302	eogt	Chr04	FALSE	FALSE	FALSE	FALSE
gene25587	31.8987	-4.52282	1.00094	-4.51859	6.22523e-06	0.000109103	LOC101730402	Chr05	FALSE	FALSE	FALSE	FALSE
gene23946	121.421	-2.72168	0.602312	-4.51872	6.22139e-06	0.000109103	LOC105948200	Chr08	FALSE	FALSE	FALSE	FALSE
gene26461	912.818	-1.85439	0.410436	-4.51808	6.24023e-06	0.000109267	LOC100489834	Chr09	FALSE	FALSE	FALSE	FALSE
gene18114	395.403	-2.34467	0.519206	-4.51588	6.30532e-06	0.000110306	prtg	Chr03	FALSE	FALSE	FALSE	FALSE
gene4407	102.323	-2.88656	0.639385	-4.51459	6.34397e-06	0.000110881	wif1	Chr03	FALSE	FALSE	FALSE	FALSE
gene3577	554.73	1.96635	0.435582	4.5143	6.35267e-06	0.000110932	prss16	Chr08	FALSE	FALSE	FALSE	FALSE
gene2803	156.088	-2.64409	0.585807	-4.51359	6.37396e-06	0.000111203	p2ry1	Chr05	FALSE	FALSE	TRUE	FALSE
gene23977	823.74	-2.19926	0.4873	-4.51314	6.38747e-06	0.000111338	eya1	Chr06	FALSE	TRUE	FALSE	TRUE
gene15928	603.093	1.92699	0.427212	4.51062	6.46395e-06	0.000112569	dct	Chr02	FALSE	FALSE	FALSE	FALSE
gene32261	1620.14	1.61992	0.359281	4.50879	6.51988e-06	0.00011344	os9	Chr02	FALSE	FALSE	FALSE	FALSE
gene1591	1295.4	1.63648	0.363009	4.50811	6.5409e-06	0.000113703	dnttip2	Chr07	FALSE	TRUE	FALSE	FALSE
gene28772	325.35	-1.86066	0.412859	-4.50676	6.58257e-06	0.000114324	kcnk9	Chr06	FALSE	FALSE	FALSE	FALSE
gene24774	105.78	2.54312	0.564369	4.50613	6.6021e-06	0.000114559	ntrk2	Chr01	FALSE	FALSE	FALSE	FALSE
gene5676	942.119	1.86305	0.413566	4.50484	6.64221e-06	0.000115152	pip4k2a	Chr10	FALSE	FALSE	FALSE	FALSE
gene27367	30.9706	-5.25071	1.16613	-4.5027	6.70957e-06	0.000116215	dusp9	Chr08	FALSE	FALSE	FALSE	FALSE
gene33938	73.3629	-2.87107	0.637814	-4.50142	6.7501e-06	0.000116811	hdac9	Chr06	FALSE	TRUE	FALSE	FALSE
gene6940	378.053	-2.12167	0.471407	-4.50073	6.77216e-06	0.000117088	rasgrp1	Chr08	FALSE	FALSE	FALSE	FALSE
gene771	591.832	1.84123	0.409234	4.49922	6.82021e-06	0.000117813	lrwd1	Chr02	TRUE	TRUE	FALSE	FALSE
gene27170	252.191	2.18813	0.486395	4.49867	6.8381e-06	0.000118016	lif	Chr01	FALSE	FALSE	FALSE	TRUE
gene6143	1613.55	1.62657	0.362062	4.49251	7.03881e-06	0.000121262	slain2	Chr08	TRUE	FALSE	FALSE	FALSE
gene21109	334.941	1.93762	0.431289	4.49263	7.03503e-06	0.000121262	porcn	scaffold_5369	FALSE	FALSE	FALSE	FALSE
gene6974	840.842	1.69379	0.377173	4.49075	7.09737e-06	0.000122161	kctd5	Chr09	FALSE	FALSE	FALSE	FALSE
gene24330	1562.39	1.98815	0.442773	4.49021	7.11523e-06	0.000122359	fbxl14	scaffold_98	FALSE	FALSE	FALSE	FALSE
gene5109	831.006	1.69786	0.378156	4.48983	7.12798e-06	0.000122469	pex19	Chr08	FALSE	TRUE	FALSE	FALSE
gene31579	32.6311	-5.98056	1.33261	-4.48787	7.19395e-06	0.000123492	tspan2	Chr02	FALSE	FALSE	FALSE	FALSE
gene19701	2196.95	-1.61103	0.359038	-4.48707	7.2208e-06	0.000123842	adcy6	Chr02	FALSE	FALSE	TRUE	FALSE
gene25842	185.352	-2.16766	0.483132	-4.48667	7.23434e-06	0.000123964	LOC100488543	scaffold_676	FALSE	FALSE	FALSE	FALSE
gene2960	513.164	-1.97235	0.439661	-4.48607	7.25475e-06	0.000124203	lrp2bp	Chr01	FALSE	FALSE	FALSE	FALSE
gene4121	1075.22	-1.63807	0.365166	-4.48581	7.26382e-06	0.000124248	tgif1	Chr06	FALSE	TRUE	FALSE	FALSE
gene23469	3198.78	1.68946	0.376688	4.48503	7.29051e-06	0.000124593	pum2	Chr05	FALSE	TRUE	FALSE	FALSE
gene3535	5993.68	1.71479	0.38241	4.48417	7.31967e-06	0.00012498	baz1b	Chr02	FALSE	TRUE	FALSE	FALSE
gene13270	34.0246	-4.60985	1.02812	-4.48376	7.33391e-06	0.000125086	Xetrov90006603m.g	Chr02	FALSE	FALSE	FALSE	FALSE
gene5869	1011.2	1.98095	0.44182	4.48362	7.33888e-06	0.000125086	znf250	scaffold_208	FALSE	FALSE	FALSE	FALSE
gene5839	1769.31	-1.98841	0.443727	-4.48116	7.42369e-06	0.00012642	ccdc170	Chr05	FALSE	FALSE	FALSE	FALSE
gene7484	41.5567	-4.50756	1.00616	-4.47996	7.46575e-06	0.000127023	LOC100494945	scaffold_908	FALSE	FALSE	FALSE	FALSE
gene33175	2261.7	1.611	0.359622	4.4797	7.47489e-06	0.000127066	nup153	Chr06	FALSE	TRUE	FALSE	TRUE
gene7984	507.979	-1.88814	0.421519	-4.47936	7.48669e-06	0.000127155	hddc3	Chr08	FALSE	FALSE	FALSE	FALSE
gene20398	396.386	1.77919	0.397335	4.47782	7.54084e-06	0.000127961	mxd1	Chr03	FALSE	TRUE	FALSE	FALSE
gene17324	1457.94	1.60187	0.357881	4.47599	7.60574e-06	0.000128949	szrd1	scaffold_6082	FALSE	FALSE	FALSE	FALSE
gene17035	515.972	-2.06398	0.461171	-4.47552	7.62239e-06	0.000129117	gstp1	Chr03	FALSE	FALSE	FALSE	FALSE
gene29685	4209.19	1.58716	0.35478	4.47364	7.68984e-06	0.000130145	prpf38b	Chr04	FALSE	TRUE	FALSE	FALSE
gene28377	657.355	1.77261	0.396322	4.47265	7.72579e-06	0.000130639	st3gal3	Chr04	FALSE	FALSE	FALSE	FALSE
gene18818	6632.22	1.56012	0.34897	4.47063	7.79898e-06	0.00013176	poldip3	Chr04	FALSE	TRUE	FALSE	FALSE
gene6146	51.8208	-3.36735	0.753285	-4.47022	7.81406e-06	0.000131899	LOC105948511	Chr09	FALSE	FALSE	FALSE	FALSE
gene6039	663.4	-1.95763	0.438087	-4.46858	7.87402e-06	0.000132678	c1h22orf15	Chr01	FALSE	FALSE	FALSE	FALSE
gene15868	9377.61	1.84504	0.412888	4.46862	7.87269e-06	0.000132678	atad2	scaffold_81	FALSE	TRUE	FALSE	FALSE
gene26603	1095.38	-1.92441	0.430728	-4.46782	7.90202e-06	0.000133033	ccdc173	Chr09	FALSE	FALSE	FALSE	FALSE
gene7021	323.065	-7.94586	1.77893	-4.46666	7.94502e-06	0.000133524	g6pc-like.1	Chr10	FALSE	FALSE	FALSE	FALSE
gene16218	76.3632	-3.04784	0.682337	-4.46677	7.94104e-06	0.000133524	rundc3a	Chr10	FALSE	FALSE	FALSE	FALSE
gene31607	3394.14	-1.73469	0.38845	-4.46566	7.98231e-06	0.000134033	wdr1	Chr01	TRUE	FALSE	FALSE	FALSE
gene19338	164.499	-2.1729	0.486659	-4.46493	8.00962e-06	0.000134257	cdk6	Chr06	TRUE	TRUE	FALSE	TRUE
gene12528	1177.81	1.68441	0.377244	4.46503	8.00584e-06	0.000134257	Xetrov90028836m.g	scaffold_443	FALSE	FALSE	FALSE	FALSE
gene25444	1209.5	2.07225	0.464389	4.46232	8.10786e-06	0.000135786	smg5	scaffold_848	FALSE	TRUE	FALSE	FALSE
gene15963	827.913	-1.70171	0.381513	-4.46043	8.17967e-06	0.000136869	LOC100145148	Chr06	FALSE	FALSE	FALSE	FALSE
gene29725	34.1128	-4.50047	1.00966	-4.45743	8.2948e-06	0.000138675	LOC100487426	scaffold_130	FALSE	FALSE	FALSE	FALSE
gene3430	570.922	-1.78316	0.400194	-4.45574	8.36058e-06	0.000139653	mak	Chr06	TRUE	FALSE	TRUE	FALSE
gene23775	4147.35	-1.71959	0.386083	-4.45393	8.43131e-06	0.000140712	avpr2	Chr08	FALSE	FALSE	FALSE	FALSE
gene5717	1239.73	-1.98192	0.445168	-4.45208	8.50426e-06	0.000141807	ift22	Chr02	TRUE	FALSE	TRUE	FALSE
gene3984	169.325	2.2142	0.497483	4.45081	8.55486e-06	0.000142527	cdh16-like.1	Chr04	FALSE	FALSE	FALSE	FALSE
gene2336	3337.89	1.73079	0.38902	4.44909	8.6233e-06	0.000143296	clpx	Chr03	FALSE	TRUE	FALSE	FALSE
gene28775	665.776	-1.79873	0.404292	-4.44909	8.62337e-06	0.000143296	esrra	Chr04	FALSE	FALSE	FALSE	FALSE
gene25419	699.888	1.76333	0.396302	4.44945	8.60894e-06	0.000143296	tango6	Chr04	FALSE	FALSE	FALSE	FALSE
gene1323	122.521	-2.29248	0.515292	-4.4489	8.63093e-06	0.000143297	lrrc72	Chr06	FALSE	FALSE	FALSE	FALSE
gene25610	424.556	-1.85201	0.416482	-4.44681	8.71561e-06	0.000144578	LOC101734733	Chr06	FALSE	FALSE	FALSE	FALSE
gene5281	415.244	-1.97627	0.444745	-4.4436	8.84663e-06	0.000146625	irak1bp1	Chr05	FALSE	FALSE	FALSE	FALSE
gene4436	34.1598	-4.84383	1.09092	-4.44012	8.99103e-06	0.00014889	slc51b	Chr03	FALSE	FALSE	FALSE	FALSE
gene3149	3915.59	-1.54325	0.347807	-4.43708	9.11861e-06	0.000150873	nt5c1a	Chr05	FALSE	FALSE	FALSE	FALSE
gene3369	702.854	1.76958	0.399031	4.4347	9.22016e-06	0.000152422	cbs	scaffold_607	FALSE	FALSE	FALSE	FALSE
gene718	655.634	-1.66764	0.376155	-4.43338	9.2765e-06	0.000153222	pnp	Chr01	TRUE	FALSE	FALSE	FALSE
gene32240	450.498	1.90802	0.430459	4.43253	9.31332e-06	0.000153698	pip5k1c	Chr01	FALSE	TRUE	FALSE	FALSE
gene7858	772.307	1.86391	0.420529	4.43229	9.32375e-06	0.000153738	mdh2	Chr02	FALSE	FALSE	FALSE	FALSE
gene7657	4336.07	-1.80711	0.407816	-4.4312	9.37116e-06	0.000154387	sema6d	Chr03	FALSE	FALSE	FALSE	FALSE
gene2900	334.49	-2.03777	0.460057	-4.42939	9.44993e-06	0.000155552	eya2	Chr10	FALSE	FALSE	FALSE	FALSE
gene1077	466.016	1.73432	0.391728	4.42736	9.53939e-06	0.00015689	tbc1d8	Chr02	FALSE	FALSE	FALSE	FALSE
gene24381	59.9969	-3.10152	0.700583	-4.42706	9.55272e-06	0.000156915	LOC105947511	Chr06	FALSE	FALSE	FALSE	FALSE
gene32041	1310.8	-1.66631	0.3764	-4.42695	9.55727e-06	0.000156915	akna	Chr08	TRUE	TRUE	FALSE	FALSE
gene27041	102.253	2.57814	0.582616	4.42511	9.6394e-06	0.000158129	gtpbp2	Chr05	FALSE	FALSE	FALSE	FALSE
gene544	11876	1.63905	0.37047	4.42423	9.67849e-06	0.000158635	rad21	Chr06	FALSE	TRUE	FALSE	TRUE
gene128	915.958	-1.8245	0.412431	-4.42377	9.69917e-06	0.000158703	lpar6	Chr02	FALSE	FALSE	FALSE	FALSE
gene6798	11122.8	2.06342	0.466435	4.42382	9.69725e-06	0.000158703	gch1	Chr08	FALSE	TRUE	FALSE	FALSE
gene12322	90.7846	2.49389	0.563877	4.42276	9.74489e-06	0.000159316	Xetrov90010139m.g	Chr04	FALSE	FALSE	FALSE	FALSE
gene778	1480.77	-1.97917	0.447673	-4.42102	9.82356e-06	0.000160465	ttc25	Chr10	TRUE	FALSE	FALSE	FALSE
gene6991	594.315	-1.9918	0.450601	-4.42032	9.8553e-06	0.000160847	ift43	Chr08	TRUE	FALSE	TRUE	FALSE
gene4385	802.118	1.77534	0.401655	4.42006	9.86712e-06	0.000160904	ntmt1	Chr08	FALSE	TRUE	FALSE	TRUE
gene24069	291.892	-2.20722	0.499673	-4.41733	9.99259e-06	0.000162674	LOC105946859	Chr03	FALSE	FALSE	FALSE	FALSE
gene1314	6393.93	-2.2843	0.517121	-4.41734	9.99216e-06	0.000162674	itln1	Chr07	FALSE	FALSE	FALSE	FALSE
gene32859	301.296	1.92382	0.435607	4.41642	1.0035e-05	0.000163226	msi2	Chr02	FALSE	FALSE	FALSE	FALSE
gene31788	537.462	1.77695	0.402571	4.414	1.01479e-05	0.000164783	brinp2	Chr04	FALSE	FALSE	FALSE	TRUE
gene3267	494.507	1.76297	0.399399	4.41406	1.01451e-05	0.000164783	polr1c	Chr05	FALSE	TRUE	FALSE	FALSE
gene17761	2170.66	1.87652	0.425372	4.41149	1.02664e-05	0.000166567	fam122a	Chr08	FALSE	FALSE	FALSE	FALSE
gene33594	56.3442	3.23203	0.732835	4.41031	1.03223e-05	0.000167332	mir34a	Chr07	FALSE	FALSE	FALSE	FALSE
gene4456	1171.94	-1.68196	0.381581	-4.40788	1.04386e-05	0.000168932	dhps	Chr03	FALSE	FALSE	FALSE	FALSE
gene23958	832.551	-2.05658	0.466552	-4.40803	1.04313e-05	0.000168932	LOC100494266	Chr04	FALSE	FALSE	FALSE	FALSE
gene24385	4665.22	-1.54973	0.351616	-4.40744	1.04599e-05	0.000169135	cyb561	Chr10	FALSE	FALSE	FALSE	FALSE
gene19824	2604.17	1.58114	0.359161	4.40231	1.07106e-05	0.000173043	kmt5c	Chr07	FALSE	TRUE	FALSE	FALSE
gene14457	110.447	-2.53429	0.575922	-4.4004	1.08052e-05	0.000174426	Xetrov90003198m.g	Chr01	FALSE	FALSE	FALSE	FALSE
gene34084	200.844	-2.20378	0.501168	-4.39729	1.09609e-05	0.000176642	cxorf58	Chr02	FALSE	FALSE	FALSE	FALSE
gene6415	627.781	1.82257	0.414473	4.39732	1.09595e-05	0.000176642	uck2	Chr04	FALSE	FALSE	FALSE	FALSE
gene3694	39.2529	-4.02282	0.915475	-4.39424	1.11158e-05	0.000178989	LOC100488687	Chr08	FALSE	FALSE	FALSE	FALSE
gene4864	1376.15	-1.59897	0.364044	-4.39225	1.12184e-05	0.000180489	ypel1	Chr01	FALSE	FALSE	FALSE	FALSE
gene17572	223.254	-2.10257	0.478821	-4.39114	1.12759e-05	0.000181263	gtpbp6	Chr02	FALSE	FALSE	FALSE	FALSE
gene5012	4137.79	-1.65437	0.37678	-4.39082	1.12924e-05	0.000181376	odf2	Chr08	TRUE	FALSE	TRUE	TRUE
gene4673	1420.97	-1.72779	0.393746	-4.38809	1.14352e-05	0.000183516	elmo1	Chr10	FALSE	FALSE	FALSE	FALSE
gene7112	494.62	1.78928	0.407819	4.38743	1.147e-05	0.000183923	tubgcp4	Chr03	TRUE	FALSE	FALSE	TRUE
gene5912	1309.67	-1.67116	0.380988	-4.38638	1.15251e-05	0.000184651	arc3	Chr02	FALSE	FALSE	FALSE	FALSE
gene26331	582.43	2.01404	0.459377	4.38428	1.1637e-05	0.000186289	epg5	Chr01	FALSE	FALSE	FALSE	FALSE
gene29140	1049.45	1.60637	0.366417	4.38401	1.16515e-05	0.000186365	gemin5	Chr03	FALSE	TRUE	FALSE	FALSE
gene23700	255.131	-1.98989	0.453959	-4.38341	1.16838e-05	0.000186727	LOC100496220	Chr10	FALSE	FALSE	FALSE	FALSE
gene523	198.96	-2.07524	0.473472	-4.38303	1.17039e-05	0.000186738	elovl4	Chr05	FALSE	FALSE	FALSE	FALSE
gene24337	1038.27	-2.2663	0.517058	-4.38306	1.17023e-05	0.000186738	dlx4	Chr10	FALSE	FALSE	FALSE	FALSE
gene26590	437.302	-1.72509	0.393609	-4.38276	1.17187e-05	0.000186818	gpr156	scaffold_367	FALSE	FALSE	FALSE	FALSE
gene23556	142.063	-2.16611	0.494341	-4.3818	1.17701e-05	0.000187483	myo10	Chr06	TRUE	TRUE	FALSE	FALSE
gene232	822.705	1.99862	0.456182	4.38119	1.18032e-05	0.000187712	ppa1	Chr01	FALSE	FALSE	FALSE	FALSE
gene2949	52.3069	-3.30671	0.754754	-4.38118	1.1804e-05	0.000187712	2023-03-10	Chr10	FALSE	FALSE	FALSE	FALSE
gene26275	1337.13	-1.57546	0.359615	-4.38098	1.18146e-05	0.000187725	sh3gl2	Chr01	FALSE	FALSE	FALSE	FALSE
gene5347	1510.09	1.66731	0.380735	4.37919	1.19119e-05	0.000189114	metrnl	scaffold_103	FALSE	FALSE	FALSE	FALSE
gene31528	411.335	-1.77798	0.406029	-4.37895	1.1925e-05	0.000189167	cyb5d1	scaffold_561	FALSE	FALSE	FALSE	FALSE
gene4263	7228.89	-1.73265	0.395778	-4.37784	1.19862e-05	0.000189981	slc25a24	Chr04	FALSE	FALSE	FALSE	FALSE
gene25180	152.817	-2.86845	0.655529	-4.37578	1.20996e-05	0.000191621	bmpr2	Chr09	FALSE	TRUE	FALSE	FALSE
gene20980	185.949	-1.99417	0.455879	-4.37435	1.21796e-05	0.000192728	cadm4	Chr07	FALSE	FALSE	FALSE	FALSE
gene32787	938.009	-1.74639	0.399287	-4.37376	1.22124e-05	0.000193089	intu	Chr01	TRUE	FALSE	TRUE	FALSE
gene26263	60.9867	-3.06279	0.700315	-4.37345	1.22301e-05	0.000193209	tcn2	Chr01	FALSE	FALSE	FALSE	FALSE
gene6862	1185.5	1.61422	0.369118	4.37319	1.22445e-05	0.000193277	sav1	Chr08	FALSE	FALSE	FALSE	FALSE
gene6099	38201.5	-1.56063	0.357043	-4.371	1.23681e-05	0.000195069	xk81a1	scaffold_39	FALSE	FALSE	FALSE	FALSE
gene21326	2290.41	-1.95322	0.446919	-4.3704	1.24019e-05	0.000195442	LOC108644780	scaffold_53	FALSE	FALSE	FALSE	FALSE
gene16984	656.38	-1.91216	0.437597	-4.36969	1.24424e-05	0.0001956	l3mbtl3	Chr02	FALSE	TRUE	FALSE	FALSE
gene32937	43.3834	-3.64752	0.834709	-4.36981	1.24356e-05	0.0001956	LOC100491171	Chr02	FALSE	FALSE	FALSE	FALSE
gene6087	239.623	-2.01622	0.461381	-4.36998	1.2426e-05	0.0001956	slc38a5	Chr08	FALSE	FALSE	FALSE	FALSE
gene19469	1676.94	-1.73864	0.398045	-4.36795	1.25418e-05	0.000197	mycbp	Chr02	FALSE	FALSE	FALSE	FALSE
gene629	752.138	-1.64546	0.376816	-4.36674	1.26116e-05	0.000197935	fuz	Chr07	TRUE	FALSE	FALSE	FALSE
gene30020	490.176	-1.84627	0.422865	-4.36609	1.26489e-05	0.000198359	mal2	Chr06	FALSE	FALSE	FALSE	FALSE
gene1464	130.979	-2.62192	0.600578	-4.36566	1.26742e-05	0.000198593	hsh2d	Chr01	FALSE	FALSE	FALSE	FALSE
gene32407	383.471	-1.88606	0.432167	-4.3642	1.27591e-05	0.000199761	dtx4	Chr07	FALSE	FALSE	FALSE	FALSE
gene16187	1001.12	1.71418	0.392867	4.36325	1.28143e-05	0.000200462	actr10	Chr08	TRUE	FALSE	FALSE	FALSE
gene5378	207.62	-2.60075	0.596294	-4.36153	1.29157e-05	0.000201883	pdp2	Chr04	FALSE	FALSE	FALSE	FALSE
gene32994	173.6	-2.09342	0.480016	-4.36114	1.29387e-05	0.000202079	LOC100485834	Chr04	FALSE	FALSE	FALSE	FALSE
gene8356	352.243	-2.86616	0.657406	-4.3598	1.30183e-05	0.000203157	nes	Chr08	TRUE	FALSE	FALSE	FALSE
gene26219	440.639	1.79506	0.411765	4.35942	1.30406e-05	0.000203243	nlk	Chr02	FALSE	FALSE	FALSE	FALSE
gene8028	1116.85	-1.83741	0.421488	-4.35935	1.30449e-05	0.000203243	rpap3	Chr03	FALSE	FALSE	FALSE	FALSE
gene4852	56.3957	-3.43856	0.789049	-4.35785	1.31349e-05	0.000204479	tmigd1	Chr02	FALSE	FALSE	FALSE	FALSE
gene19627	543.012	2.21825	0.509219	4.35618	1.32351e-05	0.000205872	dennd5b	Chr03	FALSE	FALSE	FALSE	FALSE
gene4759	662.637	-2.50165	0.574519	-4.35434	1.33466e-05	0.000207439	pmp22	Chr10	FALSE	FALSE	FALSE	TRUE
gene27586	1284.15	-1.67896	0.385835	-4.35151	1.35204e-05	0.000209971	cfap206	Chr05	TRUE	FALSE	TRUE	FALSE
gene24650	245.246	-2.01178	0.462372	-4.351	1.35516e-05	0.000210115	LOC101730979	Chr09	FALSE	FALSE	FALSE	FALSE
gene26129	178.711	-2.04053	0.468975	-4.35103	1.355e-05	0.000210115	slc25a18	scaffold_41	FALSE	FALSE	FALSE	FALSE
gene7850	1407.36	-1.76997	0.406928	-4.34958	1.36401e-05	0.000211263	fgfr1op	Chr05	TRUE	FALSE	FALSE	FALSE
gene28120	2168.75	-1.61301	0.370853	-4.34946	1.36476e-05	0.000211263	plekha8	Chr06	FALSE	TRUE	FALSE	FALSE
gene25898	374.043	-1.81031	0.416257	-4.34901	1.36754e-05	0.000211523	LOC101730219	Chr01	FALSE	FALSE	FALSE	FALSE
gene27813	161.971	-2.60568	0.600204	-4.34132	1.41628e-05	0.000218886	LOC100490298	Chr03	FALSE	FALSE	FALSE	FALSE
gene31622	281.723	-2.07852	0.479102	-4.33838	1.43539e-05	0.000221661	ust	Chr05	FALSE	FALSE	FALSE	FALSE
gene4397	184.117	-2.3514	0.542515	-4.33425	1.46255e-05	0.000225674	prickle4	Chr02	TRUE	FALSE	FALSE	FALSE
gene25426	44.4647	4.2461	0.979727	4.33396	1.46449e-05	0.000225793	cyp2c37	scaffold_547	FALSE	FALSE	FALSE	FALSE
gene8484	173.218	-2.58398	0.596923	-4.32882	1.49907e-05	0.000230939	LOC100497104	Chr07	FALSE	FALSE	FALSE	FALSE
gene28537	107.581	-2.94248	0.679779	-4.32859	1.50066e-05	0.000230998	mylk3	Chr04	TRUE	FALSE	FALSE	FALSE
gene24870	218.757	3.23317	0.747243	4.32679	1.51295e-05	0.000232703	rab44	Chr02	FALSE	FALSE	FALSE	FALSE
gene23000	259.519	1.84202	0.425847	4.32554	1.52159e-05	0.000233845	pabpc1l	Chr10	FALSE	FALSE	FALSE	FALSE
gene3987	1410.26	1.82758	0.422548	4.32513	1.5244e-05	0.000234091	gpx8	Chr01	FALSE	FALSE	FALSE	FALSE
gene3628	1204.82	1.74285	0.402989	4.32481	1.52663e-05	0.000234246	myo1c	Chr02	TRUE	TRUE	FALSE	FALSE
gene5612	5133.82	-1.87457	0.433609	-4.32317	1.53803e-05	0.000235806	pmfbp1	Chr04	FALSE	FALSE	TRUE	FALSE
gene2905	42.17	-3.92611	0.908542	-4.32133	1.55091e-05	0.000237592	c4orf45	Chr01	FALSE	FALSE	FALSE	FALSE
gene34100	2529.33	1.65455	0.383198	4.31774	1.57634e-05	0.000241296	plekha4	Chr07	FALSE	FALSE	FALSE	FALSE
gene18733	1108.89	-1.69132	0.391745	-4.31741	1.57868e-05	0.000241461	map1lc3b	Chr04	TRUE	FALSE	TRUE	FALSE
gene33940	6731.39	1.5168	0.351501	4.31522	1.59444e-05	0.000243679	tp53	scaffold_393	FALSE	FALSE	FALSE	FALSE
gene4209	469.563	-1.68424	0.390355	-4.31463	1.5987e-05	0.000244135	tmem218	Chr07	FALSE	FALSE	FALSE	FALSE
gene1753	593.979	-1.86313	0.431904	-4.31377	1.60492e-05	0.000244891	bbs1	Chr04	TRUE	FALSE	TRUE	FALSE
gene23970	1318.03	-1.69852	0.393902	-4.31204	1.61753e-05	0.000246618	ttc8	Chr08	TRUE	FALSE	TRUE	FALSE
gene21953	3831.16	-1.52643	0.354151	-4.31012	1.63169e-05	0.000248366	arhgef28	Chr01	FALSE	FALSE	FALSE	FALSE
gene2922	271.146	-2.12354	0.492697	-4.31004	1.63225e-05	0.000248366	c11orf1	Chr07	FALSE	FALSE	FALSE	FALSE
gene4056	316.834	1.79397	0.416239	4.30996	1.63286e-05	0.000248366	tbc1d24.1	Chr09	FALSE	FALSE	FALSE	FALSE
gene32452	1025.25	-1.57685	0.366013	-4.30818	1.64606e-05	0.000250176	arhgef38	Chr01	FALSE	FALSE	FALSE	FALSE
gene21272	278.838	-2.05874	0.477939	-4.30754	1.65082e-05	0.000250701	dync2li1	Chr05	TRUE	FALSE	TRUE	FALSE
gene31362	30.7921	-4.76288	1.1059	-4.30678	1.6565e-05	0.000251365	LOC108644448	Chr01	FALSE	FALSE	FALSE	FALSE
gene5534	2045.69	-1.87861	0.436255	-4.30623	1.66062e-05	0.000251791	tctex1d1	Chr04	FALSE	FALSE	FALSE	FALSE
gene6832	1498.02	-2.09143	0.486013	-4.30324	1.68322e-05	0.000255016	LOC100145611	Chr06	FALSE	FALSE	FALSE	FALSE
gene6050	2140.9	-1.75939	0.409082	-4.30083	1.70161e-05	0.000257599	ccdc181	Chr02	TRUE	FALSE	TRUE	FALSE
gene8095	2385.09	-1.5971	0.371425	-4.29993	1.70853e-05	0.000258443	tmem30b	Chr02	FALSE	FALSE	FALSE	FALSE
gene28214	289.659	-2.12183	0.493895	-4.29612	1.73813e-05	0.000262715	nccrp1	Chr08	FALSE	FALSE	FALSE	FALSE
gene2429	98.3151	-2.94291	0.685988	-4.29003	1.78647e-05	0.000269808	pcdh20	Chr02	FALSE	FALSE	FALSE	FALSE
gene24267	30.0612	-4.72805	1.10215	-4.28983	1.78811e-05	0.000269845	LOC101731835	Chr09	FALSE	FALSE	FALSE	FALSE
gene2563	15724.9	-1.65903	0.38679	-4.28922	1.79299e-05	0.000270368	gnb3	Chr07	FALSE	FALSE	FALSE	FALSE
gene8389	1151.18	-1.62604	0.379332	-4.2866	1.81429e-05	0.000273366	afap1l1	Chr03	TRUE	FALSE	FALSE	FALSE
gene1052	1635.01	-1.86279	0.434706	-4.28517	1.82598e-05	0.000274912	gmppa	Chr09	FALSE	FALSE	FALSE	FALSE
gene30659	49.3044	-3.13731	0.732298	-4.28419	1.83403e-05	0.000275908	oxtr	Chr04	FALSE	FALSE	FALSE	FALSE
gene34035	27.0986	-4.98038	1.16274	-4.28331	1.8413e-05	0.000276785	dusp10.2	Chr04	FALSE	FALSE	FALSE	FALSE
gene33891	718.232	-1.72382	0.402547	-4.28229	1.84978e-05	0.000277843	tctn1	Chr01	TRUE	FALSE	TRUE	FALSE
gene27095	71.8819	-3.00778	0.70257	-4.28111	1.85961e-05	0.000279102	LOC101734535	Chr06	FALSE	FALSE	FALSE	FALSE
gene24966	1277.13	-1.5389	0.359498	-4.28068	1.86322e-05	0.000279425	nedd4l	Chr01	FALSE	FALSE	FALSE	FALSE
gene24320	28.3918	-5.20904	1.21699	-4.28025	1.86684e-05	0.000279749	LOC105947618	Chr06	FALSE	FALSE	FALSE	FALSE
gene20843	1912.92	-1.76479	0.412399	-4.27932	1.87468e-05	0.000280706	cfap157	Chr04	TRUE	FALSE	TRUE	FALSE
gene20469	346.668	-1.79415	0.41933	-4.2786	1.88071e-05	0.00028139	ccdc40	Chr10	TRUE	FALSE	TRUE	FALSE
gene6986	312.717	-1.96147	0.458944	-4.27388	1.92097e-05	0.000287189	asrgl1	Chr05	FALSE	FALSE	FALSE	FALSE
gene20610	180.828	2.02632	0.474179	4.27333	1.92577e-05	0.000287684	mitd1	Chr02	FALSE	FALSE	FALSE	TRUE
gene29135	183.351	-2.01985	0.472726	-4.27276	1.93065e-05	0.000288189	LOC101732705	scaffold_691	FALSE	FALSE	FALSE	FALSE
gene5864	4251.71	-1.48214	0.347012	-4.27114	1.9448e-05	0.000290075	mboat2	Chr05	FALSE	FALSE	FALSE	FALSE
gene558	43.6067	-3.99374	0.935141	-4.27074	1.94827e-05	0.000290368	scg3	Chr03	FALSE	FALSE	FALSE	FALSE
gene3016	866.457	-1.71783	0.402439	-4.26854	1.96753e-05	0.000293011	ccdc68	Chr01	TRUE	FALSE	TRUE	FALSE
gene28540	808.736	-1.58862	0.372486	-4.26491	1.99986e-05	0.00029744	rapgef3	Chr02	TRUE	FALSE	FALSE	FALSE
gene24345	682.464	-1.92661	0.451742	-4.26485	2.00036e-05	0.00029744	fam161b	Chr08	TRUE	FALSE	FALSE	FALSE
gene15885	463.665	-1.9276	0.452135	-4.26332	2.01415e-05	0.000299259	enkur	Chr06	FALSE	FALSE	TRUE	FALSE
gene10224	41.3416	3.75623	0.881265	4.26232	2.02316e-05	0.000300364	Xetrov90003947m.g	Chr02	FALSE	FALSE	FALSE	FALSE
gene26774	214.477	-2.13269	0.500433	-4.26168	2.02898e-05	0.000300996	rhobtb3	Chr01	FALSE	FALSE	FALSE	FALSE
gene33145	924.854	-1.64127	0.385207	-4.26075	2.03744e-05	0.000302018	dock7	Chr04	FALSE	TRUE	FALSE	FALSE
gene8242	2002.34	-1.52185	0.357264	-4.25974	2.04661e-05	0.000303144	frrs1	Chr04	FALSE	FALSE	FALSE	FALSE
gene21227	232.833	-2.19386	0.515446	-4.25624	2.07892e-05	0.000307693	tmem107	Chr03	FALSE	FALSE	TRUE	FALSE
gene8225	1068.09	-1.58297	0.372166	-4.25338	2.10565e-05	0.000311409	cnnm3	Chr03	FALSE	FALSE	FALSE	FALSE
gene6856	222.478	1.89372	0.44546	4.25115	2.12671e-05	0.000314282	tecpr1	Chr09	FALSE	TRUE	FALSE	FALSE
gene23707	507.628	-1.74072	0.409528	-4.25055	2.13248e-05	0.000314893	lrrc56	Chr04	FALSE	FALSE	FALSE	FALSE
gene16149	502.808	1.75513	0.413097	4.24872	2.14998e-05	0.000317234	qtrtd1	Chr02	FALSE	FALSE	FALSE	FALSE
gene4892	313.279	-1.76696	0.416202	-4.24544	2.18161e-05	0.000321653	bola1	Chr08	FALSE	FALSE	FALSE	FALSE
gene6001	1388.49	-1.53805	0.362335	-4.24484	2.1875e-05	0.000322274	LOC100497319	Chr04	FALSE	FALSE	FALSE	FALSE
gene7940	3204.38	-1.59932	0.376849	-4.24394	2.19631e-05	0.000323078	cndp1	scaffold_21	FALSE	FALSE	FALSE	FALSE
gene16347	938.102	-1.66331	0.391915	-4.24404	2.19529e-05	0.000323078	ribc2	scaffold_419	FALSE	FALSE	FALSE	FALSE
gene30650	598.659	1.81206	0.427055	4.24316	2.20392e-05	0.000323949	vrk3	Chr04	FALSE	TRUE	FALSE	FALSE
gene1533	1698.87	1.52641	0.359755	4.24292	2.20632e-05	0.000324054	maml1	Chr03	FALSE	TRUE	FALSE	FALSE
gene6028	304.628	-2.07959	0.490312	-4.24136	2.22165e-05	0.000326057	plekhb2	Chr05	FALSE	FALSE	FALSE	FALSE
gene3845	326.036	1.74649	0.41205	4.23854	2.24981e-05	0.000329938	dppa2/4	scaffold_211	FALSE	FALSE	FALSE	FALSE
gene22234	623.801	-1.64886	0.389087	-4.23777	2.25753e-05	0.000330818	fras1	Chr01	FALSE	FALSE	FALSE	FALSE
gene4747	1597.17	1.67276	0.394872	4.2362	2.27335e-05	0.000332799	prcp	Chr02	FALSE	FALSE	FALSE	FALSE
gene34000	1175.39	1.80939	0.427138	4.23608	2.27451e-05	0.000332799	cenpo	scaffold_100	FALSE	TRUE	FALSE	FALSE
gene25266	416.425	-2.2273	0.525944	-4.23487	2.28683e-05	0.000334346	pdzrn3	Chr04	FALSE	TRUE	FALSE	FALSE
gene941	930.434	1.78022	0.420642	4.23215	2.31471e-05	0.000338165	ddah2	Chr08	TRUE	FALSE	FALSE	FALSE
gene5593	42.1926	-3.50121	0.827336	-4.2319	2.31721e-05	0.000338275	gfi1b	Chr08	FALSE	TRUE	FALSE	FALSE
gene16102	426.324	-1.86471	0.440869	-4.22963	2.34076e-05	0.000341453	trit1	Chr02	FALSE	FALSE	FALSE	FALSE
gene7982	374.22	1.73557	0.410462	4.22833	2.35437e-05	0.000343178	ccny	Chr06	FALSE	FALSE	FALSE	TRUE
gene3299	238.29	-2.14756	0.508077	-4.22683	2.37006e-05	0.000345203	serp2	Chr02	FALSE	FALSE	FALSE	FALSE
gene33297	29.3335	-5.62621	1.33156	-4.22527	2.38657e-05	0.000347345	cdc42se1	Chr08	TRUE	FALSE	FALSE	FALSE
gene8096	805.382	-1.76407	0.417719	-4.2231	2.40967e-05	0.000350441	dyx1c1	Chr03	FALSE	FALSE	FALSE	FALSE
gene7958	567.465	-1.78157	0.422107	-4.22066	2.43585e-05	0.000353981	bbs7	Chr01	TRUE	FALSE	TRUE	FALSE
gene23810	735.706	-1.66523	0.394884	-4.21701	2.4756e-05	0.000359485	fam13b	Chr03	FALSE	FALSE	FALSE	FALSE
gene33291	39.0328	-3.72194	0.882809	-4.21602	2.48651e-05	0.000360798	steap1	Chr06	FALSE	FALSE	FALSE	FALSE
gene24265	56.6253	3.64176	0.863978	4.2151	2.49665e-05	0.000361995	slc46a2	Chr01	FALSE	FALSE	FALSE	FALSE
gene6911	1111.86	1.57834	0.374489	4.21464	2.50172e-05	0.000362457	dhrs12	Chr02	FALSE	FALSE	FALSE	FALSE
gene25423	710.845	-1.85524	0.44022	-4.21435	2.50498e-05	0.000362657	mcf2l	Chr02	FALSE	FALSE	FALSE	FALSE
gene623	527.894	1.65185	0.391985	4.21405	2.50829e-05	0.000362862	phgdh	Chr09	FALSE	FALSE	FALSE	TRUE
gene26630	44.462	-3.48083	0.826562	-4.21121	2.54005e-05	0.00036718	c9orf9	Chr08	FALSE	FALSE	FALSE	FALSE
gene1219	6066.76	-1.77336	0.42113	-4.21094	2.54306e-05	0.000367339	ddit4	Chr07	FALSE	FALSE	FALSE	FALSE
gene33517	602.634	1.75136	0.415933	4.21068	2.546e-05	0.000367489	pde7a	Chr06	FALSE	FALSE	FALSE	FALSE
gene6648	529.847	-1.7794	0.42262	-4.2104	2.54919e-05	0.000367667	schip1	Chr05	FALSE	TRUE	FALSE	FALSE
gene5770	105.518	-2.41034	0.572496	-4.21023	2.55107e-05	0.000367667	gprc5b	Chr09	FALSE	TRUE	FALSE	FALSE
gene20747	446.618	-1.72751	0.410547	-4.20782	2.57849e-05	0.000371341	LOC100496167	Chr03	FALSE	FALSE	FALSE	FALSE
gene30864	1741.14	-1.79501	0.42664	-4.20732	2.58422e-05	0.000371887	fam160a1	Chr01	FALSE	FALSE	FALSE	FALSE
gene20135	554.662	1.72637	0.410422	4.20632	2.59559e-05	0.000372666	wdfy2	Chr02	FALSE	FALSE	FALSE	FALSE
gene813	141.745	2.19569	0.522016	4.20617	2.59738e-05	0.000372666	dnd1	Chr03	FALSE	FALSE	FALSE	FALSE
gene7134	321.248	-2.32917	0.5537	-4.20654	2.59306e-05	0.000372666	f2	Chr04	FALSE	FALSE	FALSE	FALSE
gene33049	86.9322	-2.54606	0.605278	-4.20643	2.59442e-05	0.000372666	nox1	Chr08	FALSE	FALSE	FALSE	FALSE
gene23806	109.359	2.41428	0.574465	4.20267	2.63786e-05	0.000378191	LOC101733711	Chr06	FALSE	FALSE	FALSE	FALSE
gene33542	1180.58	1.56175	0.371641	4.2023	2.64216e-05	0.000378244	map2k5	Chr03	TRUE	FALSE	FALSE	FALSE
gene25391	30.4658	-4.37526	1.04112	-4.20247	2.64021e-05	0.000378244	rasl12	Chr03	FALSE	FALSE	FALSE	FALSE
gene32668	676.779	1.60295	0.381506	4.20163	2.65004e-05	0.00037909	pcmt1	Chr05	FALSE	FALSE	FALSE	FALSE
gene16195	28.2243	-4.95345	1.17952	-4.19955	2.67448e-05	0.000382302	lpl	Chr01	FALSE	FALSE	FALSE	FALSE
gene2766	127.685	2.11346	0.503489	4.19763	2.69721e-05	0.000385264	kcnk7	Chr08	FALSE	FALSE	FALSE	FALSE
gene24257	1194.24	-1.53692	0.366235	-4.19655	2.71014e-05	0.000386824	szt2	Chr04	FALSE	FALSE	FALSE	FALSE
gene19545	107.056	-2.23695	0.5331	-4.19612	2.71526e-05	0.000387266	LOC101730613	Chr01	FALSE	FALSE	FALSE	FALSE
gene5317	256.671	1.85156	0.441587	4.19297	2.75329e-05	0.000392401	arl2	Chr04	TRUE	TRUE	FALSE	TRUE
gene3594	1654.14	1.50236	0.358401	4.19186	2.76677e-05	0.000394029	ddx56	Chr03	FALSE	TRUE	FALSE	FALSE
gene23758	1193.26	-1.52246	0.363369	-4.18984	2.79157e-05	0.000397072	acss3	Chr03	FALSE	FALSE	FALSE	FALSE
gene2826	1365.64	1.79379	0.428134	4.18978	2.79227e-05	0.000397072	pqlc2l	Chr05	FALSE	FALSE	FALSE	FALSE
gene6874	1264.55	2.06379	0.492642	4.18923	2.79907e-05	0.000397745	LOC101734170	Chr08	FALSE	FALSE	FALSE	FALSE
gene5635	1874.83	1.48077	0.353546	4.18835	2.80996e-05	0.000398997	smad2	Chr01	FALSE	TRUE	FALSE	FALSE
gene16232	448.638	-1.67072	0.398997	-4.1873	2.82298e-05	0.000400255	khnyn	Chr01	FALSE	FALSE	FALSE	FALSE
gene3751	1636.07	1.51556	0.361931	4.18741	2.8215e-05	0.000400255	ado	Chr07	FALSE	FALSE	FALSE	FALSE
gene28977	85.1721	-2.40127	0.573502	-4.18703	2.82627e-05	0.000400426	wdr19	scaffold_679	TRUE	TRUE	TRUE	FALSE
gene1418	464.002	1.67467	0.400066	4.18597	2.83945e-05	0.000401997	znf276	Chr04	FALSE	FALSE	FALSE	FALSE
gene418	248.798	-2.01013	0.480248	-4.18561	2.84407e-05	0.000402355	bbip1	scaffold_310	FALSE	FALSE	TRUE	FALSE
gene16002	266.561	2.05598	0.491227	4.1854	2.84661e-05	0.000402418	slc25a26	scaffold_16	FALSE	FALSE	FALSE	FALSE
gene8403	1196.16	1.63683	0.391125	4.18492	2.85261e-05	0.00040297	ppp1r12c	Chr07	TRUE	FALSE	FALSE	FALSE
gene19448	687.55	1.79524	0.429113	4.1836	2.86927e-05	0.000405026	wdr46	Chr08	FALSE	TRUE	FALSE	FALSE
gene468	2342.87	-1.72208	0.411663	-4.18323	2.8739e-05	0.000405382	ribc1	Chr08	FALSE	FALSE	FALSE	FALSE
gene7197	1092.38	1.61097	0.385144	4.18277	2.87979e-05	0.000405915	gins2	Chr04	FALSE	TRUE	FALSE	FALSE
gene18842	313.553	1.79116	0.42831	4.18192	2.8906e-05	0.00040714	trpv4	Chr01	TRUE	FALSE	TRUE	FALSE
gene27855	813.856	2.02039	0.483286	4.18052	2.9084e-05	0.000409348	LOC101733406	Chr02	FALSE	FALSE	FALSE	FALSE
gene6627	27.1787	4.23688	1.0144	4.17675	2.95705e-05	0.000415891	LOC100490538	Chr02	FALSE	FALSE	FALSE	FALSE
gene28343	327.468	-1.80906	0.433179	-4.17624	2.96364e-05	0.000416209	c6orf183	Chr05	FALSE	FALSE	FALSE	FALSE
gene18661	59.8334	3.21417	0.769609	4.17637	2.962e-05	0.000416209	LOC105945966	scaffold_1174	FALSE	FALSE	FALSE	FALSE
gene6836	1355.45	1.80502	0.432325	4.17514	2.97805e-05	0.000417678	pag1	Chr06	FALSE	FALSE	FALSE	FALSE
gene19602	376.647	2.29319	0.549253	4.17511	2.97845e-05	0.000417678	taf4	Chr10	FALSE	TRUE	FALSE	FALSE
gene8209	86.2194	-2.57891	0.617971	-4.17318	3.00376e-05	0.00042092	cmtm8	Chr06	FALSE	TRUE	FALSE	FALSE
gene1931	351.217	-2.14657	0.5145	-4.17214	3.01757e-05	0.000422473	oca2	Chr02	FALSE	FALSE	FALSE	FALSE
gene739	288.06	-2.06409	0.494746	-4.17201	3.01923e-05	0.000422473	tnfrsf11a	Chr06	FALSE	FALSE	FALSE	FALSE
gene2199	90.2217	-2.49431	0.598132	-4.17017	3.04375e-05	0.000425199	fam132a	Chr07	FALSE	FALSE	FALSE	FALSE
gene7736	13429.3	-1.71249	0.410682	-4.16988	3.04756e-05	0.000425199	olfm4	Chr08	FALSE	FALSE	FALSE	FALSE
gene31318	1050.57	-2.21537	0.531259	-4.17004	3.04548e-05	0.000425199	LOC101731819	scaffold_4501	FALSE	FALSE	FALSE	FALSE
gene19796	1747.55	1.55352	0.372519	4.17031	3.04189e-05	0.000425199	spty2d1	scaffold_6264	FALSE	TRUE	FALSE	FALSE
gene33048	221.768	-1.91923	0.460683	-4.16605	3.09917e-05	0.000431773	fan1	Chr03	FALSE	TRUE	FALSE	FALSE
gene31092	119.303	2.14204	0.514151	4.16617	3.09757e-05	0.000431773	LOC101733183	Chr09	FALSE	FALSE	FALSE	FALSE
gene5713	619.004	-1.59901	0.384156	-4.16239	3.14927e-05	0.000438435	ngly1	Chr06	FALSE	FALSE	FALSE	FALSE
gene18880	29.1403	-4.31142	1.03603	-4.16149	3.16175e-05	0.000439854	fam181a	Chr08	FALSE	FALSE	FALSE	FALSE
gene29978	319.918	-1.80658	0.434363	-4.15915	3.19431e-05	0.000444062	LOC100485552	Chr02	FALSE	FALSE	FALSE	FALSE
gene16505	295.714	-1.75995	0.423282	-4.15787	3.21223e-05	0.000446231	LOC100493994	Chr04	FALSE	FALSE	FALSE	FALSE
gene7018	47.5824	-3.2835	0.78977	-4.15753	3.21704e-05	0.000446576	rab39b	Chr08	FALSE	FALSE	FALSE	FALSE
gene12456	2071.45	1.53384	0.368964	4.15715	3.22238e-05	0.000446769	Xetrov90001545m.g	Chr01	FALSE	FALSE	FALSE	FALSE
gene7999	1833.42	-1.65694	0.398581	-4.1571	3.22307e-05	0.000446769	cpamd8	Chr01	FALSE	FALSE	FALSE	FALSE
gene6193	91.4858	-2.42607	0.583744	-4.15605	3.23803e-05	0.000448518	LOC105947503	Chr05	FALSE	FALSE	FALSE	FALSE
gene22126	5038.43	1.72834	0.416001	4.15466	3.25775e-05	0.000450926	ehmt1	scaffold_312	FALSE	TRUE	FALSE	FALSE
gene7741	1685.56	1.49547	0.359967	4.15446	3.26059e-05	0.000450994	vps72	Chr08	FALSE	TRUE	FALSE	FALSE
gene28486	720.158	1.61049	0.387824	4.15263	3.28677e-05	0.000454288	fnta	Chr01	TRUE	FALSE	FALSE	TRUE
gene1872	207.667	-1.93293	0.465562	-4.15183	3.29824e-05	0.000455545	LOC101731014	scaffold_4424	FALSE	FALSE	FALSE	FALSE
gene4972	4198.91	1.52034	0.366321	4.15029	3.32056e-05	0.000458299	iars	Chr04	FALSE	FALSE	FALSE	FALSE
gene15865	456.55	1.8801	0.453119	4.14925	3.33572e-05	0.000460062	fcho1	Chr01	TRUE	TRUE	FALSE	FALSE
gene16778	554.285	1.67738	0.404339	4.14844	3.34748e-05	0.000461353	mthfr	Chr07	FALSE	FALSE	FALSE	FALSE
gene20089	908.604	1.73526	0.418794	4.14346	3.42099e-05	0.000471145	fam60a	Chr03	FALSE	FALSE	FALSE	FALSE
gene3609	711.994	1.55442	0.375169	4.14326	3.4241e-05	0.000471237	ugp2	Chr05	FALSE	FALSE	FALSE	FALSE
gene584	371.492	2.0009	0.483077	4.14199	3.44299e-05	0.00047339	hspa13	Chr02	FALSE	FALSE	FALSE	FALSE
gene28933	605.846	1.79162	0.432561	4.14188	3.44467e-05	0.00047339	lmbr1	Chr06	FALSE	FALSE	FALSE	FALSE
gene32751	175.372	-2.00126	0.483272	-4.14105	3.45714e-05	0.000474425	rab36	Chr01	FALSE	FALSE	FALSE	FALSE
gene19803	57.3361	-2.82349	0.681822	-4.1411	3.45639e-05	0.000474425	ccdc169	Chr02	FALSE	FALSE	FALSE	FALSE
gene3632	1154.39	1.52773	0.368966	4.14059	3.4642e-05	0.000475055	sys1	Chr05	FALSE	FALSE	FALSE	FALSE
gene1171	787.869	1.58413	0.382621	4.1402	3.46997e-05	0.000475507	erc1	scaffold_98	TRUE	FALSE	TRUE	FALSE
gene18658	25.8437	-4.58929	1.10863	-4.13958	3.47936e-05	0.000476454	LOC101734668	Chr03	FALSE	FALSE	FALSE	FALSE
gene1465	2052.25	-1.50872	0.364491	-4.13926	3.48432e-05	0.000476794	ccdc39	Chr05	TRUE	FALSE	TRUE	FALSE
gene28640	35.0173	-4.06119	0.981442	-4.13798	3.5037e-05	0.000479105	cyth2	Chr10	FALSE	FALSE	FALSE	FALSE
gene3663	206.001	1.89733	0.458573	4.13747	3.51161e-05	0.000479845	lhx5	Chr01	FALSE	FALSE	FALSE	FALSE
gene21625	1293.57	-1.50044	0.36281	-4.13562	3.54002e-05	0.000483383	c20orf194	Chr01	FALSE	FALSE	FALSE	FALSE
gene6430	436.78	1.62276	0.392526	4.13415	3.56276e-05	0.000486143	gemin2	Chr08	FALSE	TRUE	FALSE	FALSE
gene5856	4065.75	-1.72306	0.416866	-4.13336	3.57497e-05	0.000487463	idh1	Chr09	FALSE	FALSE	FALSE	FALSE
gene25181	496.732	1.62211	0.392636	4.13135	3.60646e-05	0.000491409	znf384	Chr07	FALSE	FALSE	FALSE	FALSE
gene1396	3405.86	1.59907	0.387155	4.1303	3.62283e-05	0.00049329	tmem209	Chr03	FALSE	FALSE	FALSE	FALSE
gene33550	37.7835	-3.50063	0.847648	-4.12982	3.63045e-05	0.000493978	LOC108645634	Chr01	FALSE	FALSE	FALSE	FALSE
gene1165	921.723	-1.73751	0.420866	-4.1284	3.6529e-05	0.000496681	fbxo27	Chr08	FALSE	FALSE	FALSE	FALSE
gene22150	728.53	-1.62605	0.393888	-4.1282	3.65613e-05	0.000496768	sytl4	Chr08	TRUE	TRUE	FALSE	FALSE
gene21303	4095.21	1.61533	0.391461	4.12641	3.68476e-05	0.000500306	setd5	Chr04	FALSE	TRUE	FALSE	FALSE
gene17459	73.6964	-2.62688	0.636826	-4.12495	3.70815e-05	0.000503125	LOC101732478	Chr05	FALSE	FALSE	FALSE	FALSE
gene23500	2174.75	-1.58485	0.384274	-4.12427	3.71918e-05	0.000504267	LOC100494424	Chr05	FALSE	FALSE	FALSE	FALSE
gene19325	283.425	-2.0911	0.507092	-4.1237	3.72831e-05	0.000505147	sigirr	Chr04	FALSE	FALSE	FALSE	FALSE
gene6888	180.387	2.00414	0.486199	4.12207	3.7549e-05	0.000508393	tysnd1	Chr07	FALSE	FALSE	FALSE	FALSE
gene30876	8708.82	-1.84639	0.448364	-4.11806	3.82078e-05	0.000516948	LOC100497528	Chr09	FALSE	FALSE	FALSE	FALSE
gene19491	69.692	-3.50283	0.850662	-4.11777	3.82563e-05	0.00051724	klhl35	Chr02	FALSE	FALSE	FALSE	FALSE
gene3873	301.215	-1.99934	0.485659	-4.11676	3.84233e-05	0.000519133	chst12	Chr09	FALSE	FALSE	FALSE	FALSE
gene29070	1202.38	-1.50513	0.365915	-4.11333	3.89995e-05	0.000526179	wdr35	Chr05	TRUE	FALSE	TRUE	FALSE
gene4937	383.591	-1.94653	0.473216	-4.11341	3.89863e-05	0.000526179	pcmtd1	Chr06	FALSE	FALSE	FALSE	FALSE
gene6619	1644.22	1.56757	0.381198	4.11223	3.9186e-05	0.000527954	nup107	Chr03	FALSE	TRUE	FALSE	FALSE
gene3366	1057.3	1.53567	0.373433	4.1123	3.91734e-05	0.000527954	fkbp14	Chr06	FALSE	FALSE	FALSE	FALSE
gene18164	40.9296	-3.32524	0.808889	-4.11088	3.94159e-05	0.00053068	esam	Chr07	FALSE	FALSE	FALSE	FALSE
gene7836	683.455	1.78468	0.43427	4.10961	3.96333e-05	0.000533233	dna2	Chr07	FALSE	TRUE	FALSE	TRUE
gene28053	350.889	-1.83553	0.446717	-4.10893	3.97501e-05	0.00053443	blvrb	Chr08	FALSE	TRUE	FALSE	FALSE
gene8512	1183.01	1.74777	0.425533	4.10724	4.00413e-05	0.000537594	fzd10	Chr01	FALSE	TRUE	FALSE	FALSE
gene4498	264.98	1.7706	0.431092	4.10725	4.00395e-05	0.000537594	rap1a	Chr02	FALSE	FALSE	FALSE	FALSE
gene22159	161.109	2.88088	0.701499	4.10675	4.01271e-05	0.000538369	cd163	Chr08	FALSE	FALSE	FALSE	FALSE
gene11565	175.645	1.93628	0.471542	4.10627	4.02106e-05	0.000539114	Xetrov90023584m.g	Chr09	FALSE	FALSE	FALSE	FALSE
gene23618	202.131	2.03344	0.495379	4.10482	4.0463e-05	0.000542119	pdzd2	Chr01	FALSE	FALSE	FALSE	FALSE
gene16603	288.095	1.99758	0.486751	4.1039	4.06236e-05	0.000543893	LOC100488384	scaffold_316	FALSE	FALSE	FALSE	FALSE
gene3360	4984.34	-1.66006	0.404734	-4.10161	4.10284e-05	0.00054893	pnkd	Chr09	FALSE	FALSE	FALSE	FALSE
gene24487	1161.69	1.53185	0.373638	4.09982	4.1348e-05	0.000552822	mtpap	Chr06	FALSE	FALSE	FALSE	FALSE
gene29753	170.704	-2.32928	0.568218	-4.09928	4.14439e-05	0.000553334	rgcc	Chr02	TRUE	TRUE	FALSE	TRUE
gene5431	1411.41	1.55796	0.380045	4.09942	4.14194e-05	0.000553334	pus7	Chr03	FALSE	FALSE	FALSE	FALSE
gene16027	3998.48	1.96698	0.480097	4.09705	4.18455e-05	0.000558308	numa1	scaffold_772	TRUE	TRUE	FALSE	TRUE
gene33445	40.8069	-3.78942	0.924954	-4.09687	4.18775e-05	0.000558347	bsnd	Chr04	FALSE	FALSE	FALSE	FALSE
gene27696	122.417	-2.46783	0.602473	-4.09617	4.2005e-05	0.000559659	sh3kbp1	Chr02	TRUE	FALSE	FALSE	FALSE
gene4805	1439.18	1.53577	0.374945	4.09598	4.20382e-05	0.000559714	ptpn2	Chr06	FALSE	TRUE	FALSE	FALSE
gene5292	4693.78	1.60093	0.390892	4.09559	4.211e-05	0.000560281	ccnb2	Chr03	TRUE	FALSE	FALSE	TRUE
gene2745	2151.97	-1.48581	0.362813	-4.09526	4.21701e-05	0.000560694	bcat2	Chr07	FALSE	FALSE	FALSE	FALSE
gene13743	84.1342	-2.38803	0.583173	-4.09489	4.22375e-05	0.000561201	Xetrov90026360m.g	scaffold_143	FALSE	FALSE	FALSE	FALSE
gene1828	1831.98	2.23323	0.545415	4.09455	4.22983e-05	0.000561621	zswim4	Chr03	FALSE	FALSE	FALSE	FALSE
gene4340	904.157	1.64558	0.401934	4.09415	4.23723e-05	0.000562215	yrdc	Chr02	FALSE	FALSE	FALSE	FALSE
gene3447	1173.91	-1.5268	0.373067	-4.09257	4.26621e-05	0.00056567	arpc5l	Chr08	TRUE	FALSE	FALSE	FALSE
gene18965	551.747	1.77205	0.433673	4.08615	4.38584e-05	0.000581131	smg5	scaffold_546	FALSE	TRUE	FALSE	FALSE
gene22600	206.088	-2.43588	0.596254	-4.08531	4.40186e-05	0.000582852	dcun1d2	Chr02	FALSE	FALSE	FALSE	FALSE
gene20361	26.7213	-4.93841	1.20894	-4.08492	4.40924e-05	0.000583428	LOC108645834	Chr02	FALSE	FALSE	FALSE	FALSE
gene6230	66.5447	-3.26916	0.800944	-4.08163	4.47202e-05	0.000591328	s1pr3	Chr01	FALSE	FALSE	FALSE	FALSE
gene25721	1992.01	-1.63636	0.400958	-4.08113	4.48181e-05	0.000592215	dnal1	Chr08	TRUE	FALSE	TRUE	FALSE
gene18985	521.4	-1.59669	0.391278	-4.08072	4.48973e-05	0.000592854	tacc2	Chr07	TRUE	TRUE	FALSE	TRUE
gene27155	2821.83	-1.44322	0.353822	-4.07895	4.524e-05	0.000596969	cfap47	Chr02	FALSE	FALSE	FALSE	FALSE
gene25999	85.3869	3.05974	0.750238	4.07836	4.53539e-05	0.000598061	chrnb2	scaffold_553	FALSE	FALSE	FALSE	FALSE
gene4959	162.824	-2.04893	0.50275	-4.07544	4.59277e-05	0.000605213	tfpi2	Chr06	FALSE	FALSE	FALSE	FALSE
gene4589	807.134	-1.83818	0.451062	-4.07523	4.59681e-05	0.00060533	sqstm1	Chr03	FALSE	TRUE	TRUE	FALSE
gene33146	108.972	2.26682	0.556522	4.07319	4.63739e-05	0.000610256	cpxm2	Chr07	FALSE	FALSE	FALSE	FALSE
gene22956	267.73	2.05843	0.505404	4.07284	4.64434e-05	0.000610753	bcl2l13	scaffold_41	FALSE	FALSE	FALSE	FALSE
gene16690	310.817	-2.00873	0.493299	-4.07203	4.66061e-05	0.000612473	c3h15orf65	Chr03	FALSE	FALSE	FALSE	FALSE
gene17968	1703.42	1.46472	0.359847	4.0704	4.69319e-05	0.000616334	shb	Chr01	FALSE	TRUE	FALSE	TRUE
gene30214	47.311	3.01712	0.741528	4.06878	4.72594e-05	0.000620211	LOC100496389	Chr01	FALSE	FALSE	FALSE	FALSE
gene30012	200.705	-2.28274	0.561488	-4.06552	4.79263e-05	0.000628535	LOC101732689	scaffold_7602	FALSE	FALSE	FALSE	FALSE
gene3964	804.209	1.59909	0.39356	4.06313	4.84185e-05	0.000634556	emg1	Chr07	FALSE	TRUE	FALSE	FALSE
gene28774	315.352	-1.92012	0.472892	-4.06038	4.89934e-05	0.000641653	clstn3	Chr07	FALSE	FALSE	FALSE	FALSE
gene7361	267.083	2.11508	0.520931	4.0602	4.90315e-05	0.000641715	zic1	Chr05	FALSE	FALSE	FALSE	FALSE
gene32348	1039.89	1.48851	0.36669	4.0593	4.92191e-05	0.000643733	prkar2a	Chr04	TRUE	FALSE	TRUE	FALSE
gene4757	169.525	2.08733	0.51427	4.05881	4.93228e-05	0.00064465	fam65b	Chr06	FALSE	FALSE	FALSE	FALSE
gene30536	99.8626	2.19058	0.539833	4.05789	4.95178e-05	0.00064632	slc5a5	Chr01	FALSE	FALSE	FALSE	FALSE
gene29764	1423.8	1.55896	0.384174	4.05795	4.95052e-05	0.00064632	myo5a	Chr03	TRUE	FALSE	TRUE	FALSE
gene2049	2342.43	-1.47215	0.362926	-4.05635	4.98464e-05	0.000650168	flvcr2	Chr08	FALSE	FALSE	FALSE	FALSE
gene2488	482.238	-2.34219	0.577538	-4.05548	5.0032e-05	0.000652146	LOC100037903	Chr05	FALSE	FALSE	FALSE	FALSE
gene3580	630.742	1.72211	0.424763	4.05429	5.02869e-05	0.00065474	znf518b	Chr01	FALSE	FALSE	FALSE	FALSE
gene4979	225.069	-1.90295	0.469374	-4.05423	5.02991e-05	0.00065474	npnt	Chr01	FALSE	FALSE	FALSE	FALSE
gene33813	1459.5	1.54956	0.382321	4.05302	5.05602e-05	0.000657248	thada	Chr05	FALSE	FALSE	FALSE	FALSE
gene22917	356.524	-1.73903	0.429054	-4.05316	5.05302e-05	0.000657248	c8h14orf80	Chr08	FALSE	FALSE	FALSE	FALSE
gene16033	414.152	-1.87991	0.464068	-4.05095	5.10108e-05	0.000662658	abca12	Chr09	FALSE	FALSE	FALSE	FALSE
gene30544	79.3733	2.55908	0.632022	4.04904	5.14283e-05	0.00066763	LOC100488860	Chr07	FALSE	FALSE	FALSE	FALSE
gene12189	206.914	2.01719	0.49821	4.04887	5.14647e-05	0.000667652	Xetrov90023652m.g	Chr09	FALSE	FALSE	FALSE	FALSE
gene27845	118.635	-2.26436	0.559355	-4.04816	5.16208e-05	0.000668775	capn12	Chr08	FALSE	FALSE	FALSE	FALSE
gene21148	30.3684	3.75849	0.928432	4.04821	5.16111e-05	0.000668775	znf33b	scaffold_94	FALSE	FALSE	FALSE	FALSE
gene24936	1633.17	-1.54119	0.380828	-4.04695	5.18886e-05	0.00067134	iqce	Chr09	FALSE	FALSE	TRUE	FALSE
gene23389	33.8183	-3.68444	0.91042	-4.04696	5.18866e-05	0.00067134	LOC105946047	scaffold_2044	FALSE	FALSE	FALSE	FALSE
gene6758	1274.64	-1.48926	0.368018	-4.04671	5.19421e-05	0.000671579	n4bp3	Chr03	FALSE	FALSE	FALSE	FALSE
gene25428	182.814	-1.94313	0.480368	-4.0451	5.23017e-05	0.000675604	slc41a3	Chr04	FALSE	FALSE	FALSE	FALSE
gene4463	489.687	-1.62708	0.402244	-4.045	5.23236e-05	0.000675604	tctex1d2	Chr05	TRUE	FALSE	TRUE	FALSE
gene129	62.1865	-2.86282	0.707794	-4.04471	5.23887e-05	0.00067599	erich6b	Chr02	FALSE	FALSE	FALSE	FALSE
gene1780	794.782	-2.07663	0.513506	-4.04401	5.25437e-05	0.000677535	cd38	Chr01	FALSE	FALSE	FALSE	FALSE
gene26113	32.4982	-3.72709	0.921704	-4.0437	5.26152e-05	0.000678003	parp8	Chr01	FALSE	FALSE	FALSE	FALSE
gene603	70.8132	-2.69238	0.666018	-4.0425	5.28837e-05	0.000681006	LOC548655	Chr02	FALSE	FALSE	FALSE	FALSE
gene21841	941.812	-1.6275	0.402638	-4.04209	5.29759e-05	0.000681736	LOC100497727	Chr06	FALSE	FALSE	FALSE	FALSE
gene192	7200.38	1.50297	0.371853	4.04182	5.30369e-05	0.000682065	manf	Chr04	FALSE	FALSE	FALSE	FALSE
gene7485	135.247	-2.24627	0.5561	-4.03933	5.36052e-05	0.000688912	bivm	Chr02	FALSE	FALSE	FALSE	FALSE
gene27900	37.9496	3.38273	0.837843	4.03742	5.40419e-05	0.000694061	wnt7b	scaffold_336	FALSE	FALSE	FALSE	FALSE
gene6064	631.455	1.53599	0.380684	4.03483	5.46426e-05	0.000701307	alkbh8	Chr02	FALSE	TRUE	FALSE	FALSE
gene29445	321.946	-1.85538	0.459999	-4.03345	5.49643e-05	0.000703558	wdr27	Chr05	FALSE	TRUE	FALSE	FALSE
gene9982	24.3774	-4.99245	1.23768	-4.03371	5.49042e-05	0.000703558	LOC100489640	Chr09	FALSE	FALSE	FALSE	FALSE
gene7156	11351.2	-1.49468	0.37056	-4.03356	5.49383e-05	0.000703558	cpne1	Chr10	FALSE	TRUE	FALSE	FALSE
gene21069	228.49	2.07079	0.513365	4.03376	5.48908e-05	0.000703558	braf	scaffold_584	FALSE	FALSE	FALSE	FALSE
gene17774	1587.23	1.43311	0.355419	4.03216	5.52666e-05	0.000706957	espl1	Chr02	TRUE	FALSE	FALSE	TRUE
gene23837	115.372	2.74297	0.68061	4.03016	5.57395e-05	0.000712531	wnk2	scaffold_350	FALSE	FALSE	FALSE	FALSE
gene24811	47.6009	2.87347	0.714095	4.02394	5.72324e-05	0.00073113	tmem150b	Chr07	FALSE	FALSE	FALSE	FALSE
gene29443	1457.75	-1.61369	0.401225	-4.02191	5.77286e-05	0.000736978	atp6v1b1	Chr01	FALSE	FALSE	FALSE	FALSE
gene24523	47.1612	2.97271	0.739538	4.01969	5.82749e-05	0.000743459	tapbpl	Chr07	FALSE	FALSE	FALSE	FALSE
gene29107	42.03	-3.22436	0.802224	-4.01928	5.83774e-05	0.00074378	lrrc17	Chr03	FALSE	FALSE	FALSE	FALSE
gene32605	1384.68	-1.65005	0.410522	-4.0194	5.83456e-05	0.00074378	LOC108644510	Chr06	FALSE	FALSE	FALSE	FALSE
gene28822	26.4318	5.36417	1.33615	4.01464	5.9536e-05	0.000758039	LOC105947394	Chr05	FALSE	FALSE	FALSE	FALSE
gene533	745.212	1.59771	0.398162	4.01272	6.00233e-05	0.000763738	fam171a2	Chr10	FALSE	FALSE	FALSE	FALSE
gene30538	423.335	1.6117	0.401934	4.00986	6.07543e-05	0.000772527	pou5f3.3	Chr08	FALSE	FALSE	FALSE	FALSE
gene19987	31.3354	-3.6241	0.90395	-4.00918	6.09287e-05	0.000774234	nrxn2	Chr04	FALSE	FALSE	FALSE	FALSE
gene7474	966.106	1.53089	0.38204	4.00714	6.14592e-05	0.000780459	ash2l	Chr03	FALSE	TRUE	FALSE	FALSE
gene18635	813.266	-1.74932	0.436968	-4.00331	6.24621e-05	0.000792671	lrriq1	Chr03	FALSE	FALSE	FALSE	FALSE
gene3929	1980.08	1.51727	0.379106	4.00223	6.27486e-05	0.000795781	uchl5	Chr04	FALSE	TRUE	FALSE	FALSE
gene21548	30.2627	-4.35492	1.08819	-4.00199	6.28129e-05	0.000796072	chrna3	Chr03	FALSE	FALSE	FALSE	FALSE
gene21235	238.877	-2.12787	0.531904	-4.00048	6.32143e-05	0.000800631	LOC100489128	Chr01	FALSE	FALSE	FALSE	FALSE
gene24862	1315	-1.55583	0.388948	-4.00009	6.33176e-05	0.000800885	rock1	Chr06	TRUE	FALSE	FALSE	TRUE
gene5471	1001.7	-1.59875	0.399673	-4.00013	6.33068e-05	0.000800885	baiap2	Chr10	TRUE	TRUE	FALSE	FALSE
gene18836	84.3921	-2.68278	0.670926	-3.99863	6.3711e-05	0.000805331	LOC101731301	Chr04	FALSE	FALSE	FALSE	FALSE
gene5467	296.348	2.13975	0.535362	3.99682	6.41981e-05	0.000810954	LOC733709	Chr07	FALSE	FALSE	FALSE	FALSE
gene6712	510.994	-1.62874	0.407736	-3.9946	6.48045e-05	0.00081754	trappc13	Chr01	FALSE	FALSE	FALSE	FALSE
gene16470	198.616	-1.82552	0.456987	-3.99469	6.47796e-05	0.00081754	tcte1	Chr05	TRUE	FALSE	TRUE	FALSE
gene17431	2991.78	-1.55825	0.390226	-3.9932	6.51873e-05	0.000821291	ugt8	Chr01	FALSE	FALSE	FALSE	FALSE
gene2952	478.297	1.70618	0.427257	3.99332	6.51539e-05	0.000821291	gsta4	Chr05	FALSE	FALSE	FALSE	FALSE
gene4990	650.361	-1.7856	0.447198	-3.99286	6.52804e-05	0.000821388	c11orf70	Chr02	FALSE	FALSE	FALSE	FALSE
gene20069	70.8185	-3.04241	0.761934	-3.99301	6.52389e-05	0.000821388	mamld1	Chr08	FALSE	FALSE	FALSE	FALSE
gene22168	5371.09	-1.48414	0.371975	-3.98989	6.61053e-05	0.000831224	erbb2	Chr10	FALSE	FALSE	FALSE	FALSE
gene22707	725.816	-1.5996	0.400992	-3.9891	6.63239e-05	0.000833057	ggt6	scaffold_3869	FALSE	FALSE	FALSE	FALSE
gene21234	1554.98	1.4154	0.354821	3.98905	6.63377e-05	0.000833057	pde12	scaffold_92	FALSE	FALSE	FALSE	FALSE
gene6958	638.426	1.60058	0.40144	3.9871	6.68855e-05	0.000838839	rdh10	Chr06	FALSE	FALSE	FALSE	FALSE
gene31639	1028.89	1.70651	0.428001	3.98717	6.68658e-05	0.000838839	cmtr1	scaffold_755	FALSE	TRUE	FALSE	FALSE
gene3868	836.893	1.47366	0.369684	3.98628	6.71178e-05	0.000841204	sesn2	Chr02	FALSE	FALSE	FALSE	FALSE
gene33177	431.322	-1.64852	0.413734	-3.98449	6.76255e-05	0.000847014	katnal2	Chr01	TRUE	FALSE	FALSE	FALSE
gene4120	2611.67	-1.53651	0.385713	-3.98356	6.78912e-05	0.00084979	nkx2-3	Chr07	FALSE	FALSE	FALSE	FALSE
gene23689	284.588	-1.98278	0.497845	-3.98273	6.81283e-05	0.000852202	b4galt4	Chr02	FALSE	FALSE	FALSE	FALSE
gene22859	64.2228	-2.62049	0.65809	-3.98197	6.83459e-05	0.000854368	LOC100485266	Chr02	FALSE	FALSE	FALSE	FALSE
gene18607	598.609	1.69631	0.426355	3.97863	6.93134e-05	0.000865899	rasa3	Chr02	FALSE	FALSE	FALSE	FALSE
gene27291	46.3123	-2.93015	0.736762	-3.97706	6.97729e-05	0.000871074	hnmt	Chr09	FALSE	FALSE	FALSE	FALSE
gene25891	3018.15	1.49066	0.374876	3.97641	6.99643e-05	0.000872896	tlk2	Chr10	TRUE	FALSE	FALSE	TRUE
gene32666	431.124	1.79632	0.451914	3.97491	7.04064e-05	0.000877843	faap100	Chr10	TRUE	TRUE	FALSE	FALSE
gene1440	766.707	-1.60745	0.404446	-3.97444	7.05438e-05	0.000878985	zc2hc1a	Chr06	FALSE	FALSE	FALSE	FALSE
gene17293	4719.44	-1.41604	0.356327	-3.97398	7.06824e-05	0.000879573	palm3	Chr03	FALSE	FALSE	FALSE	FALSE
gene23961	568.707	1.57381	0.396017	3.9741	7.06456e-05	0.000879573	dcp1b	scaffold_41	FALSE	FALSE	FALSE	FALSE
gene20717	1071.16	-1.76824	0.445087	-3.97279	7.10344e-05	0.000883382	ift74	Chr01	TRUE	FALSE	TRUE	FALSE
gene2658	1984.31	1.64761	0.414802	3.97203	7.12618e-05	0.000885637	tonsl	scaffold_162	FALSE	TRUE	FALSE	FALSE
gene19719	322.375	1.64292	0.413927	3.9691	7.21442e-05	0.000896024	ptp4a3	Chr06	FALSE	FALSE	FALSE	FALSE
gene18936	1825.39	1.44084	0.363055	3.96867	7.22757e-05	0.000896498	rere	Chr07	FALSE	TRUE	FALSE	FALSE
gene20860	1925.36	1.49621	0.376998	3.96875	7.22516e-05	0.000896498	mettl2b	Chr10	FALSE	FALSE	FALSE	FALSE
gene763	389.853	-1.98594	0.50046	-3.96822	7.24104e-05	0.000897591	samd15	Chr08	FALSE	FALSE	FALSE	FALSE
gene6751	848.604	1.60078	0.403419	3.96804	7.24668e-05	0.00089771	ap1m1	Chr01	FALSE	FALSE	FALSE	FALSE
gene7949	6299.2	1.52268	0.383854	3.96682	7.28381e-05	0.00090173	wiz	Chr03	FALSE	TRUE	FALSE	TRUE
gene23986	129.959	-1.96534	0.495547	-3.966	7.30904e-05	0.00090427	gab3	Chr08	FALSE	FALSE	FALSE	FALSE
gene32989	35.6787	-4.03273	1.01688	-3.9658	7.3149e-05	0.000904413	plcb2	Chr08	FALSE	FALSE	FALSE	FALSE
gene28993	2593.52	-1.7132	0.432606	-3.96018	7.48948e-05	0.000925403	ccdc171	Chr01	FALSE	FALSE	FALSE	FALSE
gene1933	653.323	-1.50415	0.379907	-3.95927	7.5178e-05	0.000928306	arl6	Chr02	TRUE	FALSE	TRUE	FALSE
gene2807	358.565	-1.6307	0.412031	-3.9577	7.56759e-05	0.000933256	cdc42ep2	Chr04	TRUE	FALSE	FALSE	FALSE
gene3497	981.814	2.29562	0.580032	3.95774	7.56607e-05	0.000933256	atxn2l	scaffold_1336	FALSE	TRUE	FALSE	FALSE
gene222	991.669	-1.48003	0.37399	-3.9574	7.57693e-05	0.000933673	paqr5	Chr03	FALSE	FALSE	FALSE	FALSE
gene19467	381.277	-2.06538	0.521918	-3.95728	7.58069e-05	0.000933673	LOC100487252	Chr05	FALSE	FALSE	FALSE	FALSE
gene870	2385.45	-1.61355	0.407889	-3.95586	7.62611e-05	0.000938666	lrrc45	Chr10	TRUE	TRUE	FALSE	FALSE
gene25974	3850.53	-1.52479	0.385554	-3.95479	7.6601e-05	0.000942246	adam33	Chr01	FALSE	FALSE	FALSE	FALSE
gene24719	272.991	-1.76062	0.445249	-3.95424	7.67782e-05	0.000943822	as3mt.1	Chr07	FALSE	FALSE	FALSE	FALSE
gene20572	140.508	-2.50111	0.632742	-3.9528	7.72406e-05	0.0009489	ankk1	Chr07	FALSE	FALSE	FALSE	FALSE
gene29438	4844.5	-1.62816	0.411987	-3.95198	7.75075e-05	0.000950987	ptpn13	Chr01	TRUE	FALSE	FALSE	FALSE
gene5613	450.995	-1.64357	0.415886	-3.95197	7.75094e-05	0.000950987	akap14	Chr08	TRUE	FALSE	TRUE	FALSE
gene1882	110.76	2.07693	0.525842	3.94973	7.82403e-05	0.000958731	chac2	Chr05	FALSE	FALSE	FALSE	FALSE
gene4939	1595.18	-1.64484	0.416433	-3.94984	7.82048e-05	0.000958731	prkcb	Chr09	TRUE	TRUE	FALSE	FALSE
gene5223	455.745	-1.91769	0.48566	-3.94863	7.85991e-05	0.000962513	tctn2	Chr01	TRUE	FALSE	TRUE	FALSE
gene23373	59.4169	-3.07358	0.778449	-3.94835	7.86927e-05	0.000963046	LOC100495518	Chr04	FALSE	FALSE	FALSE	FALSE
gene26621	1709.71	-1.59962	0.405324	-3.94652	7.92958e-05	0.00096981	cluap1	Chr09	TRUE	TRUE	TRUE	FALSE
gene26719	1610.06	1.45613	0.369024	3.94588	7.95072e-05	0.000971778	xpot	Chr03	FALSE	TRUE	FALSE	FALSE
gene15948	3946.12	-1.55113	0.393144	-3.94546	7.96463e-05	0.00097185	zmynd10	Chr04	TRUE	FALSE	FALSE	FALSE
gene32869	280.405	-1.82321	0.462084	-3.94564	7.9588e-05	0.00097185	kif6	Chr05	TRUE	FALSE	FALSE	FALSE
gene24524	1208.1	-1.74624	0.442602	-3.94541	7.96648e-05	0.00097185	sgpp2	Chr05	FALSE	FALSE	FALSE	FALSE
gene33306	2478.27	1.4899	0.377643	3.94524	7.97191e-05	0.000971895	tmcc1	Chr04	FALSE	FALSE	FALSE	FALSE
gene17224	331.093	-1.99651	0.506288	-3.94342	8.03289e-05	0.000978709	vsig10	Chr01	FALSE	FALSE	FALSE	FALSE
gene2560	2009.04	1.43752	0.364588	3.94287	8.05122e-05	0.000980321	aldh3a2	Chr02	FALSE	FALSE	FALSE	FALSE
gene25136	1738.2	1.43089	0.362935	3.94255	8.06185e-05	0.000980994	nf1	Chr02	FALSE	FALSE	FALSE	FALSE
gene5099	536.646	-1.62356	0.411922	-3.94142	8.09998e-05	0.000985011	LOC100496892	Chr08	FALSE	FALSE	FALSE	FALSE
gene17070	78.2801	-2.70774	0.687088	-3.9409	8.11769e-05	0.000986541	chn2	Chr06	FALSE	FALSE	FALSE	FALSE
gene22800	237.882	-1.69819	0.430957	-3.94051	8.1309e-05	0.000987522	mbnl1	Chr05	FALSE	TRUE	FALSE	FALSE
gene21279	2316.64	-1.37901	0.350264	-3.93705	8.24887e-05	0.00100014	ephb1	Chr05	FALSE	FALSE	FALSE	FALSE
gene5766	44.8091	3.23977	0.822849	3.93726	8.24175e-05	0.00100014	LOC100494294	Chr07	FALSE	FALSE	FALSE	FALSE
gene26875	51.6781	-2.85603	0.725431	-3.93701	8.25044e-05	0.00100014	xilr2	Chr07	FALSE	FALSE	FALSE	FALSE
gene18063	63.7857	-2.83825	0.720978	-3.93667	8.26206e-05	0.00100092	kiaa1257	scaffold_1134	FALSE	FALSE	FALSE	FALSE
gene15881	2061.24	1.44644	0.36746	3.93633	8.27381e-05	0.00100171	mybbp1a	Chr02	FALSE	TRUE	FALSE	TRUE
gene7708	688.19	-1.67383	0.425285	-3.93578	8.29281e-05	0.00100338	tpbg	Chr05	FALSE	FALSE	FALSE	FALSE
gene7566	1930.02	-1.67551	0.425751	-3.93542	8.30503e-05	0.00100423	chst4	Chr08	FALSE	FALSE	FALSE	FALSE
gene32410	19998.2	-1.73373	0.440674	-3.93427	8.34507e-05	0.00100844	LOC100158554	Chr04	FALSE	FALSE	FALSE	FALSE
gene31780	28.2856	-4.07789	1.03691	-3.93272	8.39899e-05	0.00101432	soga3	Chr05	FALSE	FALSE	FALSE	FALSE
gene2818	1219.78	-1.44603	0.367791	-3.93167	8.43574e-05	0.00101811	ccdc108	Chr09	FALSE	FALSE	FALSE	FALSE
gene32818	46.5672	-3.41295	0.868452	-3.92992	8.49726e-05	0.0010249	dbndd1	Chr04	FALSE	FALSE	FALSE	FALSE
gene26787	165.674	2.32618	0.592079	3.92883	8.53592e-05	0.00102891	LOC105945696	Chr04	FALSE	FALSE	FALSE	FALSE
gene6095	1179.84	-1.51384	0.38539	-3.92807	8.56312e-05	0.0010309	MGC145706	Chr05	FALSE	FALSE	FALSE	FALSE
gene19167	633.745	1.99171	0.507036	3.92814	8.56059e-05	0.0010309	LOC100337650	scaffold_94	FALSE	FALSE	FALSE	FALSE
gene6174	7770.35	-1.51115	0.384725	-3.92786	8.57067e-05	0.00103116	furin	Chr03	FALSE	FALSE	FALSE	FALSE
gene155	673.961	1.47267	0.374963	3.92752	8.58256e-05	0.0010313	acbd5	Chr06	FALSE	TRUE	FALSE	FALSE
gene28940	187.745	-1.77498	0.451933	-3.92753	8.58243e-05	0.0010313	LOC108648811	Chr09	FALSE	FALSE	FALSE	FALSE
gene29613	3555.15	-1.96759	0.50102	-3.92716	8.59552e-05	0.00103204	LOC100495307	Chr02	FALSE	FALSE	FALSE	FALSE
gene7384	206.823	1.82521	0.46478	3.92705	8.59941e-05	0.00103204	ppm1l	Chr05	FALSE	FALSE	FALSE	FALSE
gene19515	1518.17	1.51313	0.385419	3.92593	8.63937e-05	0.00103606	brwd1	Chr02	FALSE	TRUE	FALSE	FALSE
gene1599	120.156	2.12166	0.540438	3.92581	8.64368e-05	0.00103606	meioc	Chr10	FALSE	FALSE	FALSE	TRUE
gene26751	489.434	-1.74698	0.445189	-3.92414	8.70392e-05	0.00104263	LOC101733979	Chr09	FALSE	FALSE	FALSE	FALSE
gene29241	23.0076	-5.28297	1.34645	-3.92362	8.72288e-05	0.00104413	LOC101731191	Chr01	FALSE	FALSE	FALSE	FALSE
gene26888	446.743	-1.58487	0.403944	-3.92349	8.72737e-05	0.00104413	rph3al	Chr02	FALSE	FALSE	FALSE	FALSE
gene16133	1476.07	1.44017	0.367117	3.92291	8.74842e-05	0.001046	spryd3	Chr02	FALSE	FALSE	FALSE	FALSE
gene19349	189.141	-1.80276	0.459759	-3.92109	8.815e-05	0.00105331	lpar5	Chr07	FALSE	FALSE	FALSE	FALSE
gene6726	433.917	1.54254	0.393467	3.9204	8.84037e-05	0.00105568	pla2g12a	Chr01	FALSE	FALSE	FALSE	FALSE
gene23155	43.0494	-3.39027	0.865104	-3.91891	8.89496e-05	0.00106147	ebf2	Chr03	FALSE	FALSE	FALSE	FALSE
gene22518	58.1618	-3.42267	0.873402	-3.91878	8.89991e-05	0.00106147	kcnj11	Chr07	FALSE	TRUE	FALSE	FALSE
gene32268	350.479	1.63009	0.416781	3.91115	9.18574e-05	0.00109489	rab21	Chr03	FALSE	FALSE	FALSE	FALSE
gene7247	953.835	1.73395	0.443377	3.91079	9.19934e-05	0.00109503	dnm2	Chr03	TRUE	FALSE	FALSE	FALSE
gene20216	1908.08	-1.51645	0.387753	-3.91086	9.19691e-05	0.00109503	nlrc4	Chr05	FALSE	FALSE	FALSE	FALSE
gene752	132.718	3.08778	0.789579	3.91067	9.20407e-05	0.00109503	kcnj10	scaffold_6057	FALSE	FALSE	FALSE	FALSE
gene3448	419.332	-2.46648	0.630741	-3.91045	9.21251e-05	0.00109536	gbx2.1	Chr09	FALSE	FALSE	FALSE	FALSE
gene31529	151.058	-2.11119	0.540117	-3.90876	9.27702e-05	0.00110235	il10rb	Chr02	FALSE	FALSE	FALSE	FALSE
gene5596	286.564	1.77071	0.453033	3.90856	9.28486e-05	0.0011026	ddb2	Chr04	FALSE	TRUE	FALSE	FALSE
gene29041	171.611	-2.11925	0.542356	-3.90748	9.32621e-05	0.00110683	rassf6	scaffold_51	FALSE	FALSE	FALSE	FALSE
gene7857	922.853	1.53566	0.393112	3.90642	9.36725e-05	0.00111101	fam46c	scaffold_587	FALSE	FALSE	FALSE	FALSE
gene29501	1546.15	-2.3544	0.602729	-3.90624	9.37445e-05	0.00111118	LOC105946241	Chr01	FALSE	FALSE	FALSE	FALSE
gene17586	105.887	-2.23287	0.571791	-3.90504	9.42089e-05	0.00111599	hla-dqa1	scaffold_1329	FALSE	FALSE	FALSE	FALSE
gene22294	1573.05	-1.42899	0.36602	-3.90413	9.45637e-05	0.00111951	pld3	Chr08	FALSE	FALSE	FALSE	FALSE
gene5083	3168.8	1.46011	0.374088	3.90313	9.49586e-05	0.00112349	trpc4ap	Chr10	FALSE	FALSE	FALSE	FALSE
gene6395	975.932	-1.77355	0.454477	-3.9024	9.52425e-05	0.00112616	lrrc6	Chr06	FALSE	FALSE	TRUE	FALSE
gene31347	2582.28	1.43344	0.367348	3.90213	9.5349e-05	0.00112632	arhgap29	Chr04	FALSE	FALSE	FALSE	FALSE
gene6345	1710.17	1.79527	0.460082	3.90205	9.53798e-05	0.00112632	LOC100490748	Chr08	FALSE	FALSE	FALSE	FALSE
gene7634	1359.88	-1.52167	0.389979	-3.90192	9.54322e-05	0.00112632	ppp2r3c	Chr08	TRUE	FALSE	FALSE	FALSE
gene2248	1505.85	1.64523	0.421748	3.90098	9.58027e-05	0.00113	LOC105945276	scaffold_78	FALSE	FALSE	FALSE	FALSE
gene24694	678.146	1.50595	0.386208	3.89932	9.64651e-05	0.00113712	aspscr1	Chr10	FALSE	TRUE	FALSE	FALSE
gene28937	1036.59	-1.43998	0.369314	-3.89906	9.65658e-05	0.00113761	trak1	Chr06	FALSE	FALSE	FALSE	FALSE
gene21638	39.068	3.14392	0.806367	3.89886	9.6645e-05	0.00113784	mir449b	Chr01	FALSE	FALSE	FALSE	FALSE
gene20447	86.1923	-2.23268	0.572883	-3.89727	9.72841e-05	0.00114467	cpe	Chr01	FALSE	FALSE	FALSE	FALSE
gene1699	46.5752	-2.82888	0.726196	-3.89548	9.80063e-05	0.00115246	pou4f1.2	Chr08	FALSE	FALSE	FALSE	FALSE
gene3083	54.8307	-2.62	0.672762	-3.89439	9.84461e-05	0.00115692	synpo	Chr03	TRUE	FALSE	FALSE	FALSE
gene20458	422.477	-1.62484	0.417545	-3.89141	9.96651e-05	0.00117053	LOC100036663	Chr05	FALSE	FALSE	FALSE	FALSE
gene30288	58.1082	-2.66345	0.684597	-3.89054	0.000100023	0.00117402	ppef2	scaffold_149	FALSE	FALSE	FALSE	FALSE
gene22539	934.527	-1.80463	0.463961	-3.88961	0.000100407	0.0011778	slco4c1	Chr01	FALSE	FALSE	FALSE	FALSE
gene30647	603.404	1.72392	0.443275	3.88905	0.000100636	0.00117977	LOC108646188	Chr03	FALSE	FALSE	FALSE	FALSE
gene18040	30.0328	-3.61032	0.928738	-3.88733	0.000101351	0.00118743	csf2rb	Chr04	FALSE	FALSE	FALSE	FALSE
gene22326	697.315	-1.58207	0.407062	-3.88656	0.000101674	0.00119049	nbr1	Chr10	FALSE	TRUE	FALSE	FALSE
gene7336	79.0528	-2.50679	0.645218	-3.88518	0.000102253	0.00119625	tmem173	Chr03	FALSE	FALSE	FALSE	FALSE
gene21978	28.7193	-3.82825	0.985368	-3.88509	0.000102291	0.00119625	LOC100486951	Chr08	FALSE	FALSE	FALSE	FALSE
gene15931	310.431	2.07542	0.534533	3.88267	0.000103315	0.0012075	man1a2	scaffold_587	FALSE	FALSE	FALSE	FALSE
gene4293	1178.35	1.39493	0.359509	3.8801	0.000104412	0.00121957	esco1	Chr06	FALSE	FALSE	FALSE	TRUE
gene3130	65.4124	2.52964	0.652294	3.87806	0.000105292	0.00122868	thbs4	Chr01	FALSE	FALSE	FALSE	FALSE
gene6290	659.944	-1.70505	0.439672	-3.878	0.000105319	0.00122868	flrt3	Chr05	FALSE	FALSE	FALSE	FALSE
gene4420	2584.56	-1.37994	0.355915	-3.87717	0.00010568	0.0012314	kctd15	Chr04	FALSE	FALSE	FALSE	FALSE
gene2737	281.301	1.73245	0.446821	3.87727	0.000105635	0.0012314	dffa	Chr07	FALSE	TRUE	FALSE	FALSE
gene22670	37.8843	-3.08501	0.795792	-3.87665	0.000105904	0.00123325	LOC101734835	Chr03	FALSE	FALSE	FALSE	FALSE
gene25190	88.5553	2.37825	0.613508	3.87648	0.000105978	0.00123337	znf268	scaffold_208	FALSE	FALSE	FALSE	FALSE
gene26464	566.22	-1.84803	0.476838	-3.87558	0.000106371	0.0012372	nkpd1	Chr08	FALSE	FALSE	FALSE	FALSE
gene24883	1074.98	-1.78326	0.460301	-3.87411	0.000107015	0.00124394	LOC100038305	scaffold_798	FALSE	FALSE	FALSE	FALSE
gene33163	1153.6	-1.56525	0.404113	-3.87331	0.000107369	0.0012473	neurl1	Chr07	FALSE	FALSE	FALSE	FALSE
gene24725	221.123	-1.89931	0.490709	-3.87054	0.000108594	0.00126025	hook1	Chr04	TRUE	FALSE	FALSE	FALSE
gene3174	2311.46	-1.39142	0.359494	-3.87049	0.000108615	0.00126025	slc37a4	Chr07	FALSE	FALSE	FALSE	FALSE
gene19976	1356.44	1.72973	0.44716	3.86826	0.000109615	0.00127109	hras	Chr04	FALSE	FALSE	FALSE	TRUE
gene3389	442.564	1.61857	0.418582	3.86679	0.000110278	0.00127801	p2ry2	Chr02	FALSE	FALSE	FALSE	FALSE
gene23841	238.255	-1.77116	0.45821	-3.86539	0.000110913	0.00128459	cdk5r1	Chr10	FALSE	TRUE	FALSE	TRUE
gene8418	250.427	1.6822	0.435284	3.8646	0.000111272	0.00128797	LOC100485996	Chr07	FALSE	FALSE	FALSE	FALSE
gene27499	715.83	1.53406	0.397232	3.86189	0.000112515	0.00130157	yy1	Chr08	FALSE	TRUE	FALSE	FALSE
gene26476	92.4279	-2.67865	0.693886	-3.86037	0.000113217	0.00130891	robo1	Chr02	FALSE	FALSE	FALSE	FALSE
gene23743	585.289	-1.58065	0.40948	-3.86014	0.000113323	0.00130934	ypel2	Chr02	FALSE	FALSE	FALSE	FALSE
gene17776	587.312	1.49727	0.388101	3.85793	0.000114351	0.00132043	apba3	Chr01	FALSE	FALSE	FALSE	FALSE
gene8197	2412.86	1.34822	0.349497	3.85761	0.000114501	0.00132136	LOC734020	Chr03	FALSE	FALSE	FALSE	FALSE
gene5728	268.384	-2.65853	0.689588	-3.85525	0.000115614	0.0013334	gbx2.2	Chr09	FALSE	FALSE	FALSE	FALSE
gene19667	1602.37	-1.72178	0.446626	-3.85508	0.000115691	0.0013335	nme5	Chr03	FALSE	FALSE	TRUE	FALSE
gene2374	2225.56	1.39548	0.362029	3.85461	0.000115913	0.00133526	dnaja3	Chr09	TRUE	FALSE	FALSE	FALSE
gene25046	15915.9	-1.54213	0.400141	-3.85396	0.000116221	0.001338	LOC733712	Chr06	FALSE	FALSE	FALSE	FALSE
gene16077	129.396	-1.92738	0.500328	-3.85223	0.000117049	0.00134673	ccdc83	Chr02	FALSE	FALSE	FALSE	FALSE
gene16281	1249.22	-1.50883	0.392042	-3.84864	0.000118777	0.00136565	bcar1	Chr04	TRUE	FALSE	FALSE	FALSE
gene32941	79.6596	2.61864	0.68043	3.84852	0.000118836	0.00136565	LOC108648873	Chr09	FALSE	FALSE	FALSE	FALSE
gene29162	1873.05	-1.40291	0.36478	-3.84592	0.000120103	0.00137939	samd11	Chr07	FALSE	FALSE	FALSE	FALSE
gene5814	717.548	1.63402	0.424935	3.84535	0.000120382	0.00138178	ubox5	Chr01	FALSE	TRUE	FALSE	FALSE
gene22857	1619.32	1.6101	0.418768	3.84485	0.000120627	0.00138376	abr	Chr02	FALSE	FALSE	FALSE	FALSE
gene5845	8111.83	-1.63815	0.426087	-3.84463	0.000120733	0.00138415	LOC100135371	Chr06	FALSE	FALSE	FALSE	FALSE
gene3425	2226.76	1.43403	0.373156	3.84297	0.000121553	0.00139272	qsox2	Chr02	FALSE	TRUE	FALSE	FALSE
gene5765	861.098	-1.51822	0.395181	-3.84184	0.000122116	0.00139698	iqcd	Chr01	TRUE	FALSE	TRUE	FALSE
gene23239	261.283	-1.62868	0.423934	-3.84182	0.000122127	0.00139698	LOC101733105	Chr05	FALSE	FALSE	FALSE	FALSE
gene7629	916.24	-1.40871	0.366681	-3.84178	0.000122143	0.00139698	irf6.2	Chr05	FALSE	FALSE	FALSE	FALSE
gene18876	276.793	1.60493	0.417799	3.84139	0.000122338	0.00139838	snx5	Chr05	FALSE	FALSE	FALSE	FALSE
gene33137	1051	-1.77672	0.462546	-3.84118	0.000122443	0.00139875	slc7a8	Chr01	FALSE	FALSE	FALSE	FALSE
gene2711	1314.23	-1.5841	0.4125	-3.84024	0.000122914	0.00140329	spry2	Chr02	TRUE	FALSE	FALSE	TRUE
gene22769	661.991	-1.50068	0.390813	-3.83989	0.000123091	0.00140448	LOC100485840	Chr07	FALSE	FALSE	FALSE	FALSE
gene550	4507.65	-1.43507	0.373753	-3.83963	0.00012322	0.00140511	ankrd7	Chr03	FALSE	FALSE	FALSE	FALSE
gene32709	102.279	2.78199	0.72508	3.83681	0.000124644	0.00142051	evx1	Chr06	FALSE	TRUE	FALSE	FALSE
gene1243	1124.03	-1.65804	0.432187	-3.8364	0.000124852	0.00142204	lrrc31	Chr05	FALSE	FALSE	FALSE	FALSE
gene21117	215.421	1.73219	0.451586	3.8358	0.000125156	0.00142466	pms1	Chr09	FALSE	TRUE	FALSE	FALSE
gene30710	62.0751	3.11184	0.81165	3.83397	0.000126091	0.00143445	LOC105945286	Chr10	FALSE	FALSE	FALSE	FALSE
gene1445	551.722	-1.64401	0.428867	-3.83338	0.000126397	0.00143552	pitpnm2	Chr01	TRUE	FALSE	FALSE	FALSE
gene5693	56.7625	2.5468	0.66443	3.83306	0.000126558	0.00143552	LOC100127872	Chr09	FALSE	FALSE	FALSE	FALSE
gene2665	85.4784	-2.7848	0.726435	-3.83352	0.000126322	0.00143552	gss	Chr10	FALSE	FALSE	FALSE	FALSE
gene27010	987.371	1.41803	0.369925	3.83328	0.000126445	0.00143552	cdk4	scaffold_50	FALSE	TRUE	FALSE	TRUE
gene16332	319.386	2.00831	0.523938	3.8331	0.000126539	0.00143552	ppfibp1	scaffold_748	FALSE	FALSE	FALSE	FALSE
gene33311	289.36	-1.85172	0.483184	-3.83233	0.000126936	0.00143896	LOC100489217	Chr10	FALSE	FALSE	FALSE	FALSE
gene5674	209.53	2.25909	0.589539	3.83197	0.000127123	0.00144012	not	Chr01	FALSE	FALSE	FALSE	FALSE
gene5016	2467.11	1.51248	0.394712	3.83184	0.000127189	0.00144012	abhd17c	Chr03	FALSE	FALSE	FALSE	FALSE
gene20421	3632.67	-1.46694	0.38296	-3.83053	0.00012787	0.00144698	LOC100497007	Chr05	FALSE	FALSE	FALSE	FALSE
gene16627	1375.55	1.48784	0.388523	3.82947	0.000128419	0.00145234	LOC100498162	Chr05	FALSE	FALSE	FALSE	FALSE
gene27880	832.117	1.71685	0.44858	3.82729	0.000129563	0.00146442	inpp5f	scaffold_83	FALSE	FALSE	FALSE	FALSE
gene21005	205.727	1.77319	0.463808	3.82311	0.000131778	0.001488	LOC100127873	Chr07	FALSE	FALSE	FALSE	FALSE
gene5026	26.9874	-4.41583	1.15505	-3.82306	0.000131804	0.001488	hmx1	scaffold_52	FALSE	FALSE	FALSE	FALSE
gene17222	174.555	-1.78173	0.466126	-3.82242	0.000132148	0.00149101	col6a1	Chr09	FALSE	FALSE	FALSE	FALSE
gene32763	103.503	-2.03473	0.532395	-3.82184	0.000132458	0.00149363	samsn1	Chr02	FALSE	FALSE	FALSE	FALSE
gene19839	61.1319	2.42292	0.634006	3.82161	0.000132585	0.00149379	LOC100487404	Chr01	FALSE	FALSE	FALSE	FALSE
gene29626	84.9471	2.36933	0.620041	3.82124	0.000132783	0.00149379	idua	Chr01	FALSE	FALSE	FALSE	FALSE
gene3672	64.236	3.79963	0.994297	3.82143	0.000132682	0.00149379	foxa4	Chr04	FALSE	FALSE	FALSE	FALSE
gene594	83.1242	-2.56059	0.670087	-3.82129	0.000132758	0.00149379	mgc108213	Chr08	FALSE	FALSE	FALSE	FALSE
gene30415	484.281	-1.48334	0.388232	-3.82076	0.000133044	0.00149534	osbp2	Chr01	FALSE	FALSE	FALSE	FALSE
gene33745	311.83	-1.61408	0.422458	-3.82069	0.000133076	0.00149534	LOC100486474	Chr04	FALSE	FALSE	FALSE	FALSE
gene22186	602.819	1.52931	0.400311	3.8203	0.000133291	0.00149601	arhgap26	Chr03	TRUE	FALSE	FALSE	FALSE
gene5731	667.661	-1.44418	0.378023	-3.82036	0.000133255	0.00149601	elmod3	Chr03	TRUE	FALSE	TRUE	FALSE
gene29354	27.2793	-3.9561	1.03579	-3.8194	0.000133776	0.00149969	c1ql4	Chr02	FALSE	FALSE	FALSE	FALSE
gene25237	27.2793	-3.9561	1.03579	-3.8194	0.000133776	0.00149969	LOC101734763	scaffold_39	FALSE	FALSE	FALSE	FALSE
gene22109	508.628	1.88473	0.493585	3.81845	0.000134295	0.00150464	LOC100127794	Chr03	FALSE	FALSE	FALSE	FALSE
gene16586	145.638	1.99359	0.522336	3.81669	0.000135255	0.00151451	rassf10	scaffold_360	TRUE	FALSE	FALSE	FALSE
gene26842	1601.09	1.43916	0.377208	3.81529	0.000136023	0.00152222	fam103a1	Chr03	FALSE	FALSE	FALSE	FALSE
gene7117	1057.68	1.63741	0.429698	3.8106	0.00013863	0.0015505	utp3	Chr07	FALSE	TRUE	FALSE	FALSE
gene13702	42.5727	-3.30166	0.866686	-3.80952	0.000139238	0.00155639	Xetrov90018768m.g	Chr07	FALSE	FALSE	FALSE	FALSE
gene4984	3833.19	-1.35639	0.356133	-3.80866	0.000139725	0.00156092	sh3rf1	Chr01	FALSE	FALSE	FALSE	FALSE
gene6564	1714.05	1.40641	0.369368	3.80761	0.000140314	0.00156659	ppat	Chr01	FALSE	FALSE	FALSE	FALSE
gene31762	173.374	-1.87133	0.491617	-3.80647	0.000140964	0.00157294	LOC101734800	scaffold_6563	FALSE	FALSE	FALSE	FALSE
gene17909	1141.65	1.38299	0.363626	3.80334	0.000142759	0.00159204	ncstn	Chr08	FALSE	FALSE	FALSE	FALSE
gene20525	11188.1	-1.39406	0.36664	-3.80227	0.000143379	0.00159803	syne1	Chr05	TRUE	TRUE	FALSE	FALSE
gene21786	557.85	-1.85881	0.48889	-3.8021	0.000143474	0.00159817	ptprz1	Chr03	FALSE	FALSE	FALSE	FALSE
gene26791	1331.63	-1.39513	0.36698	-3.80167	0.000143727	0.00160005	atf6	Chr04	FALSE	FALSE	FALSE	FALSE
gene2181	195.97	1.74241	0.458494	3.80029	0.000144527	0.00160803	gtpbp10	Chr06	FALSE	FALSE	FALSE	FALSE
gene19485	2813.46	1.74214	0.458455	3.80003	0.000144681	0.00160882	smtn	Chr01	TRUE	FALSE	FALSE	FALSE
gene16070	65.9382	-3.21712	0.846708	-3.79957	0.000144949	0.00160993	tlr6	Chr01	FALSE	FALSE	FALSE	FALSE
gene23869	2894.21	-1.55256	0.408614	-3.79958	0.000144943	0.00160993	ptbp3	Chr01	FALSE	FALSE	FALSE	FALSE
gene3481	11320.3	-1.35543	0.356754	-3.79934	0.00014508	0.00161045	capn9	Chr05	FALSE	FALSE	FALSE	FALSE
gene4188	323.497	1.67578	0.441384	3.79666	0.000146659	0.00162704	LOC100486858	Chr01	FALSE	FALSE	FALSE	FALSE
gene8228	219.942	-1.72239	0.453768	-3.79576	0.000147193	0.00163203	fbxo25	Chr05	FALSE	FALSE	FALSE	FALSE
gene6385	1988.96	1.66024	0.437506	3.79478	0.000147775	0.00163754	thop1	Chr01	FALSE	FALSE	FALSE	FALSE
gene19744	368.315	-1.56907	0.413503	-3.79458	0.000147895	0.00163792	eml3	Chr04	TRUE	FALSE	FALSE	FALSE
gene29243	1884.84	-1.35264	0.356521	-3.794	0.00014824	0.0016408	neurl1b	Chr03	FALSE	FALSE	FALSE	FALSE
gene295	68.273	2.54916	0.672191	3.79231	0.000149251	0.00165103	ces2	Chr04	FALSE	FALSE	FALSE	FALSE
gene2122	103.164	-2.24651	0.592518	-3.79147	0.000149758	0.00165569	LOC100145493	Chr04	FALSE	FALSE	FALSE	FALSE
gene4966	1391.04	1.37691	0.363245	3.79056	0.000150306	0.00165889	tox4	Chr01	FALSE	TRUE	FALSE	FALSE
gene30467	570.855	-2.29247	0.604765	-3.79068	0.000150238	0.00165889	LOC100486641	Chr03	FALSE	FALSE	FALSE	FALSE
gene3827	199.537	-1.7382	0.458531	-3.79081	0.000150159	0.00165889	lmcd1	Chr04	FALSE	FALSE	FALSE	FALSE
gene28171	135.67	2.05292	0.541887	3.78846	0.000151581	0.001672	LOC100494031	scaffold_425	FALSE	FALSE	FALSE	FALSE
gene18299	55083	-1.3049	0.344499	-3.78782	0.000151978	0.00167541	myh9	Chr04	TRUE	TRUE	FALSE	TRUE
gene18848	861.49	-1.39165	0.367616	-3.78559	0.000153343	0.0016895	LOC100127624	Chr07	FALSE	FALSE	FALSE	FALSE
gene12	676.769	-1.62014	0.428221	-3.78343	0.000154681	0.00170326	meig1	Chr03	FALSE	FALSE	FALSE	TRUE
gene5521	3659.63	-1.45185	0.383765	-3.78316	0.000154848	0.00170413	b3gnt5	Chr05	FALSE	FALSE	FALSE	FALSE
gene6950	42.3898	-2.96884	0.784785	-3.78299	0.000154953	0.0017043	tspan32	Chr04	FALSE	FALSE	FALSE	FALSE
gene32323	178.764	1.79424	0.474369	3.78237	0.000155341	0.00170759	taf4b	Chr06	FALSE	TRUE	FALSE	FALSE
gene1981	302.973	-1.67689	0.443543	-3.78068	0.000156399	0.00171824	leprot	Chr04	FALSE	FALSE	FALSE	FALSE
gene4912	808.124	-1.57314	0.41626	-3.77922	0.000157321	0.00172738	dtymk	Chr05	FALSE	FALSE	FALSE	FALSE
gene439	431.246	1.95111	0.51638	3.77844	0.000157812	0.00173179	LOC101732555	Chr09	FALSE	FALSE	FALSE	FALSE
gene4241	1343.64	-1.36907	0.362389	-3.7779	0.000158156	0.00173457	stoml1	Chr03	FALSE	FALSE	FALSE	FALSE
gene3007	9254.85	-1.49117	0.394846	-3.77657	0.000159003	0.00174287	slc18a1	Chr03	FALSE	FALSE	FALSE	FALSE
gene20403	9763.89	-1.73702	0.460027	-3.77591	0.000159426	0.00174651	tcaf2	Chr03	FALSE	FALSE	FALSE	FALSE
gene17443	928.636	-1.55668	0.412533	-3.77347	0.000160992	0.00176266	tex26	Chr02	FALSE	FALSE	FALSE	FALSE
gene4231	8179.05	1.32733	0.35191	3.77178	0.000162085	0.00177362	kpna4	Chr05	FALSE	TRUE	FALSE	FALSE
gene27465	382.246	-1.53752	0.407745	-3.7708	0.000162728	0.00177964	znf532	Chr01	FALSE	FALSE	FALSE	FALSE
gene31782	67.2599	2.46397	0.653662	3.76948	0.000163588	0.00178803	gabrb1	Chr01	FALSE	TRUE	FALSE	FALSE
gene4709	1710.5	-1.44438	0.383289	-3.7684	0.000164299	0.00179478	fzd2	Chr10	FALSE	FALSE	FALSE	FALSE
gene6668	1006.32	1.50037	0.398506	3.76498	0.000166562	0.00181847	mark1	Chr05	TRUE	FALSE	FALSE	FALSE
gene16658	119.073	-1.91446	0.508532	-3.76467	0.000166767	0.00181968	cnga2	Chr08	FALSE	FALSE	FALSE	FALSE
gene18394	1036.42	1.54806	0.41124	3.76437	0.000166973	0.00182088	lclat1	Chr05	FALSE	FALSE	FALSE	FALSE
gene6115	132.728	1.98593	0.527726	3.76318	0.000167763	0.00182847	snapc4	Chr02	FALSE	TRUE	FALSE	FALSE
gene3030	130.667	1.94875	0.517909	3.76274	0.000168063	0.0018307	pm20d2	Chr05	FALSE	TRUE	FALSE	FALSE
gene17829	629.712	2.19316	0.583036	3.76162	0.000168817	0.00183786	usf3	scaffold_85	FALSE	FALSE	FALSE	FALSE
gene33017	342.872	-1.58503	0.421472	-3.7607	0.000169439	0.0018436	coq9	Chr04	FALSE	FALSE	FALSE	FALSE
gene17926	1507.66	1.47664	0.392725	3.75999	0.000169921	0.00184675	nxf1	Chr04	FALSE	TRUE	FALSE	FALSE
gene23790	644.036	1.51787	0.40369	3.76	0.000169911	0.00184675	lars2	Chr06	FALSE	FALSE	FALSE	FALSE
gene5362	7877.03	-1.44172	0.383476	-3.75962	0.000170174	0.00184845	acsl1	Chr01	FALSE	FALSE	FALSE	FALSE
gene24388	1999.89	-1.41321	0.375924	-3.75929	0.000170395	0.00184876	nipal1	Chr01	FALSE	FALSE	FALSE	FALSE
gene23369	703.447	1.47656	0.392768	3.75938	0.000170338	0.00184876	idh3g	Chr08	FALSE	TRUE	FALSE	FALSE
gene22954	87.7517	-2.13519	0.568045	-3.75884	0.000170706	0.0018511	kdrl	Chr08	FALSE	FALSE	FALSE	FALSE
gene31948	1263.44	1.50034	0.399363	3.75682	0.000172085	0.001865	saal1	scaffold_383	FALSE	FALSE	FALSE	FALSE
gene33941	459.54	-1.47261	0.392018	-3.75649	0.000172312	0.00186599	rnf144b	Chr06	FALSE	FALSE	FALSE	FALSE
gene7230	862.493	1.44537	0.384792	3.75624	0.000172487	0.00186599	utp14a	Chr08	FALSE	TRUE	FALSE	FALSE
gene19178	2519.31	-1.4109	0.375609	-3.7563	0.000172445	0.00186599	dnah9	Chr10	TRUE	FALSE	TRUE	FALSE
gene29577	572.785	1.90148	0.506235	3.75612	0.000172565	0.00186599	helz	scaffold_767	FALSE	FALSE	FALSE	FALSE
gene16316	51.5373	-2.68905	0.716452	-3.75329	0.000174532	0.0018862	fndc10	Chr07	FALSE	FALSE	FALSE	FALSE
gene26575	123.198	2.02834	0.540575	3.75218	0.000175302	0.00189256	mrs2	Chr06	FALSE	FALSE	FALSE	FALSE
gene29105	84.5746	2.10991	0.562319	3.75216	0.000175317	0.00189256	mgat5b	Chr10	FALSE	FALSE	FALSE	FALSE
gene8491	1360.95	-1.52451	0.40642	-3.75106	0.000176089	0.00189983	oscp1	Chr02	FALSE	FALSE	FALSE	FALSE
gene1375	302.527	-1.72112	0.459167	-3.74835	0.000177999	0.00191935	fbxo15	scaffold_21	FALSE	FALSE	FALSE	FALSE
gene29851	195.939	-1.9337	0.516274	-3.74549	0.000180043	0.0019403	c4h3orf14	Chr04	FALSE	FALSE	FALSE	FALSE
gene649	1931.7	1.42445	0.380405	3.74456	0.000180708	0.00194638	ddx42	Chr10	FALSE	TRUE	FALSE	FALSE
gene26877	143.356	1.84771	0.493541	3.74379	0.000181267	0.00195131	mir428b	scaffold_316	FALSE	FALSE	FALSE	FALSE
gene2218	766.735	-1.41517	0.378089	-3.74295	0.000181871	0.00195671	lrguk	Chr03	TRUE	FALSE	FALSE	FALSE
gene22076	2646.66	-1.32706	0.354621	-3.74218	0.000182433	0.00196057	vps4b	Chr06	TRUE	FALSE	FALSE	TRUE
gene3702	48.7968	3.80999	1.01811	3.74223	0.000182392	0.00196057	LOC100495160	Chr07	FALSE	FALSE	FALSE	FALSE
gene30340	189.746	-1.93896	0.518205	-3.7417	0.000182782	0.00196322	LOC108648810	Chr09	FALSE	FALSE	FALSE	FALSE
gene21131	77.8117	-2.35587	0.629828	-3.7405	0.000183655	0.0019715	rtkn	scaffold_912	TRUE	FALSE	FALSE	TRUE
gene335	2483.26	1.39359	0.372655	3.73962	0.000184299	0.00197731	timeless	Chr02	FALSE	TRUE	FALSE	TRUE
gene19289	145.515	2.28269	0.610625	3.73829	0.000185273	0.00198665	LOC108648161	Chr07	FALSE	FALSE	FALSE	FALSE
gene5784	3208.37	-1.35881	0.363513	-3.738	0.000185493	0.0019879	ccdc15	Chr07	TRUE	FALSE	FALSE	FALSE
gene18991	2871.13	-1.5588	0.417037	-3.73779	0.000185649	0.00198826	gnaz	Chr01	FALSE	FALSE	FALSE	FALSE
gene16535	2820.62	1.79525	0.480314	3.73767	0.000185733	0.00198826	arid1a	Chr02	FALSE	TRUE	FALSE	FALSE
gene16512	167.66	-1.86754	0.500087	-3.73443	0.000188145	0.00201295	ap4b1	Chr02	FALSE	FALSE	FALSE	FALSE
gene19755	2165.67	-1.39217	0.372829	-3.73408	0.0001884	0.00201455	mast3	Chr01	FALSE	FALSE	FALSE	FALSE
gene1787	106.61	-2.06223	0.552396	-3.73325	0.000189025	0.002019	rad51d	Chr02	TRUE	TRUE	FALSE	TRUE
gene32687	474.839	-1.4606	0.391229	-3.73336	0.000188942	0.002019	2023-09-12	Chr09	TRUE	FALSE	TRUE	TRUE
gene977	768.479	-1.53034	0.409945	-3.73303	0.000189189	0.00201963	zbbx	Chr05	FALSE	FALSE	TRUE	FALSE
gene28072	464.212	-1.62189	0.434517	-3.73263	0.000189488	0.0020217	atp6v0d2	Chr06	FALSE	FALSE	FALSE	FALSE
gene1572	1091.76	-1.40124	0.375429	-3.73236	0.000189694	0.00202277	LOC101734165	Chr04	FALSE	FALSE	FALSE	FALSE
gene6329	476.155	-1.77929	0.476761	-3.73203	0.000189941	0.00202428	dpcd	Chr07	FALSE	FALSE	FALSE	FALSE
gene26765	90.1545	-2.90497	0.778635	-3.73085	0.000190837	0.00203271	urgcp	Chr09	FALSE	FALSE	FALSE	TRUE
gene25619	32.3154	-3.33584	0.894603	-3.72885	0.000192356	0.00204775	arnt2	Chr03	FALSE	FALSE	FALSE	FALSE
gene31183	130.876	2.19921	0.589909	3.72805	0.000192964	0.00205308	tdrd1	scaffold_132	FALSE	FALSE	FALSE	TRUE
gene27314	636.76	1.4544	0.390286	3.7265	0.000194157	0.00206464	parp2	Chr01	FALSE	TRUE	FALSE	FALSE
gene6850	1279.93	1.42105	0.3814	3.72587	0.000194644	0.00206867	LOC100487575	Chr08	FALSE	FALSE	FALSE	FALSE
gene14450	89.7403	-2.17561	0.583988	-3.72543	0.000194985	0.00207115	Xetrov90027668m.g	scaffold_2701	FALSE	FALSE	FALSE	FALSE
gene864	171.656	-2.01717	0.54154	-3.72488	0.00019541	0.00207452	LOC100496393	Chr05	FALSE	FALSE	FALSE	FALSE
gene7270	74.6449	-2.72947	0.732962	-3.72389	0.00019618	0.00208154	tmlhe	Chr08	FALSE	FALSE	FALSE	FALSE
gene4633	499.107	-1.54172	0.414098	-3.72308	0.000196808	0.00208705	ubxn11	Chr02	TRUE	FALSE	FALSE	FALSE
gene34089	152.544	-1.96212	0.527121	-3.72233	0.000197394	0.00209212	tmem216	scaffold_2970	TRUE	FALSE	TRUE	FALSE
gene7737	2388.92	1.38037	0.370903	3.72165	0.000197922	0.00209655	dusp12	Chr05	FALSE	FALSE	FALSE	FALSE
gene18761	30.614	3.47446	0.934001	3.71998	0.000199242	0.00210938	nipa1	Chr02	FALSE	FALSE	FALSE	FALSE
gene31663	30.8859	3.69685	0.994239	3.71828	0.000200586	0.00212244	cd79b	Chr10	FALSE	TRUE	FALSE	FALSE
gene19339	283.438	-1.79879	0.483879	-3.71744	0.000201251	0.0021283	LOC108647674	Chr05	FALSE	FALSE	FALSE	FALSE
gene31488	236.4	2.05467	0.552765	3.71707	0.000201547	0.00213026	LOC108645160	Chr01	FALSE	FALSE	FALSE	FALSE
gene3024	348.678	-1.5021	0.404151	-3.71668	0.000201854	0.00213234	lactb	Chr03	FALSE	FALSE	FALSE	FALSE
gene5183	933.301	1.39397	0.375172	3.71553	0.000202776	0.0021409	afg3l2	Chr06	FALSE	FALSE	FALSE	FALSE
gene5560	10426.1	-1.28929	0.347067	-3.7148	0.000203362	0.00214591	myl6	Chr02	TRUE	FALSE	FALSE	FALSE
gene27795	235.523	-1.82184	0.490483	-3.71438	0.000203703	0.00214833	acyp1	Chr08	FALSE	FALSE	FALSE	FALSE
gene19921	163.179	-1.89517	0.510245	-3.71423	0.000203822	0.0021484	ggt1	Chr01	FALSE	FALSE	FALSE	FALSE
gene3010	710.543	1.4579	0.392588	3.71356	0.000204364	0.00215294	cbfb	Chr04	FALSE	TRUE	FALSE	FALSE
gene1617	799.707	-1.48658	0.400409	-3.71265	0.0002051	0.0021595	ssh2	Chr02	TRUE	FALSE	FALSE	FALSE
gene30906	188.324	1.77284	0.477701	3.71119	0.00020629	0.00217084	prosc	Chr03	FALSE	FALSE	FALSE	FALSE
gene1150	442.02	-1.75484	0.472927	-3.7106	0.000206768	0.00217468	serpinh1	scaffold_195	FALSE	FALSE	FALSE	FALSE
gene27869	46.7088	2.61488	0.705014	3.70897	0.000208103	0.00218752	dchs2	Chr01	FALSE	FALSE	FALSE	FALSE
gene33761	285.167	-1.58999	0.428806	-3.70795	0.000208945	0.00219517	arl8b	Chr04	TRUE	FALSE	FALSE	TRUE
gene29575	1065.97	-1.33979	0.361474	-3.70646	0.000210173	0.00220567	spry4	Chr03	FALSE	FALSE	FALSE	FALSE
gene30728	24.3611	-3.92697	1.05947	-3.70654	0.000210113	0.00220567	ankh	Chr06	FALSE	FALSE	FALSE	FALSE
gene18935	57.3353	2.78104	0.750574	3.70521	0.000211213	0.00221537	xgb	Chr08	FALSE	FALSE	FALSE	FALSE
gene17610	259.42	-1.57501	0.425186	-3.70429	0.000211982	0.00222084	maml3	Chr01	FALSE	TRUE	FALSE	FALSE
gene162	2457.18	-1.56806	0.423339	-3.70404	0.000212196	0.00222084	slc26a4	Chr03	FALSE	FALSE	FALSE	FALSE
gene1956	2244.83	1.98754	0.536562	3.70421	0.000212048	0.00222084	fam46a	Chr05	FALSE	FALSE	FALSE	FALSE
gene24735	185.96	-1.79884	0.485635	-3.70411	0.000212137	0.00222084	dst	Chr05	TRUE	TRUE	FALSE	FALSE
gene24318	259.828	-1.86717	0.504137	-3.7037	0.000212481	0.0022221	tmem246	Chr07	FALSE	FALSE	FALSE	FALSE
gene25447	82.4156	2.56455	0.692446	3.70362	0.000212548	0.0022221	fbxo47	Chr10	FALSE	FALSE	FALSE	FALSE
gene19597	117.207	-2.38904	0.645096	-3.70338	0.000212748	0.00222299	insm2	Chr08	FALSE	FALSE	FALSE	TRUE
gene19997	79.1153	2.17663	0.587826	3.70285	0.000213194	0.00222644	LOC100485635	Chr07	FALSE	FALSE	FALSE	FALSE
gene19449	551.055	-1.54184	0.416461	-3.70224	0.000213704	0.00223055	lrp2	Chr09	FALSE	FALSE	FALSE	FALSE
gene18112	20.9199	-4.77107	1.28886	-3.70177	0.000214104	0.00223351	kcna3	Chr02	FALSE	FALSE	FALSE	FALSE
gene26706	295.225	1.71429	0.463119	3.70162	0.000214226	0.00223358	slc5a9	Chr04	FALSE	FALSE	FALSE	FALSE
gene1832	57.1237	-2.76722	0.747615	-3.7014	0.000214415	0.00223434	fam227a	Chr04	FALSE	FALSE	FALSE	FALSE
gene3926	1535.18	1.45842	0.394041	3.7012	0.000214581	0.00223486	LOC100487982	Chr09	FALSE	FALSE	FALSE	FALSE
gene15765	1690.65	-1.34076	0.362269	-3.70099	0.000214757	0.00223547	fryl	Chr01	FALSE	FALSE	FALSE	FALSE
gene17554	82.541	2.10714	0.569409	3.70058	0.00021511	0.00223794	LOC108645392	scaffold_1568	FALSE	FALSE	FALSE	FALSE
gene5983	1167.01	-1.73769	0.469693	-3.69963	0.000215915	0.00224505	ccdc103	Chr10	TRUE	FALSE	TRUE	FALSE
gene30468	41.85	-2.8036	0.757832	-3.6995	0.000216027	0.00224505	LOC101734857	scaffold_2671	FALSE	FALSE	FALSE	FALSE
gene2552	1266.47	1.34443	0.363423	3.69934	0.000216162	0.00224524	dhx16	Chr08	FALSE	TRUE	FALSE	FALSE
gene23617	220.413	-1.71086	0.462923	-3.69578	0.000219211	0.00227568	pnpla1	Chr02	FALSE	FALSE	FALSE	FALSE
gene30618	21.3727	-4.60028	1.24517	-3.69449	0.000220326	0.00228602	c1orf198	Chr05	FALSE	FALSE	FALSE	FALSE
gene31556	73.2493	2.73772	0.741224	3.69351	0.000221182	0.00229366	ddn	Chr02	FALSE	FALSE	FALSE	FALSE
gene5658	301.429	1.54101	0.417317	3.69267	0.000221908	0.00229995	echdc2	Chr04	FALSE	FALSE	FALSE	FALSE
gene11096	236.082	-1.60086	0.433559	-3.69237	0.000222176	0.00230149	Xetrov90014399m.g	Chr05	FALSE	FALSE	FALSE	FALSE
gene4870	8611.55	-1.31511	0.356235	-3.6917	0.000222764	0.00230634	znf462	Chr01	FALSE	FALSE	FALSE	FALSE
gene30796	836.706	-1.93336	0.523731	-3.69151	0.000222928	0.00230679	LOC101730290	Chr07	FALSE	FALSE	FALSE	FALSE
gene32259	32.1134	-3.30187	0.894491	-3.69134	0.000223072	0.00230704	slc35d3	Chr05	FALSE	FALSE	FALSE	FALSE
gene18119	156.051	2.19692	0.595209	3.69101	0.000223364	0.00230882	LOC100489862	Chr01	FALSE	FALSE	FALSE	FALSE
gene7749	1418.86	-1.37561	0.372811	-3.68982	0.000224409	0.00231837	sdf4	Chr07	FALSE	FALSE	FALSE	FALSE
gene5533	316.762	-1.60873	0.436384	-3.6865	0.000227355	0.00234755	vps9d1	Chr04	FALSE	FALSE	FALSE	FALSE
gene477	133.402	-2.0395	0.553373	-3.68558	0.000228182	0.00235482	trabd2a	Chr01	FALSE	FALSE	FALSE	FALSE
gene509	1522.01	1.36289	0.369863	3.68486	0.000228832	0.00235773	ipo13	Chr04	FALSE	FALSE	FALSE	FALSE
gene247	1297.86	-1.47447	0.400136	-3.68492	0.000228776	0.00235773	epn3	Chr10	FALSE	TRUE	FALSE	FALSE
gene24160	375.59	1.88113	0.510484	3.68499	0.000228716	0.00235773	pde3b	scaffold_199	FALSE	FALSE	FALSE	FALSE
gene6375	6961.96	1.41652	0.384565	3.68343	0.000230115	0.00236968	usp4	Chr04	FALSE	FALSE	FALSE	FALSE
gene11049	354.646	-1.56109	0.424488	-3.67757	0.000235464	0.00242346	Xetrov90014101m.g	Chr05	FALSE	FALSE	FALSE	FALSE
gene29768	925.505	-1.57102	0.42725	-3.67705	0.000235947	0.00242713	jag1	Chr05	FALSE	FALSE	FALSE	FALSE
gene3546	380.421	1.49729	0.407274	3.67637	0.00023658	0.00243235	zic2	Chr02	FALSE	TRUE	FALSE	FALSE
gene5399	46.4742	2.97576	0.809661	3.67532	0.000237549	0.00243986	LOC100493820	Chr08	FALSE	FALSE	FALSE	FALSE
gene20068	431.479	2.1444	0.583463	3.67531	0.000237564	0.00243986	epha2	scaffold_1262	FALSE	FALSE	FALSE	FALSE
gene2500	1574.78	1.56243	0.425253	3.67411	0.000238678	0.00244999	e2f8	scaffold_299	FALSE	TRUE	FALSE	TRUE
gene17911	1239.66	1.48022	0.403002	3.67297	0.000239745	0.00245962	kiaa0100	Chr02	FALSE	FALSE	FALSE	FALSE
gene33127	79.4496	-2.528	0.689299	-3.66749	0.00024494	0.00251158	LOC105948355	Chr09	FALSE	FALSE	FALSE	FALSE
gene2686	679.277	1.66749	0.454685	3.66734	0.000245082	0.0025117	LOC100492579	Chr04	FALSE	FALSE	FALSE	FALSE
gene23729	2038.48	-1.34181	0.365914	-3.667	0.000245415	0.00251243	dennd2c	Chr02	FALSE	FALSE	FALSE	FALSE
gene16846	703.238	1.41876	0.386886	3.66712	0.000245299	0.00251243	mnat1	Chr08	FALSE	TRUE	FALSE	TRUE
gene16167	125.557	-1.846	0.503656	-3.6652	0.000247144	0.00252879	cobll1	Chr09	FALSE	FALSE	FALSE	FALSE
gene3326	3354.43	-1.58937	0.43373	-3.66442	0.000247897	0.00253489	hagh	Chr09	FALSE	FALSE	FALSE	FALSE
gene34173	562.47	1.68249	0.459155	3.66431	0.000248004	0.00253489	fam214b	scaffold_138	FALSE	FALSE	FALSE	FALSE
gene15743	64.2268	-2.32445	0.634409	-3.66397	0.00024834	0.00253697	Xetrov90016849m.g	Chr06	FALSE	FALSE	FALSE	FALSE
gene19811	34.8685	3.11325	0.85025	3.66157	0.000250676	0.00255947	LOC100498439	scaffold_56	FALSE	FALSE	FALSE	FALSE
gene1385	412.202	-1.76094	0.481064	-3.66051	0.000251714	0.00256871	fkbp9	Chr08	FALSE	FALSE	FALSE	FALSE
gene5841	89.3413	2.68856	0.734509	3.66035	0.000251868	0.00256892	nfe2	Chr02	FALSE	FALSE	FALSE	FALSE
gene1844	10138.2	1.39823	0.382083	3.6595	0.000252708	0.00257502	smek2	Chr05	FALSE	FALSE	FALSE	FALSE
gene2409	488.803	1.4206	0.388198	3.65947	0.000252734	0.00257502	LOC101731373	Chr10	FALSE	FALSE	FALSE	FALSE
gene2636	5113.23	-1.30497	0.356629	-3.65919	0.000253011	0.00257648	arhgef16	Chr07	FALSE	FALSE	FALSE	FALSE
gene6228	54.9183	-2.498	0.6831	-3.65685	0.000255329	0.00259871	gpr65	Chr08	FALSE	FALSE	FALSE	FALSE
gene7096	531.267	-1.5873	0.434256	-3.65522	0.000256965	0.00261397	c2h17orf97	Chr02	FALSE	FALSE	FALSE	FALSE
gene2007	1046.97	-1.50535	0.411977	-3.65397	0.000258219	0.00262502	c21orf59	Chr02	FALSE	FALSE	FALSE	FALSE
gene8359	326.446	1.77972	0.487079	3.65386	0.000258324	0.00262502	darmin	scaffold_21	FALSE	FALSE	FALSE	FALSE
gene1337	1433.43	1.32457	0.362641	3.65256	0.000259634	0.00263694	gltp	Chr01	FALSE	FALSE	FALSE	FALSE
gene27459	1934.94	-1.44588	0.395925	-3.6519	0.000260307	0.00264237	ap1m2	Chr03	FALSE	FALSE	FALSE	FALSE
gene16254	300.511	1.67827	0.459621	3.65142	0.000260794	0.00264592	ddi2	scaffold_562	FALSE	TRUE	FALSE	FALSE
gene2885	134.719	2.47999	0.679247	3.65108	0.000261137	0.002648	slc6a14.1	Chr08	FALSE	FALSE	FALSE	FALSE
gene27058	806.3	-1.3855	0.379534	-3.65053	0.000261701	0.00265233	gng13	Chr09	FALSE	FALSE	FALSE	FALSE
gene8410	601.019	-1.56007	0.427425	-3.64993	0.000262317	0.00265717	gabarapl2	Chr04	FALSE	FALSE	FALSE	FALSE
gene7262	3367.4	-1.45219	0.397885	-3.64977	0.000262471	0.00265733	atp9a	Chr10	FALSE	FALSE	FALSE	FALSE
gene18057	126.905	-1.94048	0.531712	-3.64949	0.000262763	0.00265889	pcsk9	Chr04	FALSE	FALSE	FALSE	FALSE
gene26638	39.8099	-2.94543	0.807187	-3.64901	0.000263256	0.00266247	lad1	Chr02	TRUE	FALSE	FALSE	FALSE
gene26238	711.203	1.58895	0.435526	3.64833	0.000263947	0.00266806	zfat	Chr06	FALSE	FALSE	FALSE	FALSE
gene8154	889.086	1.40005	0.383915	3.64677	0.000265558	0.00268152	rab33b	Chr01	FALSE	FALSE	FALSE	FALSE
gene21351	709.003	-1.35905	0.372667	-3.64683	0.000265494	0.00268152	usp6nl	Chr03	FALSE	FALSE	FALSE	FALSE
gene5065	351.577	-1.6881	0.462973	-3.6462	0.000266142	0.00268558	ppp1r1a	Chr02	FALSE	FALSE	FALSE	FALSE
gene4410	60.1179	2.71962	0.745897	3.64611	0.000266239	0.00268558	sult2b1	Chr07	FALSE	FALSE	FALSE	FALSE
gene21870	234.864	-1.81344	0.497518	-3.64498	0.000267413	0.00269601	gsap	Chr03	FALSE	FALSE	FALSE	FALSE
gene17110	4382.81	1.42536	0.39125	3.6431	0.000269376	0.00271437	llgl1	Chr09	TRUE	FALSE	FALSE	TRUE
gene2533	8943.89	-1.66839	0.458056	-3.64234	0.000270172	0.00272097	c9	Chr01	FALSE	FALSE	FALSE	FALSE
gene8091	3306.96	1.58961	0.43655	3.6413	0.000271266	0.00273056	cdc25a	Chr06	FALSE	FALSE	FALSE	TRUE
gene20487	389.469	-1.9086	0.524266	-3.64053	0.000272079	0.00273731	rab11fip3	Chr09	TRUE	TRUE	FALSE	TRUE
gene16799	1353.6	-1.35819	0.37346	-3.63679	0.000276057	0.00277449	ttc21a	Chr06	FALSE	FALSE	FALSE	FALSE
gene4221	2332.13	1.45113	0.399014	3.63678	0.000276064	0.00277449	lrp6	scaffold_269	FALSE	FALSE	FALSE	TRUE
gene18336	1948.8	1.28718	0.354117	3.63491	0.000278072	0.00279322	ddx1	Chr05	FALSE	TRUE	FALSE	FALSE
gene30310	136.928	-2.1406	0.58894	-3.63467	0.000278337	0.00279442	stx1a	Chr02	TRUE	TRUE	FALSE	FALSE
gene30372	146.111	1.83025	0.503614	3.63424	0.000278802	0.00279763	frs2	Chr09	FALSE	FALSE	FALSE	FALSE
gene1063	1047.32	-1.4165	0.38995	-3.63252	0.000280665	0.00281485	pitpnc1	Chr07	FALSE	FALSE	FALSE	FALSE
gene25871	16809.9	-1.2424	0.342052	-3.63221	0.000281004	0.00281678	tm9sf2	Chr02	FALSE	FALSE	FALSE	FALSE
gene12551	312.69	1.67807	0.462033	3.63192	0.000281322	0.0028185	Xetrov90024734m.g	Chr10	FALSE	FALSE	FALSE	FALSE
gene1022	1251.56	1.3862	0.382033	3.6285	0.000285075	0.00285461	prcc	Chr08	FALSE	TRUE	FALSE	TRUE
gene23771	29.8303	3.43426	0.946532	3.62825	0.000285348	0.00285586	perm1	Chr07	FALSE	FALSE	FALSE	FALSE
gene23803	2559.01	-1.4181	0.390983	-3.62703	0.000286704	0.00286794	fnbp1l	Chr04	TRUE	FALSE	FALSE	FALSE
gene2444	298.176	1.882	0.518921	3.62676	0.000287005	0.00286945	lrif1	scaffold_107	TRUE	TRUE	FALSE	FALSE
gene26957	593.734	-1.4919	0.411608	-3.62456	0.000289451	0.00289106	galnt12	Chr06	FALSE	FALSE	FALSE	FALSE
gene24794	66.8071	2.47237	0.682117	3.62455	0.000289466	0.00289106	LOC105948113	Chr08	FALSE	FALSE	FALSE	FALSE
gene32485	240.794	-1.63901	0.452216	-3.6244	0.000289632	0.00289121	rasa4	Chr02	FALSE	FALSE	FALSE	FALSE
gene1562	663.003	1.72392	0.475794	3.62325	0.00029092	0.00290255	fam120a	scaffold_350	FALSE	FALSE	FALSE	FALSE
gene26164	193.462	-1.84515	0.509373	-3.62239	0.000291898	0.00291016	LOC100490082	Chr03	FALSE	FALSE	FALSE	FALSE
gene16414	3532.18	-1.37722	0.380204	-3.62231	0.000291985	0.00291016	galnt4	Chr06	FALSE	FALSE	FALSE	FALSE
gene8065	8031.85	1.27407	0.351773	3.62186	0.000292492	0.0029137	dll1	Chr05	FALSE	FALSE	FALSE	FALSE
gene28528	265.035	1.70013	0.469471	3.62138	0.000293039	0.00291764	c11orf96	Chr04	FALSE	FALSE	FALSE	FALSE
gene32235	12529.7	1.29635	0.358042	3.62065	0.000293861	0.00292279	chd7	Chr06	FALSE	TRUE	FALSE	FALSE
gene2588	418.62	-1.57818	0.435881	-3.62066	0.000293857	0.00292279	mok	Chr08	FALSE	FALSE	TRUE	FALSE
gene6963	702.746	1.42822	0.394481	3.62051	0.000294024	0.00292291	rnf7	Chr05	FALSE	TRUE	FALSE	FALSE
gene32707	3476.58	-1.53201	0.423196	-3.62009	0.0002945	0.00292613	cep41	Chr03	TRUE	FALSE	TRUE	FALSE
gene1633	114.123	-1.91783	0.529869	-3.61943	0.000295251	0.00293208	lrrc73	scaffold_3703	FALSE	FALSE	FALSE	FALSE
gene33144	93.386	2.62979	0.72685	3.61806	0.000296815	0.00294369	LOC108647675	Chr05	FALSE	FALSE	FALSE	FALSE
gene27628	1213.19	-1.54791	0.427824	-3.61811	0.00029676	0.00294369	fam188b2	Chr05	FALSE	FALSE	FALSE	FALSE
gene26493	775.706	-1.41495	0.391084	-3.61801	0.00029688	0.00294369	sstr5	Chr09	FALSE	FALSE	FALSE	TRUE
gene17522	89.5348	2.12915	0.588683	3.61681	0.000298259	0.00295571	LOC101733112	Chr01	FALSE	FALSE	FALSE	FALSE
gene32766	1445.79	-1.34857	0.372887	-3.61655	0.000298554	0.00295571	ulk4	Chr06	FALSE	FALSE	FALSE	FALSE
gene25356	890.488	1.38672	0.383427	3.61664	0.000298448	0.00295571	cry-dash	scaffold_24	FALSE	FALSE	FALSE	FALSE
gene17281	606.151	-1.38225	0.382219	-3.61638	0.000298747	0.0029561	LOC100493724	Chr07	FALSE	FALSE	FALSE	FALSE
gene31801	1210.1	1.31497	0.363673	3.6158	0.000299427	0.0029613	rnf115	Chr08	FALSE	FALSE	FALSE	FALSE
gene29430	69.9852	2.70768	0.74906	3.61477	0.000300613	0.00297151	LOC101733566	Chr07	FALSE	FALSE	FALSE	FALSE
gene7327	128.589	1.83095	0.50668	3.61363	0.000301942	0.00298312	cox15	Chr07	FALSE	FALSE	FALSE	FALSE
gene8171	70.0671	-2.5661	0.710158	-3.61343	0.000302177	0.0029839	tex33	Chr04	FALSE	FALSE	FALSE	FALSE
gene24272	370.858	-1.62664	0.450235	-3.61288	0.00030282	0.00298872	arid1b	Chr05	FALSE	TRUE	FALSE	FALSE
gene3956	37.2349	-3.19848	0.885816	-3.61078	0.000305283	0.00301148	bhlhe22	Chr06	FALSE	FALSE	FALSE	FALSE
gene7219	417.551	1.73402	0.48029	3.61035	0.000305781	0.00301484	slc39a14	Chr03	FALSE	FALSE	FALSE	FALSE
gene16580	295.846	-1.49737	0.41478	-3.61002	0.000306168	0.00301711	sgsm1	Chr01	FALSE	FALSE	FALSE	FALSE
gene34023	213.425	1.57974	0.437624	3.60981	0.000306423	0.00301808	fam118b	Chr07	FALSE	FALSE	FALSE	FALSE
gene7555	4295.53	-1.25598	0.347999	-3.60915	0.000307197	0.00302416	atp11c	Chr08	FALSE	FALSE	FALSE	FALSE
gene7529	391.615	-1.51725	0.420461	-3.60855	0.000307913	0.00302965	zfhx4	Chr06	FALSE	FALSE	FALSE	FALSE
gene4457	261.339	-1.59252	0.441376	-3.60809	0.000308459	0.00303347	st7l	Chr02	FALSE	FALSE	FALSE	FALSE
gene18609	261.013	-2.28118	0.632495	-3.60664	0.000310189	0.00304892	nkx2-6	Chr03	FALSE	FALSE	FALSE	FALSE
gene28575	3654.92	1.6082	0.446085	3.60514	0.000311983	0.00306499	sgms1	Chr07	FALSE	FALSE	FALSE	FALSE
gene911	629.398	-1.42545	0.395654	-3.60278	0.000314837	0.00309145	polr1d.1	Chr02	FALSE	FALSE	FALSE	FALSE
gene32151	507.411	1.39704	0.387797	3.60252	0.00031515	0.00309294	bcl2l13	scaffold_41	FALSE	FALSE	FALSE	FALSE
gene22568	978.266	-1.37515	0.381787	-3.60186	0.000315943	0.00309914	slc4a1	Chr10	TRUE	FALSE	FALSE	FALSE
gene1143	5853.25	-1.51655	0.421081	-3.60158	0.000316293	0.003101	capn13	Chr05	FALSE	FALSE	FALSE	FALSE
gene16850	25.5979	-3.77873	1.0496	-3.60018	0.000318002	0.00311616	LOC101730230	scaffold_3050	FALSE	FALSE	FALSE	FALSE
gene17091	4230.06	1.35418	0.376175	3.59987	0.000318377	0.00311824	hdgf	Chr08	FALSE	TRUE	FALSE	FALSE
gene8214	931.644	1.5311	0.425537	3.59803	0.000320631	0.00313873	cxadr	Chr02	FALSE	TRUE	FALSE	FALSE
gene19226	642.965	2.16217	0.601017	3.59752	0.000321268	0.00314336	camsap3	Chr03	TRUE	FALSE	FALSE	FALSE
gene1820	1228.54	1.93942	0.539286	3.59627	0.000322815	0.00315689	LOC100490918	Chr08	FALSE	FALSE	FALSE	FALSE
gene3048	5745.94	1.33473	0.371194	3.59578	0.000323415	0.00316115	marcksl1	Chr02	TRUE	FALSE	FALSE	FALSE
gene6254	36.0435	-3.16702	0.881124	-3.5943	0.000325264	0.00317761	chrm4	Chr04	FALSE	FALSE	FALSE	FALSE
gene30705	595.084	-1.65344	0.460049	-3.59405	0.000325576	0.00317903	tmem237	Chr09	FALSE	FALSE	TRUE	FALSE
gene5526	333.168	1.49469	0.415937	3.59356	0.000326193	0.00318344	otud6b	Chr06	FALSE	FALSE	FALSE	FALSE
gene1307	2182.9	-1.52871	0.425535	-3.59244	0.000327594	0.00319549	ttc30a	Chr06	FALSE	FALSE	FALSE	FALSE
gene21079	319.669	1.46268	0.40735	3.59072	0.000329768	0.00321507	actr8	scaffold_7683	TRUE	TRUE	FALSE	TRUE
gene15766	617.022	-1.49638	0.416796	-3.5902	0.000330423	0.00321982	LOC100485638	Chr03	FALSE	FALSE	FALSE	FALSE
gene3583	276.049	-1.62313	0.452178	-3.58959	0.000331203	0.00322579	tmem80	Chr04	FALSE	FALSE	TRUE	FALSE
gene20413	2772.04	-1.50313	0.418765	-3.58944	0.000331393	0.00322601	abcc5	Chr05	FALSE	FALSE	FALSE	FALSE
gene17799	95.8899	2.01421	0.561189	3.58918	0.000331719	0.00322755	LOC105946763	Chr03	FALSE	FALSE	FALSE	FALSE
gene13441	48.9273	-2.68726	0.748872	-3.58841	0.000332695	0.0032354	Xetrov90027705m.g	scaffold_273	FALSE	FALSE	FALSE	FALSE
gene7617	1051.12	1.92321	0.536005	3.58805	0.000333158	0.00323827	ambra1	Chr04	TRUE	FALSE	TRUE	FALSE
gene7338	528.32	-1.38526	0.386204	-3.58687	0.000334671	0.00325133	spg21	Chr03	FALSE	FALSE	FALSE	FALSE
gene8101	5208.76	1.30749	0.364653	3.58557	0.000336344	0.00326593	cnot6l	Chr01	FALSE	FALSE	FALSE	FALSE
gene31332	1043.44	-1.42211	0.396753	-3.58436	0.000337901	0.00327787	cracr2b	Chr04	FALSE	FALSE	FALSE	FALSE
gene18779	1112	1.30516	0.364128	3.58435	0.000337915	0.00327787	adam17	Chr05	TRUE	FALSE	FALSE	TRUE
gene5438	2752.35	-1.54906	0.432456	-3.58199	0.000340983	0.00330597	tnk2	Chr05	FALSE	FALSE	FALSE	FALSE
gene4703	219.62	1.5942	0.445088	3.58177	0.000341273	0.00330711	slc25a40	Chr06	FALSE	FALSE	FALSE	FALSE
gene19780	265.4	-1.53659	0.429212	-3.58003	0.000343559	0.00332759	heca	Chr05	FALSE	FALSE	FALSE	TRUE
gene7273	1195.14	-1.42609	0.398448	-3.5791	0.000344774	0.00333767	spice1	Chr02	TRUE	FALSE	FALSE	TRUE
gene21719	30.1205	-3.39762	0.949529	-3.57821	0.000345953	0.0033474	trim16	scaffold_103	FALSE	TRUE	FALSE	FALSE
gene28087	1649.32	-1.28829	0.360279	-3.57581	0.000349149	0.00337662	lrp10	Chr01	FALSE	FALSE	FALSE	FALSE
gene19276	3722.24	-1.24837	0.349143	-3.57553	0.000349519	0.00337851	dync2h1	Chr02	TRUE	FALSE	TRUE	FALSE
gene2833	2416.44	1.33604	0.373721	3.57496	0.000350286	0.00338422	klf17	Chr04	FALSE	FALSE	FALSE	FALSE
gene26214	62.9589	2.33009	0.651939	3.57409	0.000351446	0.00339372	LOC101730250	Chr05	FALSE	FALSE	FALSE	FALSE
gene33	458.513	-1.50532	0.421194	-3.57395	0.00035164	0.00339389	sephs1	Chr03	FALSE	TRUE	FALSE	FALSE
gene19049	27.1452	-3.75938	1.05202	-3.57347	0.000352278	0.00339834	crp	Chr04	FALSE	FALSE	FALSE	FALSE
gene238	169.081	1.93328	0.541032	3.57332	0.000352484	0.00339863	flvcr1	Chr05	FALSE	FALSE	FALSE	FALSE
gene4220	173.216	1.95077	0.54599	3.57291	0.000353038	0.00340226	aqp3	Chr01	FALSE	FALSE	FALSE	FALSE
gene2189	609.772	-1.44608	0.404881	-3.57162	0.000354785	0.00341738	grhl2	Chr06	FALSE	TRUE	FALSE	FALSE
gene30852	249.842	1.77036	0.4958	3.57071	0.000356013	0.0034275	rtel1	scaffold_3242	FALSE	FALSE	FALSE	TRUE
gene24654	21.8595	-4.01932	1.12578	-3.57026	0.000356624	0.00343166	slc11a1	Chr09	FALSE	FALSE	FALSE	FALSE
gene28008	163.14	1.6636	0.466028	3.56975	0.000357326	0.00343497	cryzl1	Chr02	FALSE	FALSE	FALSE	FALSE
[truncated: 17,227 more rows]
