# Supplementary material for: The histone H4K20 methyltransferase SUV4-20H1/KMT5B is required for multiciliated cell differentiation in Xenopus
Source: Life Sci Alliance. 2023 Apr 28;6(7):e202302023. doi: 10.26508/lsa.202302023 (PMC10147948; doi:10.26508/lsa.202302023)
Supplement: Supplementary file 6 [file LSA-2023-02023_TableS4.xlsx]

## Sheet: Supplementary Table 4 
	baseMean	log2FoldChange	lfcSE	stat	pvalue	padj	Name	chr
gene7355	157.289	1.52994	0.349108	4.38243	1.17363e-05	0.116953	hsf4	Chr04
gene13179	65.8596	6.97548	1.62104	4.30308	1.68443e-05	0.116953	Xetrov90010860m.g	Chr04
gene24725	151.493	1.29325	0.313954	4.11924	3.80129e-05	0.116953	hook1	Chr04
gene18747	24.3483	2.68785	0.654558	4.10635	4.01956e-05	0.116953	gcgr	Chr10
gene27881	26.259	-4.43473	1.09394	-4.0539	5.03714e-05	0.116953	LOC108648400	Chr08
gene7320	123.513	0.966363	0.238384	4.05381	5.03894e-05	0.116953	entpd3	Chr06
gene3763	272.418	1.02664	0.25468	4.03111	5.5514e-05	0.116953	ecm1	Chr08
gene16204	152.01	1.47043	0.366613	4.01084	6.05031e-05	0.116953	LOC100488828	Chr06
gene88	227.22	0.939319	0.234562	4.00456	6.21319e-05	0.116953	rogdi	Chr09
gene690	962.802	-0.695622	0.175141	-3.97178	7.13376e-05	0.120853	tmco1	Chr04
gene27391	167.379	-0.916787	0.235155	-3.89866	9.67278e-05	0.142091	plcg2	Chr04
gene1081	122.268	1.11567	0.286878	3.88902	0.000100649	0.142091	galc	Chr08
gene2185	445.313	-1.69116	0.44268	-3.82027	0.000133303	0.157659	plin2	Chr01
gene20243	40.9025	4.63222	1.21491	3.81281	0.000137398	0.157659	LOC101731596	Chr05
gene27091	32.8031	2.37915	0.624631	3.80888	0.000139595	0.157659	LOC100170549	Chr04
gene2627	240.958	-1.11015	0.300294	-3.69689	0.000218257	0.231093	mettl24	Chr05
gene29461	245.322	0.802144	0.220404	3.63943	0.000273243	0.263174	sqrdl	Chr03
gene2572	460.244	0.634175	0.174536	3.63348	0.000279625	0.263174	vma21	Chr08
gene21914	161.548	0.829886	0.234628	3.53703	0.000404647	0.360796	exoc7	Chr10
gene16938	43.5129	5.23868	1.49967	3.49322	0.000477228	0.378905	LOC105945919	scaffold_881
gene3137	31.382	-3.51676	1.00743	-3.49081	0.000481552	0.378905	hist1h2am	Chr02
gene30054	69.8931	4.91335	1.41112	3.48189	0.000497892	0.378905	LOC105948385	Chr02
gene1124	18.7117	4.55834	1.31246	3.47313	0.000514422	0.378905	adamts15	Chr07
gene14831	58.2975	4.19534	1.21664	3.44829	0.000564149	0.383563	Xetrov90001030m.g	Chr01
gene26038	77.3562	1.09165	0.316659	3.44739	0.000566028	0.383563	LOC101734693	Chr05
gene5187	54.8473	4.3166	1.26429	3.41424	0.000639604	0.405716	LOC108645214	scaffold_323
gene19663	39.8748	4.59049	1.34716	3.40753	0.000655532	0.405716	LOC108647934	Chr06
gene162	4784.56	1.29289	0.380112	3.40134	0.000670566	0.405716	slc26a4	Chr03
gene28830	33.5301	1.78809	0.529236	3.37862	0.000728495	0.425566	LOC100486425	Chr08
gene8275	637.637	1.02061	0.302994	3.3684	0.000756065	0.42695	macc1	Chr06
gene18990	86.008	1.75261	0.524704	3.34019	0.000837201	0.450265	swap70	Chr04
gene29366	90.5455	1.88463	0.565745	3.33123	0.000864618	0.450265	LOC101733467	Chr07
gene3306	52.776	1.20126	0.362256	3.31605	0.000912987	0.450265	mrap	Chr02
gene555	1592.69	1.36967	0.41317	3.31503	0.000916335	0.450265	krt12	scaffold_39
gene31018	112.706	1.01566	0.306771	3.31082	0.000930245	0.450265	LOC100494783	scaffold_758
gene28918	75.1923	1.99466	0.605395	3.2948	0.000984906	0.46348	trpv1	Chr02
gene25425	114.382	2.83876	0.864036	3.28547	0.00101814	0.466171	col5a1	scaffold_19
gene24545	184.351	1.18543	0.362846	3.26704	0.00108678	0.472891	gcnt2	Chr06
gene3272	73.3161	2.04039	0.624632	3.26655	0.00108865	0.472891	mgll	Chr04
gene25867	529.038	0.763664	0.235266	3.24597	0.00117053	0.480331	mvp	scaffold_472
gene3931	511.935	0.874849	0.26979	3.24271	0.00118399	0.480331	2023-09-05	Chr01
gene20816	493.289	0.906799	0.279784	3.24107	0.00119083	0.480331	aldh4a1	scaffold_579
gene9356	48.3816	4.82481	1.50001	3.21651	0.0012976	0.503827	Xetrov90023370m.g	Chr09
gene22473	46.9236	-2.16656	0.675042	-3.20951	0.0013296	0.503827	gfra3	Chr03
gene9730	22.3633	4.65193	1.45185	3.20414	0.00135467	0.503827	Xetrov90025665m.g	Chr10
gene10137	595462	4.74195	1.48125	3.20131	0.00136804	0.503827	Xetrov90027392m.g	scaffold_236
gene33626	52.3925	1.53532	0.481137	3.19103	0.00141764	0.510985	elmod1	Chr02
gene6868	37.0288	1.67066	0.52616	3.1752	0.00149734	0.528469	klhl36	Chr04
gene6467	147.23	1.12766	0.357331	3.15577	0.00160074	0.543505	tmem38b	Chr01
gene3369	342.032	1.85208	0.587002	3.15516	0.00160411	0.543505	cbs	scaffold_607
gene22197	51.4173	1.53838	0.489534	3.14254	0.0016749	0.556364	plch2	Chr07
gene27798	95.0921	2.93541	0.941815	3.11675	0.00182854	0.57457	col5a3	Chr04
gene21855	261.825	0.724798	0.232584	3.11629	0.00183142	0.57457	taf1b	Chr05
gene209	671.797	-1.2467	0.400108	-3.11592	0.00183371	0.57457	nudt21	Chr04
gene32229	1042.52	-1.11397	0.358091	-3.11087	0.00186538	0.57457	foxi4.1	Chr01
gene7817	1641.89	1.4171	0.456711	3.10283	0.00191678	0.577974	atp6v1e1	scaffold_41
gene6832	5060.57	1.58134	0.511283	3.09288	0.00198222	0.577974	LOC100145611	Chr06
gene12456	451.739	-1.18298	0.382931	-3.08928	0.00200639	0.577974	Xetrov90001545m.g	Chr01
gene1152	397.208	0.79576	0.257736	3.0875	0.0020185	0.577974	LOC100492806	Chr04
gene18933	583.669	1.55997	0.505939	3.08333	0.00204701	0.577974	rap1gap2	Chr02
gene18437	2288.87	0.652093	0.21227	3.072	0.00212629	0.590516	ppargc1a	Chr01
gene18827	115.343	3.02315	0.986384	3.06488	0.00217754	0.592675	LOC101730683	Chr03
gene7662	127.188	1.14839	0.375134	3.06127	0.00220403	0.592675	fam195a	Chr09
gene648	125.792	0.832709	0.272486	3.05597	0.00224335	0.593821	MGC147450	Chr07
gene28285	312.727	0.961694	0.316004	3.04329	0.00234003	0.595453	hcn2	Chr01
gene29328	1250.42	-1.29192	0.425278	-3.03784	0.00238282	0.595453	pdgfa	Chr09
gene30012	494.312	1.01285	0.333629	3.03586	0.00239847	0.595453	LOC101732689	scaffold_7602
gene2561	871.729	-1.56823	0.51686	-3.03414	0.00241223	0.595453	ppil2	Chr01
gene28775	789.28	0.833851	0.275043	3.03171	0.00243171	0.595453	esrra	Chr04
gene4844	318.163	0.590099	0.195424	3.01958	0.00253123	0.595453	bloc1s3	Chr08
gene6012	17.2029	4.23126	1.40261	3.01671	0.00255534	0.595453	gbp7	Chr09
gene25117	170.082	3.11642	1.03317	3.01636	0.00255828	0.595453	LOC108645238	scaffold_386
gene15582	37.1985	3.32904	1.10504	3.0126	0.00259024	0.595453	Xetrov90011449m.g	Chr04
gene9548	40.222	3.58027	1.18971	3.00937	0.00261789	0.595453	Xetrov90030140m.g	scaffold_710
gene27567	174.948	1.02172	0.339752	3.00726	0.00263615	0.595453	fam83a	scaffold_81
gene25606	159.154	2.71374	0.906264	2.99443	0.00274956	0.605008	LOC101731242	Chr09
gene33212	369.275	-0.993447	0.33258	-2.9871	0.00281641	0.605008	rfwd2	Chr04
gene7283	2211.83	-0.745297	0.249672	-2.9851	0.00283487	0.605008	msx2	Chr03
gene3819	534.526	0.766858	0.257386	2.9794	0.0028881	0.605008	atp6v1d	Chr08
gene8380	1150.56	-1.18716	0.3987	-2.97758	0.00290531	0.605008	cthrc1	Chr06
gene2174	180.324	0.767638	0.25789	2.97661	0.00291451	0.605008	elavl2	Chr01
gene26916	25.4406	3.58382	1.20544	2.97304	0.00294867	0.605008	steap2	Chr06
gene33068	207.222	2.65335	0.893503	2.9696	0.00298186	0.605008	LOC100495404	scaffold_1607
gene7939	862.07	-0.577965	0.194749	-2.96775	0.00299986	0.605008	rin3	Chr08
gene33092	293.559	-0.606474	0.204939	-2.9593	0.00308341	0.614541	panx1	Chr02
gene13639	65.041	3.62544	1.22933	2.94912	0.00318682	0.627767	Xetrov90025670m.g	Chr10
gene7020	2818.75	-0.846754	0.288676	-2.93323	0.00335458	0.653217	tsku	Chr02
gene22028	21.2546	3.14393	1.07337	2.92903	0.00340016	0.65457	rab11fip4	Chr05
gene6028	259.241	1.02618	0.350793	2.92532	0.00344103	0.654993	plekhb2	Chr05
gene33593	43.3156	4.00972	1.37245	2.92157	0.00348267	0.655555	LOC105945712	scaffold_318
gene16195	56.1039	2.20247	0.757391	2.90796	0.00363789	0.658338	lpl	Chr01
gene7412	278.595	0.958537	0.330043	2.90428	0.003681	0.658338	LOC101730715	scaffold_53
gene411	489.715	0.805111	0.277431	2.90202	0.00370762	0.658338	gapdh	Chr07
gene19272	18.5301	3.65346	1.25988	2.89986	0.00373331	0.658338	LOC100497193	Chr01
gene33632	1260.18	-0.740942	0.255858	-2.89591	0.00378063	0.658338	gyg1	Chr05
gene3717	57.3971	-2.1978	0.758975	-2.89575	0.00378259	0.658338	kcng1	Chr10
gene19338	360.881	1.14083	0.394089	2.89485	0.00379342	0.658338	cdk6	Chr06
gene2468	185.224	1.24891	0.431608	2.89362	0.00380834	0.658338	myl1	Chr09
gene33603	29.3374	-1.83696	0.635663	-2.88984	0.00385441	0.659302	LOC105946513	Chr02
gene1504	46.4111	-1.53874	0.533564	-2.88388	0.00392802	0.659302	LOC108648055	Chr07
gene9606	36.6946	4.64273	1.61284	2.87861	0.00399437	0.659302	Xetrov90029220m.g	scaffold_5047
gene14289	15.0158	4.22252	1.46844	2.87552	0.00403367	0.659302	Xetrov90026650m.g	scaffold_1618
gene30319	176.226	-2.09513	0.728768	-2.87489	0.00404166	0.659302	LOC101731396	Chr02
gene8323	452.817	1.07506	0.374046	2.87412	0.00405153	0.659302	ppargc1b	Chr03
gene23317	34.9451	-2.8357	0.987559	-2.87142	0.00408634	0.659302	LOC101730772	scaffold_22
gene20828	30.6119	3.00855	1.05629	2.84822	0.00439647	0.702648	LOC108644456	scaffold_1033
gene18374	653.379	-1.16473	0.40968	-2.84303	0.00446867	0.707512	foxi4.2	Chr01
gene3238	1188.29	-1.65503	0.584699	-2.83058	0.00464642	0.723342	cxcl12	Chr07
gene30613	64.0486	2.776	0.981033	2.82967	0.00465955	0.723342	hoxb1	Chr10
gene8682	46.6265	3.45253	1.22121	2.82713	0.00469675	0.723342	Xetrov90026749m.g	scaffold_174
gene19241	290.49	0.741549	0.263566	2.81352	0.00490017	0.744999	cdkl5	Chr02
gene28505	151.264	-1.03545	0.368687	-2.80847	0.00497783	0.744999	trim69.2	Chr05
gene1170	412.533	0.96756	0.344773	2.80637	0.00501034	0.744999	scn3b	Chr07
gene21	9.66152	3.98327	1.41946	2.80618	0.00501328	0.744999	scg2	Chr05
gene20781	290.931	0.816693	0.291652	2.80024	0.00510654	0.747786	meis2	Chr08
gene13223	11.2144	4.0363	1.44196	2.79918	0.00512324	0.747786	Xetrov90025473m.g	Chr10
gene33918	333.746	0.884008	0.316395	2.794	0.00520607	0.747786	mgat4a	Chr01
gene7876	23.5016	2.00205	0.716595	2.79384	0.00520859	0.747786	cebpa	Chr04
gene3577	60.1647	-1.256	0.450506	-2.78798	0.00530377	0.755052	prss16	Chr08
gene31513	193.122	-0.917467	0.329917	-2.7809	0.00542086	0.76529	vwa9	Chr03
gene6411	172.709	1.08912	0.392069	2.77788	0.00547155	0.766062	hmgcs1	Chr01
gene20198	330.383	0.843652	0.304554	2.77012	0.00560353	0.776574	plekhm2	scaffold_2302
gene2072	183.875	2.08831	0.754675	2.76717	0.00565459	0.776574	klhl42	Chr03
gene30811	928.868	0.831997	0.300856	2.76543	0.00568476	0.776574	slc27a4	Chr08
gene21838	2013.66	-1.21976	0.441519	-2.76265	0.00573346	0.776574	has1	scaffold_1816
gene23792	453.939	1.5947	0.577737	2.76024	0.00577583	0.776574	mef2d	Chr08
gene20773	1223.43	0.444182	0.161383	2.75235	0.00591693	0.777401	myzap	Chr03
gene5073	65.703	3.45046	1.25473	2.74996	0.00596022	0.777401	LOC100495799	Chr04
gene161	298.516	2.86088	1.04076	2.74884	0.00598071	0.777401	col1a2	scaffold_73
gene26640	68.6082	-2.46941	0.898899	-2.74715	0.0060116	0.777401	fam189a1	Chr03
gene20748	56.457	3.88847	1.41725	2.74366	0.00607576	0.777401	LOC101735264	scaffold_202
gene7265	170.08	0.947393	0.34547	2.74233	0.00610049	0.777401	sft2d2	Chr02
gene30417	72.0802	1.30149	0.474735	2.74151	0.00611566	0.777401	LOC101732672	Chr07
gene31525	536.505	0.591394	0.215859	2.73972	0.00614909	0.777401	ankrd35	Chr08
gene25295	2819.13	0.673781	0.246664	2.73157	0.00630331	0.790996	ptk2b	Chr05
gene29021	1040.89	1.88596	0.692488	2.72346	0.00646022	0.802126	maats1	scaffold_367
gene16052	54.317	1.08881	0.400158	2.72094	0.00650968	0.802126	LOC101733221	scaffold_105
gene15876	140.179	1.02487	0.376833	2.7197	0.00653406	0.802126	gls2	Chr02
gene10533	64.914	2.85254	1.04983	2.71716	0.00658454	0.802249	Xetrov90026652m.g	scaffold_1618
gene29500	20.5363	4.17412	1.53858	2.71296	0.00666849	0.802249	LOC101731280	scaffold_270
gene31310	36.2171	1.19242	0.439758	2.71153	0.00669725	0.802249	LOC108648883	Chr01
gene16280	95.7549	3.24557	1.19933	2.70616	0.00680671	0.802249	LOC105947724	scaffold_94
gene15318	37.0905	3.65905	1.35341	2.70359	0.00685958	0.802249	LOC100487170	scaffold_108
gene6752	1739.81	-0.537912	0.199777	-2.69256	0.00709067	0.802249	cttn	Chr04
gene18723	111.961	-0.916669	0.340449	-2.69253	0.00709129	0.802249	kctd1	Chr06
gene210	246.346	-0.597686	0.222084	-2.69127	0.00711811	0.802249	snx7	Chr04
gene16513	270.759	0.821419	0.305231	2.69114	0.0071208	0.802249	LOC105947662	Chr06
gene32029	55.8658	1.00585	0.374294	2.68732	0.00720278	0.802249	gramd1b	Chr07
gene2285	20724.2	-0.50628	0.188443	-2.68664	0.00721742	0.802249	LOC100488209	Chr04
gene21034	91.5876	-1.60684	0.598449	-2.685	0.00725295	0.802249	vwa5b2	Chr05
gene21931	2598.94	0.556409	0.207666	2.67934	0.00737667	0.802249	slc25a23	Chr03
gene3928	1419.69	-1.06875	0.39926	-2.67683	0.00743224	0.802249	zfx	Chr02
gene31728	170.011	0.942589	0.352266	2.67579	0.00745542	0.802249	hmx2	Chr07
gene26630	24.7496	2.33615	0.874009	2.67291	0.00751966	0.802249	c9orf9	Chr08
gene2175	494.152	0.727245	0.272552	2.66828	0.00762408	0.802249	klhl28	Chr08
gene30126	126.593	2.52353	0.946422	2.66639	0.00766702	0.802249	LOC108648846	Chr09
gene928	1267.22	1.53823	0.577006	2.66588	0.00767873	0.802249	atp12a-like.2	Chr07
gene28717	1295.1	0.929776	0.348785	2.66576	0.0076815	0.802249	ranbp3l	Chr01
gene30419	103.94	0.84645	0.317851	2.66304	0.00774389	0.802249	LOC100492519	Chr08
gene16639	31.6563	3.76758	1.41637	2.66002	0.00781363	0.802249	LOC105946997	Chr04
gene3363	861.858	1.52838	0.575868	2.65404	0.00795335	0.802249	bag4	Chr03
gene7351	144.597	-0.782736	0.295117	-2.65229	0.0079947	0.802249	gfod2	Chr04
gene5466	39.5251	1.88285	0.710114	2.65147	0.00801411	0.802249	lgi4	Chr07
gene15928	80.3028	-0.756692	0.285505	-2.65036	0.00804052	0.802249	dct	Chr02
gene14714	963.298	1.93722	0.731096	2.64975	0.00805522	0.802249	Xetrov90015014m.g	Chr05
gene432	348.39	2.40814	0.909347	2.64821	0.00809201	0.802249	wisp3	Chr05
gene22152	47.8782	1.72241	0.650555	2.64761	0.00810632	0.802249	hepacam	Chr07
gene2231	95.4153	1.43608	0.543057	2.64444	0.00818266	0.802249	mfap3l	Chr01
gene29761	32.6047	3.30866	1.25406	2.63836	0.0083307	0.802249	LOC101733753	scaffold_306
gene14319	21.5495	3.9268	1.48926	2.63674	0.00837062	0.802249	fam134c	Chr10
gene1361	172.744	0.555332	0.210757	2.63494	0.0084152	0.802249	dhtkd1	Chr03
gene5674	52.4757	1.63422	0.620275	2.63467	0.00842186	0.802249	not	Chr01
gene19942	17.697	2.79455	1.06094	2.63403	0.00843775	0.802249	LOC108645377	scaffold_1134
gene24438	388.721	-0.557863	0.211887	-2.63283	0.00846764	0.802249	fbrsl1	Chr01
gene3884	125.296	0.787376	0.299264	2.63104	0.00851236	0.802249	ccbl2	Chr04
gene62	274.359	-1.34591	0.511629	-2.63064	0.0085225	0.802249	apln	Chr08
gene5591	38.5293	0.991369	0.376987	2.62971	0.00854571	0.802249	LOC100158595	scaffold_66
gene1283	150.631	1.26748	0.482221	2.62841	0.00857846	0.802249	crtap	Chr10
gene17029	39.1584	2.46715	0.939106	2.62713	0.00861093	0.802249	LOC100489373	scaffold_137
gene25676	18.3707	2.45504	0.934974	2.62579	0.00864487	0.802249	LOC100487424	scaffold_124
gene23154	51.9285	0.932695	0.355235	2.62557	0.00865029	0.802249	pde4d	Chr01
gene7140	618.195	0.507369	0.193453	2.6227	0.00872354	0.802249	tmem56	Chr04
gene24764	41.6491	2.93247	1.1186	2.62155	0.00875314	0.802249	LOC108647687	Chr05
gene1783	532.832	0.5183	0.197843	2.61976	0.0087992	0.802249	slc30a4	Chr03
gene25761	18.1849	1.7702	0.675999	2.61864	0.00882813	0.802249	LOC100496561	scaffold_472
gene6048	832.941	0.678701	0.259206	2.61838	0.00883483	0.802249	esrrg	Chr05
gene4294	175.326	0.582371	0.222818	2.61367	0.00895758	0.802249	mospd2	Chr02
gene132	1048.88	-0.798059	0.30592	-2.60872	0.00908823	0.802249	snrpa	Chr08
gene30713	13.8653	2.94498	1.12896	2.60858	0.00909196	0.802249	LOC108646280	Chr03
gene25120	59.1969	2.22914	0.854952	2.60733	0.00912525	0.802249	LOC100487231	scaffold_66
gene2594	74.0928	1.5821	0.60781	2.60295	0.0092425	0.802249	fbxl12	Chr03
gene1914	14.2723	2.19503	0.843332	2.6028	0.00924658	0.802249	sult1c4	scaffold_124
gene25316	127.349	0.720612	0.277156	2.60002	0.00932184	0.802249	armt1	Chr03
gene4585	4394.4	-0.8703	0.334809	-2.59939	0.00933895	0.802249	MGC75753	Chr04
gene33605	1118.8	-0.837201	0.322233	-2.59812	0.00937347	0.802249	rrm1	scaffold_147
gene9440	10.3324	3.79923	1.4629	2.59705	0.00940274	0.802249	LOC100489993	scaffold_193
gene3654	631.345	2.00402	0.771879	2.59629	0.00942358	0.802249	glud1	Chr07
gene14317	12.1378	3.91829	1.50975	2.59532	0.00945035	0.802249	Xetrov90009521m.g	Chr03
gene31688	145.931	0.633813	0.24445	2.59281	0.00951958	0.802249	LOC100495124	Chr03
gene7483	53.9753	-1.08144	0.417353	-2.59118	0.00956467	0.802249	pon2	scaffold_73
gene30945	40.0769	3.06336	1.18323	2.58898	0.00962609	0.802249	LOC108648175	Chr07
gene18730	15.3229	4.48042	1.73062	2.58891	0.00962801	0.802249	LOC100495713	scaffold_238
gene12746	302.777	2.30018	0.888628	2.58846	0.00964057	0.802249	LOC101731714	scaffold_113
gene7453	13.3589	3.7229	1.43866	2.58775	0.00966051	0.802249	col3a1	Chr09
gene3671	1035.72	0.453039	0.175196	2.5859	0.00971264	0.802643	zcchc10	Chr03
gene3896	529.974	-0.788839	0.305772	-2.57983	0.00988494	0.804208	zmcm3	scaffold_13
gene15789	52.3049	1.41256	0.547657	2.57928	0.00990077	0.804208	LOC108644802	scaffold_66
gene11140	27.9136	3.16616	1.22936	2.57546	0.0100108	0.804208	LOC101733559	scaffold_447
gene25263	39.2007	2.78567	1.08225	2.57395	0.0100544	0.804208	LOC100495541	Chr09
gene22281	293.526	0.861901	0.33519	2.57138	0.0101294	0.804208	crebrf	Chr03
gene12981	50.4541	3.42806	1.33324	2.57123	0.0101339	0.804208	Xetrov90003817m.g	Chr01
gene20896	63.9382	1.05205	0.409408	2.56969	0.0101789	0.804208	lrrc75a	Chr02
gene1553	370.173	-0.428542	0.166804	-2.56913	0.0101953	0.804208	rnpep	Chr02
gene32932	159.829	2.13925	0.832776	2.56882	0.0102045	0.804208	LOC101732212	scaffold_53
gene2794	1758.95	-0.773801	0.301353	-2.56776	0.0102359	0.804208	wac	Chr06
gene25886	114.966	1.35874	0.52928	2.56715	0.0102538	0.804208	cdh24	Chr01
gene21843	402.139	-0.619577	0.241968	-2.56057	0.0104499	0.812051	LOC100488172	scaffold_39
gene23706	9.50062	3.69526	1.44322	2.56042	0.0104547	0.812051	LOC108648290	Chr08
gene7913	1917.6	-0.69835	0.272921	-2.55879	0.0105036	0.812051	ranbp2	Chr02
gene184	77.9796	0.932436	0.364655	2.55703	0.0105569	0.812051	tfb1m	Chr10
gene24333	2519.13	-0.578544	0.226535	-2.55388	0.0106529	0.812051	eif4a3	Chr05
gene19849	98.6286	-1.06262	0.416215	-2.55305	0.0106785	0.812051	pex7	Chr05
gene1272	1924.72	-0.457047	0.179152	-2.55117	0.0107363	0.812051	ssr4	Chr08
gene20509	48.2044	1.02887	0.403301	2.55114	0.0107372	0.812051	LOC100486394	scaffold_36
gene24994	72.1907	1.01422	0.398133	2.54743	0.010852	0.817082	dysf	Chr01
gene23091	16.307	3.75423	1.47559	2.54423	0.010952	0.820966	LOC100496188	scaffold_238
gene27217	25.9089	1.54634	0.608353	2.54185	0.0110267	0.822925	svep1	Chr01
gene29251	13.2148	2.98734	1.17661	2.53894	0.0111188	0.826154	clmp	Chr07
gene4927	42.7064	2.61293	1.03113	2.53405	0.0112753	0.832364	tnni1.2	Chr03
gene25172	63.3384	1.92287	0.759054	2.53324	0.0113012	0.832364	neb	Chr09
gene163	1221	-0.43925	0.173622	-2.52992	0.0114089	0.832364	sf3b5	Chr05
gene30416	2359.63	-0.581178	0.229816	-2.52888	0.0114427	0.832364	hmha1	Chr01
gene31437	94.2234	1.29486	0.512145	2.52832	0.0114611	0.832364	LOC101735064	scaffold_5929
gene4464	762.845	-0.927859	0.367147	-2.52721	0.0114971	0.832364	cdk9	Chr08
gene27811	4458.56	0.652688	0.258598	2.52394	0.0116046	0.834849	ksr1	Chr02
gene21507	362.608	0.882142	0.350082	2.51982	0.0117416	0.834849	klhdc7a	scaffold_503
gene1949	592.889	-1.18252	0.469382	-2.5193	0.0117588	0.834849	foxh1	scaffold_162
gene16715	532.448	-0.577449	0.229354	-2.51772	0.0118118	0.834849	cdc27	Chr10
gene8063	333.034	0.558694	0.221948	2.51723	0.0118282	0.834849	smpd1	scaffold_979
gene316	1122.17	-0.696756	0.276818	-2.51702	0.0118354	0.834849	stard13	Chr02
gene33100	10.8123	2.61238	1.04082	2.50993	0.0120755	0.834849	pasd1	Chr08
gene28005	17.7694	3.81403	1.51967	2.50977	0.0120811	0.834849	pnliprp3	scaffold_229
gene8065	1714.43	-0.797275	0.317718	-2.50938	0.0120945	0.834849	dll1	Chr05
gene26166	22.27	2.57	1.02497	2.50739	0.0121627	0.834849	LOC100485637	Chr01
gene16954	22.7935	3.3206	1.32435	2.50734	0.0121644	0.834849	necab3	Chr10
gene1702	178.043	1.69007	0.674065	2.50728	0.0121664	0.834849	soga1	Chr10
gene15868	1640.37	-0.743947	0.296734	-2.50711	0.0121721	0.834849	atad2	scaffold_81
gene29910	22.5418	2.41153	0.963952	2.50172	0.0123593	0.844267	LOC108648859	Chr09
gene5080	22.1771	2.80526	1.12237	2.49941	0.0124401	0.846378	elovl6	Chr01
gene16778	118.085	-0.656962	0.263036	-2.49761	0.0125034	0.847279	mthfr	Chr07
gene1298	69.1624	1.25786	0.504141	2.49505	0.0125939	0.847527	plp1	Chr08
gene31931	563.108	-0.665797	0.266887	-2.49468	0.0126071	0.847527	twsg1	Chr06
gene1878	11.8717	3.66248	1.46967	2.49205	0.0127009	0.850458	LOC100486380	Chr01
gene27469	35.7474	3.56982	1.43795	2.48257	0.0130438	0.864449	LOC101734124	Chr05
gene17847	505.364	-0.836249	0.336896	-2.48222	0.0130568	0.864449	luc7l	Chr09
gene28597	13.809	-3.20496	1.29181	-2.48098	0.0131021	0.864449	adam19	Chr03
gene12185	11.4416	3.03481	1.22339	2.48066	0.013114	0.864449	Xetrov90020020m.g	Chr08
gene29950	18.8924	2.69522	1.08773	2.47785	0.0132178	0.86792	LOC101731549	scaffold_98
gene22774	167.63	1.60733	0.649423	2.47501	0.0133234	0.871471	LOC101733419	scaffold_8471
gene526	9860.27	-0.599959	0.242793	-2.47107	0.0134709	0.877726	hmgb3	Chr08
gene7311	348.861	0.554966	0.224855	2.46811	0.013583	0.877726	fam178a	Chr07
gene19649	434.849	-0.49331	0.199913	-2.46762	0.0136016	0.877726	alg9	Chr07
gene25102	687.202	-0.779549	0.316184	-2.46549	0.0136826	0.877726	kbtbd7	Chr02
gene17252	69.2695	1.7655	0.716351	2.46457	0.0137177	0.877726	LOC108647705	Chr05
gene20905	78.2488	1.0727	0.435726	2.46188	0.0138211	0.877726	pik3ap1	Chr07
gene9858	62.5065	5.71944	2.32362	2.46144	0.0138382	0.877726	Xetrov90027398m.g	scaffold_2361
gene33482	564.572	-0.944704	0.384161	-2.45913	0.0139273	0.877726	zbtb11	Chr02
gene7772	23.2145	-1.70073	0.692787	-2.45491	0.0140921	0.877726	cyp27c1	scaffold_33
gene25668	341.874	-0.812052	0.330877	-2.45424	0.0141181	0.877726	slc10a4	Chr01
gene6509	138.574	-1.09355	0.446071	-2.45152	0.0142255	0.877726	LOC108648195	Chr01
gene891	79.4455	1.60453	0.654831	2.4503	0.0142739	0.877726	ears2	Chr09
gene6741	39.2849	2.02309	0.826677	2.44726	0.0143947	0.877726	hhip	Chr01
gene15865	64.6039	-1.68664	0.689273	-2.44698	0.0144057	0.877726	fcho1	Chr01
gene6962	862.832	0.361713	0.147884	2.44593	0.0144478	0.877726	ca5b	Chr04
gene13610	17.8446	3.4881	1.42609	2.44592	0.0144485	0.877726	Xetrov90016770m.g	Chr06
gene28453	18.6067	2.38572	0.975617	2.44534	0.0144715	0.877726	LOC101731569	Chr04
gene4808	10.8457	2.8851	1.18021	2.44457	0.0145024	0.877726	lcp2	Chr03
gene6486	1805.94	0.928661	0.380275	2.44207	0.0146031	0.877726	ptp4a2	Chr02
gene23349	14.0322	3.96655	1.62436	2.44192	0.0146096	0.877726	LOC108644822	scaffold_83
gene15414	24.4971	2.73593	1.12104	2.44054	0.0146655	0.877726	dtnbp1	Chr06
gene29611	20.9705	2.24714	0.920837	2.44032	0.0146743	0.877726	LOC105945480	Chr01
gene746	78.13	-0.779313	0.319394	-2.43997	0.0146884	0.877726	rasd1	Chr09
gene18029	361.697	0.977045	0.400524	2.43942	0.014711	0.877726	exoc8	Chr05
gene16412	68.593	0.872651	0.357757	2.43922	0.0147188	0.877726	LOC100495994	scaffold_769
gene22654	221.529	-0.572643	0.23518	-2.43491	0.0148953	0.877726	atg4d	Chr03
gene17047	152.283	-0.73765	0.303016	-2.43436	0.0149182	0.877726	fancm	Chr08
gene22898	447.295	-0.941489	0.386942	-2.43315	0.0149679	0.877726	slc25a28	Chr07
gene23165	39.9667	1.71393	0.704416	2.43312	0.0149692	0.877726	glt1d1	Chr01
gene16856	12.1622	-2.62299	1.07808	-2.43302	0.0149733	0.877726	LOC100488932	Chr06
gene3035	329.823	-0.453437	0.186818	-2.42717	0.0152172	0.88318	ubxn7	Chr05
gene29414	24.6185	1.58139	0.651576	2.42702	0.0152235	0.88318	LOC105948284	Chr08
gene23298	716.1	-0.506396	0.208835	-2.42486	0.0153141	0.88318	nf2	Chr01
gene3707	13.9076	2.32707	0.960615	2.42248	0.0154148	0.88318	cldn3	Chr02
gene6336	51.8663	2.22797	0.920646	2.42001	0.0155202	0.88318	LOC100491460	Chr07
gene3205	392.221	-1.35668	0.560799	-2.41918	0.0155554	0.88318	naa40	Chr04
gene24759	19.1809	4.20913	1.74103	2.4176	0.0156232	0.88318	LOC105948037	Chr01
gene21720	24.0285	1.32382	0.547604	2.41748	0.0156284	0.88318	arhgef10l	scaffold_427
gene330	11.9099	3.21097	1.32893	2.4162	0.0156834	0.88318	LOC100498305	Chr04
gene5041	57.3292	1.39575	0.5778	2.41564	0.0157077	0.88318	rab39a	Chr02
gene3345	98.5523	-0.696822	0.288516	-2.41519	0.0157268	0.88318	eri1	Chr01
gene5869	227.792	-0.7512	0.311051	-2.41503	0.0157337	0.88318	znf250	scaffold_208
gene25357	2806.57	-0.395544	0.163908	-2.41321	0.0158128	0.88318	kcnj2	Chr10
gene5952	16.0936	2.33236	0.966568	2.41303	0.0158204	0.88318	irgq	Chr07
gene26685	1013.26	0.48538	0.20126	2.41171	0.015878	0.88318	zzef1	Chr02
gene7541	58.1518	1.86783	0.774872	2.4105	0.0159305	0.88318	vdr	Chr02
gene3090	1223.45	-0.525301	0.217967	-2.41	0.0159526	0.88318	wtap	Chr05
gene33319	25.5549	2.37925	0.988312	2.40739	0.0160671	0.883333	hla-drb1	Chr08
gene18358	19.3762	2.43109	1.01024	2.40645	0.0161086	0.883333	omd	Chr04
gene24508	201.933	-0.833257	0.346271	-2.40637	0.0161118	0.883333	gtf3c2	scaffold_589
gene7699	13.6546	2.93094	1.21952	2.40336	0.0162452	0.886003	c8b	Chr04
gene26505	74.1144	1.33852	0.557507	2.4009	0.0163547	0.886003	LOC105947621	Chr06
gene17952	240.334	0.569372	0.237311	2.39926	0.0164283	0.886003	ubxn8	Chr01
gene15757	22.8916	3.28488	1.3696	2.39842	0.0164658	0.886003	mapk8ip3	Chr09
gene28805	85.3449	-0.850609	0.354793	-2.39748	0.0165082	0.886003	LOC101734085	scaffold_6453
gene6120	81.4361	1.58405	0.661217	2.39565	0.0165907	0.886003	lipt1	Chr02
gene16089	10.7279	2.25454	0.941181	2.39544	0.0166004	0.886003	LOC108645819	Chr02
gene14451	291.357	-0.737285	0.307835	-2.39506	0.0166174	0.886003	Xetrov90006251m.g	Chr02
gene17904	179.076	1.2297	0.513652	2.39403	0.0166642	0.886003	LOC100490339	Chr08
gene2680	54.9792	1.51258	0.631923	2.39361	0.0166835	0.886003	LOC100488277	scaffold_305
gene22151	1178.42	0.383787	0.160445	2.39202	0.0167561	0.887081	farp2	Chr05
gene26432	72.0729	-0.878487	0.368133	-2.38633	0.0170175	0.894651	c14orf159	Chr08
gene29051	23.3808	2.69248	1.12883	2.38519	0.0170703	0.894651	fam43b	scaffold_352
gene29659	601.65	0.482919	0.202631	2.38324	0.017161	0.894651	adgre2	Chr06
gene23142	220.253	0.88895	0.373623	2.37927	0.0173469	0.894651	LOC100490622	scaffold_1422
gene5152	168.899	1.17861	0.495759	2.37739	0.0174358	0.894651	pik3cg	Chr03
gene26216	35.3673	-1.94504	0.818366	-2.37674	0.0174665	0.894651	LOC100493615	Chr08
gene7786	111.718	1.48086	0.623331	2.37572	0.0175147	0.894651	ndufaf1	Chr08
gene20479	1150.57	-0.750177	0.316046	-2.37363	0.0176142	0.894651	ino80	Chr08
gene22453	82.6599	-1.81389	0.7643	-2.37327	0.0176312	0.894651	gpr17	Chr05
gene31492	96.9599	1.44843	0.610492	2.37256	0.0176654	0.894651	lpcat2	Chr04
gene1982	168.97	1.29577	0.546256	2.37208	0.017688	0.894651	spdef	Chr02
gene3881	223.42	-0.851047	0.358992	-2.37066	0.0177564	0.894651	h2afx	Chr07
gene312	470.646	-0.485738	0.205025	-2.36916	0.0178283	0.894651	ccne1	Chr04
gene3982	215.75	-1.37571	0.580888	-2.36829	0.0178706	0.894651	LOC108645772	Chr02
gene17595	25.0438	2.28733	0.967427	2.36435	0.0180619	0.894651	apoa1bp	Chr08
gene7348	9308.52	-0.738963	0.312599	-2.36393	0.018082	0.894651	cdh3	Chr04
gene19673	23.7095	2.17832	0.92157	2.36371	0.018093	0.894651	lyrm2	Chr01
gene25649	312.241	0.68849	0.291312	2.36341	0.0181074	0.894651	klf13	Chr03
gene20996	3481.91	1.55956	0.659954	2.36313	0.0181212	0.894651	tfcp2	Chr02
gene15966	89.5167	1.98858	0.842628	2.35997	0.0182762	0.894651	LOC100496749	Chr08
gene7077	139.189	0.809217	0.343035	2.35899	0.0183246	0.894651	rec8	Chr01
gene794	212.547	-0.757537	0.321145	-2.35886	0.0183312	0.894651	dpp9	Chr01
gene29988	195.476	1.66603	0.706297	2.35882	0.0183332	0.894651	hgh1	scaffold_775
gene6436	2469.38	0.591522	0.2508	2.35854	0.018347	0.894651	daam1	Chr08
gene2656	1273.13	-0.724357	0.30736	-2.35671	0.0184378	0.894651	golph3	Chr01
gene1113	90.9735	-0.984834	0.417932	-2.35645	0.0184507	0.894651	acot12	Chr01
gene1931	217.753	0.72544	0.307913	2.35599	0.0184732	0.894651	oca2	Chr02
gene31976	81.7881	-1.96047	0.832186	-2.35581	0.0184825	0.894651	mecp2	Chr08
gene33413	142.868	0.669959	0.28464	2.3537	0.0185875	0.894651	tmem213	Chr03
gene22321	906.338	-0.491513	0.208842	-2.35352	0.0185968	0.894651	gpbp1l1	Chr04
gene4152	179.595	-1.36543	0.580233	-2.35324	0.0186105	0.894651	vhl	Chr04
gene2427	696.2	0.56295	0.239313	2.35236	0.0186547	0.894651	LOC100498004	Chr02
gene20450	77.5376	1.74588	0.742297	2.352	0.0186728	0.894651	tbce	Chr05
gene23986	203.721	0.962105	0.40929	2.35067	0.0187397	0.894651	gab3	Chr08
gene27232	22.6217	2.6062	1.10901	2.35002	0.0187725	0.894651	LOC101735102	scaffold_202
gene16691	41.2271	1.1667	0.496581	2.34947	0.0188003	0.894651	lrrc7	Chr04
gene1793	115.5	2.34883	1.00036	2.34799	0.0188749	0.895687	LOC105948172	Chr08
gene34020	6453.81	1.74881	0.745718	2.34514	0.0190199	0.895974	LOC100216141	scaffold_347
gene10968	138.442	-1.04687	0.446407	-2.3451	0.0190221	0.895974	Xetrov90029354m.g	scaffold_53
gene7698	45.9536	1.48837	0.634955	2.34406	0.0190751	0.895974	higd1c	Chr02
gene32994	155.111	0.773389	0.329984	2.34372	0.0190925	0.895974	LOC100485834	Chr04
gene5115	18.4056	-1.74369	0.746079	-2.33713	0.0194322	0.908412	tars2	Chr08
gene24603	36.6921	1.0862	0.464881	2.33651	0.0194648	0.908412	LOC100490228	scaffold_456
gene4326	455.976	1.80106	0.771559	2.33431	0.0195796	0.911259	LOC108644458	scaffold_56
gene27375	183.765	0.922211	0.3954	2.33235	0.0196824	0.911626	LOC105947706	Chr06
gene5204	17.4486	2.47109	1.05959	2.33211	0.0196951	0.911626	pcdh8	Chr02
gene25802	31.1037	1.49109	0.63994	2.33004	0.0198038	0.91416	rarb	Chr06
gene1183	1840.07	-0.49872	0.214151	-2.32882	0.0198687	0.914662	sema4c	Chr03
gene16723	1220.43	0.721546	0.31014	2.32652	0.0199907	0.917664	LOC734071	Chr02
gene30386	94.8439	0.918696	0.395044	2.32556	0.0200422	0.917664	snx8	Chr09
gene13311	23.2974	3.04933	1.3122	2.32383	0.0201348	0.919415	Xetrov90018917m.g	Chr07
gene8254	1951.83	-0.602823	0.259744	-2.32084	0.0202956	0.922738	chd2	Chr03
gene1808	20.2795	2.4953	1.07538	2.32039	0.0203198	0.922738	pcolce2	Chr05
gene29202	190.117	0.645064	0.278111	2.31944	0.0203709	0.922738	dusp22	Chr06
gene1755	109.325	0.83574	0.360713	2.31691	0.0205085	0.92649	abhd12	Chr05
gene22386	67.6176	-1.9885	0.858672	-2.31578	0.0205702	0.926807	LOC100495980	Chr08
gene18189	13.8153	2.54348	1.09925	2.31382	0.0206774	0.927266	LOC105945814	scaffold_523
gene4258	2711.22	-0.617333	0.266989	-2.3122	0.0207664	0.927266	bmp7.1	scaffold_276
gene20485	133.705	2.33403	1.0103	2.31024	0.0208747	0.927266	LOC101734359	Chr03
gene3249	279.701	0.756011	0.327363	2.3094	0.0209216	0.927266	hacl1	Chr06
gene14709	47.392	2.33562	1.01146	2.30915	0.0209352	0.927266	Xetrov90026850m.g	scaffold_1867
gene4469	856	0.47545	0.205953	2.30853	0.0209694	0.927266	tmem150a	Chr03
gene22974	182.448	0.768853	0.333371	2.30629	0.0210942	0.927266	slc20a2	Chr01
gene1844	2259.88	-0.603345	0.261843	-2.30423	0.0212099	0.927266	smek2	Chr05
gene33797	22.3638	2.30399	1.00138	2.3008	0.0214027	0.927266	ndrg1	Chr06
gene1556	1995.11	-0.558267	0.242743	-2.29983	0.0214578	0.927266	srsf11	Chr04
gene6998	568.25	0.694522	0.302009	2.29967	0.0214667	0.927266	wnt5b	scaffold_98
gene19209	15.2853	2.66188	1.15992	2.29488	0.0217401	0.927266	LOC101732670	Chr09
gene23773	13.4211	3.34123	1.45603	2.29476	0.0217471	0.927266	LOC100485062	scaffold_94
gene22414	150.312	0.595033	0.259797	2.29038	0.0219996	0.927266	LOC100490750	scaffold_53
gene16509	147.71	0.704071	0.307429	2.29019	0.0220104	0.927266	LOC108645208	scaffold_312
gene1274	35.0351	2.14248	0.935724	2.28965	0.0220416	0.927266	trmt61b	Chr05
gene21965	13.6196	3.2031	1.39973	2.28836	0.0221166	0.927266	LOC100489291	scaffold_8548
gene21158	80.5714	-0.834222	0.364651	-2.28773	0.0221534	0.927266	mettl25	Chr03
gene31611	370.204	-0.899206	0.393167	-2.28708	0.0221911	0.927266	srsf12	Chr05
gene13501	30.9585	3.86611	1.69115	2.28608	0.0222495	0.927266	Xetrov90028883m.g	scaffold_456
gene21426	2929.76	-0.372651	0.163035	-2.28571	0.0222711	0.927266	serp1	Chr05
gene2875	20.4164	-1.56068	0.682862	-2.2855	0.0222838	0.927266	osmr	Chr01
gene12837	19.6551	3.25502	1.42536	2.28365	0.022392	0.927266	LOC101734617	Chr02
gene29902	176.122	0.681028	0.29829	2.2831	0.0224242	0.927266	stxbp5	Chr05
gene4241	1571.96	1.7303	0.757912	2.28298	0.0224318	0.927266	stoml1	Chr03
gene26280	15.9752	2.82805	1.23933	2.28192	0.0224941	0.927266	ntrk1	Chr08
gene4614	25.8403	2.76364	1.21223	2.2798	0.0226194	0.927266	c4orf48	Chr01
gene31138	1498.23	0.841185	0.369103	2.279	0.022667	0.927266	LOC100485462	Chr10
gene22655	206.327	-0.880775	0.386817	-2.27698	0.0227874	0.927266	blcap	Chr10
gene21096	23.9766	3.49727	1.53599	2.27688	0.0227934	0.927266	hcrt	scaffold_113
gene20136	27.8906	1.87624	0.824337	2.27606	0.0228422	0.927266	ahnak2	Chr08
gene5136	40.4483	1.64099	0.721572	2.27419	0.0229545	0.927266	scimp	Chr02
gene8390	357.282	0.74214	0.326335	2.27417	0.0229559	0.927266	LOC100488690	Chr07
gene3617	94.0609	1.27125	0.559188	2.27338	0.0230034	0.927266	ca14	Chr08
gene21278	36.4713	-1.66591	0.73302	-2.27266	0.0230467	0.927266	abca4	Chr04
gene4342	463.366	1.41851	0.624364	2.27193	0.0230908	0.927266	plod1	Chr07
gene17675	433.183	-1.30168	0.57346	-2.26987	0.0232154	0.927266	colca2	Chr07
gene31982	48.1499	2.37212	1.0454	2.2691	0.0232624	0.927266	slc25a20	scaffold_247
gene20405	31.0021	3.11418	1.37333	2.26761	0.0233527	0.927266	LOC101731062	Chr10
gene15976	112.69	-0.864326	0.381424	-2.26605	0.0234481	0.927266	LOC101733141	Chr05
gene3079	787.447	1.76979	0.781165	2.26558	0.0234769	0.927266	mad2l1bp	Chr05
gene30698	75.5882	2.07588	0.916551	2.26488	0.0235197	0.927266	hsdl1	Chr04
gene24261	1122	-0.630351	0.278497	-2.2634	0.0236109	0.927266	fzr1	scaffold_72
gene20597	252.926	0.961766	0.424989	2.26304	0.0236334	0.927266	cemip	Chr03
gene7615	598.343	0.576282	0.254723	2.26239	0.0236732	0.927266	psph	Chr02
gene26813	1597.41	-0.530498	0.234521	-2.26204	0.0236946	0.927266	uba2	Chr04
gene11088	8.38508	3.43073	1.51765	2.26056	0.0237865	0.927266	Xetrov90000277m.g	Chr01
gene8467	346.2	0.573386	0.253788	2.25931	0.0238639	0.927266	zbtb1	Chr08
gene5619	232.017	-0.735292	0.325477	-2.25912	0.023876	0.927266	anks3	Chr09
gene2966	226.407	-0.838886	0.371618	-2.25739	0.0239838	0.927266	hey1	Chr06
gene5924	811.791	-1.04637	0.463557	-2.25727	0.0239914	0.927266	hal.1	Chr03
gene3966	94.0941	1.73549	0.769084	2.25657	0.0240348	0.927266	msra.2	Chr02
gene6773	3405.41	-0.800403	0.35551	-2.25142	0.0243589	0.927266	slc25a30	Chr02
gene24153	267.394	0.521228	0.231701	2.24957	0.0244761	0.927266	LOC108644771	scaffold_53
gene20936	228.595	1.46585	0.651861	2.24871	0.0245308	0.927266	LOC101732741	scaffold_211
gene2140	2157.48	0.660171	0.293655	2.24812	0.0245684	0.927266	krt19	Chr10
gene3280	63.0533	1.5523	0.690974	2.24654	0.0246698	0.927266	gng8	Chr08
gene10175	22.5743	-1.47721	0.657866	-2.24546	0.0247389	0.927266	trim69.2	Chr05
gene16568	12.1789	2.9878	1.33107	2.24466	0.0247899	0.927266	adamts16	Chr06
gene4765	10.713	2.90476	1.29412	2.24458	0.0247952	0.927266	col8a1	Chr02
gene22105	10.1114	3.09674	1.38036	2.24344	0.0248687	0.927266	chrm5	Chr08
gene2935	382.538	-0.874875	0.390114	-2.24261	0.0249218	0.927266	pcgf3	Chr01
gene1759	3897.34	1.57359	0.701967	2.24169	0.0249815	0.927266	acly	Chr10
gene6480	635.569	-0.67755	0.302274	-2.24151	0.0249931	0.927266	chaf1b	Chr02
gene33208	329.453	0.998479	0.445519	2.24116	0.0250158	0.927266	LOC101731830	Chr10
gene25496	80.539	1.1614	0.518651	2.23928	0.0251378	0.927266	abcc4	Chr02
gene4297	37.484	0.901161	0.402547	2.23865	0.0251788	0.927266	n4bp2l1	Chr02
gene14436	23.4588	2.95969	1.3222	2.23845	0.0251916	0.927266	Xetrov90026933m.g	scaffold_192
gene7429	135.954	1.75066	0.782086	2.23845	0.0251918	0.927266	sco2	scaffold_87
gene21524	23.1141	3.68592	1.64667	2.2384	0.0251949	0.927266	duox1	Chr03
gene31299	16.3559	2.70969	1.21073	2.23806	0.0252171	0.927266	ackr4	Chr06
gene3984	45.2485	-2.2217	0.992813	-2.23778	0.0252354	0.927266	cdh16-like.1	Chr04
gene2434	88.7281	1.02502	0.458242	2.23684	0.0252965	0.927266	LOC779528	Chr03
gene22392	25.4242	2.63641	1.17899	2.23616	0.0253412	0.927266	erp29	Chr01
gene6456	62.8595	0.756945	0.338838	2.23395	0.0254866	0.927266	s1pr1	Chr04
gene29488	984.032	-0.414835	0.185701	-2.23389	0.0254905	0.927266	btbd10	Chr04
gene932	59.0173	1.5092	0.675607	2.23384	0.0254934	0.927266	LOC100487057	Chr05
gene941	114.802	-1.15471	0.517025	-2.23338	0.025524	0.927266	ddah2	Chr08
gene6133	182.069	0.782601	0.350476	2.23297	0.0255511	0.927266	slc15a4	Chr01
gene3004	309.693	-0.53784	0.241057	-2.23117	0.0256698	0.927266	polg	Chr03
gene22385	40.0649	2.42073	1.08544	2.23019	0.025735	0.927266	LOC105946601	Chr02
gene7279	474.383	-0.480844	0.215659	-2.22965	0.0257708	0.927266	map3k3	Chr10
gene1939	14.7792	-2.10677	0.944918	-2.22958	0.0257756	0.927266	MGC107884	Chr05
gene2152	230.604	0.664835	0.2982	2.2295	0.0257809	0.927266	pla2g6	Chr04
gene26943	63.2767	1.18792	0.532853	2.22936	0.0257903	0.927266	kcnn3	scaffold_553
gene3875	612.735	0.50988	0.228896	2.22756	0.02591	0.927266	tmem63a	Chr05
gene26930	123.053	-1.03925	0.466876	-2.22596	0.0260168	0.927266	LOC105947943	Chr07
gene31483	751.763	-0.407331	0.182993	-2.22593	0.0260187	0.927266	rb1	Chr02
gene21983	2480.87	1.6265	0.730723	2.22588	0.0260225	0.927266	MGC76092	scaffold_1492
gene3268	11.6299	1.7018	0.764953	2.22471	0.0261006	0.927266	LOC100145016	scaffold_238
gene29249	71.8569	2.34479	1.05425	2.22413	0.0261399	0.927266	ispd	Chr06
gene6121	180.151	0.665762	0.299353	2.224	0.0261481	0.927266	slc27a2	Chr03
gene8004	4100.46	-0.510274	0.229495	-2.22347	0.0261841	0.927266	mkl1	Chr04
gene2201	130.991	1.30876	0.588802	2.22275	0.0262324	0.927266	kcnk1	Chr08
gene33459	80.736	0.798834	0.359413	2.22261	0.0262423	0.927266	LOC100498598	Chr06
gene1287	40.6915	1.52129	0.68451	2.22245	0.0262528	0.927266	mybl1	Chr06
gene25538	41.1696	1.2616	0.568499	2.21917	0.0264753	0.927266	LOC101731365	scaffold_217
gene652	774.203	-0.461542	0.208055	-2.21836	0.0265303	0.927266	vps54	Chr05
gene7787	2762.46	-0.505108	0.227698	-2.21833	0.0265327	0.927266	hnrnpc	Chr01
gene5514	2280.33	-0.414397	0.186906	-2.21715	0.0266129	0.927266	sec24d-like.1	Chr01
gene14323	26.762	3.70454	1.67129	2.21657	0.0266526	0.927266	Xetrov90028785m.g	scaffold_430
gene4565	895.31	0.693469	0.312896	2.21629	0.0266714	0.927266	fam107b	Chr03
gene2283	6212.09	0.359013	0.162063	2.21527	0.0267418	0.927266	slc25a22	Chr02
gene23546	56.7691	1.49576	0.675368	2.21473	0.0267786	0.927266	col4a6	Chr08
gene16444	11.0758	-2.76423	1.24896	-2.21322	0.0268827	0.927266	ampd1	Chr02
gene26378	650.24	-0.4393	0.198543	-2.21261	0.0269244	0.927266	zbtb33	Chr08
gene20981	25.4905	2.07433	0.937568	2.21246	0.0269352	0.927266	LOC101731468	scaffold_1751
gene26973	139.915	-0.720021	0.325709	-2.21063	0.0270617	0.927266	ubac2	Chr02
gene3339	23.6804	2.77099	1.25362	2.21039	0.027078	0.927266	dupd1	Chr07
gene4286	247.28	-1.01624	0.459808	-2.21013	0.027096	0.927266	prr36	Chr03
gene24916	38.2646	-1.43482	0.649215	-2.21009	0.0270992	0.927266	nlgn4x	Chr02
gene4829	121.058	1.67309	0.757301	2.20928	0.0271549	0.927266	tmx4	Chr05
gene5959	7302.72	-0.423679	0.19186	-2.20828	0.027225	0.927266	cnot1	Chr04
gene4055	15.2043	2.41722	1.09478	2.20796	0.0272471	0.927266	hsf2bp	scaffold_655
gene31559	48.2923	2.59981	1.17766	2.20761	0.0272717	0.927266	LOC101731010	Chr09
gene3769	89.7768	1.7533	0.794306	2.20734	0.0272905	0.927266	dhh	Chr02
gene4784	93.9274	0.827805	0.375239	2.20608	0.0273787	0.927266	alad	scaffold_384
gene16147	472.41	0.463796	0.210257	2.20586	0.0273941	0.927266	ralgps1	scaffold_92
gene2280	43.9759	-0.84525	0.383223	-2.20563	0.0274097	0.927266	asb8	Chr09
gene20644	15.394	2.61126	1.18488	2.20382	0.0275371	0.927266	LOC108644804	scaffold_66
gene4623	219.644	0.775073	0.351739	2.20354	0.0275565	0.927266	abhd16a	Chr08
gene34058	789.76	0.646541	0.293421	2.20346	0.0275624	0.927266	cc2d2a	Chr01
gene21069	260.821	-0.582314	0.264299	-2.20324	0.0275779	0.927266	braf	scaffold_584
gene4088	47.1762	0.930679	0.422692	2.20179	0.0276802	0.927266	gjb7	Chr05
gene4568	1679.82	0.487651	0.221534	2.20125	0.0277184	0.927266	ifrd2	Chr04
gene1667	60.6129	0.998164	0.453531	2.20087	0.0277451	0.927266	ier3	scaffold_356
gene4589	358.383	0.481855	0.218946	2.20079	0.0277506	0.927266	sqstm1	Chr03
gene6323	3522.24	-0.502995	0.228693	-2.19944	0.0278468	0.927266	arf4	scaffold_92
gene6087	138.829	0.684921	0.311443	2.19919	0.0278646	0.927266	slc38a5	Chr08
gene24561	9.56251	3.22237	1.46579	2.19839	0.0279215	0.927266	LOC108647458	Chr04
gene22292	337.816	0.642154	0.292327	2.1967	0.0280422	0.927266	atp13a3	Chr05
gene2386	1823.67	-0.421388	0.191866	-2.19626	0.0280735	0.927266	fam3a	Chr08
gene20015	375.115	1.53149	0.697944	2.19429	0.0282143	0.927266	LOC100486072	scaffold_1128
gene7863	137.371	0.905465	0.412726	2.19386	0.0282451	0.927266	sco1	Chr10
gene21968	199.377	1.82132	0.830356	2.19342	0.0282771	0.927266	rfxap	Chr02
gene30714	9.57323	-1.93275	0.881278	-2.19312	0.0282989	0.927266	scn2b	Chr07
gene18001	212.089	0.771577	0.351916	2.1925	0.0283433	0.927266	LOC100497341	Chr08
gene4651	51.7897	1.54602	0.705174	2.19239	0.0283514	0.927266	LOC108645549	Chr01
gene2095	3370.51	-0.478158	0.218193	-2.19145	0.0284196	0.927266	trip12	Chr05
gene14108	1111.47	1.75785	0.802397	2.19074	0.0284703	0.927266	Xetrov90027395m.g	scaffold_236
gene29241	23.634	-1.39777	0.638053	-2.19068	0.0284749	0.927266	LOC101731191	Chr01
gene4525	42.0799	2.25747	1.0305	2.19066	0.0284766	0.927266	apcdd1	Chr06
gene5480	395.905	0.737585	0.3367	2.19063	0.0284788	0.927266	hyal4	Chr03
gene32609	253.206	1.50582	0.687492	2.19032	0.0285013	0.927266	LOC101733825	Chr06
gene32209	57.9133	1.4466	0.660516	2.1901	0.0285169	0.927266	LOC108645358	scaffold_889
gene33203	34.9855	-1.62703	0.743268	-2.18903	0.028595	0.928022	tgfb1	Chr08
gene27642	326.021	1.0562	0.482944	2.187	0.0287426	0.929365	gls	Chr09
gene30872	31.9893	2.28299	1.04419	2.18639	0.0287874	0.929365	LOC101732743	Chr10
gene28165	34.6241	-1.43577	0.657629	-2.18325	0.029017	0.929365	tlx1	Chr07
gene32245	28.4809	-1.55253	0.711163	-2.18309	0.0290291	0.929365	LOC100486462	Chr06
gene25293	99.1955	0.755166	0.345927	2.18302	0.0290341	0.929365	b4galnt4	Chr04
gene11428	65.1338	2.25456	1.03294	2.18266	0.0290606	0.929365	Xetrov90030647m.g	scaffold_8359
gene18114	569.734	0.900424	0.412645	2.18208	0.0291038	0.929365	prtg	Chr03
gene25924	104.646	0.865262	0.396557	2.18194	0.0291142	0.929365	serpinb6	Chr06
gene19590	14.7599	2.76846	1.26923	2.18121	0.0291682	0.929365	LOC100145508	scaffold_6956
gene16808	119.559	0.690297	0.316791	2.17903	0.0293294	0.929365	itgb6	Chr09
gene27611	11.4757	2.33105	1.07015	2.17825	0.0293873	0.929365	LOC100489697	scaffold_137
gene1422	48.4684	-0.873406	0.401012	-2.178	0.0294057	0.929365	zar1	Chr01
gene3837	1362.5	-0.71209	0.32766	-2.17326	0.0297606	0.929365	ddx17	Chr04
gene16802	63.295	1.7856	0.822039	2.17216	0.029844	0.929365	isy1	scaffold_4433
gene6864	165.969	0.837908	0.386123	2.17005	0.0300029	0.929365	arrdc2	Chr01
gene5675	470.899	-0.565906	0.260804	-2.16985	0.0300181	0.929365	MGC147133	Chr04
gene26210	3435.37	-0.48225	0.222295	-2.16942	0.0300512	0.929365	srrm1	Chr02
gene24183	19.5657	1.66481	0.767503	2.16913	0.030073	0.929365	prrg4	Chr04
gene19856	9.31086	1.73837	0.801802	2.16808	0.0301524	0.929365	LOC105947498	scaffold_226
gene3869	475.948	0.761552	0.351303	2.16779	0.0301745	0.929365	itpka	Chr08
gene18319	35.1142	1.6582	0.765877	2.1651	0.03038	0.929365	LOC108647466	Chr04
gene601	438.268	-0.734803	0.339571	-2.16391	0.030471	0.929365	zc3h6	Chr05
gene5994	10.17	1.9723	0.912584	2.16123	0.0306778	0.929365	cdkn2c	Chr04
gene8268	10902.8	-0.363618	0.168247	-2.16122	0.0306786	0.929365	sec61a1	Chr04
gene17865	272.626	-0.477831	0.221098	-2.16117	0.0306823	0.929365	senp7	Chr02
gene33182	127.676	1.99703	0.924114	2.16102	0.0306939	0.929365	zeb2	Chr09
gene5017	10559.2	-0.371154	0.171751	-2.161	0.0306951	0.929365	prpf8	Chr02
gene33802	11485.8	-0.576299	0.266762	-2.16035	0.0307454	0.929365	unc5b	Chr07
gene3478	406.962	0.9234	0.427535	2.15982	0.0307863	0.929365	zcchc4	scaffold_69
gene26585	469.645	-0.857554	0.397149	-2.15927	0.030829	0.929365	atp8a1	Chr01
gene20768	58.5756	1.37029	0.634734	2.15884	0.0308627	0.929365	trerf1	Chr05
gene17355	31.1434	1.94942	0.903435	2.15779	0.0309443	0.929365	grina	Chr06
gene26367	81.354	0.726804	0.33692	2.1572	0.0309902	0.929365	psd4	Chr03
gene26233	665.942	-0.672742	0.312032	-2.156	0.0310833	0.929365	cabin1	Chr01
gene10304	17.102	2.42723	1.12581	2.15598	0.031085	0.929365	Xetrov90023770m.g	Chr09
gene32107	141.609	1.21996	0.56591	2.15575	0.0311028	0.929365	cecr5	scaffold_41
gene30610	72.5785	1.18829	0.551606	2.15424	0.0312216	0.929365	cisd2	Chr01
gene22366	10.218	2.24329	1.04149	2.15392	0.0312461	0.929365	chrna10	scaffold_405
gene28575	5038.97	-0.634494	0.294699	-2.15302	0.031317	0.929365	sgms1	Chr07
gene6254	62.2928	-1.5515	0.720718	-2.15271	0.0313414	0.929365	chrm4	Chr04
gene4699	1901.35	-0.325107	0.151096	-2.15166	0.0314241	0.929365	dgcr2	Chr01
gene26584	40.0792	1.0486	0.487632	2.15039	0.0315244	0.929365	LOC100490300	Chr02
gene4175	608.887	-0.617557	0.287504	-2.14799	0.0317143	0.929365	dmap1	Chr04
gene3864	52.1239	1.18067	0.549886	2.14712	0.031784	0.929365	pnpt1	Chr05
gene25998	2015.14	-0.696255	0.324405	-2.14625	0.031853	0.929365	zfc3h1	Chr03
gene28527	1251.86	-0.500013	0.233071	-2.14533	0.0319267	0.929365	tdrd6	Chr05
gene1255	69.6284	0.756375	0.352731	2.14434	0.0320057	0.929365	prkd3	Chr04
gene28310	2298.75	-0.688549	0.321111	-2.14427	0.0320112	0.929365	tnrc6a	Chr09
gene30363	647.212	0.73189	0.341502	2.14315	0.0321008	0.929365	bdp1	Chr01
gene11008	165.977	1.57541	0.73533	2.14245	0.0321572	0.929365	LOC101730702	scaffold_7351
gene921	1241.44	1.19478	0.557948	2.14138	0.0322435	0.929365	cct7	Chr01
gene20443	185.235	1.04806	0.489533	2.14094	0.032279	0.929365	brat1	Chr09
gene17330	18.2982	1.65525	0.773271	2.14059	0.0323072	0.929365	LOC108647651	Chr05
gene32933	430.1	0.903215	0.422015	2.14024	0.0323351	0.929365	insrr	Chr08
gene34109	138.346	1.13445	0.530081	2.14014	0.0323431	0.929365	emx1	Chr03
gene7679	1143.03	-0.560259	0.26193	-2.13897	0.0324385	0.929365	vasn	Chr09
gene23456	295.503	0.515741	0.241191	2.13831	0.0324914	0.929365	sfrpx	scaffold_1043
gene19564	501.347	0.589095	0.275531	2.13804	0.0325135	0.929365	zdhhc6	scaffold_76
gene24335	88.9756	1.18063	0.552455	2.13706	0.0325934	0.929365	dgke	Chr10
gene19194	87.5297	1.41016	0.659905	2.13692	0.0326046	0.929365	ttc33	Chr01
gene7275	1777.99	-0.513757	0.240603	-2.13529	0.0327371	0.929365	nup155-like.1	Chr01
gene18423	1989.48	0.44823	0.209926	2.13518	0.0327466	0.929365	synrg	Chr02
gene16249	60.0973	1.39882	0.655258	2.13476	0.0327802	0.929365	gpr37	Chr03
gene8289	18059.4	-0.402402	0.188629	-2.1333	0.0329003	0.929365	hnrnpab	Chr03
gene22886	1167.11	0.546047	0.256019	2.13284	0.0329381	0.929365	utp20	Chr03
gene31822	991.2	-0.468	0.219451	-2.13259	0.0329583	0.929365	med23	Chr05
gene491	15.4603	2.59956	1.21907	2.13242	0.0329727	0.929365	LOC100486692	Chr09
gene2788	680.887	-0.414506	0.1944	-2.13224	0.0329875	0.929365	smg7	Chr04
gene32992	879.417	0.556044	0.26079	2.13215	0.0329944	0.929365	LOC100487395	Chr02
gene22706	12.3258	-1.98164	0.929643	-2.13161	0.0330388	0.929365	p2ry10	Chr08
gene33942	290.028	0.539814	0.253323	2.13093	0.0330949	0.929365	LOC100488736	Chr08
gene5105	552.266	-0.52924	0.248394	-2.13064	0.0331185	0.929365	crtc1	Chr01
gene17240	377.847	-0.467736	0.219538	-2.13055	0.0331262	0.929365	strap	scaffold_266
gene31768	3149.02	-0.320907	0.150657	-2.13005	0.0331675	0.929365	birc6	Chr05
gene8267	105.902	1.60154	0.752194	2.12916	0.0332407	0.929365	MGC75582	Chr01
gene2864	512.96	-0.521016	0.244834	-2.12804	0.0333339	0.929365	ikzf4	Chr02
gene14522	26.2879	2.36864	1.11306	2.12804	0.033334	0.929365	Xetrov90027090m.g	scaffold_2077
gene17001	86.316	-1.04322	0.490227	-2.12803	0.0333343	0.929365	LOC100379861	Chr05
gene7135	5563.48	-0.644528	0.302897	-2.12788	0.0333469	0.929365	kmt2d	Chr02
gene17901	53.9104	-1.36994	0.643804	-2.12788	0.033347	0.929365	acot11	Chr04
gene18724	177.112	1.07347	0.50468	2.12703	0.0334174	0.929365	sertad1	Chr08
gene7636	575.941	-0.497674	0.23421	-2.12491	0.0335943	0.929365	sec22b	Chr04
gene9509	227.456	0.60145	0.283167	2.12401	0.0336692	0.929365	Xetrov90011481m.g	Chr04
gene27263	682.866	1.31803	0.620556	2.12395	0.0336743	0.929365	hadha	scaffold_36
gene14690	149.68	-0.715205	0.336862	-2.12314	0.0337422	0.929365	LOC101734064	scaffold_138
gene12576	13.8739	-1.73052	0.815494	-2.12205	0.0338331	0.929365	Xetrov90007116m.g	Chr03
gene1402	259.084	-0.814431	0.383956	-2.12116	0.0339085	0.929365	naa38-like	Chr03
gene16793	79.8048	0.78156	0.368497	2.12094	0.0339271	0.929365	atp13a4	Chr05
gene6003	606.098	-0.590915	0.278651	-2.12063	0.0339532	0.929365	tcf25	Chr04
gene2967	847.992	-0.328183	0.15486	-2.11922	0.034072	0.929365	htt	Chr01
gene33807	22.3147	1.4908	0.703932	2.11782	0.0341902	0.929365	igsf9b	Chr07
gene625	429.223	-0.369041	0.17427	-2.11764	0.0342058	0.929365	dync1i2	Chr09
gene22972	118.978	1.64657	0.777744	2.1171	0.034251	0.929365	LOC101732496	Chr09
gene31921	339.088	0.64636	0.305373	2.11662	0.0342919	0.929365	kdsr	Chr06
gene1779	210.16	0.467915	0.221094	2.11637	0.0343136	0.929365	acaa2	Chr01
gene16447	3609.59	-0.270276	0.127747	-2.11572	0.0343686	0.929365	sar1a	Chr07
gene6705	11.804	2.45742	1.16231	2.11425	0.034494	0.929365	pex11a	Chr03
gene2456	2649.96	0.550386	0.26045	2.11321	0.0345828	0.929365	dag1	Chr04
gene30961	488.268	1.19335	0.565029	2.11201	0.0346856	0.929365	gde1	Chr09
gene32352	68.3784	1.48692	0.704214	2.11145	0.0347334	0.929365	LOC100145082	scaffold_783
gene9713	152.977	0.525915	0.249108	2.1112	0.0347555	0.929365	Xetrov90001162m.g	Chr01
gene30828	11.0888	2.61912	1.24086	2.11074	0.034795	0.929365	jmjd7-pla2g4b	Chr08
gene28916	230.938	1.40905	0.667601	2.11062	0.0348053	0.929365	pdhx	Chr04
gene30980	2806.45	-0.300745	0.142494	-2.11058	0.0348082	0.929365	sec63	Chr05
gene32613	33.2537	1.62673	0.771191	2.10937	0.0349129	0.929365	LOC108648402	Chr08
gene27283	129.574	0.75389	0.357572	2.10836	0.0350001	0.929365	mrpl1	Chr01
gene31631	105.054	0.84041	0.398755	2.10758	0.0350671	0.929365	LOC108648384	Chr08
gene1582	939.789	-0.658582	0.312676	-2.10628	0.0351804	0.929365	plcg1	Chr10
gene8398	3131.89	-0.406028	0.192889	-2.10499	0.0352925	0.929365	tmed7	Chr01
gene1684	1102.82	-0.363465	0.172698	-2.10462	0.0353241	0.929365	ranbp3	Chr01
gene26889	26.4103	1.37416	0.653398	2.1031	0.0354568	0.929365	LOC101732441	Chr04
gene26670	12.5673	2.59629	1.23473	2.10272	0.0354907	0.929365	LOC108647609	Chr05
gene4555	16.2438	1.72398	0.819926	2.1026	0.0355004	0.929365	cbr3	Chr02
gene2731	31.6432	1.13737	0.541035	2.10222	0.0355344	0.929365	acta2	Chr07
gene4675	77.5175	-0.861024	0.409643	-2.10189	0.035563	0.929365	lrrn1-like.2	scaffold_316
gene14080	726.261	1.47951	0.703947	2.10174	0.035576	0.929365	Xetrov90028869m.g	scaffold_4531
gene14133	423.915	-0.4665	0.222043	-2.10094	0.0356461	0.929365	ercc6	Chr07
gene5727	14.8745	2.3522	1.11968	2.10078	0.0356602	0.929365	LOC100170419	Chr09
gene18247	11.1659	2.30725	1.09839	2.10058	0.0356779	0.929365	LOC100495557	Chr08
gene34035	12.4179	2.18973	1.04346	2.09853	0.0358581	0.929365	dusp10.2	Chr04
gene20294	207.593	0.557815	0.265847	2.09826	0.0358824	0.929365	lmna	scaffold_468
gene28709	61.2761	1.46669	0.699264	2.09748	0.0359513	0.929365	LOC108647915	Chr06
gene21755	23.6452	2.41333	1.15086	2.09698	0.0359955	0.929365	LOC100487022	scaffold_6320
gene18742	108.369	0.978408	0.466637	2.09672	0.0360182	0.929365	sap30	Chr01
gene17751	255.702	-1.02511	0.489059	-2.09609	0.0360738	0.929365	LOC101732126	Chr03
gene6018	126.275	1.11419	0.53167	2.09564	0.0361146	0.929365	znf503	Chr07
gene275	14.6364	2.60103	1.24211	2.09404	0.0362561	0.929365	myoz1	Chr07
gene22432	197.084	1.71393	0.818657	2.09359	0.0362967	0.929365	LOC108647906	Chr06
gene8328	3754.68	-0.311227	0.148678	-2.0933	0.0363227	0.929365	tmed2	Chr01
gene28894	198.19	-0.523189	0.250032	-2.09249	0.0363945	0.929365	trip11	Chr08
gene27875	99.321	0.619379	0.296022	2.09234	0.0364078	0.929365	sdccag3	Chr02
gene5520	181.536	-0.620018	0.296815	-2.0889	0.0367166	0.929365	wfdc2	Chr04
gene26231	283.52	1.1084	0.531206	2.08657	0.036927	0.929365	adamtsl4	Chr08
gene20764	473.209	1.11498	0.534789	2.08489	0.0370789	0.929365	LOC108647447	Chr04
gene1837	14.6967	2.3888	1.14597	2.08452	0.0371127	0.929365	rpl34	Chr05
gene21111	155.46	-0.565232	0.271258	-2.08374	0.0371834	0.929365	mgat4b	Chr03
gene30697	2882.18	-0.424633	0.203858	-2.08298	0.0372526	0.929365	zfhx3	Chr04
gene7998	42.0149	2.11813	1.01705	2.08262	0.0372863	0.929365	LOC101735255	Chr05
gene25116	485.397	0.675903	0.324553	2.08257	0.0372907	0.929365	ergic1	Chr03
gene668	13.0811	2.90941	1.39704	2.08256	0.0372918	0.929365	grem1	Chr08
gene25409	20.0464	2.21753	1.06483	2.08252	0.0372951	0.929365	LOC108645230	scaffold_367
gene20752	248.603	-0.55238	0.265324	-2.08191	0.0373508	0.929365	vps53	Chr02
gene24488	23.3938	-1.34889	0.64812	-2.08123	0.0374127	0.929365	gpr88	Chr04
gene33663	46.0878	1.80456	0.867816	2.07943	0.0375782	0.929365	adamtsl3	Chr03
gene3337	40.8581	0.914449	0.439795	2.07926	0.037593	0.929365	exoc7	Chr10
gene7604	711.911	-0.748774	0.36015	-2.07906	0.0376116	0.929365	med26	Chr01
gene30560	559.542	-0.702819	0.33825	-2.07781	0.0377271	0.929365	prdm15	Chr02
gene4120	2000.93	-0.474886	0.228632	-2.07707	0.0377947	0.929365	nkx2-3	Chr07
gene32765	2802.16	-0.68049	0.327706	-2.07653	0.0378454	0.929365	LOC100497509	scaffold_124
gene7118	464.904	-0.576432	0.277716	-2.07562	0.0379292	0.929365	alg2	Chr06
gene24185	17.3369	2.35797	1.13624	2.07523	0.0379648	0.929365	mmp21	Chr07
gene8162	21.4988	1.32906	0.640519	2.07497	0.0379896	0.929365	b3gat1	Chr02
gene27813	52.6894	1.73005	0.834442	2.0733	0.0381441	0.929365	LOC100490298	Chr03
gene18778	41.9749	1.32782	0.640444	2.07328	0.0381461	0.929365	LOC105947538	Chr06
gene33761	245.431	-0.454683	0.219422	-2.07219	0.0382482	0.929365	arl8b	Chr04
gene34196	18.4075	-1.77743	0.858027	-2.07153	0.038309	0.929365	LOC100494922	Chr08
gene29480	15.5211	2.42406	1.17018	2.07152	0.0383098	0.929365	slc10a1	Chr08
gene27406	601.183	-0.689316	0.332915	-2.07055	0.0384011	0.929365	znf652	Chr10
gene28556	13.384	1.99243	0.962817	2.06937	0.0385113	0.929365	gcnt3	Chr03
gene7653	897.947	-0.464988	0.22471	-2.06928	0.0385195	0.929365	rab35	Chr01
gene5536	292.468	0.544749	0.263309	2.06886	0.0385593	0.929365	ccdc126	Chr06
gene19771	546.55	-0.865347	0.418285	-2.0688	0.0385649	0.929365	exoc2	Chr06
gene8147	720.003	-0.451387	0.218239	-2.06832	0.03861	0.929365	dlst	Chr08
gene3629	1396.79	-0.53125	0.256915	-2.0678	0.0386586	0.929365	kpna2	scaffold_258
gene18478	15.6828	2.78003	1.34451	2.06768	0.0386702	0.929365	LOC108648077	Chr07
gene2776	118.218	1.25373	0.606767	2.06625	0.0388049	0.929365	mrps24	Chr03
gene1204	620.602	0.485469	0.235055	2.06534	0.038891	0.929365	ostm1	Chr05
gene6578	31.0194	1.47668	0.715192	2.06473	0.0389483	0.929365	fam84a	Chr05
gene847	280.232	-0.690848	0.334725	-2.06393	0.0390243	0.929365	acrc	Chr08
gene29353	25.4705	1.62237	0.786224	2.0635	0.0390654	0.929365	lrrc70	Chr01
gene23471	820.617	-0.438401	0.212457	-2.06348	0.039067	0.929365	zc3h18	Chr04
gene3286	286.817	0.422934	0.204976	2.06333	0.039081	0.929365	fry	Chr02
gene1385	233.854	0.737737	0.357628	2.06286	0.0391256	0.929365	fkbp9	Chr08
gene16120	198.158	0.692275	0.335597	2.06282	0.0391299	0.929365	LOC100495056	Chr05
gene20112	283.7	0.569867	0.276269	2.06272	0.0391389	0.929365	mtfr1	Chr06
gene2880	1145.73	-0.361818	0.175455	-2.06217	0.0391912	0.929365	slc35e1	Chr01
gene18718	1280.45	-0.722872	0.350556	-2.06208	0.0392005	0.929365	dlx3	Chr10
gene21234	430.943	1.20144	0.582668	2.06197	0.0392103	0.929365	pde12	scaffold_92
gene24809	54.8286	0.8702	0.422088	2.06166	0.0392406	0.929365	LOC101732662	Chr09
gene5902	45.5647	1.08439	0.526036	2.06144	0.039261	0.929365	LOC100490020	Chr05
gene2846	879.063	1.60135	0.777013	2.0609	0.0393126	0.929365	lsg1	Chr05
gene8132	1527.42	-0.548904	0.266389	-2.06054	0.0393474	0.929365	lmo4.1	Chr04
gene20715	2491.56	-0.340877	0.16556	-2.05893	0.0395007	0.929365	supt5h	Chr08
gene21613	85.6287	-1.62882	0.791125	-2.05887	0.0395068	0.929365	samd7	Chr05
gene13191	238.389	-0.652419	0.317058	-2.05773	0.0396162	0.929365	Xetrov90029353m.g	scaffold_53
gene2476	326.436	-1.00742	0.489775	-2.05691	0.0396949	0.929365	dnajc8	Chr02
gene7017	89.8086	0.862261	0.419206	2.05689	0.0396965	0.929365	MGC147242	Chr09
gene18415	823.293	-0.531971	0.258832	-2.05527	0.0398527	0.929365	lrig2	Chr02
gene16291	38.3649	1.34998	0.656998	2.05477	0.0399008	0.929365	LOC100485794	Chr03
gene26717	35.4407	1.63284	0.794665	2.05475	0.0399027	0.929365	cnr2	Chr02
gene30309	59.5368	1.59599	0.776856	2.05443	0.0399344	0.929365	fosb	Chr08
gene17088	22.0524	2.437	1.18632	2.05426	0.039951	0.929365	LOC100491953	Chr05
gene26877	21.1581	-1.60076	0.779648	-2.05319	0.0400544	0.929365	mir428b	scaffold_316
gene2226	19.3737	1.54697	0.753643	2.05265	0.0401063	0.929365	dynlt3	Chr02
gene22032	28.8458	2.32069	1.13071	2.05241	0.0401295	0.929365	LOC108644786	scaffold_57
gene4050	294.741	-0.386644	0.188453	-2.05168	0.0402011	0.929365	uvssa	Chr01
gene16254	221.679	-0.917181	0.447122	-2.0513	0.0402378	0.929365	ddi2	scaffold_562
gene2018	1326.13	1.15517	0.563215	2.05104	0.0402632	0.929365	dnttip1	Chr10
gene6717	64.4371	1.09977	0.536207	2.05102	0.0402647	0.929365	pak6	Chr08
gene17085	37.8732	2.91202	1.42004	2.05066	0.0403	0.929365	LOC108648887	Chr09
gene27895	1962.16	-0.408727	0.199349	-2.05032	0.0403337	0.929365	u2af1	Chr02
gene28074	21.8496	2.34211	1.14305	2.049	0.0404624	0.929365	LOC105948449	Chr09
gene957	1695.5	-0.46473	0.227011	-2.04717	0.0406417	0.929365	plrg1	Chr01
gene25916	14.0659	3.39225	1.65812	2.04584	0.0407721	0.929365	LOC105947725	scaffold_94
gene674	16335.3	-0.307097	0.150162	-2.04511	0.0408444	0.929365	hdlbp	Chr05
gene5822	776.873	-0.631879	0.30904	-2.04465	0.0408889	0.929365	pan3	Chr02
gene14247	22.4568	2.02639	0.991247	2.04428	0.0409255	0.929365	abtb2-like.2	Chr04
gene18159	66.8353	-1.15447	0.564761	-2.04418	0.0409356	0.929365	gpr119	Chr05
gene28149	79.475	2.06833	1.01184	2.04413	0.0409406	0.929365	enthd2	Chr10
gene9001	324.891	1.36503	0.667964	2.04357	0.040996	0.929365	LOC100492583	scaffold_7787
gene24007	8.94233	-1.91399	0.936719	-2.04329	0.041024	0.929365	barx1	scaffold_403
gene3398	2836.72	-0.538242	0.263453	-2.04303	0.0410497	0.929365	dazap1	Chr01
gene9903	15.3801	1.90855	0.934354	2.04264	0.0410881	0.929365	Xetrov90007775m.g	Chr03
gene8139	110.496	-0.590374	0.289146	-2.04179	0.0411729	0.929365	lrrc42	Chr04
gene12109	9.46848	2.33974	1.14595	2.04174	0.0411778	0.929365	Xetrov90022742m.g	Chr09
gene31387	184.743	1.5201	0.744574	2.04158	0.0411936	0.929365	stk4	Chr10
gene26817	85.1231	0.931468	0.456609	2.03997	0.0413537	0.929365	slc24a3	Chr05
gene5853	22.0392	2.89199	1.41798	2.03952	0.0413985	0.929365	klhl41	Chr09
gene4080	172.727	0.779353	0.382267	2.03877	0.0414732	0.929365	jmjd6	Chr10
gene30301	57.8042	1.54379	0.757245	2.03869	0.0414808	0.929365	pde8b	Chr01
gene2649	551.445	-0.340988	0.167325	-2.03788	0.0415621	0.929365	zranb1	Chr07
gene6055	1851.32	0.520739	0.255547	2.03774	0.0415758	0.929365	lims1	Chr02
gene4174	65.7785	1.73086	0.849594	2.03727	0.0416227	0.929365	LOC100496109	Chr09
gene8403	1076.34	0.759367	0.372786	2.03701	0.0416495	0.929365	ppp1r12c	Chr07
gene23043	49.1133	0.790816	0.388377	2.03621	0.0417296	0.929365	thsd7b	Chr09
gene23554	42.5944	0.764284	0.375578	2.03496	0.0418553	0.929365	LOC105947076	Chr09
gene3438	2045.12	-0.763518	0.375573	-2.03294	0.0420586	0.929365	arglu1	Chr02
gene28241	3373.59	-0.731729	0.359948	-2.03287	0.0420654	0.929365	shroom4	Chr08
gene260	1820.63	-0.755454	0.371751	-2.03215	0.0421384	0.929365	tbx2	Chr02
gene30064	453.727	0.361533	0.178012	2.03094	0.0422608	0.929365	grb10	Chr06
gene8189	1086.39	2.75658	1.35871	2.02881	0.0424772	0.929365	arhgap33	scaffold_37
gene7616	19.6288	-1.40464	0.692429	-2.02856	0.0425027	0.929365	ap3s2	Chr03
gene21436	47.3621	1.06489	0.525067	2.02811	0.042549	0.929365	aifm3	Chr01
gene5641	79.4556	0.690873	0.340649	2.02811	0.0425493	0.929365	efcab11	Chr08
gene25246	21.1991	-2.23815	1.10375	-2.02778	0.0425829	0.929365	LOC108648864	Chr09
gene27025	1426.41	-0.421717	0.208041	-2.02709	0.0426533	0.929365	btbd7	Chr08
gene25014	59.2608	1.86138	0.918251	2.02709	0.0426534	0.929365	LOC105947550	Chr06
gene24980	9.16545	-1.71585	0.846483	-2.02704	0.0426583	0.929365	LOC108647669	Chr05
gene12790	17.8738	2.19754	1.08418	2.02692	0.0426703	0.929365	LOC101734104	scaffold_193
gene20934	968.728	-0.552169	0.27242	-2.0269	0.0426725	0.929365	fam193a	Chr01
gene22048	130.213	0.600109	0.296089	2.02679	0.0426842	0.929365	plp2	Chr08
gene2696	283.352	0.918017	0.452992	2.02656	0.042707	0.929365	rab8b	Chr03
gene19325	446.228	0.634692	0.313273	2.02601	0.0427641	0.929365	sigirr	Chr04
gene24019	159.59	-0.513734	0.253629	-2.02553	0.0428128	0.929365	dnajb11	Chr09
gene34207	9.40006	-2.35044	1.16106	-2.02438	0.042931	0.929365	fbp2	Chr01
gene22996	21.7724	2.1254	1.05031	2.02359	0.0430119	0.929365	LOC101733156	scaffold_2569
gene17422	30.2937	1.77429	0.876842	2.02351	0.0430211	0.929365	LOC105947777	Chr07
gene8247	33.392	1.86795	0.923216	2.0233	0.0430417	0.929365	hes2	Chr07
gene31854	145.766	1.42986	0.706787	2.02304	0.0430692	0.929365	LOC101732026	Chr09
gene20447	186.19	0.490302	0.242411	2.02261	0.0431134	0.929365	cpe	Chr01
gene24891	325.204	-0.48885	0.241816	-2.02158	0.0432202	0.929365	ttc7b	Chr08
gene26330	636.799	0.317807	0.157218	2.02144	0.0432343	0.929365	slc25a39	Chr10
gene7416	50.2357	0.984047	0.48687	2.02117	0.0432622	0.929365	tfeb	Chr02
gene21104	24.9719	1.75979	0.870696	2.02113	0.043266	0.929365	LOC108644719	scaffold_36
gene5273	7465.46	-0.532086	0.263386	-2.02017	0.0433654	0.929365	khsrp	Chr03
gene28281	1144.34	-0.489942	0.242735	-2.01842	0.0435472	0.929365	setd1a	Chr09
gene2474	1581.68	-0.376662	0.186671	-2.01778	0.0436138	0.929365	stard7	Chr03
gene21719	204.827	1.01244	0.501767	2.01775	0.0436171	0.929365	trim16	scaffold_103
gene28772	198.237	-0.637631	0.316098	-2.0172	0.043675	0.929365	kcnk9	Chr06
gene26770	1825.49	-0.548453	0.272072	-2.01583	0.0438173	0.929365	tnpo3	Chr03
gene27693	11.7894	-1.59835	0.792902	-2.01582	0.0438184	0.929365	LOC100498492	Chr06
gene4696	115.468	0.738182	0.36651	2.01408	0.0440006	0.929365	stat2	Chr02
gene29716	1914.78	-0.433659	0.215409	-2.01319	0.0440945	0.929365	trio	Chr06
gene14409	193.227	1.19735	0.595042	2.01221	0.0441983	0.929365	Xetrov90028868m.g	scaffold_4531
gene1955	74.7185	0.664119	0.330064	2.01209	0.0442102	0.929365	mlkl	Chr04
gene33295	4098.06	-0.418053	0.207858	-2.01124	0.0442996	0.929365	ddx6	Chr07
gene594	93.2107	1.16136	0.577984	2.00933	0.0445023	0.929365	mgc108213	Chr08
gene29228	44.613	1.82967	0.910601	2.0093	0.0445054	0.929365	atp13a5	Chr05
gene21375	129.534	1.93531	0.963327	2.00899	0.0445384	0.929365	ptges	Chr08
gene8349	387.947	1.03784	0.516678	2.00869	0.0445704	0.929365	rab9a	Chr02
gene29253	223.097	-0.717809	0.357369	-2.00859	0.0445804	0.929365	LOC101730271	scaffold_8813
gene6502	891.308	-0.572236	0.284942	-2.00825	0.0446164	0.929365	cbfa2t2	Chr10
gene33651	552.441	0.756845	0.377082	2.00711	0.0447378	0.929365	myof	Chr07
gene23843	121.024	0.688696	0.343212	2.00662	0.0447899	0.929365	speg	Chr09
gene11219	42.4638	1.372	0.683941	2.00602	0.044854	0.929365	Xetrov90017982m.g	Chr07
gene4521	50.1957	-0.864918	0.431365	-2.00507	0.0449551	0.929365	LOC100486535	Chr08
gene21554	1080.96	-0.388617	0.19391	-2.00411	0.0450582	0.929365	LOC101732009	Chr07
gene6332	215.691	-0.607965	0.3034	-2.00384	0.0450874	0.929365	shfm1	scaffold_73
gene16685	13.0964	2.50902	1.25287	2.00262	0.0452181	0.929365	LOC105947140	Chr09
gene30978	1511.3	0.903053	0.451214	2.00138	0.0453511	0.929365	atp6v1c2	Chr05
gene6382	10.7963	2.00252	1.00089	2.00073	0.0454212	0.929365	apc2	Chr01
gene7895	86.274	0.809769	0.404944	1.99971	0.045532	0.929365	stom	scaffold_124
gene494	1287.19	-0.29273	0.146438	-1.999	0.0456083	0.929365	rab2b	Chr01
gene22002	96.0278	-0.574177	0.287291	-1.99859	0.0456529	0.929365	brip1	Chr02
gene28211	805.635	-0.676822	0.338723	-1.99816	0.0456998	0.929365	efs	Chr01
gene2699	184.832	0.816705	0.408799	1.99782	0.0457366	0.929365	cpped1	Chr09
gene2647	17.1855	2.23772	1.12029	1.99745	0.0457764	0.929365	LOC100496919	Chr03
gene26791	1721.7	-0.407072	0.203815	-1.99726	0.0457966	0.929365	atf6	Chr04
gene4663	283.198	1.40632	0.704199	1.99705	0.04582	0.929365	xrcc5	scaffold_33
gene2938	1956.4	-0.403788	0.202223	-1.99675	0.0458524	0.929365	ddb1	Chr04
gene5948	196.141	0.628328	0.314677	1.99674	0.0458538	0.929365	pigp	Chr02
gene1696	96.9217	0.833863	0.417683	1.9964	0.04589	0.929365	c9orf16	Chr08
gene15510	24.6555	2.0314	1.01763	1.9962	0.045912	0.929365	Xetrov90019863m.g	Chr08
gene8196	223.149	-0.569971	0.28555	-1.99605	0.0459287	0.929365	ccndbp1	Chr10
gene25927	58.7551	0.851223	0.426479	1.99593	0.0459413	0.929365	LOC100498462	Chr08
gene6307	2427.09	-0.707441	0.354526	-1.99545	0.0459933	0.929365	msx1	Chr01
gene1816	95.3595	0.779301	0.390783	1.99421	0.0461296	0.929365	adhfe1	Chr06
gene27626	86.6396	-0.653513	0.327722	-1.99411	0.0461399	0.929365	LOC101733561	Chr04
gene2666	366.53	-0.710781	0.356472	-1.99393	0.0461592	0.929365	zc3h15	Chr09
gene18902	21.9674	2.0984	1.05283	1.9931	0.0462507	0.929365	f12	Chr03
gene2304	64.1984	1.33482	0.670034	1.99217	0.046352	0.929365	tmem169	scaffold_33
gene28553	1986.51	-0.453423	0.227627	-1.99196	0.0463755	0.929365	plxna1	Chr04
gene16383	26.623	1.3662	0.685889	1.99187	0.0463849	0.929365	tmem88	scaffold_561
gene4684	1613.62	-0.613148	0.307867	-1.9916	0.0464148	0.929365	zfp36l1	Chr08
gene1374	462.528	-0.34391	0.172689	-1.99149	0.0464265	0.929365	LOC394444	Chr03
gene15324	108.481	0.795048	0.39926	1.9913	0.0464475	0.929365	Xetrov90019321m.g	Chr07
gene7959	170.883	0.788799	0.396426	1.98978	0.0466155	0.929365	slc25a34	scaffold_2128
gene33765	167.186	0.998316	0.501753	1.98966	0.0466289	0.929365	agpat1	Chr08
gene26131	15.994	2.48944	1.25128	1.98952	0.0466441	0.929365	kng1	Chr05
gene27753	79.9175	0.70757	0.355695	1.98926	0.0466723	0.929365	map3k5	Chr02
gene1840	161.963	0.753852	0.378962	1.98925	0.0466733	0.929365	dhx35	Chr10
gene3589	128.567	0.661365	0.332518	1.98896	0.0467057	0.929365	fgfr3	Chr01
gene6477	109.081	1.02348	0.514582	1.98895	0.0467066	0.929365	mrps14	Chr04
gene20636	26.2734	0.91463	0.459889	1.98881	0.0467224	0.929365	MGC69309	scaffold_217
gene3867	704.43	0.554393	0.278793	1.98855	0.0467514	0.929365	diablo	Chr01
gene17490	36.6679	1.01148	0.508922	1.9875	0.0468675	0.929365	c19orf66	Chr03
gene17514	476.372	-0.647153	0.325667	-1.98716	0.0469044	0.929365	fbxl3	Chr02
gene31326	8.69205	3.22864	1.62493	1.98694	0.0469287	0.929365	kcnip1	Chr03
gene7947	2849.91	0.715659	0.360282	1.98638	0.0469906	0.929365	foxi1	Chr03
gene24468	480.361	0.651254	0.327892	1.98619	0.0470125	0.929365	gk	Chr02
gene27872	55.296	1.97821	0.996006	1.98615	0.0470172	0.929365	LOC100493516	Chr06
gene32984	46.7124	1.83583	0.924345	1.98608	0.0470239	0.929365	akr1c4	Chr03
gene23689	108.906	0.931554	0.469144	1.98565	0.0470726	0.929365	b4galt4	Chr02
gene28313	216.795	1.23542	0.622257	1.98539	0.0471015	0.929365	myocd	Chr10
gene5557	13.2229	2.40158	1.20987	1.98499	0.0471451	0.929365	pglyrp1-like.1	Chr08
gene4901	22.022	2.58011	1.29987	1.98489	0.0471563	0.929365	clvs1	Chr06
gene24257	1108.6	-0.476371	0.24007	-1.9843	0.0472224	0.929365	szt2	Chr04
gene29158	16.7531	2.34694	1.18284	1.98416	0.0472382	0.929365	LOC101733896	scaffold_1384
gene118	88.2234	1.14697	0.578562	1.98245	0.0474284	0.929365	kiaa1614	Chr04
gene7248	105.898	-0.608592	0.307116	-1.98164	0.0475198	0.929365	nme3	Chr09
gene1688	1600.37	0.822	0.414864	1.98137	0.0475495	0.929365	ca2	Chr06
gene34174	62.0175	1.18204	0.597176	1.97937	0.0477739	0.929365	asb2	Chr08
gene27302	375.896	1.0033	0.507359	1.9775	0.047985	0.929365	aqp11	Chr02
gene2882	17.4677	-1.57156	0.795295	-1.97607	0.0481472	0.929365	dok4	Chr04
gene25893	62.0956	0.798449	0.404061	1.97606	0.0481482	0.929365	aga	Chr01
gene4955	889.896	-0.565674	0.286309	-1.97575	0.0481835	0.929365	suv420h1	Chr04
gene30259	166.724	0.816199	0.413201	1.97531	0.048233	0.929365	LOC100145297	Chr02
gene33139	260.518	1.04692	0.530236	1.97443	0.0483324	0.929365	gtf2e1	scaffold_85
gene3543	31.9056	0.866141	0.438819	1.9738	0.0484043	0.929365	LOC100491408	scaffold_64
gene19710	24.4876	1.38652	0.702821	1.97279	0.0485189	0.929365	LOC108648186	Chr07
gene31324	1158.88	-0.514827	0.261072	-1.97197	0.0486127	0.929365	znf706.2	Chr02
gene815	250.29	-0.617383	0.313154	-1.9715	0.0486664	0.929365	rab3ip	Chr03
gene6126	213.124	-1.11493	0.565639	-1.9711	0.0487122	0.929365	mcmbp	scaffold_83
gene613	1307.85	0.506285	0.256864	1.97103	0.0487209	0.929365	LOC100496891	Chr03
gene27215	11.6608	1.97866	1.00414	1.97051	0.0487801	0.929365	LOC101734647	Chr09
gene6614	60.5563	0.797758	0.40493	1.97011	0.0488255	0.929365	LOC100495804	Chr05
gene5318	504.499	-0.765404	0.388538	-1.96996	0.0488429	0.929365	rsrc2	Chr01
gene30805	298.815	0.899941	0.456906	1.96964	0.0488794	0.929365	c5h2orf72	Chr05
gene26152	1767.6	-0.385234	0.195639	-1.96911	0.048941	0.929365	phf8	Chr08
gene1011	135.752	0.690086	0.350504	1.96884	0.0489717	0.929365	ppp1r3c.1	Chr07
gene5063	953.447	-0.498735	0.25334	-1.96864	0.0489947	0.929365	kdm6a	Chr02
gene34068	153.092	1.70089	0.864061	1.96848	0.0490126	0.929365	LOC105946361	Chr01
gene26247	78.664	-1.12821	0.573351	-1.96775	0.0490964	0.929365	LOC101732124	scaffold_316
gene31546	394.496	0.55665	0.282896	1.96768	0.0491046	0.929365	bnip3	Chr07
gene3465	80.6481	1.25859	0.639702	1.96747	0.0491296	0.929365	LOC100135405	Chr01
gene17715	33.8688	1.22712	0.623761	1.96729	0.0491495	0.929365	znf205	scaffold_178
gene8215	735.481	0.293075	0.148994	1.96703	0.0491803	0.929365	setd8	Chr01
gene3606	6.20159	-2.27297	1.15586	-1.96648	0.0492432	0.929365	sh3gl3	Chr03
gene19839	29.9102	1.73001	0.879887	1.96618	0.0492783	0.929365	LOC100487404	Chr01
gene7419	585.459	-0.576028	0.293037	-1.96572	0.0493314	0.929365	lmnb3	Chr03
gene5383	1424.08	0.610636	0.310682	1.96547	0.0493599	0.929365	fbxo45	Chr05
gene27518	255.555	1.18208	0.601442	1.96541	0.0493669	0.929365	clcnkb	scaffold_523
gene23071	515.745	0.56166	0.28578	1.96536	0.0493729	0.929365	slc7a5	Chr04
gene27051	251.217	0.527448	0.268458	1.96474	0.0494447	0.929365	paqr4	Chr09
gene30063	46.9785	1.72787	0.879664	1.96424	0.0495019	0.929365	LOC101730607	Chr06
gene3634	968.789	0.875523	0.445775	1.96405	0.0495246	0.929365	nfatc3	Chr04
gene26433	3610.59	-0.34017	0.173209	-1.96393	0.0495386	0.929365	zfr	Chr01
gene5492	1126	0.306519	0.156083	1.96382	0.0495514	0.929365	rnasek	Chr03
gene24224	14.3619	-1.32869	0.676736	-1.96338	0.0496019	0.929365	LOC108644798	scaffold_63
gene19544	86.6415	0.9696	0.493859	1.96331	0.0496098	0.929365	LOC108648867	Chr01
gene6248	101.024	1.21344	0.618288	1.96258	0.0496953	0.929365	simc1	Chr03
gene1248	1809.7	1.26481	0.644569	1.96226	0.0497318	0.929365	rps23	Chr01
gene21120	826.193	0.861388	0.439019	1.96208	0.0497536	0.929365	atp6v1g3	Chr04
gene22935	9.18125	2.61688	1.33375	1.96205	0.0497571	0.929365	LOC108645776	Chr02
gene2082	135.655	1.27169	0.648547	1.96083	0.0498992	0.929365	tusc2	Chr04
gene6591	263.634	0.618332	0.315433	1.96026	0.0499652	0.929365	c11orf48	Chr04
gene1817	209.233	0.781881	0.398894	1.96012	0.0499813	0.929365	adrb2	Chr03
gene8453	17313.7	-0.289912	0.147906	-1.96011	0.0499832	0.929365	hnrpk	Chr01
gene2591	381.91	0.455501	0.232415	1.95986	0.050012	0.929365	sik2	Chr07
gene3058	845.053	-0.423229	0.21595	-1.95985	0.0500137	0.929365	cdc34	Chr01
gene29302	45.2439	1.28853	0.657537	1.95963	0.0500393	0.929365	slc6a8	Chr08
gene25857	190.163	-0.468047	0.238872	-1.95941	0.0500652	0.929365	fut8	Chr08
gene24741	10.5632	2.8707	1.46557	1.95877	0.0501397	0.929365	LOC100490260	Chr08
gene2829	90.5168	0.55317	0.282428	1.95862	0.0501569	0.929365	ptger3	Chr04
gene32247	17.6115	2.92559	1.49399	1.95824	0.050202	0.929365	LOC101732472	scaffold_1804
gene31558	135.731	1.34801	0.688501	1.95789	0.0502431	0.929365	gabbr1	Chr08
gene27942	789.018	-0.509727	0.26036	-1.95778	0.0502562	0.929365	sik3	Chr07
gene6842	1688.76	-0.490272	0.250495	-1.95721	0.0503224	0.929365	tcerg1	Chr03
gene4600	1982.83	-0.610481	0.312011	-1.9566	0.0503947	0.929365	apela	Chr01
gene26115	14.7049	1.91034	0.976395	1.95653	0.050403	0.929365	LOC100487746	Chr09
gene29289	44.9198	1.5299	0.782035	1.95631	0.0504284	0.929365	LOC108644720	scaffold_36
gene17117	35.9173	1.91944	0.98158	1.95546	0.0505284	0.929365	astn2	Chr08
gene20064	171.777	-0.476403	0.243643	-1.95533	0.0505436	0.929365	LOC100494722	Chr03
gene5622	1028.93	-0.609233	0.311639	-1.95493	0.0505914	0.929365	cherp	Chr01
gene32753	607.407	0.44378	0.227199	1.95327	0.050788	0.929365	birc2	Chr02
gene29522	129.043	0.669368	0.342817	1.95255	0.0508725	0.929365	glrx	Chr01
gene6904	1596.01	-1.19009	0.609583	-1.95231	0.0509019	0.929365	szl	Chr03
gene21480	350.121	-0.621345	0.318276	-1.95222	0.0509123	0.929365	usp22	Chr09
gene17765	45.2416	-1.29828	0.665066	-1.9521	0.0509258	0.929365	znf511	Chr07
gene24145	331.343	-0.583796	0.299216	-1.95109	0.0510468	0.929365	eed	Chr02
gene7588	666.472	-0.551423	0.282725	-1.95038	0.0511304	0.929365	asnsd1	Chr09
gene8101	6685.42	-0.446736	0.229055	-1.95034	0.0511354	0.929365	cnot6l	Chr01
gene20299	30.0974	1.57152	0.806074	1.9496	0.0512235	0.929365	LOC100485312	Chr06
gene18759	11.7242	2.81681	1.44511	1.9492	0.0512714	0.929365	LOC100486632	Chr03
gene5748	648.685	-0.517826	0.265834	-1.94793	0.0514234	0.929365	sacm1l	Chr06
gene27436	50.2155	1.51494	0.777782	1.94777	0.0514422	0.929365	antxrl	Chr07
gene11353	9.95152	2.72438	1.39918	1.94713	0.0515196	0.929365	Xetrov90014027m.g	Chr05
gene31289	17.4602	-1.74377	0.895699	-1.94682	0.051556	0.929365	arsa.2	Chr03
gene25752	141.446	0.932363	0.479031	1.94635	0.0516123	0.929365	vps33a	Chr01
gene5068	43.8837	-1.40145	0.720075	-1.94626	0.0516238	0.929365	cyb5d2	Chr02
gene15765	1677.37	0.268431	0.138006	1.94507	0.0517664	0.929365	fryl	Chr01
gene33404	921.018	0.379192	0.19505	1.94407	0.0518869	0.929365	LOC105945479	Chr01
gene22888	783.489	-0.497137	0.255728	-1.94401	0.0518947	0.929365	zhx2	scaffold_81
gene32091	113.896	0.545735	0.280733	1.94396	0.0519	0.929365	LOC108644776	scaffold_53
gene21068	9.91652	2.32708	1.19727	1.94365	0.0519372	0.929365	LOC101730792	scaffold_352
gene2343	1919.83	-0.411773	0.211871	-1.94351	0.0519547	0.929365	gsk3a	Chr07
gene19558	17.9347	2.14995	1.1064	1.94319	0.0519931	0.929365	LOC101731202	Chr04
gene5219	36.0437	1.56784	0.807353	1.94195	0.0521427	0.929365	camk4	Chr01
gene33535	13.3834	-1.56118	0.80398	-1.94181	0.05216	0.929365	LOC101733648	Chr03
gene8468	166.385	0.900973	0.464004	1.94174	0.052169	0.929365	foxp4	Chr02
gene29001	249.688	0.690141	0.355561	1.94099	0.0522591	0.929365	smim13	Chr06
gene7444	573.756	0.58409	0.300946	1.94084	0.0522772	0.929365	fam89a	Chr05
gene29316	1830.38	-0.47835	0.246474	-1.94078	0.0522854	0.929365	mxi1	scaffold_76
gene19991	15.0554	-2.14934	1.10752	-1.94067	0.0522978	0.929365	LOC105947714	Chr04
gene8701	112.762	1.35173	0.696652	1.94032	0.0523403	0.929365	Xetrov90004977m.g	Chr02
gene29819	168.015	-0.556524	0.287192	-1.93781	0.0526467	0.929365	snx27	scaffold_273
gene26572	74.3257	0.99478	0.513395	1.93765	0.0526659	0.929365	atg9a	Chr09
gene515	2574.35	-0.367295	0.18957	-1.93752	0.052682	0.929365	upf1	Chr01
gene15038	21.9094	1.51667	0.783128	1.93669	0.0527836	0.929365	LOC100492035	scaffold_2061
gene17438	1737.28	1.01123	0.522222	1.93639	0.05282	0.929365	ralgapb	Chr10
gene28541	896.231	-0.574489	0.29676	-1.93587	0.0528834	0.929365	bclaf1	Chr05
gene7661	7.60611	2.56797	1.32727	1.93477	0.0530186	0.929365	LOC101732469	scaffold_544
gene22661	26.2693	1.00326	0.518613	1.93451	0.053051	0.929365	adamts20	Chr03
gene3045	2627.27	-0.315534	0.163117	-1.9344	0.0530635	0.929365	g3bp2	Chr01
gene1417	401.667	-0.564984	0.292162	-1.93381	0.0531371	0.929365	ube2g2	Chr09
gene5030	90.041	0.90961	0.470457	1.93346	0.0531798	0.929365	cds1	Chr01
gene18536	12.4133	2.22489	1.15079	1.93336	0.0531915	0.929365	LOC100488227	Chr04
gene3842	239.796	0.457632	0.236728	1.93316	0.0532171	0.929365	rce1	Chr04
gene22463	13.3955	-1.44912	0.749665	-1.93302	0.0532335	0.929365	ecm2	Chr04
gene5173	2363.01	-0.353828	0.183084	-1.93259	0.0532863	0.929365	xrn1	Chr05
gene2566	228.278	-0.582396	0.301401	-1.93229	0.0533233	0.929365	mapk14	Chr02
gene1714	97.9296	0.814041	0.421291	1.93226	0.053328	0.929365	pycard	Chr02
gene22377	33.4627	1.53149	0.792616	1.9322	0.0533352	0.929365	LOC105948556	Chr09
gene21077	295.599	-0.552112	0.285777	-1.93197	0.0533635	0.929365	smarcad1	Chr01
gene24672	242.168	0.60508	0.313465	1.9303	0.05357	0.929365	ulk2	Chr02
gene30741	103.623	0.657717	0.340918	1.92925	0.0536993	0.929365	abhd18	Chr01
gene5889	19294.3	-0.532562	0.276095	-1.92891	0.0537419	0.929365	hipk1	Chr02
gene5074	500.561	0.659618	0.342025	1.92857	0.0537844	0.929365	LOC101731496	Chr05
gene7666	367.803	-0.474094	0.245833	-1.92852	0.0537903	0.929365	ring1	Chr08
gene20013	2045.1	-0.507489	0.263179	-1.9283	0.053818	0.929365	ogt	Chr08
gene4129	42.1812	1.21598	0.63071	1.92796	0.0538604	0.929365	LOC100495473	Chr06
gene2183	4886	-0.450717	0.233806	-1.92774	0.053888	0.929365	sgsm3	Chr04
gene33250	57.9988	1.23951	0.643129	1.92732	0.05394	0.929365	LOC105947539	Chr06
gene7008	77.4123	-1.05602	0.547972	-1.92713	0.0539629	0.929365	rnf150	Chr01
gene6542	2964.13	-0.290664	0.15084	-1.92696	0.053984	0.929365	txnrd3	Chr04
gene30927	99.49	-0.648657	0.336704	-1.92649	0.054043	0.929365	me3	Chr02
gene16243	1473.08	-0.484711	0.251677	-1.92593	0.0541137	0.929365	mtmr3	Chr01
gene2093	386.289	-0.798597	0.414692	-1.92576	0.0541346	0.929365	usf2	scaffold_79
gene17152	81.5668	0.844842	0.438873	1.92503	0.0542259	0.929365	LOC108644501	scaffold_53
gene12859	55.2736	1.80424	0.937657	1.9242	0.0543293	0.929365	Xetrov90029955m.g	scaffold_6622
gene17574	1289.48	-0.463358	0.240867	-1.92371	0.0543907	0.929365	pias4	Chr01
gene27167	66.3664	1.4607	0.759402	1.92348	0.0544195	0.929365	LOC100486063	Chr06
gene21811	41.1481	2.1607	1.12336	1.92342	0.0544267	0.929365	hnf1b	Chr02
gene5512	437.543	-0.575423	0.29919	-1.92327	0.0544461	0.929365	znf142	Chr09
gene20870	89.5341	3.52981	1.83547	1.9231	0.0544669	0.929365	srl	Chr09
gene18829	131.886	1.23564	0.642526	1.9231	0.0544677	0.929365	znf853	Chr09
gene21877	754.135	0.463677	0.241158	1.92271	0.0545166	0.929365	psd3	Chr01
gene28692	24.4338	1.77872	0.925476	1.92195	0.0546119	0.929365	cdh15	Chr04
gene23027	521.994	0.581985	0.302857	1.92165	0.0546499	0.929365	rhobtb1	Chr07
gene4989	1375.46	-0.625459	0.325601	-1.92094	0.0547395	0.929365	cpsf7	Chr04
gene27359	1097.94	0.356791	0.185824	1.92005	0.0548512	0.929365	trpm7	Chr03
gene28574	71.6825	1.00868	0.525388	1.91988	0.0548732	0.929365	gpd2	Chr09
gene17863	27.4499	2.17907	1.13505	1.9198	0.0548828	0.929365	LOC101732711	scaffold_14
gene21076	770.325	-0.410589	0.213907	-1.91947	0.0549244	0.929365	tmem39a	Chr02
gene948	108.373	-0.763333	0.397679	-1.91947	0.0549249	0.929365	mccc1	Chr05
gene3715	253.43	0.872882	0.454801	1.91926	0.0549511	0.929365	hace1	Chr05
gene19200	14.8517	2.84617	1.48326	1.91886	0.0550024	0.929365	LOC101730251	Chr10
gene30752	16.1628	1.64163	0.855956	1.91789	0.0551255	0.929365	c5orf63	Chr01
gene865	1631.21	-0.260523	0.135907	-1.91692	0.0552475	0.929365	nhp2l1	Chr04
gene6427	14.2526	2.32279	1.21198	1.91653	0.0552982	0.929365	LOC101734612	scaffold_318
gene3595	76.1254	0.7634	0.398331	1.9165	0.055302	0.929365	isl2	Chr03
gene17821	97.2586	1.01519	0.5299	1.91582	0.0553883	0.929365	LOC100494584	scaffold_53
gene6219	15.9508	2.31433	1.20815	1.91559	0.0554167	0.929365	spib	Chr07
gene5339	341.094	0.461828	0.241164	1.915	0.055493	0.929365	nol11	scaffold_258
gene1649	492.133	-0.568898	0.297096	-1.91486	0.05551	0.929365	phf13	Chr07
gene29856	211.432	0.5716	0.298684	1.91373	0.0556549	0.929365	tbcc	Chr05
gene1111	658.098	-0.943424	0.49306	-1.91341	0.0556962	0.929365	ptger4	Chr01
gene7262	2279.26	0.40628	0.212462	1.91225	0.0558443	0.929365	atp9a	Chr10
gene4242	1710.35	0.420023	0.219729	1.91155	0.0559345	0.929365	lrba	Chr01
gene28448	53.7432	1.43272	0.749691	1.91108	0.0559944	0.929365	LOC100488817	scaffold_551
gene20413	1982.82	0.366584	0.191829	1.911	0.056005	0.929365	abcc5	Chr05
gene25485	69.2997	0.710897	0.372136	1.91031	0.056093	0.929365	pdss2	Chr05
gene17455	1499.07	1.15352	0.604209	1.90913	0.0562449	0.929365	ereg	scaffold_51
gene1175	35.1807	1.76441	0.924381	1.90875	0.0562942	0.929365	irx3	Chr04
gene28222	140.605	0.917527	0.480806	1.90831	0.0563508	0.929365	cdc42se2	Chr01
gene23815	30.3099	-1.53094	0.80233	-1.90812	0.0563757	0.929365	LOC101732364	Chr09
gene29090	2460.13	-0.428196	0.224413	-1.90807	0.056382	0.929365	pim1	Chr04
gene8379	1698.21	0.538323	0.282135	1.90803	0.0563872	0.929365	amd1	Chr05
gene29116	69.4791	0.912116	0.478078	1.90788	0.0564064	0.929365	p4htm	Chr04
gene29220	246.104	0.445252	0.233456	1.90722	0.0564922	0.929365	LOC100485583	Chr05
gene2754	1405.78	-0.262389	0.137579	-1.90719	0.0564965	0.929365	plekhn1	Chr07
gene2769	970.497	0.406848	0.213334	1.90709	0.0565085	0.929365	oip5	Chr08
gene2834	143.379	0.850445	0.446163	1.90613	0.0566332	0.929365	mvd	Chr04
gene4610	1194.66	0.474823	0.249105	1.90612	0.0566352	0.929365	taf13	scaffold_327
gene29483	539.725	-0.534177	0.280262	-1.90599	0.0566514	0.929365	ptbp2	Chr04
gene20729	85.6373	-1.06116	0.556773	-1.90591	0.0566613	0.929365	kcnk15	Chr10
gene18160	223.608	0.608459	0.319294	1.90564	0.0566969	0.929365	clpp	Chr03
gene24124	18.423	1.93295	1.01491	1.90455	0.0568387	0.929365	gtpbp8	Chr02
gene2277	36.4718	1.29246	0.678652	1.90445	0.0568517	0.929365	tinagl1	Chr02
gene33493	858.745	-0.468596	0.246059	-1.9044	0.0568579	0.929365	hira	Chr01
gene25616	86.4486	-0.669278	0.351512	-1.904	0.0569104	0.929365	ddrgk1	Chr01
gene29593	478.007	0.572341	0.300769	1.90292	0.0570503	0.929365	plekha1	Chr07
gene31068	95.8991	0.760474	0.399781	1.90223	0.0571415	0.929365	dock8	Chr01
gene6798	2970.2	-0.719815	0.378418	-1.90217	0.0571488	0.929365	gch1	Chr08
gene30295	33.4487	1.05514	0.555246	1.90031	0.0573928	0.929365	deptor	Chr06
gene263	84.5459	0.887216	0.466971	1.89994	0.0574415	0.929365	nlrx1	Chr07
gene26582	1453.37	-0.474937	0.249981	-1.89989	0.0574476	0.929365	scaf11	Chr03
gene18734	2882.85	-0.309323	0.162855	-1.89938	0.0575151	0.929365	ap2m1	Chr05
gene7107	273.774	-0.402239	0.211895	-1.8983	0.0576571	0.929365	cdc16	Chr02
gene21254	42.9934	1.34902	0.710715	1.89812	0.0576803	0.929365	LOC100489773	Chr10
gene2350	156.963	0.8225	0.433326	1.89811	0.0576816	0.929365	rgs14	Chr03
gene1661	34.806	1.9768	1.04188	1.89734	0.0577828	0.929365	klf9	Chr01
gene27862	251.194	0.644932	0.339984	1.89695	0.0578345	0.929365	ano6	Chr03
gene12228	19.7168	-1.15416	0.608432	-1.89694	0.0578356	0.929365	Xetrov90016008m.g	Chr06
gene27349	576.075	-0.676713	0.356765	-1.8968	0.0578539	0.929365	cenpc	Chr01
gene34224	158.28	0.427894	0.225639	1.89637	0.0579112	0.929365	thul16	Chr08
gene6566	2169.08	-0.337311	0.177949	-1.89555	0.0580198	0.929365	rxrb	Chr08
gene204	103.014	-0.498107	0.262779	-1.89553	0.0580216	0.929365	LOC100491162	Chr09
gene27573	21.5639	2.29985	1.21344	1.89531	0.0580515	0.929365	LOC101730325	Chr03
gene6944	546.199	-0.874678	0.461516	-1.89523	0.058062	0.929365	hells	Chr07
gene31367	11.4883	-1.34227	0.708237	-1.89522	0.0580628	0.929365	LOC100496027	scaffold_56
gene18208	18.7502	2.84325	1.50058	1.89476	0.0581237	0.929365	LOC100486133	Chr08
gene31414	5803.81	-0.716484	0.378214	-1.89439	0.0581734	0.929365	ets1	Chr07
gene5214	25.0338	1.28264	0.677583	1.89297	0.0583618	0.929365	a2ml1	scaffold_244
gene17926	1150.95	-0.424091	0.224056	-1.89279	0.0583858	0.929365	nxf1	Chr04
gene32521	14.6927	2.56635	1.35596	1.89265	0.0584038	0.929365	fhl1	Chr08
gene4131	37.1623	1.22918	0.649479	1.89256	0.0584164	0.929365	LOC101735148	Chr05
gene27565	9.49243	-2.10374	1.11221	-1.8915	0.0585578	0.929365	grin3b	Chr01
gene31952	1104.75	0.443992	0.234747	1.89137	0.0585754	0.929365	secisbp2l	Chr03
gene20031	40.4171	1.66914	0.882526	1.89132	0.058582	0.929365	pbx3	Chr08
gene6973	1150.96	-0.485593	0.256774	-1.89113	0.0586067	0.929365	pnn	Chr08
gene1265	645.584	-0.333039	0.176113	-1.89106	0.0586168	0.929365	zp4	Chr03
gene3828	4134.91	-0.439607	0.23255	-1.89038	0.0587077	0.929365	srsf1	Chr02
gene357	376.028	-0.490726	0.259632	-1.89009	0.0587465	0.929365	rasal1	Chr01
gene8355	4867.18	-0.391233	0.207009	-1.88994	0.0587665	0.929365	top1.1	Chr10
gene13975	17.2682	1.99443	1.05541	1.88973	0.0587946	0.929365	Xetrov90028779m.g	scaffold_429
gene17439	43.8645	0.923496	0.488696	1.88972	0.058796	0.929365	cacna1e	Chr04
gene5207	4607.82	-0.320677	0.169717	-1.88948	0.0588274	0.929365	sec24d-like.2	Chr07
gene16848	30.0702	-1.59696	0.845233	-1.88938	0.0588412	0.929365	anks1b	Chr03
gene9320	19.6598	2.35237	1.24506	1.88937	0.0588427	0.929365	Xetrov90029728m.g	scaffold_599
gene32194	244.547	-0.493449	0.261245	-1.88884	0.0589136	0.929365	sema4g	Chr07
gene258	213.252	-0.40635	0.215222	-1.88805	0.059019	0.929365	hmg20a	Chr03
gene6251	94.0728	1.17423	0.621991	1.88785	0.0590459	0.929365	pisd-like.2	Chr09
gene5129	615.714	-0.429832	0.227745	-1.88733	0.0591154	0.929365	limd2	Chr10
gene936	859.872	-0.322324	0.170808	-1.88706	0.0591523	0.929365	LOC100497652	Chr04
gene7965	777.757	-0.512568	0.271735	-1.88628	0.0592571	0.929365	rnf146	Chr05
gene29093	8.14998	-1.71292	0.90816	-1.88615	0.0592752	0.929365	pnlip	scaffold_597
gene6182	182.676	0.553152	0.293483	1.88478	0.059459	0.929365	dimt1	Chr01
gene353	19.0044	1.51704	0.805311	1.88379	0.0595935	0.929365	LOC100485504	Chr02
gene3677	448.881	0.455096	0.241663	1.88318	0.0596753	0.929365	cacybp	Chr04
gene6568	173.585	0.813177	0.431906	1.88276	0.0597324	0.929365	c17orf62	Chr10
gene16742	47.3484	1.60946	0.854894	1.88265	0.0597483	0.929365	cyp26c1	Chr07
gene16902	149.148	-0.738033	0.392069	-1.8824	0.0597811	0.929365	ctnnal1	Chr06
gene5241	3638.23	0.321078	0.170588	1.88219	0.0598103	0.929365	mfsd1	Chr05
gene10331	11.7482	2.0322	1.08003	1.88161	0.0598893	0.929365	Xetrov90007505m.g	Chr03
gene2694	2161.79	0.550477	0.292561	1.88158	0.0598931	0.929365	rap2b	Chr05
gene6629	43.2984	1.0799	0.574036	1.88124	0.059939	0.929365	sh3yl1	Chr05
gene8186	94.8582	0.894433	0.475459	1.8812	0.0599446	0.929365	hsd17b7	Chr04
gene25393	499.174	0.809959	0.430697	1.88058	0.0600296	0.929365	atp6v1a	scaffold_3261
gene838	199.161	0.787275	0.418732	1.88014	0.0600886	0.929365	rhou	Chr08
gene1916	3038.28	-0.235139	0.125113	-1.87941	0.060188	0.929365	kdelr1	Chr09
gene16331	449.936	-0.526215	0.280152	-1.87832	0.0603371	0.929365	zc3h14	Chr08
gene23794	51.1932	-1.33929	0.71326	-1.8777	0.0604218	0.929365	kcnt2	scaffold_467
gene5636	7173.62	0.955387	0.50912	1.87655	0.0605802	0.929365	rac1	Chr09
gene28213	394.515	-0.375774	0.200453	-1.87462	0.0608449	0.929365	prmt7	Chr04
gene22576	334.69	0.620147	0.330871	1.87429	0.0608911	0.929365	slco2b1	scaffold_50
gene31501	15.1658	1.90421	1.01636	1.87355	0.060992	0.929365	LOC101734472	Chr05
gene6881	106.39	0.692653	0.369797	1.87306	0.0610598	0.929365	mrps12	Chr08
gene17842	40.6821	2.10422	1.12373	1.87253	0.0611338	0.929365	LOC100124950	Chr05
gene9283	13.9395	1.41659	0.756518	1.87252	0.0611353	0.929365	Xetrov90030837m.g	scaffold_906
gene25071	13.5367	2.55234	1.36318	1.87234	0.0611598	0.929365	LOC105946971	Chr04
gene5503	1640.69	-0.617717	0.32992	-1.87233	0.0611615	0.929365	arl4a	Chr06
gene6988	98.9971	0.570064	0.304556	1.87178	0.0612364	0.929365	bcap29	Chr03
gene6208	658.274	1.02161	0.545816	1.87171	0.0612462	0.929365	cops6	scaffold_48
gene5661	82.0763	0.704695	0.376589	1.87126	0.0613095	0.929365	pbdc1	Chr03
gene33771	49.9199	1.66116	0.8878	1.87109	0.0613323	0.929365	ca7	Chr04
gene1022	575.64	-0.516946	0.276282	-1.87108	0.0613339	0.929365	prcc	Chr08
gene15800	135.092	0.852211	0.455711	1.87007	0.061474	0.929365	etv4	Chr10
gene31288	4360.97	-0.380873	0.203723	-1.86957	0.0615438	0.929365	ankrd17	scaffold_51
gene3593	5122.98	-0.386776	0.207016	-1.86834	0.0617147	0.929365	sf1	Chr04
gene6365	20768.8	-0.362855	0.194251	-1.86797	0.0617665	0.929365	hnrnpa1	Chr02
gene2320	355.463	0.487405	0.261077	1.8669	0.0619156	0.929365	ppm1f	Chr01
gene6617	54.1045	0.992714	0.531817	1.86665	0.0619511	0.929365	prnp	Chr03
gene31363	1512.77	3.40313	1.82315	1.86662	0.0619541	0.929365	LOC101735134	scaffold_36
gene23981	13.593	2.09867	1.12468	1.86601	0.0620394	0.929365	fgd5	Chr04
gene8947	105.872	1.05932	0.567991	1.86503	0.0621773	0.929365	Xetrov90026601m.g	scaffold_1581
gene4073	36.8775	1.58873	0.852006	1.8647	0.0622236	0.929365	alkbh2	Chr01
gene2777	173.854	1.204	0.645702	1.86463	0.0622333	0.929365	exosc4	Chr06
gene4682	128.596	-1.17707	0.631492	-1.86395	0.0623285	0.929365	rprd1b	Chr06
gene32850	2669.19	0.556336	0.29854	1.86352	0.0623889	0.929365	cic	Chr07
gene26435	1898.44	1.26834	0.680649	1.86342	0.062403	0.929365	snrpd3	Chr01
gene2016	1385.06	-0.46739	0.250931	-1.86263	0.0625149	0.929365	wbp11	Chr04
gene25988	101.417	0.696311	0.373913	1.86223	0.0625711	0.929365	c4orf22	Chr01
gene28793	802.408	0.445726	0.23938	1.862	0.0626036	0.929365	mga	Chr08
gene1202	421.782	-0.548423	0.294627	-1.86141	0.0626858	0.929365	cldn6.1	Chr09
gene754	512.855	-0.765734	0.411435	-1.86113	0.0627259	0.929365	rpusd1	Chr09
gene32062	111.432	0.762846	0.409925	1.86094	0.0627522	0.929365	parp10	scaffold_1841
gene1138	68.2558	1.35202	0.726667	1.86057	0.0628047	0.929365	atg4a	Chr08
gene4689	1878.96	-0.507518	0.27278	-1.86054	0.0628092	0.929365	wdr33	Chr05
gene6179	340.888	-0.482727	0.259485	-1.86033	0.0628391	0.929365	thap7	Chr07
gene2677	83.9672	1.90974	1.02688	1.85976	0.0629195	0.929365	tbx1	Chr01
gene7109	182.519	-0.593154	0.31898	-1.85953	0.0629514	0.929365	tmem39b	Chr02
gene571	590.548	1.07667	0.579257	1.8587	0.0630693	0.929365	arl6ip6	Chr09
gene1900	191.118	-0.598924	0.322459	-1.85736	0.0632595	0.929365	LOC105947687	Chr06
gene2239	337.396	-0.411753	0.221708	-1.85718	0.0632854	0.929365	bud13	Chr07
gene780	486.646	0.602049	0.324385	1.85597	0.0634579	0.929365	slc38a4	Chr03
gene6485	751.657	-0.856099	0.461268	-1.85597	0.0634583	0.929365	bmper	Chr06
gene1569	376.562	-0.462607	0.249353	-1.85523	0.0635638	0.929365	fam188a	Chr06
gene20786	1344.43	-0.597977	0.322432	-1.85459	0.0636554	0.929365	slc9a3r2	Chr09
gene2600	145.98	0.762204	0.410987	1.85457	0.063658	0.929365	wdr93	Chr03
gene1436	32.6625	1.61619	0.87157	1.85435	0.0636898	0.929365	enpp6	Chr01
gene3616	670.908	-0.417009	0.224915	-1.85407	0.0637293	0.929365	fam212a	Chr04
gene2393	982.277	-0.281422	0.151808	-1.8538	0.0637679	0.929365	slc7a4	Chr01
gene4665	731.982	0.692077	0.373393	1.85348	0.0638133	0.929365	LOC100124771	Chr01
gene7519	44.645	-1.33848	0.722645	-1.85219	0.0639988	0.929365	has3	Chr04
gene15513	28.6079	1.8981	1.02489	1.852	0.0640251	0.929365	Xetrov90028772m.g	scaffold_429
gene22914	336.109	-0.499861	0.269904	-1.85199	0.0640266	0.929365	ciz1	Chr08
gene3745	45.3372	-1.47816	0.798325	-1.85157	0.0640872	0.929365	LOC100487393	Chr03
gene16488	140.422	0.450039	0.243072	1.85146	0.0641031	0.929365	tbc1d24.2	Chr10
gene26966	64.4503	0.783057	0.423128	1.85064	0.0642213	0.929365	aamdc	Chr02
gene18802	80.4894	0.750954	0.405782	1.85063	0.0642224	0.929365	LOC100496354	scaffold_4394
gene22511	78.9835	0.583104	0.315286	1.84945	0.0643935	0.929365	btbd19	Chr04
gene3349	109.299	0.543471	0.293957	1.84881	0.0644854	0.929365	tmem161a	Chr01
gene31009	20.7828	1.30629	0.706771	1.84825	0.0645655	0.929365	LOC100495047	scaffold_1751
gene29012	9.10988	-2.60488	1.40945	-1.84816	0.0645799	0.929365	LOC100493461	Chr03
gene19591	36.8051	1.20366	0.65147	1.8476	0.0646603	0.929365	malt1	Chr01
gene30481	38.213	-1.33389	0.721989	-1.84753	0.0646709	0.929365	pgat	Chr05
gene24409	15.1372	1.78925	0.968579	1.84729	0.064705	0.929365	fads1	Chr04
gene6193	70.7935	0.798243	0.432195	1.84695	0.0647546	0.929365	LOC105947503	Chr05
gene30881	67.6564	-1.02162	0.553223	-1.84667	0.0647943	0.929365	LOC108648193	Chr01
gene33184	129.351	0.834893	0.45224	1.84613	0.0648736	0.929365	nfatc1	Chr06
gene32158	4.37075	-2.24909	1.21846	-1.84586	0.0649131	0.929365	LOC101734571	scaffold_857
gene21478	60.1402	3.8113	2.06495	1.84571	0.0649336	0.929365	myh2	scaffold_1690
gene4222	2778.72	0.596948	0.323425	1.84571	0.0649346	0.929365	stx6	Chr04
gene2038	2010.53	-0.389547	0.211088	-1.84542	0.0649759	0.929365	rhog-like.1	Chr08
gene15802	462.678	-0.37097	0.201037	-1.84528	0.0649967	0.929365	arfgap1	scaffold_2620
gene6827	43.7266	2.35873	1.27882	1.84446	0.0651168	0.929365	LOC108644713	scaffold_29
gene7302	115.583	0.734021	0.397985	1.84435	0.0651326	0.929365	lnpep	Chr01
gene2173	313.628	-0.48858	0.264933	-1.84416	0.0651592	0.929365	utp18	Chr10
gene21690	34.4346	-1.38544	0.751538	-1.84347	0.0652599	0.929365	LOC100495051	Chr03
gene4496	15.6484	-1.49845	0.812841	-1.84347	0.0652604	0.929365	LOC100487186	Chr09
gene2877	258.375	0.754242	0.409264	1.84292	0.0653402	0.929365	slc10a3	Chr08
gene31	395.461	0.561829	0.304952	1.84235	0.0654233	0.929365	dapk1	Chr01
gene3185	527.884	-0.501502	0.272211	-1.84233	0.0654274	0.929365	nipsnap1	Chr01
gene16228	132.095	0.822663	0.446744	1.84147	0.0655532	0.929365	polr3c	Chr08
gene8529	141.155	0.577195	0.313457	1.84139	0.0655646	0.929365	pacsin3	Chr04
gene5438	1506.06	0.403599	0.219182	1.84139	0.0655649	0.929365	tnk2	Chr05
gene17269	16.397	1.69837	0.922381	1.84129	0.0655787	0.929365	samd12	Chr06
gene21626	568.348	0.468938	0.254728	1.84094	0.0656307	0.929365	lrp5	Chr04
gene14835	60.4586	1.79327	0.974429	1.84033	0.0657205	0.929365	Xetrov90012885m.g	Chr04
gene30311	23.4922	0.868391	0.471929	1.84009	0.0657556	0.929365	exoc3l2	Chr08
gene6611	86.457	0.705804	0.383604	1.83993	0.0657785	0.929365	prkag1	Chr06
gene31167	148.093	0.655694	0.356467	1.83942	0.0658529	0.929365	LOC101730242	scaffold_169
gene19480	759.653	0.697788	0.379365	1.83936	0.0658621	0.929365	tmprss4	Chr07
gene6673	172.241	1.10593	0.601268	1.83933	0.0658668	0.929365	gcfc2	Chr05
gene19818	1867.87	-0.369021	0.200667	-1.83897	0.065919	0.929365	trim28	Chr07
gene30965	69.0217	-0.705604	0.383932	-1.83784	0.0660866	0.929365	LOC101732978	scaffold_928
gene7478	34.0718	1.15655	0.629418	1.83749	0.0661377	0.929365	nfkb1	Chr01
gene31532	81.8026	0.870969	0.474017	1.83742	0.0661477	0.929365	fam46d	Chr08
gene10956	651.2	1.14014	0.620639	1.83704	0.0662046	0.929365	Xetrov90017921m.g	Chr07
gene5494	146.713	-1.2364	0.673288	-1.83636	0.0663048	0.929365	st6gal2	Chr02
gene3977	412.914	0.820895	0.447039	1.83629	0.0663144	0.929365	atp7a	Chr08
gene7039	659.254	0.928173	0.505461	1.83629	0.0663148	0.929365	hsf2.2	Chr05
gene31097	111.506	1.47654	0.804119	1.83622	0.0663249	0.929365	LOC100485943	Chr09
gene593	339.41	-0.501715	0.273236	-1.8362	0.0663285	0.929365	ndufa9	Chr03
gene2023	148.474	-1.13255	0.616864	-1.83599	0.0663597	0.929365	hdx	Chr08
gene17829	1117.49	-0.610683	0.332645	-1.83584	0.0663817	0.929365	usf3	scaffold_85
gene25909	15.4998	2.16715	1.18073	1.83544	0.0664412	0.929365	dio3	Chr08
gene2920	41.3531	0.939496	0.512142	1.83444	0.0665883	0.929365	phpt1	scaffold_389
gene21349	15.8385	1.69898	0.926548	1.83367	0.0667029	0.929365	LOC108647910	Chr06
gene7916	15.4794	-1.81837	0.991755	-1.83348	0.066731	0.929365	alpi.2	Chr05
gene16614	568.288	0.31653	0.172665	1.8332	0.0667725	0.929365	wdr44	Chr08
gene15837	10.5464	1.69444	0.924791	1.83225	0.0669147	0.929365	LOC105945831	scaffold_582
gene20921	30.4377	1.73747	0.948301	1.83219	0.066923	0.929365	LOC105947405	Chr05
gene17283	4992.93	-0.286328	0.156304	-1.83187	0.0669715	0.929365	sf3b1	Chr09
gene27479	409.987	1.44852	0.790996	1.83126	0.0670624	0.929365	LOC100490559	scaffold_1027
gene8415	344.553	-0.553014	0.302162	-1.83019	0.0672212	0.929365	rbm42	scaffold_37
gene25374	13.1853	1.66077	0.907603	1.82984	0.0672735	0.929365	dusp10	Chr05
gene3622	10.468	2.17627	1.18937	1.82976	0.0672856	0.929365	gstt1-like.2	Chr01
gene6837	1732.31	0.376631	0.205942	1.82882	0.0674268	0.929365	abcb6	Chr09
gene15	1041.2	0.518416	0.283482	1.82875	0.0674377	0.929365	pank3	Chr03
gene26663	16.9924	1.41214	0.772198	1.82872	0.0674409	0.929365	LOC108647640	Chr05
gene4731	1076.29	-0.526385	0.287982	-1.82784	0.0675741	0.929365	tfap4	Chr09
gene34028	6.83116	2.46664	1.34955	1.82775	0.067587	0.929365	LOC100494903	Chr03
gene6952	12.5225	2.32052	1.26962	1.82773	0.0675904	0.929365	LOC100495640	Chr05
gene17118	3379.74	-0.392784	0.214914	-1.82763	0.067605	0.929365	smad1	Chr01
gene2509	54.3612	1.45859	0.798173	1.82741	0.0676379	0.929365	cgrrf1	Chr08
gene14414	37.5615	1.51594	0.829652	1.82719	0.0676705	0.929365	Xetrov90007573m.g	Chr03
gene8876	15.8189	2.7423	1.50142	1.82647	0.0677798	0.929365	Xetrov90025412m.g	Chr10
gene16230	12.3471	2.60158	1.4248	1.82593	0.0678612	0.929365	LOC100485040	Chr08
gene5815	244.147	-0.992867	0.543839	-1.82566	0.067901	0.929365	samd9l-like.2	Chr10
gene31576	297.714	0.361402	0.197985	1.8254	0.0679409	0.929365	primpol	Chr01
gene14647	16.6327	1.92133	1.05283	1.82493	0.0680121	0.929365	zcchc14	Chr04
gene29775	13.8576	2.33065	1.27721	1.8248	0.068031	0.929365	LOC101733856	Chr07
gene6661	53.001	0.771361	0.422714	1.82478	0.0680339	0.929365	f3	Chr04
gene32764	4391.25	-0.427066	0.234085	-1.82441	0.0680903	0.929365	yap1	Chr02
gene31813	15400.3	-0.425469	0.233255	-1.82405	0.068144	0.929365	ddx5	scaffold_1412
gene1485	995.106	-0.427325	0.234316	-1.82371	0.0681953	0.929365	setd1b	Chr01
gene4380	170.277	0.548581	0.300833	1.82354	0.0682218	0.929365	LOC101732760	Chr01
gene8091	363.95	-0.81078	0.444676	-1.8233	0.0682574	0.929365	cdc25a	Chr06
gene18945	96.2242	0.660207	0.362156	1.82299	0.0683045	0.929365	LOC101730957	scaffold_36
gene25127	16.8814	1.97472	1.08352	1.8225	0.0683787	0.929365	fut4	Chr02
gene8522	36.9309	1.22619	0.672854	1.82237	0.068399	0.929365	LOC108644497	Chr01
gene8520	237.385	0.417859	0.229311	1.82223	0.0684196	0.929365	c7orf26	Chr09
gene8389	446.73	0.536639	0.29465	1.82128	0.0685647	0.929365	afap1l1	Chr03
gene30684	111.89	0.698061	0.383293	1.82122	0.0685733	0.929365	LOC100488087	Chr03
gene30096	264.137	0.81384	0.446964	1.82082	0.0686345	0.929365	fnip1	Chr03
gene13056	390.149	-0.461331	0.253383	-1.82069	0.0686546	0.929365	Xetrov90025151m.g	Chr10
gene28406	18.4525	2.08346	1.14441	1.82055	0.0686754	0.929365	LOC100492977	scaffold_306
gene19878	31.8116	1.33958	0.735821	1.82053	0.0686785	0.929365	fgfrl1	Chr01
gene6101	17.7476	-1.36795	0.751435	-1.82045	0.0686901	0.929365	spdyc	Chr04
gene26346	189.458	-0.513103	0.281931	-1.81996	0.0687654	0.929365	phospho1	Chr10
gene27773	52.2215	1.15002	0.631925	1.81987	0.0687794	0.929365	foxq1	Chr06
gene17057	101.488	0.666427	0.366199	1.81985	0.0687815	0.929365	tor4a	scaffold_356
gene18756	660.61	0.331058	0.181921	1.81979	0.0687912	0.929365	spata1	Chr04
gene18342	102.805	0.676413	0.371781	1.81939	0.0688525	0.929365	nsun5	Chr02
gene8552	165.332	-0.618677	0.340264	-1.81823	0.0690293	0.929365	Xetrov90015424m.g	Chr06
gene28561	66.1238	1.42527	0.783977	1.818	0.0690649	0.929365	fat3	Chr02
gene15833	49.9304	-1.34673	0.740777	-1.81799	0.0690656	0.929365	LOC100487666	Chr03
gene1995	125.543	1.60059	0.880526	1.81776	0.0691003	0.929365	elf3	Chr02
gene19665	194.971	0.805003	0.443015	1.8171	0.0692012	0.929365	dgkh	Chr02
gene4004	1064.62	-0.521114	0.286814	-1.8169	0.0692319	0.929365	LOC100497338	Chr04
gene22622	22.8766	1.39978	0.770509	1.8167	0.0692631	0.929365	LOC100496433	Chr04
gene23424	701.695	-0.621173	0.341929	-1.81667	0.0692677	0.929365	xpo4	Chr02
gene34070	168.557	-0.608376	0.334915	-1.81651	0.069292	0.929365	znf568	Chr09
gene5563	128.924	-0.559819	0.308249	-1.81613	0.0693507	0.929365	frs3	Chr02
gene3212	201.784	0.422926	0.232902	1.81589	0.0693865	0.929365	irf5	Chr03
gene5436	39.3344	-0.994276	0.547678	-1.81544	0.0694567	0.929365	dnm1	Chr08
gene28264	136.571	1.1041	0.608299	1.81505	0.0695158	0.929365	tldc2	Chr10
gene6306	33.8219	1.69366	0.933194	1.81491	0.0695385	0.929365	loxl1	Chr03
gene24998	25.4338	2.92269	1.61103	1.81418	0.0696506	0.929365	LOC105945171	scaffold_236
gene7503	37.5766	1.75546	0.968308	1.81292	0.0698449	0.929365	prdm6	Chr01
gene5459	1008.59	-0.65138	0.359305	-1.81289	0.0698485	0.929365	gabpb1	Chr03
gene8194	117.774	0.583622	0.321931	1.81288	0.06985	0.929365	nol4l	scaffold_284
gene20541	22.591	-1.44964	0.799689	-1.81276	0.0698695	0.929365	LOC100489703	Chr07
gene33625	87.021	1.27661	0.704407	1.81232	0.0699361	0.929365	atpaf1	Chr04
gene4504	72.5588	1.32858	0.733285	1.81182	0.0700136	0.929365	LOC100216027	Chr04
gene16404	2535.23	-0.427622	0.236038	-1.81167	0.0700376	0.929365	rbm33	Chr06
gene7161	1192.1	-0.406624	0.224484	-1.81137	0.070084	0.929365	atxn2	Chr01
gene28965	168.912	0.692437	0.38228	1.81133	0.070089	0.929365	ndel1	scaffold_222
gene28584	8.96344	2.23343	1.23352	1.81061	0.0702013	0.929365	LOC100493773	Chr03
gene32327	311.825	0.790685	0.436733	1.81045	0.0702255	0.929365	smtnl2	Chr02
gene542	417.994	-0.675212	0.373002	-1.81021	0.0702633	0.929365	taf5l	Chr05
gene27488	37.4816	2.58884	1.43017	1.81017	0.0702701	0.929365	hoxc9	scaffold_4649
gene4281	209.311	0.582404	0.321795	1.80986	0.0703171	0.929365	rab9b	Chr08
gene17266	2085.27	-0.529621	0.292673	-1.8096	0.0703572	0.929365	mst1r	Chr04
gene3910	1787.11	-0.405124	0.223892	-1.80946	0.0703801	0.929365	crabp2	Chr08
gene5642	296.13	0.564969	0.312287	1.80913	0.0704303	0.929365	ttc13	Chr05
gene23249	20.041	-1.45484	0.804411	-1.80857	0.0705173	0.929365	tmem82	scaffold_6051
gene3569	1464.14	-0.367992	0.203487	-1.80843	0.0705394	0.929365	rps16	Chr03
gene23162	201.935	-0.728643	0.402936	-1.80834	0.0705542	0.929365	hist1h2ad	Chr06
gene34148	7.79267	-1.88471	1.04234	-1.80815	0.0705836	0.929365	LOC100486017	scaffold_597
gene14113	34.6161	0.893631	0.494326	1.80777	0.0706416	0.929365	Xetrov90004605m.g	Chr02
gene3001	541.058	0.57601	0.318644	1.80769	0.0706547	0.929365	pprc1	Chr07
gene32222	2232.64	-0.383593	0.212226	-1.80747	0.0706883	0.929365	smu1	Chr01
gene20258	426.836	-0.485949	0.268872	-1.80736	0.0707057	0.929365	dvl2	Chr03
gene3399	782.276	-0.417239	0.230899	-1.80702	0.070759	0.929365	sfswap	Chr01
gene8145	438.339	-0.44393	0.245677	-1.80696	0.070768	0.929365	bend5	Chr04
gene24827	164.567	0.942833	0.521925	1.80645	0.0708475	0.929418	tshz1	scaffold_21
gene16978	363.495	0.679326	0.376169	1.80591	0.0709325	0.929418	LOC100496280	Chr09
gene26555	121.689	0.758246	0.419875	1.80588	0.0709367	0.929418	jag2	Chr08
gene19827	41.9529	0.913374	0.506009	1.80506	0.071066	0.929715	zfp2	scaffold_53
gene23553	319.109	0.592898	0.328469	1.80503	0.0710694	0.929715	frk	Chr05
gene735	16.4778	2.28479	1.26603	1.80469	0.071124	0.929715	kremen1	Chr01
gene3538	199.169	0.999103	0.553939	1.80363	0.0712887	0.929994	klhl25	Chr03
gene4891	2094.72	1.07304	0.595028	1.80334	0.0713348	0.929994	ip6k1	Chr04
gene13240	154.487	0.692578	0.384162	1.80283	0.0714152	0.929994	Xetrov90004084m.g	Chr02
gene7834	190.018	0.676982	0.375742	1.80172	0.0715895	0.929994	nod1	Chr06
gene2817	353.248	0.444005	0.246451	1.80159	0.0716096	0.929994	mpzl2	Chr07
gene24763	126.501	0.872065	0.484201	1.80104	0.0716968	0.929994	ccdc166	scaffold_1105
gene4058	38.7636	-1.2802	0.710899	-1.80082	0.071732	0.929994	skap1	Chr10
gene2459	53.32	1.61346	0.896072	1.80059	0.0717674	0.929994	smyd4	Chr02
gene25347	173.233	-0.478539	0.265779	-1.80052	0.0717789	0.929994	c9h7orf50	Chr09
gene23259	385.044	0.496603	0.275816	1.80049	0.0717841	0.929994	bcl2l14	scaffold_269
gene279	20.2777	1.44745	0.804093	1.8001	0.0718447	0.929994	LOC101733721	scaffold_288
gene27960	364.034	0.636035	0.353357	1.79998	0.0718639	0.929994	numbl	Chr08
gene20375	71.527	0.651963	0.362255	1.79974	0.0719022	0.929994	pex12	Chr02
gene5733	25.8795	-1.53701	0.854069	-1.79963	0.0719194	0.929994	MGC147419	Chr01
gene4052	9.84539	-2.70796	1.50499	-1.79932	0.0719687	0.929994	tspan8	Chr03
gene4471	141.094	-0.553941	0.308146	-1.79766	0.0722313	0.931777	med30	Chr06
gene2419	1239.49	0.651643	0.362636	1.79696	0.0723417	0.931777	pttg1ip.1	Chr09
gene29409	98.7379	0.857934	0.47747	1.79683	0.072362	0.931777	zfyve26	Chr08
gene19050	299.165	0.758949	0.422525	1.79622	0.0724593	0.931777	LOC108647668	Chr05
gene2299	2026.59	-0.436114	0.242827	-1.79599	0.0724964	0.931777	isl1	Chr01
gene11818	33.7339	2.45886	1.36922	1.79581	0.0725254	0.931777	Xetrov90009438m.g	Chr03
gene5692	68.8374	1.24785	0.695199	1.79495	0.0726621	0.931777	htra1	Chr07
gene10425	11.4001	1.66635	0.928363	1.79493	0.0726645	0.931777	Xetrov90016277m.g	Chr06
gene31184	2985.04	-0.434532	0.242096	-1.79487	0.072674	0.931777	qser1	Chr04
gene33251	95.4883	-0.947209	0.527827	-1.79455	0.0727261	0.931777	LOC101733100	Chr03
gene2847	458.531	0.62667	0.349304	1.79405	0.0728049	0.931777	prkab1	Chr01
gene31812	2503.25	-0.454149	0.253185	-1.79374	0.072854	0.931777	ago4	Chr02
gene22272	12.0905	2.50248	1.39577	1.7929	0.0729883	0.931777	tcfl5	scaffold_418
gene18991	1970.78	-0.501812	0.279927	-1.79265	0.0730283	0.931777	gnaz	Chr01
gene19465	133.111	-0.658762	0.367494	-1.79258	0.0730408	0.931777	c6orf203	Chr05
gene25585	102.577	0.605643	0.337871	1.79253	0.073048	0.931777	phldb3	Chr07
gene7642	89.8789	1.96855	1.09827	1.79242	0.0730659	0.931777	hoxc5	Chr02
gene6985	544.623	-0.454393	0.253536	-1.79223	0.0730967	0.931777	ccdc71	Chr04
gene20353	2917.96	-0.383789	0.214275	-1.7911	0.0732772	0.932787	ssbp3	Chr04
gene33201	56.7931	1.06662	0.595527	1.79105	0.0732861	0.932787	acox3	Chr01
gene16219	870.633	0.291938	0.163058	1.79039	0.073391	0.933421	LOC100485959	scaffold_753
gene335	583.392	-0.500321	0.279577	-1.78957	0.0735237	0.933892	timeless	Chr02
gene24717	6.05023	-1.99806	1.11656	-1.78948	0.0735383	0.933892	gh1	Chr10
gene7737	413.495	-0.528845	0.295615	-1.78896	0.0736205	0.934236	dusp12	Chr05
gene4082	15.6157	1.974	1.10368	1.78856	0.0736855	0.934361	tmod2	Chr03
gene19524	129.378	-0.528942	0.296093	-1.7864	0.0740344	0.934594	plekhg2	Chr08
gene30299	181.309	-0.72726	0.407143	-1.78625	0.0740587	0.934594	slx4ip	Chr05
gene7070	12.225	2.5229	1.41264	1.78595	0.0741079	0.934594	ntpcr	Chr05
gene97	1643.42	-0.464173	0.259924	-1.7858	0.0741317	0.934594	cachd1	Chr04
gene13982	13.1911	2.17367	1.21722	1.78577	0.074137	0.934594	ralgps1	scaffold_92
gene198	12.8941	2.13385	1.19516	1.7854	0.0741958	0.934594	fkbp7	Chr09
gene1047	402.524	-0.551341	0.308848	-1.78515	0.0742367	0.934594	cstf2	Chr08
gene1079	437.959	-0.644494	0.361128	-1.78467	0.0743145	0.934594	siah2	Chr05
gene14272	18.4368	2.16161	1.21124	1.78462	0.0743227	0.934594	Xetrov90011168m.g	Chr04
gene26401	10.0287	1.72996	0.969398	1.78457	0.0743306	0.934594	msantd1	Chr01
gene26528	113.535	0.90121	0.505154	1.78403	0.0744191	0.934594	mfsd8	Chr01
gene30924	36.8636	1.04528	0.585999	1.78376	0.0744624	0.934594	mrpl57	Chr05
gene1042	240.593	0.926134	0.519204	1.78376	0.074463	0.934594	slc25a11	scaffold_143
gene24328	1949.63	0.26179	0.14677	1.78368	0.0744762	0.934594	tet2	Chr01
gene5222	15.028	1.38091	0.774398	1.7832	0.0745538	0.934875	igfbpl1	Chr01
gene19076	9.94038	2.57552	1.44528	1.78202	0.0747466	0.935866	LOC108648937	Chr10
gene22849	176.078	-0.461693	0.259125	-1.78174	0.0747918	0.935866	senp6	Chr05
gene22083	176.002	-0.423593	0.237747	-1.7817	0.0747986	0.935866	mdm4	scaffold_61
gene32128	63.111	1.1596	0.651552	1.77975	0.0751168	0.938069	bcl2l10	Chr03
gene4865	1017.21	-0.665885	0.374258	-1.77921	0.0752048	0.938069	msl1	scaffold_39
gene15773	369.709	0.433863	0.243889	1.77893	0.0752505	0.938069	slc2a9	Chr01
gene19914	345.332	-0.599502	0.337025	-1.77881	0.0752713	0.938069	cep162	Chr05
gene8054	206.574	1.03085	0.579522	1.77879	0.0752747	0.938069	tuba4	Chr03
gene25445	116.303	1.31506	0.739385	1.77859	0.0753069	0.938069	LOC105946543	Chr02
gene3494	16.333	-1.91542	1.07768	-1.77737	0.0755082	0.938809	olfml3	Chr02
gene19262	41.4033	0.958839	0.539695	1.77663	0.075629	0.938809	rdh11	scaffold_3458
gene6667	95.9932	0.773783	0.435549	1.77657	0.0756394	0.938809	atp2b3	Chr08
gene28076	10.4631	1.81632	1.02255	1.77627	0.0756879	0.938809	gjb4	Chr02
gene22337	37.1344	-1.18102	0.665007	-1.77595	0.0757409	0.938809	ttll1	scaffold_554
gene5382	3.92561	2.5803	1.45296	1.77589	0.0757505	0.938809	fgfbp1	Chr01
gene16903	40.7775	1.76882	0.996193	1.77558	0.0758023	0.938809	mir15c	Chr08
gene17614	703.536	0.855334	0.482136	1.77405	0.0760542	0.938809	lmln	Chr09
gene20019	227.842	0.420989	0.237312	1.77399	0.076065	0.938809	LOC101733699	scaffold_551
gene30699	764.601	0.939364	0.529545	1.77391	0.0760785	0.938809	slc4a9	Chr03
gene31579	23.6919	2.1758	1.22664	1.77379	0.0760973	0.938809	tspan2	Chr02
gene30180	4949.82	-0.356139	0.20078	-1.77378	0.0761	0.938809	rbm39	Chr10
gene6789	236.57	0.647528	0.365305	1.77257	0.0763007	0.938809	bccip	Chr07
gene1944	4245.93	-0.378427	0.21351	-1.77241	0.0763262	0.938809	zc3h10	Chr02
gene18974	170.22	0.435757	0.245865	1.77235	0.0763372	0.938809	LOC100495598	Chr02
gene33297	5.77141	2.29329	1.29457	1.77147	0.0764827	0.938809	cdc42se1	Chr08
gene30607	7.75867	-1.58734	0.896106	-1.77137	0.0764992	0.938809	LOC105947231	Chr04
gene7548	779.327	-0.425708	0.240334	-1.77132	0.0765079	0.938809	kat2a	Chr10
gene7204	4911.77	-0.310212	0.175145	-1.77117	0.0765325	0.938809	tfap2a	Chr06
gene28124	16.1951	-1.38939	0.784452	-1.77116	0.0765338	0.938809	LOC108645787	Chr02
gene846	61.9188	0.72703	0.410662	1.77038	0.0766631	0.938809	slc25a10	Chr10
gene22911	558.881	-0.496696	0.280574	-1.77029	0.0766791	0.938809	kdelr3	Chr04
gene28542	190.687	-0.547896	0.309537	-1.77005	0.076719	0.938809	LOC100488176	Chr01
gene3396	99.9231	-0.580239	0.327831	-1.76993	0.076738	0.938809	fam163b	scaffold_353
gene233	16708.6	-0.52938	0.299219	-1.7692	0.0768598	0.938809	gata2	Chr04
gene19969	448.856	-0.554291	0.313313	-1.76913	0.0768728	0.938809	ccne2	Chr06
gene3887	237.886	-0.391474	0.221283	-1.76911	0.0768751	0.938809	dbf4b	Chr10
gene32629	241.977	-1.01001	0.571031	-1.76874	0.0769372	0.938809	ascl1	Chr03
gene19357	4.41523	1.98562	1.12276	1.76852	0.0769734	0.938809	cnr1	Chr05
gene21323	17.7698	1.87296	1.05976	1.76735	0.0771689	0.939798	unc93b1	Chr07
gene30520	14.3351	1.52333	0.86235	1.76649	0.0773133	0.939798	LOC101733835	Chr04
gene30255	485.481	-0.652834	0.36957	-1.76647	0.077317	0.939798	map10	Chr05
gene2391	421.702	-0.359477	0.203524	-1.76626	0.077352	0.939798	stx5	Chr04
gene5174	65.7031	-0.846291	0.479195	-1.76607	0.0773845	0.939798	ctgfl	Chr08
gene31381	69.4932	0.934814	0.529404	1.76579	0.0774318	0.939798	arsb	Chr01
gene5086	12.0564	1.51338	0.857417	1.76504	0.0775562	0.939798	LOC100493666	Chr06
gene8119	60.954	0.602758	0.341547	1.76479	0.0775991	0.939798	abhd6	scaffold_87
gene2807	293.321	0.582761	0.33022	1.76477	0.0776027	0.939798	cdc42ep2	Chr04
gene24030	511.65	-0.463943	0.262922	-1.76457	0.0776366	0.939798	atg2b	Chr08
gene5471	410.984	0.995165	0.564025	1.7644	0.0776646	0.939798	baiap2	Chr10
gene99	154.219	-0.480364	0.27236	-1.76371	0.077781	0.940331	pagr1	scaffold_472
gene4583	216.968	-0.374504	0.212367	-1.76348	0.0778197	0.940331	LOC100489802	Chr07
gene24529	885.725	-0.382267	0.217032	-1.76134	0.0781811	0.943807	arhgef7	Chr02
gene29633	565.279	-0.534727	0.303629	-1.76112	0.0782188	0.943807	creb1	Chr09
gene18449	27.3945	1.83859	1.04554	1.7585	0.0786628	0.948332	ptprq	Chr03
gene27041	13.6689	1.4564	0.828398	1.7581	0.0787311	0.948332	gtpbp2	Chr05
gene22818	482.925	0.322679	0.183585	1.75766	0.0788056	0.948332	chmp6	Chr10
gene4986	289.007	0.557249	0.317074	1.75747	0.0788369	0.948332	slc25a16	Chr07
gene31185	406.505	0.630937	0.359053	1.75722	0.0788799	0.948332	mlxip	Chr01
gene14686	82.0841	0.505706	0.287835	1.75693	0.0789297	0.948332	ephx1	Chr05
gene30864	1193.89	0.462385	0.263484	1.75489	0.0792785	0.94926	fam160a1	Chr01
gene25966	229.497	1.01836	0.580371	1.75467	0.0793164	0.94926	anapc2	Chr08
gene1384	818.51	-0.356934	0.203435	-1.75454	0.0793382	0.94926	btf3l4	Chr04
gene20113	48.0776	1.08948	0.620975	1.75447	0.0793501	0.94926	il20ra	Chr05
gene11294	70.7373	1.84957	1.05458	1.75385	0.0794554	0.94926	Xetrov90009718m.g	Chr03
gene6102	126.253	0.442515	0.252357	1.75353	0.0795114	0.94926	ptges2	Chr08
gene5421	1826.05	0.492798	0.281089	1.75318	0.0795715	0.94926	ubp1	Chr10
gene3755	71.7769	0.588711	0.336053	1.75184	0.0798012	0.94926	usp30	Chr01
gene488	82.0409	-0.510715	0.291572	-1.75159	0.0798441	0.94926	cpsf4	Chr09
gene18821	16.2134	2.17989	1.24469	1.75135	0.0798853	0.94926	gdf11.1	Chr02
gene5024	219.409	0.580251	0.33137	1.75107	0.079934	0.94926	med10	Chr06
gene3226	316.768	0.414882	0.236968	1.75079	0.0799818	0.94926	tagln	Chr07
gene25799	71.7064	0.539935	0.308411	1.7507	0.0799974	0.94926	LOC108644779	scaffold_53
gene3081	15.7806	1.41534	0.808696	1.75015	0.0800923	0.94926	endog	Chr08
gene31878	59.2409	1.43606	0.820613	1.74998	0.0801215	0.94926	aadacl4	scaffold_5494
gene22614	74.4061	0.618608	0.353538	1.74976	0.0801592	0.94926	slc6a12	scaffold_135
gene27399	8.9669	2.46338	1.40802	1.74953	0.0801996	0.94926	LOC101731859	scaffold_5582
gene22278	37.2336	-1.16332	0.665143	-1.74898	0.0802947	0.94926	LOC108645364	scaffold_955
gene16659	260.934	0.628511	0.359468	1.74845	0.0803864	0.94926	eef2k	Chr09
gene6975	1258.88	-0.619685	0.35442	-1.74845	0.0803865	0.94926	znf592	Chr03
gene28170	77.8297	1.50027	0.858127	1.74831	0.0804111	0.94926	col13a1	Chr07
gene27373	442.07	-0.972879	0.556538	-1.74809	0.0804481	0.94926	zc3h12c	Chr02
gene30344	2422.4	-0.394169	0.225509	-1.74791	0.0804795	0.94926	fzd6	Chr06
gene819	625.6	0.56078	0.320935	1.74733	0.0805796	0.94926	zbtb18	Chr05
gene28276	1927.38	-0.483987	0.277039	-1.747	0.080637	0.94926	extl3	scaffold_63
gene12963	45.9175	1.82775	1.04623	1.74698	0.0806415	0.94926	Xetrov90028939m.g	scaffold_468
gene29247	14.1187	-1.2771	0.731293	-1.74636	0.0807476	0.94926	sema6b	Chr01
gene25488	1149.69	-0.378198	0.216569	-1.74631	0.080757	0.94926	thoc5	Chr01
gene21061	96.1623	0.697636	0.399629	1.74571	0.0808619	0.94926	wdr37	Chr05
gene4933	1814.82	-0.329236	0.188598	-1.7457	0.0808627	0.94926	heatr1	Chr05
gene1078	457.505	0.970099	0.555732	1.74562	0.0808762	0.94926	jak2	Chr01
gene18750	14.8601	2.65223	1.51954	1.74541	0.0809127	0.94926	LOC108647872	Chr06
gene4146	645.149	0.333017	0.190905	1.74441	0.0810878	0.94926	mkks	Chr05
gene1137	489.808	-0.47385	0.271653	-1.74432	0.0811033	0.94926	rprd1a	Chr10
gene311	65.3787	0.792875	0.454609	1.74408	0.081145	0.94926	tnni2	Chr04
gene18673	13.0555	-1.60286	0.919439	-1.7433	0.0812817	0.94926	LOC105945613	Chr01
gene7576	706.82	-0.496933	0.285055	-1.74329	0.0812834	0.94926	map3k2	scaffold_33
gene8012	2002.55	0.245598	0.140886	1.74323	0.0812926	0.94926	reep4	Chr03
gene2930	917.728	-0.476139	0.273279	-1.74232	0.0814526	0.94926	chtf18	Chr09
gene25474	366.395	0.29168	0.167474	1.74164	0.0815709	0.94926	LOC101734654	scaffold_219
gene5472	39.0987	1.63002	0.936179	1.74114	0.0816587	0.94926	klhl5	Chr01
gene3373	1296.71	-0.626186	0.35971	-1.74081	0.081717	0.94926	sntb2	Chr04
gene6982	45.4408	-0.735793	0.422726	-1.74059	0.0817556	0.94926	stra6	Chr03
gene33414	1055.29	-0.588993	0.338395	-1.74055	0.0817625	0.94926	btbd17	Chr10
gene19525	1191.98	-0.310867	0.17861	-1.74049	0.0817738	0.94926	tra2b	Chr09
gene31702	21.9692	1.15986	0.666622	1.73991	0.0818751	0.94926	rab7b	Chr02
gene4508	90.4856	-0.53411	0.306999	-1.73978	0.0818981	0.94926	adad2	Chr08
gene17561	297.266	-0.492075	0.282882	-1.7395	0.081946	0.94926	LOC101733288	Chr10
gene31716	787.274	0.89094	0.512199	1.73944	0.0819573	0.94926	ca12	Chr03
gene1597	92.0594	0.642756	0.369539	1.73935	0.0819737	0.94926	hmx3	Chr07
gene5117	6219.05	-0.839316	0.482579	-1.73923	0.0819945	0.94926	ugdh.2	Chr03
gene2697	17.1937	-1.42834	0.821397	-1.73891	0.0820498	0.94926	trmt12	Chr08
gene24481	419.704	0.498704	0.28683	1.73868	0.0820914	0.94926	gfod1	Chr06
gene8262	812.114	-0.500994	0.28816	-1.7386	0.082106	0.94926	ice1	Chr06
gene235	216.072	0.566111	0.325646	1.73842	0.0821362	0.94926	gjb1	Chr08
gene4783	230.846	0.565128	0.325091	1.73837	0.0821457	0.94926	LOC100491292	Chr07
gene32012	2865.42	-0.526996	0.303284	-1.73763	0.0822758	0.94926	gng5	Chr04
gene6290	633.155	1.1792	0.678749	1.73732	0.0823314	0.94926	flrt3	Chr05
gene4307	2725.9	-0.353092	0.203327	-1.73657	0.0824632	0.94926	tmpo	Chr03
gene17911	207.4	-0.416653	0.239955	-1.73638	0.0824962	0.94926	kiaa0100	Chr02
gene29378	487.302	-0.440452	0.253694	-1.73615	0.0825366	0.94926	smox	scaffold_537
gene26173	862.018	-0.351618	0.202564	-1.73584	0.0825925	0.94926	ncaph	Chr03
gene16688	284.113	-0.363683	0.209515	-1.73583	0.0825937	0.94926	cxorf56	Chr08
gene31247	78.087	1.27207	0.732893	1.73568	0.0826199	0.94926	LOC105945801	scaffold_506
gene4416	154.349	-0.436131	0.251309	-1.73544	0.0826634	0.94926	ndufb7	Chr09
gene27647	885.261	-0.497756	0.286894	-1.73498	0.0827442	0.94926	arap3	Chr03
gene31805	10.8108	2.0002	1.15293	1.73488	0.0827612	0.94926	LOC100145515	scaffold_281
gene2234	399.563	-0.46288	0.266891	-1.73434	0.0828573	0.949261	sass6.2	Chr04
gene10990	18.4419	-1.4827	0.855104	-1.73394	0.0829294	0.949261	Xetrov90013495m.g	Chr05
gene8394	76.1831	0.797184	0.459819	1.73369	0.0829728	0.949261	dtd2	Chr08
gene18940	124.451	0.886426	0.511325	1.73359	0.0829914	0.949261	wdr91	scaffold_150
gene48	119.125	0.533083	0.307553	1.73331	0.0830414	0.949261	bbs10	Chr03
gene7181	113.924	0.734339	0.423997	1.73194	0.0832836	0.950332	grb7	Chr10
gene3528	1718.44	0.833387	0.481215	1.73184	0.0833022	0.950332	dctn4	Chr03
gene18158	21.7535	1.66783	0.963388	1.73121	0.0834146	0.950332	LOC100496185	scaffold_104
gene16027	1666.43	-0.396724	0.229174	-1.7311	0.0834331	0.950332	numa1	scaffold_772
gene27305	12.1979	-2.0134	1.16315	-1.73098	0.0834547	0.950332	faah.1	Chr04
gene18689	3855.27	1.27676	0.737635	1.73089	0.0834717	0.950332	insr	Chr01
gene7125	218.555	0.730143	0.422097	1.7298	0.083666	0.951904	abhd5	Chr06
gene34143	24.9134	-1.15297	0.666983	-1.72863	0.0838746	0.953508	lrmp	scaffold_707
gene26211	1215.05	0.372416	0.215506	1.7281	0.0839704	0.953508	peli2	Chr05
gene32847	40.8109	1.48509	0.859891	1.72707	0.0841558	0.953508	c16orf58	Chr09
gene21950	10.3588	1.78154	1.03163	1.72692	0.0841825	0.953508	LOC105946588	Chr02
gene17836	1137.35	0.549038	0.317944	1.72684	0.0841971	0.953508	dync1i1	scaffold_73
gene32582	596.75	0.355646	0.206045	1.72606	0.0843365	0.953508	LOC100497171	Chr05
gene22318	76.1759	1.80414	1.04535	1.72588	0.0843684	0.953508	emb	Chr01
gene4840	656.058	-0.494484	0.286648	-1.72506	0.0845175	0.953508	tp53i13	Chr02
gene15638	13.2808	1.91406	1.10968	1.72488	0.0845499	0.953508	Xetrov90027309m.g	scaffold_226
gene19019	35.4402	0.786175	0.455834	1.7247	0.0845823	0.953508	LOC105947683	Chr06
gene3132	282.633	-0.537368	0.31163	-1.72438	0.0846391	0.953508	kdelr2	Chr07
gene1848	92.9293	1.19095	0.690748	1.72414	0.0846829	0.953508	lrrc14	Chr06
gene2688	96.659	0.93918	0.544774	1.72398	0.0847111	0.953508	rrm2b	Chr06
gene28631	608.779	-0.34823	0.202077	-1.72325	0.0848425	0.953508	phax	Chr01
gene766	1029.24	-0.540515	0.313675	-1.72317	0.0848581	0.953508	zhx3	Chr10
gene1358	1384.02	-0.382412	0.221945	-1.723	0.0848878	0.953508	snw1	Chr08
gene23047	72.723	1.05351	0.611599	1.72255	0.0849692	0.953508	kank3	Chr01
gene4601	22.5399	1.67912	0.974842	1.72246	0.0849869	0.953508	cyp2c19	Chr05
gene3367	584.202	-0.520673	0.302297	-1.72239	0.084999	0.953508	yeats2	Chr05
gene33641	246.591	-0.763607	0.44337	-1.72228	0.0850187	0.953508	trafd1	Chr01
gene2222	203.318	0.406104	0.235821	1.72209	0.0850538	0.953508	mad2l1	Chr01
gene33137	737.786	0.437288	0.254036	1.72137	0.0851843	0.953508	slc7a8	Chr01
gene32103	212.674	-0.451961	0.262572	-1.72129	0.0851988	0.953508	ipo11	Chr01
gene24631	88.2823	0.578973	0.336411	1.72103	0.085246	0.953508	lcorl	Chr01
gene18870	129.187	1.40735	0.817768	1.72096	0.0852572	0.953508	nrp1	Chr06
gene237	2588	-0.338589	0.196782	-1.72063	0.085318	0.953508	arcn1	Chr07
gene10648	18.8782	1.61532	0.938823	1.72058	0.0853266	0.953508	Xetrov90026651m.g	scaffold_1618
gene34151	2319.78	-0.351162	0.204162	-1.72001	0.0854298	0.954032	ier5	Chr04
gene3730	137.46	0.525398	0.305597	1.71925	0.0855685	0.954952	trmt44	Chr01
gene98	9.16916	-1.45088	0.844109	-1.71883	0.0856451	0.955177	MGC146850	Chr04
gene1444	818.16	0.474709	0.276463	1.71708	0.0859647	0.95811	abcb7	Chr08
gene26457	1715.6	-0.466396	0.271791	-1.71601	0.0861608	0.958483	gltscr1	Chr08
gene24600	32.5437	0.825799	0.48137	1.71552	0.0862501	0.958483	LOC100486501	Chr08
gene6694	3450.6	-0.314876	0.183547	-1.71551	0.0862526	0.958483	bahcc1	Chr10
gene16332	395.564	1.00529	0.586293	1.71466	0.0864075	0.958483	ppfibp1	scaffold_748
gene19503	26.8186	1.42096	0.828734	1.71462	0.0864157	0.958483	cd164l2	Chr02
gene3639	4912.48	0.655975	0.382597	1.71453	0.0864312	0.958483	spint1	Chr08
gene2118	4113.89	-0.379907	0.221586	-1.71449	0.0864383	0.958483	bzw1	Chr09
gene1018	4545.34	0.971512	0.56667	1.71442	0.0864508	0.958483	LOC100145533	Chr06
gene23622	170.035	0.446912	0.2609	1.71297	0.0867189	0.960203	mpv17l	Chr07
gene24117	4861.75	-0.406314	0.2372	-1.71296	0.0867192	0.960203	lamc1	Chr04
gene22966	176.327	1.00775	0.588449	1.71256	0.0867937	0.960399	il17rd	scaffold_87
gene3609	176.353	0.971157	0.567424	1.71152	0.0869854	0.961053	ugp2	Chr05
gene6377	6579.67	-0.366933	0.214403	-1.71142	0.0870045	0.961053	kitlg	Chr03
gene10301	14.4552	2.11042	1.23341	1.71104	0.0870732	0.961053	Xetrov90007846m.g	Chr03
gene3207	1197.76	-0.333229	0.194768	-1.7109	0.087099	0.961053	ccnl2	Chr07
gene5292	563.806	-0.436667	0.255268	-1.71062	0.0871504	0.961053	ccnb2	Chr03
gene2799	5180.86	0.494474	0.289099	1.71039	0.0871931	0.961053	slc16a3	Chr10
gene10097	21.1327	1.7319	1.01296	1.70974	0.0873135	0.961754	LOC101732000	Chr04
gene27985	529.813	-0.584675	0.342163	-1.70876	0.0874947	0.963124	chst6	Chr04
gene809	2020.91	0.31609	0.185204	1.70671	0.0878758	0.965101	LOC100492545	Chr08
gene11426	116.116	-0.615291	0.360575	-1.70642	0.0879305	0.965101	ylpm1	Chr08
gene30783	27.3211	1.29995	0.762022	1.70592	0.0880238	0.965101	LOC101730327	Chr07
gene19599	271.557	0.461669	0.270654	1.70575	0.0880537	0.965101	rps6ka5	Chr08
gene25949	10.6392	2.25367	1.32133	1.70561	0.0880801	0.965101	LOC105945194	Chr10
gene18352	37.1494	1.35497	0.794541	1.70535	0.088129	0.965101	LOC108644469	Chr02
gene30889	31.2542	1.69181	0.992067	1.70534	0.0881307	0.965101	susd3	scaffold_192
gene377	34.6066	1.49341	0.875908	1.70498	0.0881974	0.965101	krt16	scaffold_39
gene17013	22.2075	0.973387	0.571125	1.70433	0.0883192	0.965101	tfe3	scaffold_6237
gene1571	594.009	0.417705	0.245119	1.7041	0.0883632	0.965101	myo19	Chr02
gene4035	420.443	0.433553	0.254493	1.7036	0.0884562	0.965101	rsbn1	Chr02
gene1537	2196.25	-0.271533	0.159398	-1.7035	0.0884748	0.965101	ncoa5	Chr10
gene34171	221.812	0.820695	0.48181	1.70336	0.0885012	0.965101	rnf213	scaffold_105
gene3586	202.051	0.695869	0.408626	1.70295	0.0885781	0.965101	ppip5k2	Chr01
gene21001	26.9518	1.1086	0.651017	1.70287	0.0885928	0.965101	prdx3	scaffold_83
gene8039	225.315	0.410473	0.241054	1.70283	0.0886005	0.965101	stambpl1	Chr07
gene22912	10.4113	1.55753	0.914894	1.70242	0.0886765	0.965101	pnliprp1	scaffold_229
gene181	331.11	0.477706	0.280691	1.70189	0.0887757	0.965101	tomm5	Chr01
gene33623	26.7802	2.3411	1.3759	1.7015	0.0888491	0.965101	LOC108648313	Chr08
gene6830	313.929	0.4002	0.235221	1.70138	0.0888723	0.965101	pfdn6	Chr08
gene4566	426.678	0.473173	0.278137	1.70122	0.0889011	0.965101	fam98b	Chr08
gene228	574.894	0.500618	0.294294	1.70108	0.0889277	0.965101	mfsd11	Chr10
gene8264	5116.82	0.627331	0.368861	1.70073	0.0889945	0.965209	LOC100489456	Chr09
gene14393	24.2278	-1.27661	0.751058	-1.69975	0.0891787	0.965615	Xetrov90002878m.g	Chr01
gene17155	289.059	-0.447539	0.263369	-1.69928	0.089266	0.965615	tmem214	scaffold_7578
gene1956	543.047	0.853114	0.502061	1.69923	0.0892767	0.965615	fam46a	Chr05
gene3557	3420.54	0.389934	0.229484	1.69918	0.0892857	0.965615	pfkp	Chr06
gene23143	16.9064	1.18043	0.694887	1.69874	0.0893683	0.965615	ccdc136	Chr03
gene18938	8.14405	1.96411	1.15638	1.6985	0.0894135	0.965615	LOC105946032	scaffold_691
gene18105	645.81	0.342783	0.201826	1.69841	0.0894309	0.965615	pdlim5	Chr01
gene33073	61.3546	0.658159	0.38767	1.69773	0.0895592	0.966383	LOC101732039	scaffold_53
gene16242	4.85164	1.91955	1.13095	1.69729	0.0896427	0.966669	evx2	Chr09
gene31376	35.8315	1.19222	0.702691	1.69665	0.0897634	0.966894	aacs	Chr01
gene24863	75.2231	0.641824	0.378341	1.69642	0.089807	0.966894	taok3	Chr01
gene23853	162.63	0.403076	0.237625	1.69627	0.0898348	0.966894	mllt3	Chr01
gene3409	545.631	-0.468379	0.276192	-1.69585	0.0899144	0.967137	ptpn11	Chr01
gene16288	261.579	0.563093	0.332188	1.6951	0.0900564	0.96718	agl	Chr04
gene744	134.672	0.523906	0.309111	1.69488	0.090098	0.96718	f2rl2	Chr01
gene28873	35.497	0.941751	0.555677	1.69478	0.090117	0.96718	LOC101732695	scaffold_261
gene9965	89.5858	-0.733724	0.432971	-1.69462	0.0901468	0.96718	LOC100486241	Chr07
gene26774	79.8984	0.636221	0.375635	1.69372	0.0903181	0.967756	rhobtb3	Chr01
gene5309	662.334	-0.53554	0.316304	-1.69312	0.0904333	0.967756	wipf2	scaffold_39
gene4634	1947.59	0.574927	0.339577	1.69307	0.0904431	0.967756	tet3	Chr03
gene18694	115.629	-0.707965	0.418198	-1.6929	0.0904754	0.967756	dcaf12	Chr01
gene23608	1221.49	-0.563422	0.332827	-1.69284	0.0904862	0.967756	dvl3	Chr05
gene8106	45.6148	1.0912	0.645077	1.69158	0.0907257	0.969531	c14orf1	Chr08
gene23177	104.24	0.642818	0.380121	1.69109	0.0908196	0.969531	ints6	Chr02
gene21647	330.576	-0.473428	0.280023	-1.69067	0.090899	0.969531	fam110c	Chr05
gene25261	1239.93	0.355043	0.21001	1.6906	0.0909138	0.969531	gdf2	Chr07
gene6052	11.2102	1.59977	0.946349	1.69047	0.0909382	0.969531	aldh1a1	Chr01
gene30395	168.104	0.65142	0.385526	1.68969	0.0910871	0.970508	wdr81	Chr02
gene18897	16.2749	-1.04224	0.617195	-1.68868	0.0912811	0.970939	LOC100495617	scaffold_7415
gene14429	11.3858	1.69569	1.00439	1.68828	0.0913582	0.970939	LOC100488587	scaffold_229
gene30985	7.67857	-1.62156	0.960578	-1.68811	0.0913893	0.970939	chrna6	Chr01
gene3814	1729.78	-0.380478	0.225392	-1.68807	0.091397	0.970939	sf3a2	Chr01
gene8200	151.977	0.39533	0.234252	1.68762	0.0914835	0.970939	tfb2m	Chr05
gene22611	24.3916	-1.45547	0.86267	-1.68717	0.0915708	0.970939	cnga3	Chr02
gene6184	65.2119	0.633767	0.375746	1.68669	0.0916632	0.970939	st6galnac6	Chr08
gene23061	104.899	0.737557	0.437435	1.68609	0.0917778	0.970939	ism1	Chr05
gene852	6.41975	2.2066	1.30884	1.68593	0.0918099	0.970939	barhl2	Chr04
gene7533	23.8321	1.11396	0.660774	1.68585	0.0918249	0.970939	il1rap	Chr05
gene19786	831.635	-0.314754	0.186741	-1.68552	0.0918891	0.970939	pkm	Chr03
gene7617	1011.06	-0.343684	0.203908	-1.68549	0.0918944	0.970939	ambra1	Chr04
gene22953	24.1771	1.14144	0.677753	1.68415	0.0921521	0.970939	LOC108648049	Chr07
gene30136	77.2816	0.939342	0.557821	1.68395	0.0921917	0.970939	asb1	Chr09
gene14616	21.5789	2.15668	1.28141	1.68305	0.0923647	0.970939	Xetrov90028766m.g	scaffold_429
gene17274	6.20685	1.80985	1.07562	1.68262	0.0924495	0.970939	LOC101733477	scaffold_415
gene16349	56.1701	1.06595	0.633682	1.68215	0.09254	0.970939	ier3ip1	Chr01
gene6715	2637.48	-0.520365	0.30937	-1.68202	0.0925656	0.970939	LOC100486385	Chr01
gene4156	699.038	-0.524866	0.312118	-1.68163	0.0926415	0.970939	uba52	Chr01
gene5734	5.28281	-1.94807	1.15883	-1.68106	0.0927518	0.970939	c2orf82	Chr05
gene22399	2269	-0.399402	0.237619	-1.68086	0.092791	0.970939	cdc5l	Chr05
gene965	2357.64	-0.372243	0.221495	-1.6806	0.0928416	0.970939	lmbr1l	Chr02
gene7804	1064.24	-0.37076	0.220676	-1.68011	0.0929356	0.970939	rnf111	Chr03
gene4641	27.0037	1.28104	0.762941	1.67909	0.0931349	0.970939	chchd5	Chr03
gene5368	388.612	0.641038	0.381829	1.67886	0.0931793	0.970939	ventx1.1	Chr07
gene22075	532.44	-0.355343	0.211767	-1.67799	0.0933492	0.970939	srprb	Chr05
gene9287	145.98	0.830219	0.494845	1.67774	0.0933983	0.970939	Xetrov90010770m.g	Chr04
gene8327	41.3017	-1.42931	0.852209	-1.67718	0.093507	0.970939	myog	Chr02
gene6855	165.484	0.700932	0.417986	1.67692	0.0935574	0.970939	c19orf52	Chr03
gene9388	36.9364	1.34944	0.8048	1.67674	0.0935933	0.970939	Xetrov90027132m.g	scaffold_21
gene23833	30.2505	1.40342	0.837285	1.67616	0.0937067	0.970939	dph7	scaffold_480
gene5238	5281.49	-0.501731	0.299387	-1.67586	0.093766	0.970939	trrap	Chr09
gene22842	3.88443	-2.05425	1.22594	-1.67565	0.0938067	0.970939	mir320	Chr07
gene18511	513.494	-0.490835	0.292931	-1.6756	0.0938164	0.970939	axin1	Chr09
gene33480	33.347	1.88309	1.12398	1.67538	0.093859	0.970939	LOC105947468	Chr05
gene22819	362.564	0.635327	0.379235	1.67528	0.0938784	0.970939	sestd1	Chr09
gene1788	226.392	-0.686907	0.410049	-1.67518	0.093898	0.970939	arl6ip5	Chr04
gene2960	261.489	0.719373	0.429432	1.67517	0.0939005	0.970939	lrp2bp	Chr01
gene23704	66.3675	0.545106	0.325619	1.67406	0.0941181	0.970939	spag8	scaffold_3414
gene19349	243.79	0.457477	0.273286	1.67399	0.0941334	0.970939	lpar5	Chr07
gene17034	20.5243	-1.51376	0.904532	-1.67353	0.0942238	0.970939	LOC101730428	scaffold_143
gene18348	43.0156	-1.14844	0.686454	-1.67301	0.094326	0.970939	opn5	Chr05
gene44	976.866	-0.434345	0.259808	-1.67179	0.0945648	0.970939	adnp2	Chr06
gene47	14.962	2.11313	1.26407	1.67168	0.0945868	0.970939	agxt	Chr05
gene509	367.578	-0.37021	0.221513	-1.67128	0.0946663	0.970939	ipo13	Chr04
gene16535	3961.84	-0.435558	0.260625	-1.67121	0.0946806	0.970939	arid1a	Chr02
gene27048	378.66	0.632105	0.378259	1.67109	0.094704	0.970939	dhcr7	scaffold_173
gene20929	1655.83	-0.378362	0.226486	-1.67058	0.094805	0.970939	h3f3a	Chr05
gene16148	602.741	-0.58459	0.35005	-1.67002	0.094916	0.970939	xpo6	Chr09
gene24881	1591.13	0.433615	0.259663	1.66992	0.0949355	0.970939	pde4c	Chr01
gene372	26.7552	1.55058	0.92856	1.66988	0.0949432	0.970939	cybb	Chr02
gene26608	468.531	-0.444934	0.266462	-1.66979	0.0949615	0.970939	eif2ak3	Chr01
gene33175	1569.09	-0.411657	0.246558	-1.66962	0.0949954	0.970939	nup153	Chr06
gene32780	113.657	1.23509	0.739856	1.66936	0.095046	0.970939	scamp3	Chr08
gene3709	75.5264	-0.5775	0.345963	-1.66925	0.0950675	0.970939	LOC100495427	Chr07
gene3925	8.38151	2.26464	1.35689	1.66899	0.0951197	0.970939	slc6a14.2	Chr08
gene21972	75.7318	0.49616	0.29733	1.66872	0.0951732	0.970939	LOC101732003	scaffold_53
gene1676	91.5681	0.764505	0.458152	1.66867	0.0951827	0.970939	ids	Chr08
gene22462	70.6509	0.785258	0.470839	1.66779	0.0953581	0.970939	LOC100487962	scaffold_53
gene7434	516.22	-0.427994	0.256629	-1.66776	0.0953643	0.970939	scyl1	Chr04
gene27751	50.1224	2.10453	1.26233	1.66719	0.095477	0.970939	col9a2	Chr02
gene30926	10.1615	1.69863	1.01897	1.667	0.0955145	0.970939	asb18	Chr09
gene25450	11.7962	1.77334	1.06404	1.66661	0.0955925	0.970939	exoc3l4	Chr08
gene34157	86.5507	1.47978	0.888165	1.66611	0.0956914	0.970939	LOC105947808	Chr07
gene19829	12.0081	1.52406	0.914922	1.66579	0.0957558	0.970939	LOC108644827	scaffold_94
gene22176	110.571	0.53415	0.320719	1.66548	0.0958175	0.970939	smad3	Chr03
gene26062	29.2628	1.75737	1.05523	1.66539	0.0958345	0.970939	LOC108647468	Chr04
gene33673	1054.51	-0.474923	0.285216	-1.66513	0.095886	0.970939	kmt2e	Chr03
gene29551	69.2126	0.710175	0.426678	1.66443	0.0960266	0.970939	LOC101731618	Chr01
gene1328	665.751	-0.345768	0.20776	-1.66427	0.0960593	0.970939	erlec1	Chr05
gene24318	521.047	0.411016	0.247002	1.66402	0.0961085	0.970939	tmem246	Chr07
gene3444	356.409	0.599343	0.360192	1.66395	0.0961218	0.970939	rnf5	Chr08
gene21229	1112.1	-0.402798	0.242115	-1.66366	0.0961799	0.970939	gigyf2	Chr05
gene4370	130.358	0.561818	0.337782	1.66326	0.096261	0.970939	ttc39b	Chr01
gene21768	926.236	-0.348544	0.209596	-1.66293	0.0963265	0.970939	rpl37	Chr01
gene24147	16.1884	2.32937	1.40125	1.66236	0.0964415	0.970939	LOC105948509	scaffold_456
gene32139	6.77598	1.8418	1.10814	1.66208	0.0964976	0.970939	LOC105945676	Chr09
gene4467	508.185	0.583023	0.350842	1.66178	0.096557	0.970939	tsr1	Chr02
gene15900	3994.17	-0.337837	0.20331	-1.66168	0.0965762	0.970939	spen	scaffold_430
gene17200	203.629	0.373282	0.224693	1.66129	0.0966545	0.970939	LOC101734212	Chr05
gene313	11193.1	-0.351952	0.211858	-1.66126	0.0966609	0.970939	eef1a1	Chr05
gene25015	183.435	-0.66218	0.398646	-1.66107	0.0966988	0.970939	LOC101730761	Chr09
gene32944	302.286	0.538199	0.32404	1.66091	0.0967323	0.970939	mpp7	Chr06
gene25437	442.44	0.729223	0.439077	1.66081	0.0967516	0.970939	mmp3	Chr02
gene5424	17.232	1.78467	1.0747	1.66063	0.0967875	0.970939	cpt1b	Chr03
gene6201	181.266	-0.510021	0.307131	-1.6606	0.0967946	0.970939	ube2z	Chr10
gene7167	294.373	-0.511146	0.307818	-1.66055	0.0968045	0.970939	pfdn2	Chr08
gene6892	171.741	-0.385503	0.232167	-1.66046	0.0968229	0.970939	selo	Chr03
gene20	62.7595	0.642839	0.387216	1.66016	0.096883	0.970939	mrps17	Chr02
gene4480	232.471	0.777358	0.468359	1.65975	0.096965	0.970939	myl9	Chr10
gene24638	235.045	0.4803	0.289617	1.6584	0.0972369	0.970939	zdhhc15	Chr08
gene27291	46.1714	1.01489	0.612091	1.65806	0.0973046	0.970939	hnmt	Chr09
gene24596	253.527	0.73588	0.443833	1.65801	0.0973158	0.970939	LOC100494224	Chr01
gene10133	25.9545	-0.821642	0.495573	-1.65796	0.0973247	0.970939	Xetrov90011436m.g	Chr04
gene6399	73.662	0.690844	0.416739	1.65774	0.0973704	0.970939	mafk	Chr09
gene33496	977.343	-0.698658	0.421479	-1.65763	0.0973913	0.970939	LOC101734746	Chr08
gene26797	288.909	0.823884	0.497095	1.6574	0.0974393	0.970939	zcchc7	Chr01
gene24009	759.635	-0.356406	0.215071	-1.65715	0.097489	0.970939	necap2	scaffold_984
gene24239	18.1406	-1.23271	0.743912	-1.65707	0.0975062	0.970939	LOC101732395	Chr03
gene14462	61.7191	0.685174	0.41349	1.65705	0.0975088	0.970939	Xetrov90003216m.g	Chr01
gene18082	864.665	0.319297	0.192691	1.65704	0.097511	0.970939	kat2b	Chr06
gene7446	45.9321	-0.686749	0.414452	-1.65701	0.0975184	0.970939	LOC101731194	Chr09
gene6807	34.5407	1.17634	0.709918	1.657	0.097519	0.970939	setmar	Chr04
gene21506	1237.72	0.318738	0.192385	1.65677	0.0975662	0.970939	dync1li2	Chr04
gene25945	14.232	-1.42101	0.857781	-1.65661	0.0975978	0.970939	tbx15	scaffold_492
gene27653	53.0164	0.677564	0.409178	1.65591	0.0977391	0.970939	eda	Chr08
gene29977	53.9298	1.68115	1.01526	1.65588	0.097747	0.970939	ildr2	Chr02
gene32798	2817.03	-0.293329	0.177213	-1.65524	0.097876	0.970939	srp72	Chr01
gene24591	20.373	1.85049	1.1181	1.65503	0.097919	0.970939	gria4	Chr02
gene31957	28.5395	-0.926087	0.559659	-1.65473	0.0979783	0.970939	LOC101730916	Chr09
gene5653	785.026	-0.31383	0.189658	-1.65471	0.0979832	0.970939	btbd2	Chr01
gene3184	1055.44	-0.357775	0.216266	-1.65433	0.0980605	0.970939	mtf2	Chr04
gene18926	263.963	0.642959	0.388735	1.65398	0.098132	0.970939	mkl2	Chr09
gene26493	881.492	-0.959134	0.58009	-1.65342	0.0982446	0.970939	sstr5	Chr09
gene25229	14.9241	-1.50825	0.912213	-1.65339	0.0982507	0.970939	she	scaffold_627
gene1611	895.619	0.511989	0.309717	1.65309	0.0983134	0.970939	atp6v1h	Chr06
gene7124	2598.97	-0.208237	0.125978	-1.65296	0.0983382	0.970939	pdia3	Chr03
gene25090	11.4167	1.76535	1.06801	1.65293	0.0983453	0.970939	LOC101730465	scaffold_133
gene23088	2876.47	0.614432	0.371763	1.65275	0.0983814	0.970939	LOC100494753	Chr07
gene8144	406.577	-0.430593	0.260546	-1.65266	0.0984002	0.970939	vimp	Chr03
gene27348	2600.2	-0.338571	0.204868	-1.65263	0.0984065	0.970939	sumo3	Chr09
gene2588	244.96	0.447623	0.270945	1.65208	0.0985177	0.970939	mok	Chr08
gene6955	579.002	-0.358117	0.216821	-1.65167	0.0986012	0.970939	ostc	Chr01
gene29734	358.122	1.01955	0.617301	1.65162	0.0986124	0.970939	ubr3	Chr09
gene30475	30.3848	1.42749	0.864445	1.65133	0.0986708	0.970939	prss36	Chr09
gene26718	336.155	0.65486	0.396596	1.6512	0.0986971	0.970939	trank1	Chr06
gene1017	794.98	0.898901	0.544414	1.65114	0.0987108	0.970939	smarca5	Chr01
gene21322	9.15581	-1.45875	0.883506	-1.65109	0.0987208	0.970939	mmp19	Chr02
gene7214	30.7931	0.709956	0.430033	1.65093	0.0987521	0.970939	mib2	Chr07
gene27730	30.4631	1.35569	0.821235	1.65079	0.098781	0.970939	LOC100486918	scaffold_596
gene29562	638.588	0.473525	0.286961	1.65014	0.0989142	0.970939	pla2g4a	Chr04
gene4988	405.783	-0.446678	0.270741	-1.64984	0.0989765	0.970939	kiaa1279	Chr07
gene25178	47.5985	0.795229	0.48202	1.64979	0.0989868	0.970939	cntd2	Chr08
gene2795	10.2699	-1.80732	1.09566	-1.64953	0.09904	0.970939	npy4r	Chr03
gene3913	266.52	0.402413	0.244081	1.64868	0.0992124	0.970939	nrip1	Chr02
gene32160	148.508	0.483877	0.293511	1.64858	0.0992333	0.970939	LOC108644767	scaffold_53
gene33228	262.692	0.470837	0.285697	1.64803	0.0993466	0.970939	fut1	Chr07
gene8220	1140.04	-0.341955	0.207556	-1.64753	0.0994501	0.970939	yipf5	Chr03
gene22400	35.042	1.38225	0.839109	1.64729	0.0994987	0.970939	ebf4	Chr03
gene2461	221.139	0.485162	0.294537	1.6472	0.0995166	0.970939	slc9a6	Chr08
gene8422	239.127	0.477165	0.289794	1.64657	0.0996464	0.970939	polr3h	Chr04
gene6270	683.396	-0.305275	0.185431	-1.6463	0.0997018	0.970939	rpf2	Chr05
gene27122	697.15	-0.371226	0.225543	-1.64592	0.0997794	0.970939	epc1	Chr06
gene32617	133.743	-0.570547	0.346665	-1.64582	0.099801	0.970939	tbc1d5	Chr06
gene8395	905.742	-0.314882	0.191356	-1.64553	0.0998604	0.970939	c1galt1	scaffold_73
gene15982	332.977	0.369902	0.224865	1.64499	0.0999714	0.970939	LOC100498095	Chr03
gene33269	12.7074	-1.39994	0.851213	-1.64464	0.100045	0.970939	tgm5	Chr10
gene3149	2551.51	0.465635	0.28319	1.64425	0.100124	0.970939	nt5c1a	Chr05
gene31679	19.965	1.23868	0.753402	1.64412	0.100152	0.970939	LOC101734139	scaffold_66
gene6499	20654.9	-0.325596	0.198089	-1.64369	0.100241	0.970939	sfpq	Chr02
gene7445	55.5988	1.09896	0.668826	1.64311	0.10036	0.970939	dnajc24	Chr04
gene22268	1130.13	-0.236432	0.143934	-1.64264	0.100457	0.970939	atp5g3	Chr09
gene26946	5.25545	1.89283	1.15246	1.64243	0.100501	0.970939	slc26a2	Chr03
gene8033	397.992	-0.457933	0.278951	-1.64163	0.100667	0.970939	med24	Chr02
gene28718	365.929	0.769989	0.4692	1.64107	0.100783	0.970939	ccni	Chr01
gene23775	2076.56	-0.363281	0.221389	-1.64092	0.100815	0.970939	avpr2	Chr08
gene27706	95.636	0.953611	0.581209	1.64074	0.100852	0.970939	LOC101731966	Chr01
gene20474	46.5803	1.13373	0.691092	1.6405	0.100902	0.970939	znf277	Chr03
gene17596	1524.08	-0.280509	0.171014	-1.64027	0.100949	0.970939	pes1	Chr01
gene6194	1401.26	0.520843	0.317553	1.64018	0.100969	0.970939	mtm1	Chr08
gene12721	18.636	-1.30868	0.798093	-1.63976	0.101056	0.970939	Xetrov90009276m.g	Chr03
gene23491	197.365	0.868577	0.529702	1.63975	0.101058	0.970939	gin1	Chr01
gene327	2656.4	-0.472475	0.288295	-1.63886	0.101243	0.970939	eif4h	Chr02
gene1101	330.157	0.480527	0.293227	1.63875	0.101265	0.970939	hspa14	Chr03
gene20686	18.5951	1.40491	0.857332	1.6387	0.101275	0.970939	LOC105945140	Chr02
gene21825	19.9378	0.898057	0.548076	1.63856	0.101304	0.970939	LOC105948264	Chr08
gene1513	7842.6	-0.286975	0.175185	-1.63813	0.101395	0.970939	fubp1	Chr04
gene338	60.914	0.616525	0.376488	1.63757	0.101512	0.970939	serhl	Chr04
gene30448	749.965	0.583947	0.356619	1.63745	0.101536	0.970939	pcdh8l	Chr07
gene3180	1408.8	-0.412453	0.25192	-1.63724	0.10158	0.970939	ppm1a	Chr08
gene23849	5.66696	2.47971	1.51463	1.63717	0.101595	0.970939	LOC108645383	scaffold_1258
gene26947	588.468	-0.438334	0.267743	-1.63715	0.1016	0.970939	map4k3	Chr05
gene25073	1334.91	-0.465578	0.284385	-1.63714	0.101602	0.970939	tril	Chr06
gene8458	107.964	0.723121	0.44185	1.63657	0.10172	0.970939	fastkd2	Chr09
gene28883	198.875	-0.87476	0.534577	-1.63636	0.101764	0.970939	LOC100494435	Chr05
gene7907	25.1233	2.11218	1.29112	1.63593	0.101854	0.970939	mpo	Chr02
gene6192	262.633	0.520806	0.318417	1.63561	0.101921	0.970939	LOC100497957	Chr08
gene20737	53.6712	1.376	0.841508	1.63516	0.102015	0.970939	pax8	Chr03
gene21847	864.262	-0.334573	0.204635	-1.63498	0.102054	0.970939	brd9	Chr06
gene13880	190.595	-0.471111	0.288163	-1.63488	0.102075	0.970939	kif7	Chr03
gene21151	6.03527	1.96122	1.19982	1.6346	0.102132	0.970939	LOC100498557	scaffold_2562
gene33435	396.208	0.433034	0.264926	1.63454	0.102145	0.970939	siae	Chr07
gene28053	168.93	0.713751	0.436921	1.63359	0.102344	0.970939	blvrb	Chr08
gene383	18.9001	1.25463	0.768134	1.63335	0.102396	0.970939	LOC100496596	scaffold_1607
gene4348	179.397	1.14923	0.703677	1.63318	0.102431	0.970939	impa2	Chr06
gene17757	10.1646	1.712	1.0484	1.63296	0.102477	0.970939	st8sia4	Chr01
gene15796	54.5639	0.605692	0.370946	1.63283	0.102504	0.970939	acot9	Chr02
gene27250	33.6533	1.19783	0.73361	1.63279	0.102513	0.970939	LOC101734025	scaffold_66
gene6064	250.584	0.503036	0.30809	1.63276	0.10252	0.970939	alkbh8	Chr02
gene16262	22.7879	1.39124	0.852189	1.63255	0.102563	0.970939	LOC100496285	Chr03
gene206	3197.84	-0.26147	0.160161	-1.63255	0.102564	0.970939	ppia	Chr03
gene32726	749.918	0.447387	0.274063	1.63242	0.102591	0.970939	numb	Chr08
gene4513	1141.24	0.394374	0.241622	1.6322	0.102638	0.970939	map1s	Chr01
gene3479	8.83363	-1.44235	0.8838	-1.63199	0.102682	0.970939	LOC100145035	Chr04
gene20402	51.1212	1.6912	1.03638	1.63183	0.102716	0.970939	mmp16	Chr06
gene4786	59.252	0.754031	0.462123	1.63167	0.10275	0.970939	cbx4	Chr10
gene3428	2647.94	-0.309351	0.189603	-1.63157	0.10277	0.970939	rad54l2	Chr04
gene10	152.811	-0.391728	0.240103	-1.6315	0.102784	0.970939	usp46	Chr08
gene15794	1024.93	-0.430871	0.2641	-1.63147	0.102792	0.970939	tgif2	Chr10
gene7574	1206.67	-0.348193	0.213429	-1.63142	0.102801	0.970939	znf740	Chr02
gene23213	1412.86	-0.383307	0.234988	-1.63118	0.102853	0.970939	mcm3ap	Chr09
gene30356	6.33682	-1.58185	0.969797	-1.63111	0.102867	0.970939	LOC100494856	Chr07
gene17681	428.1	-0.494102	0.30293	-1.63108	0.102874	0.970939	rbbp6	Chr09
gene4044	291.885	-0.366903	0.224994	-1.63072	0.102949	0.970939	arhgdia	Chr10
gene2641	203.8	-0.617141	0.378595	-1.63008	0.103084	0.970939	cdca7l	Chr06
gene32505	76.5628	-0.518618	0.318166	-1.63002	0.103096	0.970939	reep6	Chr01
gene1994	4978.51	-0.372091	0.228315	-1.62973	0.103159	0.970939	syncrip	Chr05
gene6128	606.642	-0.458917	0.281651	-1.62938	0.103232	0.970939	samd4b	Chr08
gene5260	43.0686	1.28354	0.788039	1.62877	0.103361	0.970939	LOC100135146	Chr05
gene24919	92.5373	1.29053	0.792391	1.62865	0.103387	0.970939	LOC105947245	Chr04
gene17918	14.8827	2.11954	1.30148	1.62856	0.103406	0.970939	herc6	Chr01
gene4622	99.799	-1.31668	0.80862	-1.6283	0.103461	0.970939	cand2	Chr04
gene3953	177.246	0.519582	0.319122	1.62816	0.103491	0.970939	cpox	Chr02
gene33078	5.37343	-1.73668	1.06677	-1.62799	0.103528	0.970939	cacna1a	Chr03
gene16436	2622.04	-0.295174	0.181382	-1.62736	0.103662	0.970939	cep170b	Chr08
gene8098	208.889	0.577531	0.355074	1.62651	0.103842	0.970939	sdf2l1	Chr01
gene5891	140.057	-0.733836	0.451377	-1.62577	0.103998	0.970939	nup37	Chr03
gene3891	1016.77	-0.483471	0.297441	-1.62543	0.10407	0.970939	dusp1	Chr03
gene3529	110.931	0.853899	0.525388	1.62527	0.104105	0.970939	hoxb3	Chr10
gene7329	724.175	-0.569792	0.350618	-1.62511	0.10414	0.970939	thoc7	Chr04
gene6105	6092.41	-0.502737	0.309366	-1.62505	0.104151	0.970939	abcb5	Chr06
gene12687	707.129	-0.490634	0.302145	-1.62384	0.104411	0.970939	cux1	Chr02
gene2012	1470.77	-0.276977	0.170583	-1.62371	0.104438	0.970939	ppp4r2	Chr04
gene26504	963.327	0.42413	0.26122	1.62365	0.10445	0.970939	gnal	Chr06
gene28220	227.112	1.05015	0.646856	1.62346	0.104491	0.970939	LOC105947080	Chr09
gene2842	3332.21	-0.449249	0.276798	-1.62302	0.104584	0.970939	snrnp70	Chr07
gene22544	117.251	0.588138	0.362396	1.62291	0.104608	0.970939	nelfcd	scaffold_628
gene29017	475.533	0.512164	0.315591	1.62287	0.104617	0.970939	polk	Chr01
gene32755	317.387	0.537696	0.331386	1.62257	0.104682	0.970939	rab3gap2	Chr05
gene6397	56.2857	1.77819	1.09623	1.62209	0.104783	0.970939	ampd3	scaffold_203
gene33697	186.074	-0.573619	0.353682	-1.62185	0.104835	0.970939	LOC101731131	Chr09
gene33478	825.327	-0.257405	0.158721	-1.62175	0.104858	0.970939	rlim	Chr08
gene7230	306.601	-0.548688	0.338361	-1.6216	0.104888	0.970939	utp14a	Chr08
gene20179	31.3248	-1.32621	0.817987	-1.62131	0.104951	0.970939	lrrc14b	Chr01
gene21302	35.5332	0.735562	0.453781	1.62096	0.105026	0.970939	LOC100491133	Chr10
gene18335	285.055	0.790564	0.488012	1.61997	0.105239	0.970939	eef1d	Chr06
gene7639	230.552	0.388859	0.240061	1.61983	0.105268	0.970939	ikbkap	Chr01
gene21484	21.2584	2.03565	1.2567	1.61983	0.105268	0.970939	pkp1	Chr02
gene32775	8.26977	-1.47994	0.91372	-1.61969	0.1053	0.970939	LOC101732384	Chr08
gene6362	156.903	-0.495542	0.306066	-1.61907	0.105433	0.970939	uevld	scaffold_603
gene172	19.0519	1.21687	0.75181	1.61859	0.105535	0.970939	syngr3	Chr09
gene23764	443.907	0.855439	0.528681	1.61806	0.105649	0.970939	dclre1a	scaffold_132
gene12930	1931.87	0.30406	0.187952	1.61775	0.105716	0.970939	Xetrov90020434m.g	Chr08
gene16389	1131.24	-0.357266	0.220842	-1.61775	0.105717	0.970939	rfx7	Chr03
gene6031	299.762	-0.320406	0.198128	-1.61716	0.105843	0.970939	triqk	Chr06
gene3400	15.6688	1.56421	0.967304	1.61708	0.10586	0.970939	nog	Chr10
gene26590	466.055	0.421102	0.26046	1.61676	0.10593	0.970939	gpr156	scaffold_367
gene29778	8674.5	-0.688968	0.426148	-1.61673	0.105936	0.970939	muc4	Chr05
gene17647	5.74828	1.6762	1.0369	1.61655	0.105975	0.970939	LOC101732165	scaffold_131
gene553	139.021	1.7745	1.09772	1.61654	0.105978	0.970939	apoc1-like	Chr07
gene22856	677.951	0.313094	0.193721	1.61621	0.106049	0.970939	rab13	scaffold_1849
gene20642	372.831	0.803565	0.497326	1.61577	0.106144	0.970939	ino80b	Chr01
gene5604	168.719	0.748025	0.462956	1.61576	0.106146	0.970939	mesdc2	Chr03
gene5198	451.204	0.395206	0.244673	1.61524	0.106259	0.970939	gmcl1	Chr03
gene7364	44.4791	-1.03823	0.642807	-1.61514	0.10628	0.970939	uchl3	Chr02
gene25101	87.5374	0.976623	0.604729	1.61498	0.106316	0.970939	stox1	Chr07
gene17791	424.179	0.448107	0.27751	1.61474	0.106366	0.970939	ube2d4	Chr03
gene22620	31.0757	1.70793	1.05773	1.61471	0.106373	0.970939	gli1	Chr02
gene16346	7.88252	-2.1319	1.3206	-1.61434	0.106453	0.970939	nxph2	Chr09
gene26818	32.6733	0.853866	0.528933	1.61432	0.106459	0.970939	ndufs6	Chr06
gene27590	1997.75	0.380206	0.235537	1.61421	0.106483	0.970939	nbeal1	Chr09
gene29424	90.9238	-0.513506	0.318127	-1.61415	0.106494	0.970939	pgs1	Chr10
gene3422	139.084	0.625833	0.387734	1.61408	0.10651	0.970939	LOC100491633	Chr06
gene6569	195.846	-0.558701	0.346148	-1.61405	0.106516	0.970939	pxmp4	Chr10
gene2539	25.7795	0.997378	0.617969	1.61396	0.106536	0.970939	LOC100036665	Chr03
gene28380	9.03836	2.34256	1.45175	1.61361	0.106612	0.970939	LOC100487981	Chr05
gene29733	15.9405	-1.62322	1.00616	-1.61329	0.106682	0.970939	LOC108647932	Chr06
gene609	261.676	1.04599	0.648544	1.61283	0.10678	0.970939	plod2	Chr05
gene26140	193.028	0.409154	0.253979	1.61098	0.107185	0.970939	LOC101732014	Chr01
gene8100	854.045	-0.238523	0.148062	-1.61097	0.107186	0.970939	dr1	Chr04
gene20168	26.9968	1.10417	0.685567	1.6106	0.107267	0.970939	LOC100491484	scaffold_66
gene5163	192.954	0.609156	0.378246	1.61048	0.107294	0.970939	pqlc3	Chr05
gene26542	175.342	0.700194	0.434806	1.61036	0.10732	0.970939	reln	Chr03
gene3173	102.565	-0.849664	0.527674	-1.61021	0.107353	0.970939	LOC100496553	scaffold_178
gene3086	503.436	-0.425409	0.264216	-1.61008	0.10738	0.970939	tspyl2	Chr08
gene29796	358.197	0.577703	0.358836	1.60994	0.107412	0.970939	slc13a3	Chr10
gene11838	62.7041	-0.55908	0.347269	-1.60993	0.107412	0.970939	LOC101735107	Chr03
gene21616	370.289	0.935678	0.581226	1.60984	0.107434	0.970939	sepw1	Chr08
gene5274	495.276	0.658347	0.409028	1.60954	0.107498	0.970939	slc30a5	Chr01
gene1769	396.809	-0.656561	0.40797	-1.60934	0.107543	0.970939	usp37	Chr09
gene5897	28.2096	1.62786	1.01174	1.60898	0.107622	0.970939	slc8a1	Chr05
gene27474	127.902	-0.691327	0.429719	-1.60879	0.107663	0.970939	uggt2	Chr02
gene18257	231.278	0.429992	0.267328	1.60848	0.107731	0.970939	LOC108648780	Chr09
gene13085	4.93586	-1.83161	1.13877	-1.60841	0.107746	0.970939	Xetrov90006479m.g	Chr02
gene6711	24.4907	1.56524	0.97322	1.60831	0.107767	0.970939	tmem163	Chr09
gene567	263.429	0.502177	0.312244	1.60829	0.107773	0.970939	slc38a9	Chr01
gene1104	619.598	-0.773929	0.481237	-1.60821	0.10779	0.970939	LOC100495740	Chr04
gene7205	58.0849	-0.635368	0.395089	-1.60817	0.107799	0.970939	scn4b	Chr07
gene25795	135.063	0.811372	0.504548	1.60812	0.10781	0.970939	grin2d	Chr07
gene26541	43.593	2.2728	1.41376	1.60762	0.107918	0.970939	hoxd10	Chr09
gene16298	1445.01	-0.339178	0.211003	-1.60746	0.107954	0.970939	dhx8	Chr10
gene2390	466.949	0.472816	0.294169	1.60729	0.10799	0.970939	dbt	Chr04
gene16339	76.2233	-0.718999	0.447547	-1.60653	0.108157	0.970939	LOC101733262	scaffold_351
gene7779	412.084	0.839111	0.52236	1.60638	0.108189	0.970939	sde2	Chr05
gene29641	1417.01	-0.235066	0.146389	-1.60576	0.108326	0.970939	lman1	Chr01
gene3508	703.777	0.34459	0.214598	1.60575	0.108329	0.970939	mphosph8	Chr02
gene30016	48.6678	-0.644231	0.401208	-1.60573	0.108334	0.970939	glyctk	Chr04
gene15937	139.955	0.870121	0.541905	1.60567	0.108346	0.970939	p2rx1	Chr02
gene5333	1113.77	-0.380614	0.237183	-1.60473	0.108553	0.970939	csnk2b	Chr08
gene3143	2043.4	-0.387391	0.241454	-1.60441	0.108624	0.970939	dlx5	scaffold_73
gene3198	232.13	-0.404449	0.252155	-1.60397	0.10872	0.970939	zbtb8a.1	Chr02
gene967	109.795	0.850831	0.530483	1.60388	0.10874	0.970939	crbn	Chr04
gene2145	138.004	1.04003	0.648521	1.6037	0.108781	0.970939	sox9	Chr10
gene25687	151.819	-0.471505	0.294023	-1.60363	0.108795	0.970939	cox6c	Chr06
gene2803	95.5065	1.14574	0.71465	1.60322	0.108885	0.970939	p2ry1	Chr05
gene3189	2565.2	-0.286411	0.178653	-1.60317	0.108898	0.970939	slc39a7	Chr08
gene20328	516.955	-0.358691	0.223743	-1.60314	0.108905	0.970939	peli1	Chr08
gene23212	14.5784	-1.50573	0.939454	-1.60277	0.108984	0.970939	LOC100494741	Chr05
gene30150	810.378	0.656693	0.409798	1.60248	0.10905	0.970939	ap1s1	scaffold_48
gene1975	1927.34	-0.340286	0.212374	-1.6023	0.109089	0.970939	kat6a	Chr03
gene6019	151.973	-0.4611	0.287813	-1.60208	0.109138	0.970939	rnd3	Chr09
gene31401	39.6755	1.07461	0.670822	1.60194	0.109169	0.970939	LOC101731252	Chr01
gene29830	46.4481	1.22949	0.768003	1.6009	0.1094	0.970939	ppp2r2c	Chr01
gene25250	45.1064	-1.1114	0.694691	-1.59985	0.109632	0.970939	LOC101730522	scaffold_877
gene8335	31.2945	1.60714	1.00473	1.59958	0.109692	0.970939	LOC100495876	scaffold_104
gene29696	61.6288	1.071	0.669657	1.59933	0.109747	0.970939	brinp1	Chr08
gene21011	39.8487	0.745906	0.466428	1.59919	0.109779	0.970939	prr5l	Chr04
gene28099	133.471	0.678791	0.424558	1.59882	0.109861	0.970939	prmt3	scaffold_84
gene26130	617.885	-0.513067	0.320947	-1.5986	0.109909	0.970939	lin54	Chr01
gene3348	88.8772	0.481749	0.301366	1.59855	0.10992	0.970939	pxmp2	Chr01
gene27368	8.05166	-1.8985	1.18781	-1.59832	0.109972	0.970939	LOC101733025	scaffold_1440
gene2117	1448.16	-0.568303	0.355613	-1.5981	0.110021	0.970939	avl9	Chr06
gene6452	359.73	-0.636113	0.398094	-1.5979	0.110066	0.970939	c2orf47	Chr09
gene5671	553.294	0.365342	0.228741	1.59718	0.110225	0.970939	nabp2	Chr02
gene19670	75.8845	-0.544192	0.340805	-1.59679	0.110313	0.970939	tdrd10	scaffold_627
gene33394	150.879	-0.602926	0.377595	-1.59675	0.110321	0.970939	trim14	Chr01
gene32761	265.819	-0.6153	0.38545	-1.59631	0.110419	0.970939	s1pr5	Chr03
gene31233	50.9115	-1.11025	0.695526	-1.59627	0.110428	0.970939	trdmt1	Chr06
gene6567	43.8928	0.923197	0.578353	1.59625	0.110432	0.970939	gchfr	Chr08
gene5638	64.1921	0.748821	0.469117	1.59623	0.110436	0.970939	LOC100489525	Chr07
gene3989	217.617	0.329143	0.206291	1.59553	0.110595	0.970939	chchd1	Chr07
gene8419	3295.54	-0.337466	0.211547	-1.59523	0.110662	0.970939	copg1	Chr04
gene202	1104.54	-0.393692	0.246803	-1.59517	0.110675	0.970939	bub3	Chr07
gene215	23.6483	0.931667	0.584195	1.59479	0.11076	0.970939	klf7	Chr09
gene328	1342.18	0.674833	0.423216	1.59453	0.110816	0.970939	ppid	Chr01
gene16181	25.9296	1.2389	0.777085	1.5943	0.11087	0.970939	LOC100492690	scaffold_911
gene17959	71.0516	0.937973	0.588581	1.59362	0.111022	0.970939	LOC101734280	Chr04
gene29299	156.297	-0.82786	0.519497	-1.59358	0.11103	0.970939	tdrd5	Chr04
gene13088	11.4173	2.01436	1.26411	1.5935	0.111048	0.970939	Xetrov90026700m.g	scaffold_1665
gene3314	7147.35	-0.381562	0.239464	-1.5934	0.111071	0.970939	atrx	Chr08
gene33357	12.0229	-1.43001	0.897492	-1.59334	0.111085	0.970939	LOC100497578	Chr01
gene28770	1482.02	-0.348014	0.218427	-1.59328	0.111098	0.970939	kdm5a	scaffold_135
gene15753	12.5807	2.3773	1.49233	1.59301	0.111157	0.970939	Xetrov90028480m.g	scaffold_389
gene33416	1654.95	-0.228366	0.143377	-1.59277	0.111212	0.970939	vat1	Chr10
gene24203	30.7715	1.50152	0.942798	1.59262	0.111244	0.970939	LOC108644837	scaffold_101
gene28059	536.522	-0.651694	0.409356	-1.592	0.111385	0.970939	pwwp2b	Chr07
gene23726	441.896	-0.640819	0.402527	-1.59199	0.111387	0.970939	LOC100490302	Chr02
gene10141	40.233	0.859998	0.540228	1.59192	0.111403	0.970939	Xetrov90003211m.g	Chr01
gene4642	501.679	-0.431496	0.271071	-1.59182	0.111425	0.970939	phc1	scaffold_130
gene31661	1688.41	-0.351733	0.221004	-1.59153	0.111491	0.970939	adgrl2	Chr04
gene8120	2432.22	-0.438401	0.275472	-1.59145	0.111507	0.970939	hif1a	Chr08
gene5451	44.3188	0.74022	0.465133	1.59142	0.111516	0.970939	LOC100486910	Chr08
gene1495	516.477	0.366513	0.230339	1.59119	0.111567	0.970939	cyb5b	Chr04
gene84	74.3965	0.702215	0.441348	1.59107	0.111594	0.970939	mpp6	Chr06
gene4832	1726.09	-0.339106	0.213133	-1.59106	0.111597	0.970939	pafah1b1	Chr02
gene21587	88.0149	0.952557	0.598819	1.59073	0.111671	0.970939	LOC108648245	Chr01
gene3808	134.676	-0.793203	0.498757	-1.59036	0.111753	0.970939	hes8	Chr07
gene13530	21.6834	1.43586	0.903026	1.59006	0.111822	0.970939	LOC100492633	scaffold_306
gene6560	1481.99	-0.334576	0.210479	-1.58959	0.111926	0.970939	zc3h4	Chr08
gene17557	811.58	-0.363855	0.2289	-1.58958	0.111929	0.970939	psma5	Chr02
gene27955	3109.01	-0.410363	0.258185	-1.58942	0.111966	0.970939	id2	Chr05
gene18035	5272.6	-0.641935	0.403882	-1.58941	0.111967	0.970939	hydin	Chr04
gene7651	2252.85	-0.370157	0.232955	-1.58896	0.112069	0.970939	smc3	scaffold_401
gene1770	349.701	0.81743	0.514555	1.58861	0.112147	0.970939	trim45	scaffold_2032
gene4657	99.3654	0.464679	0.292525	1.58851	0.112171	0.970939	rft1	Chr04
gene25220	223.943	0.781535	0.492023	1.58841	0.112193	0.970939	mybpc3	Chr04
gene7235	151.015	0.957033	0.602552	1.5883	0.112219	0.970939	unc45b	Chr02
gene23683	341.28	0.616514	0.38816	1.5883	0.112219	0.970939	rps6ka4	Chr04
gene3673	137.479	0.863385	0.543711	1.58795	0.112298	0.971129	khdrbs3	Chr06
gene19344	5561.83	-0.322422	0.203171	-1.58695	0.112524	0.971491	prrc2b	Chr08
gene21751	11.3915	1.70752	1.07616	1.58667	0.112586	0.971491	LOC100492863	scaffold_455
gene31856	7.30417	1.50754	0.950175	1.58659	0.112605	0.971491	aipl1	Chr02
gene6532	948.525	-0.322458	0.203247	-1.58653	0.11262	0.971491	prpf3	Chr08
gene5647	48.7639	0.756094	0.476581	1.5865	0.112627	0.971491	klf4	Chr01
gene980	485.273	-0.372563	0.234967	-1.5856	0.112831	0.972032	fbxo38	Chr03
gene28955	349.804	-0.368025	0.232273	-1.58445	0.113091	0.972032	LOC108648331	Chr08
gene28847	36.048	-0.951498	0.600577	-1.58431	0.113124	0.972032	tm4sf5	Chr03
gene20465	8516.87	-0.405251	0.255803	-1.58423	0.113141	0.972032	LOC100498169	Chr05
gene1071	2543.55	-0.308212	0.194594	-1.58387	0.113223	0.972032	pou2f1	Chr02
gene31586	1337.8	-0.595386	0.375975	-1.58358	0.113289	0.972032	sptssb	Chr05
gene19060	28.7127	1.15031	0.726419	1.58353	0.1133	0.972032	LOC100491166	Chr02
gene31655	6.30259	1.68406	1.0635	1.58351	0.113305	0.972032	LOC101733632	Chr05
gene2335	22.1817	0.880796	0.556254	1.58344	0.113321	0.972032	isoc1	Chr01
gene8444	698.925	0.603956	0.381498	1.58312	0.113395	0.972032	ptk2	Chr06
gene31547	451.336	-0.454304	0.286974	-1.58308	0.113402	0.972032	cenpi	Chr08
gene3600	203.236	0.398061	0.251496	1.58277	0.113474	0.972032	kansl1l	Chr09
gene4707	2811.89	-0.408436	0.258068	-1.58267	0.113498	0.972032	usp10	Chr04
gene1923	28.3315	1.48124	0.936011	1.5825	0.113535	0.972032	tshz3	Chr04
gene906	369.59	0.486122	0.307198	1.58244	0.11355	0.972032	aifm3-like	Chr02
gene6216	2239.58	0.274185	0.17331	1.58205	0.113639	0.9723	actr2	Chr05
gene8207	390.825	-0.33588	0.212425	-1.58117	0.11384	0.972396	chpt1	Chr03
gene19709	7.65971	1.87763	1.1877	1.5809	0.113902	0.972396	adgrg2	Chr02
gene1861	560.914	0.533074	0.337229	1.58075	0.113936	0.972396	sfrp2	Chr01
gene20723	323.018	0.458439	0.290047	1.58057	0.113976	0.972396	atp11a	Chr02
gene13897	12.1821	1.56601	0.990995	1.58024	0.114052	0.972396	mvb12b	Chr08
gene14488	35.1745	1.31358	0.831407	1.57994	0.11412	0.972396	Xetrov90020008m.g	Chr08
gene6601	199.517	0.562558	0.356148	1.57956	0.114207	0.972396	vezt	Chr03
gene25664	223.597	1.05712	0.669571	1.57881	0.114381	0.972396	hsd17b10	Chr08
gene21615	4092.97	-0.378483	0.239989	-1.57709	0.114776	0.972396	ep300	Chr04
gene28484	98.902	1.41119	0.894969	1.5768	0.114841	0.972396	LOC108646221	Chr03
gene27686	63.2087	0.884528	0.560982	1.57675	0.114853	0.972396	trpm6	Chr01
gene27712	87.124	0.833082	0.52851	1.57629	0.11496	0.972396	LOC108644772	scaffold_53
gene19343	1789.59	0.36226	0.229881	1.57586	0.115059	0.972396	LOC101735110	Chr05
gene4332	15.596	-1.63359	1.03669	-1.57578	0.115076	0.972396	cyp46a1-like.1	Chr08
gene583	1466.19	0.281665	0.178788	1.57541	0.115161	0.972396	pxn	Chr01
gene4272	22.848	-1.30134	0.826056	-1.57536	0.115172	0.972396	rps29	Chr08
gene21135	730.87	0.328132	0.208306	1.57524	0.115201	0.972396	arhgap27	Chr10
gene22380	120.303	0.671769	0.426573	1.5748	0.115302	0.972396	LOC108647673	Chr05
gene1180	907.594	-0.276101	0.175325	-1.57479	0.115305	0.972396	mcm2	Chr04
[truncated: 15,007 more rows]
