# Supplementary material for: The histone H4K20 methyltransferase SUV4-20H1/KMT5B is required for multiciliated cell differentiation in Xenopus
Source: Life Sci Alliance. 2023 Apr 28;6(7):e202302023. doi: 10.26508/lsa.202302023 (PMC10147948; doi:10.26508/lsa.202302023)
Supplement: Supplementary file 7 [file LSA-2023-02023_TableS5.xlsx]

## Sheet: Supplementary Table 5 
	baseMean	log2FoldChange	lfcSE	stat	pvalue	padj	Name	chr
gene29268	2410.16	0.741526	0.165632	4.47695	7.57156e-06	0.0819866	osgin2	Chr06
gene928	2190.17	1.60943	0.362682	4.43758	9.09749e-06	0.0819866	atp12a-like.2	Chr07
gene13789	190.415	1.08959	0.256184	4.25315	2.10784e-05	0.126639	Xetrov90011071m.g	Chr04
gene2191	663.376	-0.708817	0.174826	-4.05441	5.02604e-05	0.200154	troap	Chr02
gene30319	283.754	-2.38119	0.590709	-4.03107	5.55244e-05	0.200154	LOC101731396	Chr02
gene7806	85.1425	-1.91095	0.487722	-3.91812	8.92438e-05	0.250617	gpbp1	Chr01
gene2460	178.777	0.896005	0.230684	3.88413	0.000102697	0.250617	gal3st4-like.1	scaffold_48
gene26000	2892.34	0.947312	0.245121	3.86468	0.000111237	0.250617	slc44a4	Chr08
gene7542	238.81	1.10454	0.29328	3.76617	0.00016577	0.256246	fst	Chr01
gene3158	6196.58	0.707711	0.187974	3.76495	0.000166583	0.256246	anxa1-like.1	Chr01
gene5763	95.6431	-1.02104	0.271692	-3.75807	0.00017123	0.256246	sod1	Chr02
gene90	77.4705	1.38581	0.369732	3.74816	0.000178138	0.256246	ngf	Chr02
gene2485	2566.14	0.595918	0.160023	3.72395	0.000196133	0.256246	cotl1	Chr04
gene6885	79.5193	-1.11388	0.300821	-3.70279	0.000213241	0.256246	top3a	Chr09
gene3137	58.3782	-2.39795	0.650724	-3.68505	0.000228657	0.256246	hist1h2am	Chr02
gene26995	1117.56	0.957825	0.260695	3.67412	0.000238667	0.256246	LOC108647843	Chr06
gene18104	131.468	-1.21694	0.33151	-3.67091	0.000241688	0.256246	trim9	Chr08
gene3676	648.604	-0.935342	0.25752	-3.63211	0.000281114	0.281488	nusap1	Chr08
gene31318	458.258	0.685343	0.190734	3.59318	0.00032667	0.295191	LOC101731819	scaffold_4501
gene6908	577.976	-0.801279	0.223044	-3.59247	0.000327553	0.295191	hmmr	Chr03
gene33648	1241.54	0.873225	0.249096	3.50558	0.000455616	0.391048	cald1	Chr03
gene32994	275.838	0.898866	0.260454	3.45115	0.000558209	0.44869	LOC100485834	Chr04
gene19704	1899.38	0.608711	0.176731	3.44429	0.000572563	0.44869	LOC733495	Chr06
gene6895	1287	0.703743	0.205323	3.4275	0.000609175	0.454562	hoxa1	Chr06
gene17901	94.0711	-1.27097	0.372136	-3.41532	0.00063707	0.454562	acot11	Chr04
gene2233	2221.94	-0.899955	0.266017	-3.38307	0.000716792	0.454562	cenpf	Chr05
gene2828	219.629	-1.11847	0.331154	-3.37749	0.000731508	0.454562	vps33b	Chr03
gene28579	105.896	-1.62999	0.483773	-3.36933	0.000753522	0.454562	lrrc10	Chr03
gene16082	665.738	0.937036	0.278386	3.36596	0.000762787	0.454562	rhobtb2	Chr03
gene6131	118.652	0.963289	0.286669	3.36028	0.000778635	0.454562	cmahp	Chr06
gene4907	480.791	0.669667	0.199356	3.35915	0.000781814	0.454562	phlda2	Chr07
gene6984	19809.3	0.599691	0.179044	3.3494	0.000809881	0.456165	flna	Chr08
gene1652	6840.27	1.00996	0.302313	3.34076	0.000835505	0.456338	grk6	Chr03
gene34135	446.304	-1.63043	0.495193	-3.29251	0.000992982	0.526397	LOC105946101	scaffold_3581
gene7157	9611.06	0.613159	0.188531	3.2523	0.00114476	0.589521	atp1b2	scaffold_393
gene5285	130.895	-0.926346	0.286888	-3.22894	0.00124248	0.62207	ppp1r3b	Chr01
gene7168	1543.22	-0.515246	0.161924	-3.18202	0.00146254	0.678171	kif11	Chr07
gene2090	17680.2	0.794916	0.250049	3.17905	0.0014776	0.678171	atp12a-like.1	Chr05
gene18585	13976.3	0.539563	0.170134	3.17141	0.00151703	0.678171	slc45a3	Chr02
gene2185	814.515	-1.22334	0.386101	-3.16844	0.0015326	0.678171	plin2	Chr01
gene20597	462.911	1.13487	0.358889	3.16217	0.00156599	0.678171	cemip	Chr03
gene3395	569.022	-0.617807	0.195676	-3.15729	0.0015924	0.678171	phf20	Chr10
gene555	2177.39	0.956437	0.303375	3.15266	0.00161792	0.678171	krt12	scaffold_39
gene29200	70.3061	-1.03299	0.328756	-3.14213	0.00167722	0.68146	LOC100494782	Chr04
gene18466	5137.24	0.475952	0.151677	3.13794	0.00170138	0.68146	slit2	Chr01
gene23142	380.432	0.998138	0.318941	3.12953	0.00175084	0.686025	LOC100490622	scaffold_1422
gene3931	811.503	0.75738	0.242534	3.12278	0.00179149	0.687019	2023-09-05	Chr01
gene26817	126.565	0.760067	0.246132	3.08804	0.00201478	0.756551	slc24a3	Chr05
gene4999	476.241	-0.535904	0.174641	-3.0686	0.00215064	0.791085	ddx43	Chr05
gene613	2278.62	0.617021	0.202406	3.04843	0.00230042	0.808847	LOC100496891	Chr03
gene18790	604.77	-0.547516	0.179763	-3.04577	0.00232089	0.808847	cdca3	Chr07
gene19881	21.4837	1.84241	0.605475	3.04292	0.00234296	0.808847	LOC101732965	scaffold_3699
gene5511	7451.45	0.442062	0.145752	3.03296	0.00242165	0.808847	perp	Chr05
gene15937	270.214	1.20108	0.396037	3.03276	0.00242331	0.808847	p2rx1	Chr02
gene26197	3200.03	0.519195	0.172235	3.01446	0.00257441	0.843659	2023-09-08	Chr03
gene29408	37403	0.704764	0.234748	3.00221	0.00268027	0.855997	fcgbp	Chr07
gene1780	537.147	0.57096	0.190572	2.99603	0.00273517	0.855997	cd38	Chr01
gene512	1047.47	-0.547614	0.182911	-2.99388	0.00275454	0.855997	kif18b	Chr07
gene107	2305.13	0.566074	0.189925	2.98052	0.00287757	0.869113	tmem164	Chr08
gene8091	615.962	-0.788925	0.264841	-2.97886	0.00289319	0.869113	cdc25a	Chr06
gene17382	538.459	-0.63488	0.213517	-2.97344	0.00294482	0.870123	tyw1	Chr02
gene13828	17.6734	-2.86638	0.968413	-2.95987	0.00307765	0.894703	LOC101733436	scaffold_609
gene10543	165.792	-0.785706	0.267046	-2.94222	0.00325872	0.923601	Xetrov90023622m.g	Chr09
gene20403	6535.59	0.512656	0.174464	2.93845	0.00329853	0.923601	tcaf2	Chr03
gene8624	81.4104	-1.98747	0.677153	-2.93504	0.00333508	0.923601	Xetrov90027385m.g	scaffold_236
gene22338	108.683	-0.775333	0.265691	-2.91818	0.0035208	0.923601	atxn2l	scaffold_1388
gene19277	192.986	-0.903088	0.310411	-2.90933	0.00362208	0.923601	col4a5	Chr08
gene28717	2312.22	1.07201	0.368636	2.90805	0.00363687	0.923601	ranbp3l	Chr01
gene27040	19191	0.569715	0.196173	2.90414	0.0036826	0.923601	slc22a4	Chr03
gene25035	124.28	0.816227	0.281232	2.90232	0.00370409	0.923601	wnt4	Chr07
gene3914	606.004	0.794537	0.273823	2.90165	0.00371208	0.923601	abcc3	Chr10
gene3926	357.558	-0.789708	0.272482	-2.89821	0.00375304	0.923601	LOC100487982	Chr09
gene25771	428.386	0.970477	0.335751	2.89047	0.00384671	0.923601	ehf	Chr04
gene218	1354.75	0.722569	0.249986	2.89043	0.0038471	0.923601	LOC101731863	Chr04
gene30579	267.613	-0.632688	0.219243	-2.88578	0.00390445	0.923601	stoml2	scaffold_138
gene1018	6539	0.637428	0.221193	2.88177	0.0039545	0.923601	LOC100145533	Chr06
gene2283	11859.2	0.686422	0.238603	2.87684	0.00401676	0.923601	slc25a22	Chr02
gene10433	4737.61	0.588634	0.204658	2.87619	0.00402514	0.923601	Xetrov90017257m.g	Chr06
gene24931	305.762	0.640718	0.222906	2.87438	0.00404818	0.923601	kirrel	Chr08
gene21305	58.792	1.06234	0.371171	2.86212	0.00420823	0.945325	LOC100498371	Chr08
gene6205	1120.86	0.538174	0.18834	2.85745	0.00427058	0.945325	btbd11	Chr03
gene6818	541.452	-0.64774	0.227432	-2.84806	0.00439872	0.945325	ddx49	Chr01
gene7756	72.2214	0.847788	0.29807	2.84425	0.00445155	0.945325	tub-like.2	scaffold_802
gene3960	5489.03	0.431132	0.151649	2.84296	0.00446971	0.945325	nampt	Chr03
gene3702	61.2848	1.21652	0.42846	2.83929	0.00452144	0.945325	LOC100495160	Chr07
gene20495	565.623	0.670839	0.236492	2.83662	0.00455933	0.945325	bcar3	Chr04
gene23912	451.971	-0.674038	0.237641	-2.83637	0.00456299	0.945325	rmdn3	Chr08
gene29562	1258.44	0.864659	0.305603	2.82935	0.00466423	0.955319	pla2g4a	Chr04
gene26252	449.852	0.622882	0.221114	2.81702	0.0048472	0.979239	igf3	Chr07
gene7519	81.3518	-1.0529	0.374484	-2.8116	0.00492951	0.979239	has3	Chr04
gene165	4060.14	0.524228	0.186514	2.81066	0.004944	0.979239	gnptab	Chr03
gene3365	13.5315	2.04554	0.729085	2.80563	0.00502181	0.983838	LOC105945136	Chr03
gene8327	70.7155	-1.37032	0.490242	-2.79519	0.005187	0.995947	myog	Chr02
gene1560	350.592	0.80766	0.288993	2.79474	0.00519413	0.995947	gpt2	Chr04
gene4658	154.958	-0.723808	0.259972	-2.78418	0.0053663	0.996857	oraov1	Chr04
gene6474	762.345	-0.465843	0.167405	-2.78272	0.00539048	0.996857	ccnf	Chr09
gene32209	79.638	1.13131	0.407051	2.77927	0.00544804	0.996857	LOC108645358	scaffold_889
gene6635	19442.4	0.646255	0.232811	2.77588	0.0055052	0.996857	hnrnph3	Chr07
gene4314	42.9893	-1.32296	0.477009	-2.77345	0.0055465	0.996857	pms2	Chr09
gene3102	346.542	1.15547	0.41688	2.77172	0.00557612	0.996857	LOC100491930	Chr03
gene5845	3437.26	0.76468	0.276445	2.76612	0.00567283	0.996857	LOC100135371	Chr06
gene2170	6526.69	0.57679	0.208683	2.76396	0.00571053	0.996857	tardbp	Chr07
gene3205	731.953	-0.878663	0.318731	-2.75675	0.00583789	0.996857	naa40	Chr04
gene583	2612.3	0.445107	0.161582	2.75468	0.00587487	0.996857	pxn	Chr01
gene4151	6745.14	0.542929	0.197396	2.75046	0.00595115	0.996857	cldn1	Chr05
gene31024	2263.42	-0.492801	0.179269	-2.74895	0.00597869	0.996857	aspm	Chr04
gene3642	13610.3	0.494008	0.179937	2.74545	0.00604272	0.996857	LOC105947280	Chr04
gene25347	282.086	-0.580158	0.211442	-2.74381	0.00607298	0.996857	c9h7orf50	Chr09
gene20759	1380.54	-0.66448	0.242201	-2.7435	0.00607875	0.996857	whsc1	Chr01
gene21237	29.736	1.28647	0.46904	2.74278	0.00609212	0.996857	tbx22	Chr08
gene6534	1924.81	0.512285	0.187094	2.73812	0.00617917	0.996857	ets2	Chr02
gene209	1212.86	-0.914551	0.334207	-2.73648	0.00621	0.996857	nudt21	Chr04
gene2869	8485.38	-0.418144	0.152921	-2.73438	0.00624971	0.996857	hcfc1	Chr08
gene17966	365.083	-0.56005	0.205419	-2.72638	0.00640327	0.999873	asf1b	Chr03
gene25246	37.2711	-2.06445	0.759837	-2.71697	0.00658832	0.999873	LOC108648864	Chr09
gene31270	2545.17	0.944084	0.347808	2.71438	0.00663998	0.999873	sgk1	Chr05
gene14668	42.6011	1.24478	0.458684	2.7138	0.00665165	0.999873	Xetrov90005150m.g	Chr02
gene3149	4407.61	0.549881	0.202689	2.71293	0.0066691	0.999873	nt5c1a	Chr05
gene32339	66.8936	-0.929331	0.3429	-2.71021	0.00672402	0.999873	LOC100493420	Chr04
gene1314	1591.44	0.649073	0.239873	2.7059	0.00681204	0.999873	itln1	Chr07
gene2575	82.2658	-0.954076	0.352978	-2.70294	0.00687297	0.999873	apex2	Chr08
gene28911	273.063	0.576187	0.213767	2.69539	0.00703059	0.999873	ptpn3	scaffold_42
gene30016	79.0532	-0.838739	0.311472	-2.69283	0.0070849	0.999873	glyctk	Chr04
gene1464	68.447	0.985003	0.365814	2.69263	0.00708903	0.999873	hsh2d	Chr01
gene32985	130.994	-0.7096	0.264228	-2.68556	0.00724091	0.999873	mreg	Chr09
gene25936	172.028	-0.760658	0.283514	-2.68297	0.00729718	0.999873	cks1b	scaffold_532
gene26888	453.931	0.497392	0.185624	2.67957	0.00737172	0.999873	rph3al	Chr02
gene32717	1487.86	0.670801	0.251027	2.67222	0.00753502	0.999873	artn	Chr04
gene3563	582.025	0.687975	0.25816	2.66491	0.0077008	0.999873	adora2a	Chr01
gene22825	1357.56	0.542649	0.203661	2.66447	0.00771099	0.999873	slitrk6	Chr02
gene19533	197.063	-0.736864	0.277511	-2.65526	0.00792467	0.999873	taf1a	Chr05
gene34228	489.923	-0.497054	0.187239	-2.65465	0.00793917	0.999873	ect2	Chr05
gene22774	191.751	0.863906	0.325947	2.65045	0.00803847	0.999873	LOC101733419	scaffold_8471
gene29705	1288.1	-0.445067	0.168051	-2.6484	0.0080873	0.999873	kif4a	Chr08
gene28331	1241.29	0.632175	0.239172	2.64318	0.00821312	0.999873	itln2	Chr07
gene1362	6042.59	0.50977	0.192886	2.64285	0.00822118	0.999873	vgll1	Chr08
gene32242	885.695	0.495259	0.187429	2.64238	0.00823256	0.999873	myadm	Chr07
gene3869	741.283	0.621082	0.235242	2.64018	0.00828616	0.999873	itpka	Chr08
gene15868	2766.62	-0.712548	0.269961	-2.63945	0.00830406	0.999873	atad2	scaffold_81
gene7815	12680.1	0.386217	0.146537	2.63563	0.00839819	0.999873	ywhab	Chr10
gene24318	932.439	0.569803	0.216242	2.63502	0.00841321	0.999873	tmem246	Chr07
gene20620	2505.87	0.566472	0.215033	2.63436	0.00842971	0.999873	osbp	Chr07
gene1152	649.794	0.729522	0.277516	2.62875	0.00856981	0.999873	LOC100492806	Chr04
gene30861	759.353	0.737803	0.280842	2.62711	0.00861133	0.999873	sms	Chr02
gene22320	15.3753	-3.28418	1.25153	-2.62413	0.00868696	0.999873	LOC108648258	Chr08
gene2374	642.352	-0.64046	0.244176	-2.62295	0.00871722	0.999873	dnaja3	Chr09
gene1115	7407.15	0.394805	0.150582	2.62186	0.00874514	0.999873	ly6g6c	Chr08
gene23317	68.7877	-1.65624	0.631967	-2.62077	0.00877323	0.999873	LOC101730772	scaffold_22
gene31976	139.659	-1.78595	0.681852	-2.61927	0.00881194	0.999873	mecp2	Chr08
gene28597	26.0306	-2.18498	0.834383	-2.61867	0.00882721	0.999873	adam19	Chr03
gene2850	681.067	-0.501834	0.191901	-2.61507	0.00892086	0.999873	LOC779553	Chr09
gene8461	7669.62	0.513557	0.196432	2.61443	0.00893769	0.999873	efhd1	Chr05
gene13308	4293.92	0.39779	0.152533	2.6079	0.0091099	0.999873	csnk2a2	Chr04
gene27161	3279.08	0.589298	0.226023	2.60725	0.00912739	0.999873	tusc5	Chr02
gene32241	913.861	-0.585224	0.224611	-2.6055	0.00917398	0.999873	cramp1	Chr09
gene7305	6144.12	0.520411	0.199946	2.60276	0.0092477	0.999873	lgalsl	Chr05
gene19338	599.659	1.11719	0.430131	2.59732	0.00939546	0.999873	cdk6	Chr06
gene4480	359.602	0.576487	0.222022	2.59653	0.00941704	0.999873	myl9	Chr10
gene2699	332.365	0.944335	0.363893	2.59509	0.0094567	0.999873	cpped1	Chr09
gene19900	1390.35	0.546017	0.210816	2.59001	0.00959723	0.999873	ptgs1	Chr08
gene33471	297.467	-0.598986	0.231389	-2.58866	0.00963513	0.999873	elp3	scaffold_63
gene31497	196.398	-0.571637	0.220829	-2.58859	0.00963696	0.999873	rad54b	Chr06
gene2710	1305.1	-0.553573	0.214098	-2.58561	0.00972071	0.999873	lrpprc	Chr05
gene661	2922.64	0.968394	0.375238	2.58075	0.00985859	0.999873	slc30a8	Chr06
gene7913	3188.22	-0.717314	0.27808	-2.57952	0.00989371	0.999873	ranbp2	Chr02
gene7444	1044.85	0.783986	0.304033	2.57862	0.00991954	0.999873	fam89a	Chr05
gene33459	148.821	1.01308	0.393002	2.5778	0.00994328	0.999873	LOC100498598	Chr06
gene19464	55346.6	0.45349	0.17606	2.57577	0.0100016	0.999873	nr6a1	scaffold_22
gene30495	34.325	1.53316	0.595413	2.57495	0.0100255	0.999873	tpte2	Chr02
gene7133	2045.07	-0.44584	0.173267	-2.57314	0.0100779	0.999873	casc5	Chr08
gene30627	57.6852	1.05651	0.411133	2.56976	0.0101768	0.999873	adora1	Chr02
gene1817	365.654	0.866044	0.337169	2.56858	0.0102117	0.999873	adrb2	Chr03
gene12865	107.376	0.669481	0.260734	2.56768	0.0102382	0.999873	Xetrov90019217m.g	Chr07
gene27881	54.4953	-1.79612	0.700348	-2.5646	0.0103293	0.999873	LOC108648400	Chr08
gene4783	417.417	0.723218	0.282059	2.56407	0.0103453	0.999873	LOC100491292	Chr07
gene2694	3406.48	0.415537	0.162219	2.56157	0.0104199	0.999873	rap2b	Chr05
gene11070	707.818	0.639015	0.249525	2.56092	0.0104394	0.999873	Xetrov90027516m.g	scaffold_248
gene30158	91.696	-0.829546	0.324149	-2.55915	0.010493	0.999873	rpp30	Chr07
gene20429	1382.05	0.62825	0.245891	2.55499	0.010619	0.999873	fermt1	Chr05
gene33960	214.433	-0.646946	0.253673	-2.55032	0.0107624	0.999873	mfsd7	Chr01
gene34058	1405.75	0.796808	0.31263	2.54872	0.0108118	0.999873	cc2d2a	Chr01
gene16978	737.484	1.09474	0.429713	2.5476	0.0108466	0.999873	LOC100496280	Chr09
gene3978	82.6641	-1.4421	0.566559	-2.54537	0.0109161	0.999873	mettl12	Chr04
gene25295	4226.23	0.418179	0.164504	2.54205	0.0110203	0.999873	ptk2b	Chr05
gene33220	282.012	-0.621077	0.244797	-2.53712	0.011177	0.999873	LOC101730490	scaffold_750
gene31068	154.788	0.708439	0.279676	2.53307	0.0113068	0.999873	dock8	Chr01
gene29436	854.939	0.569711	0.225841	2.52262	0.0116485	0.999873	fhdc1	Chr01
gene6778	202.5	-0.57794	0.229335	-2.52006	0.0117334	0.999873	nvl	Chr05
gene8307	76.0505	0.996497	0.39564	2.51869	0.0117791	0.999873	sema3d	Chr03
gene3167	1687.17	-0.39086	0.155288	-2.517	0.0118358	0.999873	ncapd2	Chr07
gene6484	1027.56	0.832502	0.330762	2.51692	0.0118385	0.999873	foxa1	Chr08
gene33733	8178.97	0.426729	0.169861	2.51222	0.0119974	0.999873	dmxl1	Chr01
gene5646	152.475	-0.792601	0.315933	-2.50876	0.0121155	0.999873	pfn2	Chr05
gene2939	608.616	0.466119	0.185808	2.50861	0.0121208	0.999873	trmt1l	Chr04
gene21944	916.873	-0.444767	0.177319	-2.50829	0.0121318	0.999873	raver1	Chr03
gene29147	7.4118	2.33424	0.931234	2.50661	0.0121896	0.999873	LOC108644712	scaffold_29
gene18193	488.786	-0.59481	0.23748	-2.50468	0.0122564	0.999873	xkr5	scaffold_13
gene6836	505.782	-0.594112	0.237406	-2.50252	0.0123313	0.999873	pag1	Chr06
gene33605	1918.7	-0.734206	0.29345	-2.50198	0.0123501	0.999873	rrm1	scaffold_147
gene20490	160.259	0.600351	0.240111	2.5003	0.0124087	0.999873	dip2c	Chr06
gene27773	75.6971	0.942152	0.377132	2.4982	0.0124826	0.999873	foxq1	Chr06
gene2726	14.3338	1.53351	0.614185	2.49682	0.0125313	0.999873	mfi2	Chr05
gene21577	390.645	0.673497	0.270062	2.49386	0.0126363	0.999873	LOC100488775	Chr05
gene22025	65.1526	0.844174	0.338614	2.49302	0.012666	0.999873	elf5	Chr04
gene3753	204.692	-0.571828	0.229552	-2.49106	0.0127362	0.999873	pus3	Chr09
gene1878	8.41516	2.3823	0.958269	2.48604	0.0129174	0.999873	LOC100486380	Chr01
gene21045	14.3593	-1.78344	0.718066	-2.48368	0.0130033	0.999873	best3	Chr03
gene6774	3013.16	-0.380846	0.153361	-2.48334	0.0130158	0.999873	tnpo2	scaffold_185
gene742	4916.97	0.482392	0.194461	2.48066	0.0131141	0.999873	ikzf2	Chr09
gene31037	3764.34	0.486367	0.196218	2.47871	0.0131857	0.999873	tyro3	Chr08
gene26640	135.243	-1.4422	0.582701	-2.47503	0.0133225	0.999873	fam189a1	Chr03
gene162	6847.66	0.970744	0.39266	2.47223	0.0134275	0.999873	slc26a4	Chr03
gene31806	24.6083	-1.4558	0.589488	-2.4696	0.0135266	0.999873	LOC100494829	scaffold_848
gene15778	31.8059	1.12359	0.45529	2.46786	0.0135924	0.999873	dhx58	Chr10
gene2559	1463.44	0.504245	0.204444	2.46642	0.013647	0.999873	enc1.2	Chr01
gene31100	27.6503	1.08753	0.441028	2.4659	0.013667	0.999873	chrna2	Chr05
gene22898	770.163	-0.805631	0.32698	-2.46386	0.0137451	0.999873	slc25a28	Chr07
gene1012	188.893	0.614808	0.24978	2.46139	0.0138398	0.999873	hs3st1	Chr01
gene24654	26.9603	1.29261	0.525238	2.461	0.0138551	0.999873	slc11a1	Chr09
gene14308	325.875	-0.612725	0.249033	-2.46042	0.0138774	0.999873	Xetrov90015537m.g	Chr06
gene18627	1113.5	0.606095	0.24638	2.46	0.0138938	0.999873	lrfn4	Chr04
gene21507	573.483	0.765242	0.311645	2.45549	0.0140693	0.999873	klhdc7a	scaffold_503
gene8479	6264.73	-0.570214	0.232335	-2.45427	0.014117	0.999873	etf1	Chr03
gene25267	7778.54	0.495493	0.202106	2.45165	0.0142203	0.999873	man1a1	Chr05
gene20773	2113.6	0.53476	0.218185	2.45095	0.014248	0.999873	myzap	Chr03
gene17891	2015.4	0.498356	0.203346	2.45078	0.0142547	0.999873	LOC100498531	Chr01
gene27146	1561.77	-0.673994	0.275279	-2.4484	0.0143493	0.999873	ncbp3	Chr02
gene33049	45.9421	1.07741	0.440242	2.44732	0.0143922	0.999873	nox1	Chr08
gene1605	27.3906	-1.11757	0.456876	-2.4461	0.0144409	0.999873	mrpl4	Chr03
gene5451	90.6812	1.2156	0.497897	2.44146	0.014628	0.999873	LOC100486910	Chr08
gene28214	396.737	0.572104	0.234433	2.44037	0.014672	0.999873	nccrp1	Chr08
gene23958	807.459	0.674339	0.277073	2.43379	0.0149415	0.999873	LOC100494266	Chr04
gene20473	11.8136	1.67691	0.690019	2.43024	0.015089	0.999873	LOC100145065	scaffold_29
gene29447	1973.29	0.39301	0.161849	2.42826	0.0151716	0.999873	fam83g	Chr09
gene22740	944.265	-0.519277	0.213969	-2.42689	0.015229	0.999873	isca1	Chr01
gene30618	50.6433	1.00293	0.413346	2.42637	0.0152508	0.999873	c1orf198	Chr05
gene6812	6208.68	0.477613	0.196994	2.42451	0.0153291	0.999873	bmp4	Chr08
gene19644	22.3323	-1.26734	0.522746	-2.4244	0.0153338	0.999873	nim1k	Chr01
gene762	144266	0.455227	0.187837	2.42352	0.0153709	0.999873	actg1	Chr10
gene29929	441.41	-0.54456	0.224897	-2.42138	0.0154617	0.999873	prkcsh	Chr03
gene6063	6432.46	0.420222	0.173674	2.4196	0.0155374	0.999873	rab27a	Chr03
gene29245	22.2561	-1.89308	0.782571	-2.41905	0.0155612	0.999873	cebpe	Chr01
gene1435	1833.72	-0.524564	0.216976	-2.41762	0.0156224	0.999873	smc2	Chr01
gene19849	179.072	-0.769364	0.318544	-2.41525	0.0157244	0.999873	pex7	Chr05
gene4580	200.372	-0.607188	0.251524	-2.41404	0.0157768	0.999873	knstrn	Chr08
gene30299	293.362	-0.837898	0.347209	-2.41324	0.0158114	0.999873	slx4ip	Chr05
gene22430	18.5425	-1.26872	0.526111	-2.4115	0.015887	0.999873	LOC101733395	Chr07
gene744	231.493	0.613795	0.254601	2.41081	0.015917	0.999873	f2rl2	Chr01
gene17073	912.145	0.573688	0.238248	2.40794	0.0160427	0.999873	opn5.2	Chr05
gene31427	13.0916	-1.87625	0.781874	-2.39968	0.0164093	0.999873	spi1	Chr04
gene34158	226.234	1.00752	0.420211	2.39766	0.0165001	0.999873	vwa5a	scaffold_138
gene6606	2785.91	0.482112	0.201326	2.39469	0.0166346	0.999873	pspc1	Chr02
gene17774	561.028	-0.497952	0.208198	-2.39172	0.0167695	0.999873	espl1	Chr02
gene27920	1237.88	-0.4238	0.177282	-2.39055	0.0168234	0.999873	iqgap3	Chr08
gene16981	10693.5	0.578657	0.242307	2.38812	0.0169349	0.999873	dnase1l3	scaffold_87
gene3443	468.296	0.791854	0.331748	2.38692	0.0169903	0.999873	gjb2	Chr02
gene17557	1338.65	-0.420713	0.176298	-2.38638	0.0170153	0.999873	psma5	Chr02
gene7142	1269	-0.38742	0.162362	-2.38614	0.017026	0.999873	gtse1	Chr03
gene6998	966.257	0.739878	0.31087	2.38002	0.0173116	0.999873	wnt5b	scaffold_98
gene1833	200.343	-0.524674	0.220474	-2.37976	0.0173239	0.999873	med21	scaffold_3413
gene22496	4710.54	0.428514	0.180129	2.37892	0.0173632	0.999873	LOC100489670	Chr02
gene5335	817.316	0.953667	0.401022	2.37809	0.0174025	0.999873	LOC100490096	Chr03
gene1772	29.8114	1.05589	0.444568	2.37508	0.0175449	0.999873	zbtb20	Chr02
gene28581	826.732	0.834012	0.351321	2.37393	0.0175998	0.999873	LOC100496491	Chr05
gene6064	291.889	-0.477559	0.201217	-2.37335	0.0176275	0.999873	alkbh8	Chr02
gene276	4679.46	0.359742	0.151647	2.37224	0.0176807	0.999873	gng7	Chr01
gene29570	1499.33	-0.409601	0.172665	-2.37223	0.0176809	0.999873	znf131	Chr01
gene11818	10.8534	-1.74581	0.736035	-2.37191	0.0176962	0.999873	Xetrov90009438m.g	Chr03
gene6625	1681.1	-0.411361	0.173659	-2.36879	0.0178464	0.999873	baz1a	Chr08
gene21120	1439.03	0.949747	0.40217	2.36155	0.0181985	0.999873	atp6v1g3	Chr04
gene34196	34.0703	-1.36984	0.581081	-2.3574	0.0184036	0.999873	LOC100494922	Chr08
gene26355	13614.5	0.469189	0.199119	2.35632	0.0184571	0.999873	LOC733521	Chr06
gene30960	32.3039	-0.971278	0.412423	-2.35505	0.01852	0.999873	trim59	Chr05
gene7492	5737.44	0.44002	0.187174	2.35086	0.01873	0.999873	b3gnt7	Chr05
gene14437	1901.33	0.561888	0.239173	2.3493	0.0188088	0.999873	Xetrov90005676m.g	Chr02
gene2561	1651.39	-0.969247	0.412888	-2.34748	0.0189008	0.999873	ppil2	Chr01
gene33925	419.922	-0.527462	0.224883	-2.34549	0.019002	0.999873	cep57	Chr02
gene8248	932.022	-0.417554	0.178064	-2.34497	0.0190284	0.999873	atg16l1	Chr05
gene16917	1831.3	0.852464	0.363552	2.34482	0.0190364	0.999873	scin	Chr06
gene19526	223.433	-0.528567	0.225447	-2.34453	0.019051	0.999873	chtf8	Chr04
gene3662	21.4122	-1.20993	0.516226	-2.3438	0.0190883	0.999873	ccdc3-like.1	Chr03
gene2799	9469.35	0.710803	0.303284	2.34369	0.0190942	0.999873	slc16a3	Chr10
gene19994	2117.5	0.40587	0.173244	2.34276	0.0191417	0.999873	tmem63c	Chr08
gene292	1833.55	0.734994	0.313825	2.34205	0.0191781	0.999873	slc13a5	Chr02
gene6081	227.974	-0.522647	0.223473	-2.33875	0.0193484	0.999873	spc25	Chr08
gene26782	2146.8	-0.36543	0.156277	-2.33835	0.0193693	0.999873	kiaa1429	Chr06
gene16204	211.463	1.0625	0.455201	2.33414	0.0195885	0.999873	LOC100488828	Chr06
gene29992	8467.5	0.379617	0.162699	2.33325	0.019635	0.999873	chsy1	Chr03
gene33570	424.938	0.726313	0.311725	2.32998	0.0198073	0.999873	LOC100497855	Chr03
gene20641	18.9215	1.29942	0.557766	2.32968	0.019823	0.999873	LOC108646209	Chr03
gene21920	1218.14	0.392766	0.168651	2.32886	0.0198662	0.999873	tmsb15b	Chr08
gene525	866.163	0.412268	0.177171	2.32696	0.0199675	0.999873	mapk12	Chr03
gene16877	310.953	-0.549574	0.236271	-2.32604	0.0200166	0.999873	otud3	scaffold_788
gene26070	75.2384	-0.721647	0.310399	-2.3249	0.0200774	0.999873	abcc1	Chr09
gene27811	6903.58	0.475205	0.204427	2.32457	0.0200951	0.999873	ksr1	Chr02
gene27375	254.204	0.534204	0.230043	2.32219	0.0202229	0.999873	LOC105947706	Chr06
gene2537	5939.89	0.509268	0.219593	2.31914	0.0203873	0.999873	zfp36l2	Chr05
gene3547	623.183	-0.51964	0.224494	-2.31472	0.0206284	0.999873	dolpp1	Chr08
gene30656	5206.89	0.565775	0.244662	2.31248	0.0207513	0.999873	atp2a3	Chr02
gene2257	3916.92	0.644337	0.27866	2.31227	0.020763	0.999873	bpgm	Chr03
gene10102	842.905	0.534616	0.231407	2.31029	0.0208723	0.999873	Xetrov90026923m.g	scaffold_192
gene3203	482.373	-0.471045	0.204083	-2.3081	0.0209936	0.999873	tstd2	Chr01
gene396	725.439	-0.440037	0.190876	-2.30535	0.0211469	0.999873	nup85	Chr10
gene25659	1394.03	0.488752	0.212127	2.30406	0.0212195	0.999873	arhgef3.2	scaffold_49
gene727	249.155	-0.677898	0.294257	-2.30377	0.0212358	0.999873	chek1	Chr07
gene18537	113.591	-0.625287	0.271694	-2.30144	0.0213668	0.999873	slc35c2	Chr10
gene31948	278.558	-0.486942	0.211636	-2.30085	0.0214	0.999873	saal1	scaffold_383
gene23040	812.696	-0.417277	0.181737	-2.29605	0.021673	0.999873	esco2	Chr05
gene33771	70.768	1.3134	0.572266	2.29509	0.021728	0.999873	ca7	Chr04
gene6193	128.673	0.986085	0.429901	2.29375	0.021805	0.999873	LOC105947503	Chr05
gene21632	101.593	0.995898	0.434853	2.29019	0.0220102	0.999873	alpk3	Chr03
gene7360	395.56	0.610682	0.266843	2.28854	0.022106	0.999873	dlx2	Chr09
gene21052	670.462	-0.470432	0.205957	-2.28413	0.0223638	0.999873	bub1b	Chr08
gene27518	397.822	1.01912	0.446179	2.28411	0.0223651	0.999873	clcnkb	scaffold_523
gene4655	84.814	0.721257	0.315877	2.28335	0.0224098	0.999873	lypd6b	Chr09
gene4084	111.286	1.0654	0.466628	2.2832	0.0224185	0.999873	ctgf	Chr05
gene19436	464.095	-0.43594	0.190943	-2.28309	0.0224253	0.999873	mrpl38	Chr03
gene7622	5140.33	0.385486	0.168855	2.28295	0.0224335	0.999873	capns2	Chr08
gene3426	469.873	0.71814	0.315085	2.27919	0.0226555	0.999873	c15orf26	Chr03
gene30699	1251.29	0.888297	0.390069	2.27728	0.0227692	0.999873	slc4a9	Chr03
gene6203	680.579	-0.429444	0.188748	-2.27522	0.0228925	0.999873	smc5	Chr01
gene20723	569.17	0.597623	0.26268	2.2751	0.0229002	0.999873	atp11a	Chr02
gene6126	383.439	-0.841018	0.369949	-2.27333	0.0230061	0.999873	mcmbp	scaffold_83
gene7170	8.55145	-1.97728	0.871728	-2.26823	0.0233154	0.999873	LOC100486192	Chr04
gene19635	7.98851	2.02854	0.894587	2.26757	0.0233552	0.999873	LOC101731264	Chr04
gene28979	3539.34	-0.490424	0.216279	-2.26755	0.0233564	0.999873	suz12	scaffold_463
gene7167	480.527	-0.609823	0.26896	-2.26733	0.0233698	0.999873	pfdn2	Chr08
gene29337	206.028	-0.541103	0.238876	-2.2652	0.0235003	0.999873	aff1	Chr01
gene23605	2303.07	0.455606	0.201247	2.26391	0.0235794	0.999873	ugdh	Chr01
gene6973	1876.21	-0.572475	0.252885	-2.26378	0.0235878	0.999873	pnn	Chr08
gene28313	262.288	0.554533	0.245042	2.26301	0.023635	0.999873	myocd	Chr10
gene3497	2879.51	-0.364579	0.161157	-2.26226	0.0236812	0.999873	atxn2l	scaffold_1336
gene7618	7182.91	0.574315	0.254016	2.26094	0.023763	0.999873	pc.2	Chr04
gene21055	267.446	-0.636135	0.281451	-2.2602	0.0238089	0.999873	creld1	Chr04
gene2256	1485.75	-0.425223	0.188141	-2.26013	0.0238133	0.999873	aurkb	Chr03
gene7427	7668.78	0.337941	0.14976	2.25655	0.0240359	0.999873	copb2	Chr05
gene28775	1183.75	0.581754	0.257971	2.25512	0.0241259	0.999873	esrra	Chr04
gene15496	40.0421	0.925525	0.410557	2.25432	0.0241762	0.999873	Xetrov90030886m.g	scaffold_931
gene26131	21.0078	2.03861	0.904764	2.2532	0.0242465	0.999873	kng1	Chr05
gene3210	109.453	-0.774407	0.343755	-2.25279	0.0242726	0.999873	shq1	Chr04
gene27839	58.0955	-0.817713	0.363228	-2.25124	0.0243704	0.999873	cmya5	Chr01
gene6055	3169.47	0.585741	0.260236	2.25081	0.0243977	0.999873	lims1	Chr02
gene14331	295.437	-0.481021	0.21372	-2.25071	0.0244038	0.999873	Xetrov90014908m.g	Chr05
gene25871	17206.7	0.478383	0.212955	2.24641	0.0246778	0.999873	tm9sf2	Chr02
gene28967	35.1405	-1.01162	0.450357	-2.24627	0.0246865	0.999873	il1r2	Chr02
gene32386	2561.29	0.375994	0.167491	2.24486	0.024777	0.999873	itga3	Chr10
gene2960	470.255	0.880058	0.392099	2.24448	0.0248017	0.999873	lrp2bp	Chr01
gene2803	151.071	1.01054	0.450492	2.24319	0.0248844	0.999873	p2ry1	Chr05
gene28264	222.272	1.01781	0.453772	2.24299	0.0248971	0.999873	tldc2	Chr10
gene28463	7.84225	1.8546	0.827765	2.24049	0.025059	0.999873	sim1	Chr05
gene362	942.547	0.817421	0.365137	2.23867	0.0251773	0.999873	LOC733461	Chr09
gene6832	6278.77	0.980976	0.438518	2.23703	0.0252845	0.999873	LOC100145611	Chr06
gene19209	12.1302	1.45905	0.65228	2.23685	0.0252959	0.999873	LOC101732670	Chr09
gene32108	874.977	0.623194	0.278821	2.2351	0.0254106	0.999873	als2cl	Chr06
gene2426	1925.84	0.495523	0.221707	2.23504	0.025415	0.999873	tmem132a	Chr07
gene1001	636.732	0.580108	0.259603	2.2346	0.0254435	0.999873	chka	Chr04
gene1193	45772.7	0.446509	0.19993	2.23332	0.0255277	0.999873	actb	Chr09
gene14125	1776.66	0.420675	0.188372	2.23321	0.025535	0.999873	Xetrov90007570m.g	Chr03
gene21786	715.305	0.520512	0.233124	2.23277	0.0255643	0.999873	ptprz1	Chr03
gene1487	650.11	0.436308	0.195508	2.23166	0.0256372	0.999873	sat1	Chr02
gene18944	1567.31	0.440651	0.197516	2.23097	0.0256834	0.999873	cdh26	Chr10
gene5509	823.897	-0.376205	0.16873	-2.22963	0.025772	0.999873	slx4	Chr09
gene24387	874.094	0.639068	0.286999	2.22673	0.0259656	0.999873	mbnl2	Chr02
gene7064	15.2074	1.37529	0.617701	2.22647	0.0259825	0.999873	cmtm3	Chr04
gene5751	1986.74	0.606409	0.27238	2.22633	0.0259918	0.999873	ptgs2	Chr04
gene6436	4075.3	0.568542	0.255622	2.22415	0.0261386	0.999873	daam1	Chr08
gene15865	131.734	-0.825377	0.371352	-2.22263	0.026241	0.999873	fcho1	Chr01
gene30220	470.626	0.513345	0.231046	2.22183	0.0262948	0.999873	LOC100485024	Chr01
gene33219	29689.8	0.548313	0.24718	2.21827	0.0265362	0.999873	LOC394967	scaffold_229
gene32790	916.357	0.470017	0.212153	2.21546	0.0267283	0.999873	dnajc3	Chr02
gene32722	194.147	0.626391	0.282915	2.21406	0.0268248	0.999873	specc1	Chr02
gene6575	1277.48	0.449054	0.202881	2.21338	0.0268713	0.999873	vwa5a.2	scaffold_557
gene30816	12.9059	1.56396	0.706871	2.21251	0.0269312	0.999873	wfdc1	Chr04
gene4789	1110.54	0.520348	0.235193	2.21242	0.0269373	0.999873	spcs3	Chr01
gene28268	2978.17	-0.431308	0.195088	-2.21084	0.027047	0.999873	e2f7	Chr03
gene1943	187.771	-0.73536	0.332626	-2.21077	0.0270515	0.999873	aamp	scaffold_305
gene3629	2319.2	-0.550785	0.249229	-2.20995	0.0271086	0.999873	kpna2	scaffold_258
gene33297	8.93686	2.03441	0.920694	2.20965	0.0271295	0.999873	cdc42se1	Chr08
gene23277	52.0261	-0.9772	0.442371	-2.209	0.0271743	0.999873	stat3.1	scaffold_113
gene23664	22.4664	1.17341	0.531266	2.2087	0.0271956	0.999873	mtnr1c	Chr08
gene33792	1992.26	0.492036	0.223164	2.20482	0.0274667	0.999873	zfpm1	Chr04
gene680	145.294	1.14549	0.520291	2.20164	0.0276908	0.999873	tgfb1i1	Chr09
gene2914	2459.01	0.385164	0.175188	2.19857	0.0279085	0.999873	foxo1	Chr02
gene24020	164.853	-0.613182	0.279663	-2.19258	0.0283379	0.999873	mphosph9	Chr01
gene15811	9.15652	-1.90826	0.870644	-2.19178	0.0283957	0.999873	bhmg1	Chr08
gene1130	6.18693	2.0423	0.932864	2.18928	0.0285767	0.999873	pck1	Chr10
gene5891	254.188	-0.495946	0.226562	-2.18901	0.0285964	0.999873	nup37	Chr03
gene2882	33.9636	-1.04571	0.478112	-2.18717	0.02873	0.999873	dok4	Chr04
gene20905	106.763	0.63397	0.290192	2.18465	0.0289142	0.999873	pik3ap1	Chr07
gene2451	203.717	-0.459538	0.210352	-2.18461	0.0289176	0.999873	tipin	Chr03
gene5413	5688.99	1.13593	0.520222	2.18354	0.0289959	0.999873	eif1	Chr10
gene32293	1935.51	-0.377171	0.172863	-2.18191	0.0291164	0.999873	cep192	Chr06
gene26173	1413.8	-0.41646	0.190872	-2.18188	0.0291184	0.999873	ncaph	Chr03
gene33482	990.395	-0.754792	0.346389	-2.17903	0.0293294	0.999873	zbtb11	Chr02
gene24623	15.0539	1.44126	0.661883	2.17751	0.0294422	0.999873	LOC105946838	Chr03
gene7177	294.437	0.733658	0.337615	2.17306	0.0297758	0.999873	ywhag	Chr02
gene20455	237.657	0.507764	0.233724	2.17249	0.0298185	0.999873	LOC100485083	Chr07
gene18747	18.3614	1.33089	0.612992	2.17114	0.0299207	0.999873	gcgr	Chr10
gene6084	2265.78	0.446272	0.205665	2.1699	0.0300147	0.999873	nrg1	Chr01
gene21825	32.8565	0.93078	0.42908	2.16924	0.0300641	0.999873	LOC105948264	Chr08
gene1371	2535.74	0.423423	0.195241	2.16872	0.030104	0.999873	scamp2	Chr03
gene18915	237.398	-0.510814	0.235558	-2.16853	0.0301184	0.999873	tbrg4	Chr06
gene5839	2248.09	0.741514	0.342703	2.16372	0.0304856	0.999873	ccdc170	Chr05
gene12930	3347.9	0.402921	0.186307	2.16267	0.0305667	0.999873	Xetrov90020434m.g	Chr08
gene26776	1112.4	-0.418262	0.193474	-2.16186	0.0306293	0.999873	tfdp1	Chr02
gene796	397.613	0.913072	0.422475	2.16125	0.0306763	0.999873	snai2	Chr06
gene3126	1225.91	0.426863	0.197713	2.15901	0.0308497	0.999873	gcm1	Chr05
gene19698	1598.14	-0.33995	0.157518	-2.15817	0.0309145	0.999873	racgap1	Chr02
gene25243	837.345	0.532909	0.246933	2.15811	0.030919	0.999873	wnk4	Chr10
gene19126	289.014	0.71786	0.333026	2.15557	0.0311176	0.999873	arl11	Chr02
gene20179	56.2851	-1.13327	0.526158	-2.15387	0.0312507	0.999873	lrrc14b	Chr01
gene25725	114.55	0.701601	0.326508	2.1488	0.0316502	0.999873	LOC108645440	scaffold_3181
gene21411	1199.59	0.466623	0.217188	2.14848	0.0316755	0.999873	rad9a	Chr07
gene5192	907.361	0.528742	0.246277	2.14694	0.0317982	0.999873	sox21-like.2	Chr02
gene18152	570.05	0.84935	0.395962	2.14503	0.0319503	0.999873	ankar	Chr09
gene2336	1045.35	-0.363266	0.169364	-2.14488	0.0319624	0.999873	clpx	Chr03
gene15961	2579.18	0.407681	0.190548	2.13952	0.032394	0.999873	fosl2	Chr05
gene21519	524.529	0.43722	0.204423	2.1388	0.032452	0.999873	ero1a	Chr08
gene3248	171.105	-0.569715	0.266489	-2.13786	0.0325282	0.999873	slmo1	Chr06
gene662	446.819	0.679367	0.317848	2.1374	0.0325657	0.999873	fbxo31	Chr04
gene4565	1359.12	0.472482	0.221088	2.13708	0.0325915	0.999873	fam107b	Chr03
gene24994	105.024	0.729715	0.341731	2.13535	0.0327325	0.999873	dysf	Chr01
gene17297	9.53829	1.55192	0.726919	2.13493	0.0327671	0.999873	LOC101732196	scaffold_288
gene18234	71.9051	-0.656328	0.307469	-2.13461	0.0327928	0.999873	vrk2	Chr05
gene1335	13964	0.411012	0.192742	2.13245	0.0329701	0.999873	cers2	Chr08
gene30216	340.065	-0.550222	0.258035	-2.13236	0.0329775	0.999873	LOC101731820	scaffold_9142
gene6385	863.583	-0.462519	0.216914	-2.13227	0.0329848	0.999873	thop1	Chr01
gene20399	765.44	0.507712	0.238296	2.13059	0.0331229	0.999873	osbpl3	Chr06
gene23456	486.731	0.484424	0.227395	2.13032	0.0331454	0.999873	sfrpx	scaffold_1043
gene26729	2176.55	0.363623	0.170701	2.13017	0.0331576	0.999873	ndfip1	Chr03
gene1851	12.7212	-2.55596	1.20067	-2.12878	0.0332721	0.999873	sox10	Chr04
gene30978	2473.44	0.854349	0.401373	2.12857	0.0332902	0.999873	atp6v1c2	Chr05
gene26370	5437.46	0.352366	0.165689	2.12667	0.0334473	0.999873	tjp1	Chr03
gene33651	865.236	0.615122	0.289257	2.12656	0.0334569	0.999873	myof	Chr07
gene2456	4406.5	0.548347	0.257958	2.12572	0.0335263	0.999873	dag1	Chr04
gene2875	40.8807	-0.896034	0.421792	-2.12435	0.0336411	0.999873	osmr	Chr01
gene26211	2055.5	0.414542	0.195163	2.12408	0.0336638	0.999873	peli2	Chr05
gene6388	100.433	-0.566117	0.266976	-2.12048	0.0339657	0.999873	hps5	Chr01
gene25795	196.757	0.544008	0.25656	2.1204	0.0339727	0.999873	grin2d	Chr07
gene32817	23.367	1.05001	0.495453	2.11929	0.0340661	0.999873	mir218-1	Chr01
gene25791	290.895	-0.482102	0.227641	-2.11782	0.0341903	0.999873	ctsd	Chr04
gene2600	255.702	0.841509	0.397421	2.11743	0.0342237	0.999873	wdr93	Chr03
gene2189	753.459	0.397442	0.187822	2.11606	0.0343397	0.999873	grhl2	Chr06
gene731	3078.67	0.476618	0.225449	2.11408	0.034508	0.999873	slc38a2	Chr03
gene5494	260.773	-0.999539	0.472964	-2.11335	0.0345705	0.999873	st6gal2	Chr02
gene21309	906.504	0.420271	0.19889	2.11308	0.0345942	0.999873	rnf130	Chr03
gene15866	20.3127	-1.04592	0.495108	-2.11251	0.0346424	0.999873	gtpbp3	Chr01
gene5319	875.78	-0.384094	0.181819	-2.11251	0.0346426	0.999873	nacc1	Chr03
gene33976	1341.73	0.461889	0.218701	2.11197	0.0346893	0.999873	kcnj15	Chr02
gene4185	4251.48	0.460144	0.218066	2.11012	0.0348482	0.999873	gclc	Chr05
gene30012	766.451	0.841552	0.39931	2.10752	0.0350728	0.999873	LOC101732689	scaffold_7602
gene24575	18.6447	1.41497	0.671554	2.10701	0.0351165	0.999873	LOC101731115	Chr07
gene25109	7778.75	0.882508	0.418933	2.10656	0.0351556	0.999873	LOC100486760	Chr06
gene21559	11.5139	-1.46897	0.697764	-2.10525	0.0352696	0.999873	mylk4	Chr06
gene4465	681.318	0.752193	0.357545	2.10377	0.0353986	0.999873	atp2c2	Chr04
gene25463	55.4621	0.820197	0.389994	2.1031	0.0354567	0.999873	cblc	Chr07
gene19952	1591.08	0.374839	0.178238	2.10303	0.0354635	0.999873	rab27b	Chr01
gene3772	435.446	-0.421575	0.200469	-2.10294	0.0354712	0.999873	vprbp	Chr04
gene8249	1236.86	0.379609	0.180652	2.10133	0.0356119	0.999873	slc19a2	Chr05
gene24982	32.6764	-0.937896	0.446792	-2.09918	0.0358011	0.999873	LOC100490271	Chr08
gene7446	79.3588	-0.672578	0.32054	-2.09826	0.035882	0.999873	LOC101731194	Chr09
gene5054	12.0211	-1.80769	0.861643	-2.09795	0.0359093	0.999873	lyg2	Chr02
gene16808	189.272	0.590105	0.281331	2.09754	0.0359455	0.999873	itgb6	Chr09
gene18963	903.4	0.400333	0.190912	2.09695	0.0359979	0.999873	scnn1a	Chr07
gene21413	727.546	0.694184	0.331138	2.09635	0.0360507	0.999873	pou2f3	Chr07
gene26062	33.2907	1.11229	0.530926	2.09501	0.0361701	0.999873	LOC108647468	Chr04
gene7052	8233.71	0.324935	0.155165	2.09412	0.036249	0.999873	slc13a4	Chr04
gene2926	104.385	1.14781	0.548455	2.0928	0.0363669	0.999873	tcaim	Chr06
gene6202	725.218	-0.495509	0.23734	-2.08776	0.0368194	0.999873	cenpn	Chr04
gene29004	140.207	0.558287	0.267418	2.08769	0.0368257	0.999873	mir200a	Chr07
gene30983	2327.05	0.398928	0.191117	2.08736	0.0368561	0.999873	LOC733482	Chr06
gene1688	2693.46	0.836501	0.400793	2.08711	0.0368777	0.999873	ca2	Chr06
gene20885	106.076	0.70488	0.337766	2.08689	0.0368982	0.999873	prkg1	Chr07
gene29753	87.4604	0.883259	0.423369	2.08626	0.0369547	0.999873	rgcc	Chr02
gene6295	370.125	0.397445	0.190686	2.08429	0.0371335	0.999873	fam26d	Chr05
gene21123	34.502	-1.01594	0.487546	-2.08378	0.0371805	0.999873	tectb	scaffold_438
gene1445	753.474	0.453387	0.217585	2.08373	0.0371851	0.999873	pitpnm2	Chr01
gene32785	42.6362	1.04071	0.499676	2.08277	0.037272	0.999873	chrne	scaffold_143
gene25040	11.077	1.67467	0.805208	2.0798	0.0375436	0.999873	LOC108648947	Chr10
gene24981	1533.27	0.373911	0.179903	2.0784	0.0376722	0.999873	vasp	Chr08
gene7306	2832.38	0.633662	0.304907	2.07821	0.0376897	0.999873	pof1b	Chr08
gene7947	4717.25	0.695248	0.334625	2.07769	0.0377379	0.999873	foxi1	Chr03
gene7869	174.995	0.570947	0.275207	2.07461	0.0380231	0.999873	prr15	Chr06
gene17315	6047.29	0.782631	0.377458	2.07342	0.038133	0.999873	dnah1	Chr04
gene3440	1716.62	-0.357694	0.172521	-2.07334	0.0381407	0.999873	usp39	Chr03
gene4148	288.033	-0.417506	0.201456	-2.07244	0.0382243	0.999873	haus5	scaffold_278
gene33435	664.59	0.426758	0.206021	2.07143	0.0383187	0.999873	siae	Chr07
gene7525	19.3561	-1.20999	0.584426	-2.07039	0.0384157	0.999873	ehd2	Chr08
gene24803	1449.52	0.463714	0.224018	2.06999	0.0384532	0.999873	LOC100485738	Chr02
gene8210	234.303	0.60677	0.293306	2.06873	0.0385718	0.999873	agr3	Chr06
gene23328	273.865	0.681397	0.329556	2.06762	0.0386759	0.999873	LOC101730430	scaffold_320
gene22386	135.75	-1.07511	0.520444	-2.06576	0.0388514	0.999873	LOC100495980	Chr08
gene34207	18.1481	-1.60675	0.777927	-2.06542	0.0388831	0.999873	fbp2	Chr01
gene3298	1388.98	0.349543	0.169299	2.06465	0.0389557	0.999873	traf4	Chr02
gene33081	113.42	-0.63583	0.307983	-2.0645	0.0389706	0.999873	mnd1	Chr01
gene7343	306.438	-0.515502	0.249748	-2.06408	0.0390097	0.999873	whamm	Chr03
gene18021	65.4673	0.683156	0.33139	2.06149	0.0392566	0.999873	ablim3	Chr03
gene24465	1717.79	-0.314736	0.152723	-2.06084	0.0393188	0.999873	sin3a	Chr03
gene5996	161.778	-0.610576	0.296287	-2.06076	0.0393262	0.999873	c11orf54	Chr02
gene6374	140.67	-0.526675	0.255668	-2.06	0.0393989	0.999873	adprhl2	Chr02
gene1456	1222.14	0.47707	0.23164	2.05953	0.0394433	0.999873	dnajb1	Chr03
gene18105	1105.07	0.393938	0.191365	2.05857	0.0395356	0.999873	pdlim5	Chr01
gene6475	5389.76	0.35225	0.171151	2.05813	0.0395781	0.999873	cd9	Chr03
gene29284	7.54655	-1.81375	0.882727	-2.05471	0.0399074	0.999873	kctd17	Chr04
gene4275	855.933	0.420822	0.204816	2.05463	0.0399146	0.999873	LOC100498522	Chr06
gene3369	320.822	0.695173	0.338554	2.05336	0.040038	0.999873	cbs	scaffold_607
gene23239	300.113	0.664943	0.32385	2.05325	0.0400485	0.999873	LOC101733105	Chr05
gene31473	155.584	-0.580721	0.282908	-2.05269	0.0401029	0.999873	e2f1	Chr10
gene26218	26.7652	1.17614	0.573223	2.0518	0.040189	0.999873	LOC108648375	Chr08
gene691	582.505	0.55001	0.268078	2.05168	0.0402009	0.999873	itpkc	Chr08
gene10525	74.26	0.88146	0.429747	2.05111	0.0402559	0.999873	Xetrov90011060m.g	Chr04
gene27194	2698.09	0.395665	0.192989	2.0502	0.0403451	0.999873	vtcn1	scaffold_319
gene25576	1018.17	0.493794	0.240975	2.04915	0.0404478	0.999873	syt13	Chr04
gene22397	121.631	1.16833	0.570903	2.04646	0.0407109	0.999873	adora2b	Chr02
gene247	1400.84	0.475345	0.232438	2.04504	0.0408507	0.999873	epn3	Chr10
gene3007	8885	0.443211	0.216755	2.04476	0.0408789	0.999873	slc18a1	Chr03
gene18912	1055.73	0.373293	0.182562	2.04475	0.0408796	0.999873	cracr2a	Chr03
gene4242	2880.85	0.444545	0.217656	2.04242	0.0411098	0.999873	lrba	Chr01
gene19686	2767.84	0.35153	0.172142	2.04209	0.0411422	0.999873	rock2	Chr05
gene3083	87.3664	0.582456	0.285581	2.03955	0.0413955	0.999873	synpo	Chr03
gene29378	801.107	-0.492511	0.241662	-2.03802	0.041548	0.999873	smox	scaffold_537
gene11040	83.5682	1.1763	0.577748	2.03601	0.0417491	0.999873	Xetrov90000427m.g	Chr01
gene33732	54.386	0.810174	0.398067	2.03527	0.0418238	0.999873	LOC100488700	Chr09
gene335	970.489	-0.516534	0.253819	-2.03505	0.0418463	0.999873	timeless	Chr02
gene5807	23.2984	2.23625	1.09901	2.03479	0.0418722	0.999873	admp	Chr01
gene24875	63.117	-0.957433	0.470576	-2.0346	0.0418914	0.999873	LOC105945767	scaffold_416
gene25804	8982.49	0.488164	0.239975	2.03422	0.041929	0.999873	sgk3	Chr06
gene30852	211.016	-0.454157	0.223296	-2.03388	0.0419636	0.999873	rtel1	scaffold_3242
gene5512	746.57	-0.499044	0.245423	-2.03341	0.0420115	0.999873	znf142	Chr09
gene6244	4979.64	0.329338	0.162089	2.03183	0.0421704	0.999873	c1galt1c1	Chr08
gene3959	5707.13	0.481457	0.237172	2.02999	0.0423572	0.999873	camk2g	Chr07
gene5131	23.0364	1.58479	0.780895	2.02945	0.0424122	0.999873	hand1	Chr03
gene24524	1676.38	0.596353	0.293877	2.02926	0.0424319	0.999873	sgpp2	Chr05
gene1011	223.118	0.622866	0.306943	2.02926	0.042432	0.999873	ppp1r3c.1	Chr07
gene21585	88.4815	0.731708	0.361	2.02689	0.0426735	0.999873	fam101a	Chr01
gene24968	111.216	-0.550609	0.271733	-2.02628	0.0427357	0.999873	elp6	scaffold_394
gene18135	807.444	-0.775964	0.383223	-2.02484	0.042884	0.999873	aldh6a1	Chr08
gene7539	774.985	0.374645	0.185046	2.02461	0.0429073	0.999873	tiparp	Chr05
gene4753	1083.42	-0.383091	0.189316	-2.02356	0.0430159	0.999873	foxn2	Chr05
gene1990	3988.15	0.364976	0.180585	2.02107	0.0432721	0.999873	mapk12-like.1	Chr04
gene6758	684.165	0.52611	0.260441	2.02008	0.0433755	0.999873	n4bp3	Chr03
gene622	838.529	-0.518826	0.256948	-2.01918	0.0434682	0.999873	crtc3	Chr03
gene24669	99.8083	0.590053	0.292395	2.018	0.043591	0.999873	mob3c	Chr04
gene1367	1715.73	0.340844	0.169035	2.01641	0.043757	0.999873	fam199x	Chr08
gene3094	1591.23	0.338275	0.167784	2.01613	0.0437859	0.999873	sdc4	Chr10
gene2617	393.51	-0.402886	0.199876	-2.01568	0.0438337	0.999873	cenpl	Chr04
gene19347	9847.71	0.305487	0.151557	2.01566	0.0438357	0.999873	nek2	Chr08
gene33867	1048.88	-0.351789	0.174558	-2.01531	0.0438723	0.999873	dhx29	Chr01
gene3760	1458.69	-0.371778	0.184479	-2.01529	0.0438743	0.999873	g2e3	Chr08
gene7745	23790.9	0.359432	0.178495	2.01368	0.0440436	0.999873	epcam	Chr05
gene7960	1919.38	0.410308	0.203967	2.01164	0.0442575	0.999873	fa2h	Chr04
gene22787	703.25	0.330836	0.164486	2.01133	0.0442905	0.999873	gyltl1b	Chr04
gene2715	3477.07	0.384131	0.19099	2.01126	0.0442976	0.999873	LOC100145165	Chr02
gene5292	927.33	-0.486061	0.241777	-2.01037	0.0443918	0.999873	ccnb2	Chr03
gene29819	299.801	-0.387133	0.1926	-2.01004	0.044427	0.999873	snx27	scaffold_273
gene8110	8027.29	0.458486	0.228242	2.00877	0.0445619	0.999873	ctbs	Chr04
gene27721	42870.5	0.448307	0.223203	2.00852	0.0445884	0.999873	emp2	Chr09
gene28126	1167.34	0.501981	0.249933	2.00847	0.0445938	0.999873	bok	Chr05
gene30259	249.765	0.602495	0.300084	2.00775	0.0446695	0.999873	LOC100145297	Chr02
gene17424	247.747	0.773564	0.385312	2.00763	0.0446826	0.999873	LOC105948016	Chr07
gene30371	101.491	0.733018	0.365152	2.00743	0.0447039	0.999873	epha7	Chr05
gene19541	791.102	0.643565	0.320673	2.00692	0.0447585	0.999873	morn3	Chr01
gene8056	575.099	-0.407729	0.203293	-2.00562	0.044897	0.999873	c2orf42	Chr03
gene30864	2014.09	0.494298	0.246601	2.00444	0.0450226	0.999873	fam160a1	Chr01
gene5681	609.914	0.430582	0.214841	2.00419	0.0450496	0.999873	cry2	Chr04
gene85	8743.94	0.444536	0.221823	2.00401	0.045069	0.999873	gng12	Chr04
gene1816	142.531	0.569916	0.284431	2.0037	0.0451019	0.999873	adhfe1	Chr06
gene29243	2953.62	0.644693	0.32183	2.00321	0.045155	0.999873	neurl1b	Chr03
gene21951	882.918	0.383909	0.191651	2.00317	0.0451592	0.999873	slc41a2	Chr03
gene16916	19.237	-1.76628	0.88205	-2.00247	0.0452341	0.999873	LOC101730287	Chr02
gene7876	22.658	0.932019	0.465812	2.00085	0.0454085	0.999873	cebpa	Chr04
gene1774	825.528	0.496031	0.248068	1.99958	0.0455458	0.999873	ttc39c	Chr06
gene13877	33.2946	1.00696	0.504055	1.99772	0.0457472	0.999873	Xetrov90012534m.g	Chr04
gene28343	784.019	0.721951	0.36159	1.9966	0.0458687	0.999873	c6orf183	Chr05
gene4659	174.219	0.553637	0.277471	1.9953	0.04601	0.999873	c1orf21	Chr04
gene2354	13193.9	0.505368	0.253355	1.9947	0.0460753	0.999873	mid1ip1	Chr02
gene24274	97.2407	-0.566904	0.284316	-1.99392	0.0461606	0.999873	rbm23	Chr01
gene625	724.719	-0.339544	0.170335	-1.99339	0.0462193	0.999873	dync1i2	Chr09
gene2282	411.111	-0.415455	0.208594	-1.99169	0.046405	0.999873	gnl1	Chr08
gene21056	13.1416	-1.27635	0.640962	-1.9913	0.046448	0.999873	nrap	scaffold_76
gene21058	810.56	0.761234	0.38234	1.99099	0.0464825	0.999873	kcnk5	scaffold_386
gene16374	67.1147	-0.673328	0.33819	-1.99098	0.0464836	0.999873	LOC101732252	scaffold_113
gene24012	6591.59	0.472325	0.237248	1.99085	0.0464973	0.999873	scn5a	Chr06
gene1077	86.9361	-0.574243	0.288455	-1.99075	0.046508	0.999873	tbc1d8	Chr02
gene16120	290.854	0.424052	0.213389	1.98723	0.0468967	0.999873	LOC100495056	Chr05
gene28981	304.903	0.442464	0.222654	1.98723	0.0468972	0.999873	ppp1r13l	Chr08
gene300	88.1737	0.549539	0.276712	1.98596	0.0470379	0.999873	ndufa7	Chr01
gene10141	59.2062	0.673564	0.339208	1.98569	0.0470673	0.999873	Xetrov90003211m.g	Chr01
gene19627	277.821	-0.43131	0.217222	-1.98557	0.0470808	0.999873	dennd5b	Chr03
gene30283	49.3403	-0.714637	0.360374	-1.98304	0.0473627	0.999873	bop1	scaffold_5658
gene5359	10784.4	0.358761	0.181089	1.98114	0.0475759	0.999873	rtbdn	scaffold_185
gene4244	53.669	-0.892881	0.450695	-1.98112	0.047578	0.999873	gatsl3	Chr01
gene30773	2988.43	0.334877	0.169117	1.98015	0.0476865	0.999873	kazn	Chr07
gene8732	1250.14	0.465939	0.235316	1.98006	0.0476967	0.999873	Xetrov90015224m.g	Chr05
gene33820	5968.34	0.323688	0.163544	1.97921	0.0477921	0.999873	tpm1	Chr03
gene4609	461.148	0.406733	0.205552	1.97873	0.0478461	0.999873	aadacl4	Chr07
gene6749	275.803	-0.460028	0.23266	-1.97725	0.0480129	0.999873	lpar1	Chr01
gene4916	3882.01	0.59159	0.299228	1.97706	0.0480353	0.999873	LOC100497279	Chr03
gene24054	582.139	0.619881	0.313584	1.97676	0.0480686	0.999873	pde7b	Chr05
gene20561	83.1914	-0.717026	0.362825	-1.97623	0.0481286	0.999873	pip5k1a	scaffold_7398
gene1145	1200.05	0.528807	0.267591	1.97617	0.048135	0.999873	pnliprp2-like.2	scaffold_597
gene31396	40262.2	0.363938	0.184243	1.97531	0.0482328	0.999873	arid3a	Chr01
gene19735	891.833	0.520393	0.263452	1.97529	0.0482357	0.999873	tprn	Chr08
gene6048	1359.35	0.619747	0.31393	1.97416	0.0483635	0.999873	esrrg	Chr05
gene15833	97.7478	-0.781483	0.396251	-1.97219	0.0485879	0.999873	LOC100487666	Chr03
gene15204	14.3254	1.2134	0.61535	1.97188	0.0486229	0.999873	Xetrov90018028m.g	Chr07
gene27624	47.9349	-0.741835	0.376571	-1.96997	0.0488414	0.999873	fam126a	Chr06
gene401	1995.22	0.3986	0.202367	1.96969	0.0488744	0.999873	gpd1	Chr02
gene17240	637.396	-0.42824	0.217491	-1.96901	0.0489524	0.999873	strap	scaffold_266
gene6562	5823.73	0.304543	0.154761	1.96782	0.0490883	0.999873	LOC100493091	Chr01
gene31732	346.346	0.813606	0.413807	1.96615	0.0492814	0.999873	LOC100488029	Chr05
gene10528	425.157	0.426473	0.216948	1.96578	0.0493238	0.999873	Xetrov90030701m.g	scaffold_85
gene11951	159.541	0.586118	0.298295	1.96489	0.0494266	0.999873	Xetrov90006339m.g	Chr02
gene33680	1867.94	0.495105	0.25199	1.96478	0.0494399	0.999873	psme4	Chr05
gene1664	2178.42	-0.356351	0.181437	-1.96405	0.0495243	0.999873	kmt2b	scaffold_37
gene28392	376.227	0.510619	0.260228	1.9622	0.0497397	0.999873	gdpd2	Chr08
gene28083	123.863	0.56817	0.289648	1.96159	0.0498103	0.999873	LOC108647603	Chr05
gene6004	10.6168	2.24628	1.14525	1.96139	0.049834	0.999873	crisp1	Chr05
gene32763	60.496	0.869143	0.443256	1.96081	0.0499008	0.999873	samsn1	Chr02
gene20275	1745.97	0.531506	0.271182	1.95996	0.05	0.999873	LOC100490053	scaffold_1206
gene3822	29.5163	-1.25954	0.643156	-1.95838	0.0501851	0.999873	hoxc3	Chr02
gene5253	495.838	-0.338997	0.173142	-1.95791	0.0502405	0.999873	kiaa1143	Chr06
gene7451	1408.17	0.352209	0.179903	1.95777	0.0502573	0.999873	fam177b	Chr05
gene18057	113.371	-0.754597	0.385458	-1.95766	0.0502697	0.999873	pcsk9	Chr04
gene22857	538.939	-0.352643	0.180142	-1.95759	0.0502783	0.999873	abr	Chr02
gene16444	22.0483	-1.58827	0.811465	-1.95729	0.0503132	0.999873	ampd1	Chr02
gene34122	16308.3	0.338145	0.172834	1.95647	0.0504094	0.999873	gna14	Chr01
gene29968	3213.77	-0.446059	0.228024	-1.95619	0.0504422	0.999873	kif20b	Chr07
gene14714	757.117	0.361116	0.184648	1.9557	0.0505009	0.999873	Xetrov90015014m.g	Chr05
gene7555	6623.51	0.405736	0.207483	1.95552	0.0505223	0.999873	atp11c	Chr08
gene4335	164.476	0.701542	0.359011	1.95409	0.05069	0.999873	fstl3	Chr01
gene2280	75.808	-0.641298	0.328437	-1.95257	0.0508703	0.999873	asb8	Chr09
gene25084	8868.22	0.351939	0.180476	1.95006	0.0511685	0.999873	LOC100493464	Chr09
gene11348	3.73239	-2.47652	1.27019	-1.94972	0.051209	0.999873	Xetrov90030378m.g	scaffold_76
gene22380	184.093	0.526038	0.26982	1.94959	0.0512255	0.999873	LOC108647673	Chr05
gene7615	944.36	0.450744	0.23129	1.94882	0.0513165	0.999873	psph	Chr02
gene16659	406.113	0.45534	0.233669	1.94865	0.0513368	0.999873	eef2k	Chr09
gene25664	206.596	-0.456063	0.234051	-1.94857	0.0513471	0.999873	hsd17b10	Chr08
gene20551	6265.66	0.327692	0.168187	1.94838	0.0513694	0.999873	st14	Chr07
gene17632	81.3028	0.81175	0.416692	1.94808	0.0514049	0.999873	st3gal5	Chr01
gene30901	67.8857	1.08424	0.556718	1.94756	0.0514672	0.999873	ptprm	Chr06
gene26944	2693.12	0.534116	0.274308	1.94714	0.0515175	0.999873	LOC100497284	Chr05
gene2288	329.587	0.426206	0.218894	1.94709	0.0515245	0.999873	LOC733539	Chr10
gene3717	117.06	-1.12519	0.577948	-1.94687	0.0515498	0.999873	kcng1	Chr10
gene31716	1323.47	0.898238	0.461576	1.94603	0.0516517	0.999873	ca12	Chr03
gene6199	3379.1	0.405204	0.208238	1.94587	0.0516701	0.999873	rab3d	Chr03
gene3653	2143.25	-0.303553	0.156022	-1.94558	0.0517054	0.999873	tacc3	Chr01
gene22136	1911.81	0.390009	0.20055	1.94469	0.0518117	0.999873	LOC100495391	scaffold_92
gene21465	8.60841	1.48148	0.762273	1.94351	0.0519548	0.999873	LOC100497820	Chr01
gene30745	108389	0.368589	0.189654	1.94348	0.0519584	0.999873	otog	Chr07
gene815	434.702	-0.51015	0.262577	-1.94286	0.052033	0.999873	rab3ip	Chr03
gene27305	21.6448	-1.86223	0.958858	-1.94213	0.0521209	0.999873	faah.1	Chr04
gene33124	545.488	0.421091	0.216842	1.94193	0.0521457	0.999873	agpat4	Chr05
gene2780	41824.9	0.311617	0.160502	1.94152	0.0521953	0.999873	ctnnb1	Chr06
gene31510	2241.6	0.437379	0.225297	1.94134	0.0522171	0.999873	misp3	Chr03
gene11139	1539.01	0.306789	0.158164	1.93969	0.0524179	0.999873	Xetrov90014470m.g	Chr05
gene17221	22.4472	-1.27765	0.658986	-1.93881	0.052524	0.999873	paqr6	scaffold_848
gene13091	11.3381	-1.6705	0.862589	-1.93661	0.0527931	0.999873	Xetrov90012787m.g	Chr04
gene23476	98.2491	-0.494265	0.255272	-1.93623	0.0528397	0.999873	slc36a4	Chr02
gene3035	567.819	-0.354672	0.183196	-1.93603	0.0528645	0.999873	ubxn7	Chr05
gene17574	2164.31	-0.449874	0.232789	-1.93254	0.0532928	0.999873	pias4	Chr01
gene6013	124.059	-0.597196	0.309062	-1.93229	0.0533239	0.999873	gtf3c6	Chr04
gene28481	1220.34	-0.37621	0.194745	-1.93181	0.0533825	0.999873	hsf1	scaffold_332
gene20373	201.999	-0.433459	0.224397	-1.93167	0.0534006	0.999873	c6orf120	Chr05
gene474	2227.58	0.411679	0.213125	1.93164	0.0534046	0.999873	polr2b	Chr01
gene1946	15530.3	0.42301	0.219069	1.93094	0.0534901	0.999873	arvcf	Chr01
gene32933	667.709	0.728085	0.377065	1.93093	0.0534921	0.999873	insrr	Chr08
gene3	29.0259	-0.829182	0.429631	-1.92999	0.0536086	0.999873	mef2bnb	Chr01
gene1502	140.519	0.440343	0.228214	1.92952	0.0536666	0.999873	cnnm4	Chr07
gene7108	507.617	-0.45125	0.23391	-1.92916	0.0537104	0.999873	gcc1	Chr03
gene2377	156.981	-0.490483	0.254346	-1.92841	0.0538041	0.999873	pomgnt2	Chr06
gene1895	4598.38	-0.410864	0.213108	-1.92797	0.0538593	0.999873	nolc1	Chr07
gene26568	62.7603	-1.49271	0.77443	-1.9275	0.0539175	0.999873	LOC101734651	Chr04
gene8252	736.965	-0.33531	0.174253	-1.92427	0.0543206	0.999873	dcaf15	Chr03
gene3038	77.5742	-0.581978	0.302846	-1.9217	0.0546439	0.999873	parpbp	Chr03
gene33233	58.2475	0.733405	0.38182	1.92082	0.054755	0.999873	LOC108648039	Chr01
gene19929	73.4193	-0.688169	0.358815	-1.91789	0.0551244	0.999873	dpagt1	scaffold_1362
gene20728	4503.1	0.497475	0.259657	1.91589	0.0553792	0.999873	syne3	Chr08
gene9868	5.57707	-1.9367	1.01099	-1.91565	0.0554092	0.999873	jmjd1c	Chr07
gene25662	340.752	0.903816	0.472065	1.9146	0.0555433	0.999873	LOC101733376	Chr06
gene26164	650.728	0.490998	0.256785	1.9121	0.0558634	0.999873	LOC100490082	Chr03
gene23282	444.274	-0.435379	0.227877	-1.91058	0.0560581	0.999873	mcph1	Chr05
gene30757	17741.4	0.589919	0.30889	1.9098	0.0561587	0.999873	slc25a1	Chr01
gene5168	48.4825	-0.715002	0.374515	-1.90914	0.056244	0.999873	LOC100485230	scaffold_957
gene5361	776.671	0.536953	0.281264	1.90907	0.0562529	0.999873	mettl7a-like.1	Chr02
gene32304	927.402	0.438727	0.229924	1.90814	0.0563729	0.999873	nsmce4a	Chr07
gene29831	635.751	-0.42087	0.220611	-1.90774	0.0564242	0.999873	foxm1	Chr03
gene32687	1430.56	0.404199	0.21195	1.90705	0.0565146	0.999873	2023-09-12	Chr09
gene25640	1155.96	-0.343494	0.180122	-1.907	0.0565205	0.999873	bicd2	Chr08
gene19480	1229.37	0.630018	0.330496	1.90628	0.0566136	0.999873	tmprss4	Chr07
gene7183	2346.93	0.453062	0.237678	1.9062	0.0566242	0.999873	emilin1	scaffold_864
gene21563	46.7387	-0.879564	0.46149	-1.90592	0.0566604	0.999873	eepd1	Chr06
gene16254	417.709	-0.499381	0.262096	-1.90534	0.0567365	0.999873	ddi2	scaffold_562
gene30347	222.326	0.459031	0.240962	1.90499	0.056781	0.999873	mir429	Chr07
gene25397	1017.69	-0.403036	0.211609	-1.90463	0.0568281	0.999873	clspn	Chr02
gene4394	2080.12	0.375566	0.197238	1.90413	0.0568934	0.999873	sgms2	Chr01
gene26883	33.6789	0.850274	0.446698	1.90347	0.0569798	0.999873	il13ra1	Chr08
gene15112	19.7619	1.46582	0.770542	1.90233	0.0571282	0.999873	Xetrov90030761m.g	scaffold_864
gene7285	11301.7	0.317395	0.166864	1.90211	0.0571563	0.999873	qki	Chr05
gene5024	347.381	0.497647	0.261661	1.90188	0.0571869	0.999873	med10	Chr06
gene1642	360.145	0.536465	0.282491	1.89905	0.0575582	0.999873	c9orf91	Chr08
gene26231	410.313	0.821584	0.43274	1.89856	0.0576221	0.999873	adamtsl4	Chr08
gene508	18839.3	0.344355	0.181448	1.89781	0.0577206	0.999873	cnn1	Chr01
gene20572	130.803	0.591596	0.311805	1.89733	0.0577849	0.999873	ankk1	Chr07
gene1662	850.254	0.50711	0.26734	1.89687	0.057845	0.999873	atp1b4	Chr08
gene4632	282.125	-0.62001	0.327213	-1.89482	0.0581162	0.999873	utp11l	Chr02
gene2514	147.149	0.78339	0.413655	1.89383	0.0582482	0.999873	selenbp1	scaffold_273
gene16149	107.341	-0.515432	0.272217	-1.89346	0.0582968	0.999873	qtrtd1	Chr02
gene10601	23.5005	1.01478	0.536119	1.89283	0.0583804	0.999873	Xetrov90012125m.g	Chr04
gene5679	597.592	-0.36744	0.194218	-1.89189	0.0585051	0.999873	cdc25b	Chr01
gene6582	375.746	-0.431259	0.228174	-1.89005	0.0587519	0.999873	lrrc28	Chr03
gene5931	467.979	0.436109	0.230967	1.88819	0.0590008	0.999873	tat	Chr04
gene6476	2648.43	0.303958	0.161006	1.88787	0.0590435	0.999873	LOC100135223	Chr07
gene25693	81.9593	-0.575599	0.304962	-1.88744	0.0591006	0.999873	fgd3	scaffold_192
gene25357	5955.18	0.305471	0.161871	1.88712	0.0591437	0.999873	kcnj2	Chr10
gene30085	981.792	-0.500416	0.265201	-1.88693	0.0591694	0.999873	cyhr1	scaffold_1895
gene21317	6.45597	-2.14238	1.13578	-1.88627	0.059259	0.999873	LOC108648385	Chr08
gene30008	73.5624	0.866124	0.459477	1.88502	0.0594269	0.999873	wnt3a	Chr06
gene25592	6.23193	-1.77753	0.943195	-1.88458	0.0594865	0.999873	LOC101731282	scaffold_6113
gene21875	115.062	-0.563151	0.29902	-1.88332	0.059657	0.999873	znf367	Chr01
gene29882	38.1167	-0.855009	0.45407	-1.88299	0.0597016	0.999873	neil3	Chr01
gene6273	994.932	0.56134	0.298443	1.8809	0.059986	0.999873	LOC100492325	Chr07
gene27978	375.953	0.425464	0.226336	1.87979	0.0601364	0.999873	fastkd3	Chr06
gene14595	133.364	0.647005	0.344244	1.8795	0.0601769	0.999873	Xetrov90030421m.g	scaffold_7750
gene24212	527.378	0.420641	0.223811	1.87945	0.0601837	0.999873	syn2	scaffold_192
gene10722	1729.32	0.352102	0.1874	1.87888	0.0602606	0.999873	usp9x	Chr02
gene7488	26097	0.327674	0.174488	1.87792	0.0603927	0.999873	cldn4	Chr02
gene29520	207.711	0.480595	0.256033	1.87708	0.0605069	0.999873	mbnl3	Chr08
gene5354	3882.66	0.346687	0.184767	1.87635	0.0606078	0.999873	fam174b	Chr03
gene23538	6.8331	-2.19263	1.16861	-1.87628	0.0606171	0.999873	pnpla7	Chr03
gene6864	232.311	0.456068	0.243183	1.87541	0.0607364	0.999873	arrdc2	Chr01
gene10280	1203.8	0.364863	0.194597	1.87497	0.0607965	0.999873	Xetrov90015957m.g	Chr06
gene33715	714.089	0.377529	0.201396	1.87456	0.0608532	0.999873	LOC108648389	Chr08
gene6578	35.3826	0.817406	0.436291	1.87354	0.0609943	0.999873	fam84a	Chr05
gene899	1163.47	-0.321938	0.171854	-1.87332	0.061024	0.999873	ccnb3	Chr08
gene22689	1574.39	0.632883	0.337973	1.87258	0.0611258	0.999873	dcdc2	Chr06
gene7212	62.4087	0.760033	0.406045	1.87179	0.061235	0.999873	thbs1	Chr08
gene33184	182.939	0.500261	0.26739	1.87091	0.0613582	0.999873	nfatc1	Chr06
gene588	461.15	-0.346087	0.185019	-1.87055	0.0614075	0.999873	sap30bp	Chr10
gene21447	2460.82	0.385677	0.206224	1.87018	0.0614585	0.999873	dip2b	Chr02
gene2907	129.741	-0.920827	0.49243	-1.86996	0.0614888	0.999873	serpina1	Chr08
gene29958	15313.5	0.607532	0.32492	1.86979	0.061513	0.999873	LOC100492852	Chr07
gene723	8450.43	0.369259	0.19773	1.86749	0.0618328	0.999873	cndp2	scaffold_21
gene5147	2488.46	0.307989	0.164994	1.86667	0.061948	0.999873	arpc4	Chr04
gene3887	405.982	-0.33958	0.181963	-1.8662	0.0620134	0.999873	dbf4b	Chr10
gene31607	1830.07	0.320429	0.171749	1.86568	0.0620866	0.999873	wdr1	Chr01
gene26958	2602.62	0.338694	0.181592	1.86514	0.062162	0.999873	asap2	Chr05
gene24337	882.131	0.47165	0.252888	1.86505	0.0621743	0.999873	dlx4	Chr10
gene29977	73.2118	1.33389	0.715588	1.86405	0.0623146	0.999873	ildr2	Chr02
gene1034	370.576	-0.340911	0.182922	-1.8637	0.0623641	0.999873	ska3	Chr02
gene25408	20.4511	-1.18643	0.636808	-1.86309	0.0624491	0.999873	veph1	Chr05
gene11263	127.202	0.465691	0.249957	1.86308	0.0624507	0.999873	Xetrov90028536m.g	scaffold_393
gene28574	102.022	0.708171	0.380169	1.86278	0.0624933	0.999873	gpd2	Chr09
gene18351	1297.7	0.35369	0.18995	1.86201	0.0626015	0.999873	itpk1	Chr08
gene30307	3243.35	0.314097	0.168728	1.86156	0.0626656	0.999873	rbms2	Chr02
gene6873	586.417	0.64884	0.348616	1.86119	0.0627176	0.999873	appl2	Chr03
gene7772	48.493	-0.776065	0.417005	-1.86105	0.0627377	0.999873	cyp27c1	scaffold_33
gene1107	318.39	-0.440076	0.236476	-1.86098	0.0627473	0.999873	wdr76	Chr03
gene29162	1131.66	0.4034	0.216773	1.86093	0.0627537	0.999873	samd11	Chr07
gene34104	67.5527	0.65786	0.353554	1.86071	0.0627856	0.999873	LOC105948246	Chr01
gene12	475.586	0.517857	0.278322	1.86064	0.0627953	0.999873	meig1	Chr03
gene27590	3351.99	0.390891	0.210224	1.8594	0.0629704	0.999873	nbeal1	Chr09
gene16738	3257.72	0.314135	0.168958	1.85925	0.0629916	0.999873	sgk223	Chr01
gene23315	33.7317	-1.09748	0.590365	-1.85899	0.0630289	0.999873	wdr86	Chr06
gene22388	155.563	-0.563134	0.303226	-1.85715	0.0632904	0.999873	anapc15	Chr06
gene8505	900.502	0.414796	0.223383	1.85688	0.0633282	0.999873	ppap2b	Chr04
gene22239	4556.92	0.427624	0.230324	1.85662	0.0633654	0.999873	aim1l	Chr02
gene31728	266.852	0.765176	0.412142	1.85658	0.0633704	0.999873	hmx2	Chr07
gene29021	950.927	0.658423	0.354802	1.85575	0.0634894	0.999873	maats1	scaffold_367
gene4354	2416.65	0.386508	0.20833	1.85527	0.0635583	0.999873	c6orf62	Chr06
gene3345	172.425	-0.567746	0.306257	-1.85382	0.0637644	0.999873	eri1	Chr01
gene24883	1241.78	0.52958	0.285702	1.85361	0.0637951	0.999873	LOC100038305	scaffold_798
gene7595	14143.9	0.292507	0.157854	1.85302	0.0638789	0.999873	eif5	Chr08
gene5583	686.406	0.38081	0.205518	1.85293	0.0638923	0.999873	gnb5	Chr03
gene8415	584.718	-0.499629	0.269643	-1.85293	0.0638931	0.999873	rbm42	scaffold_37
gene100	1690.8	0.361818	0.195312	1.85251	0.0639527	0.999873	enpp2	Chr06
gene3279	94.4383	-0.541939	0.292551	-1.85246	0.0639602	0.999873	elac1	Chr01
gene1875	136.184	-0.519656	0.280544	-1.85232	0.0639801	0.999873	insig1	Chr06
gene19106	2284.45	0.36081	0.194812	1.8521	0.0640116	0.999873	esyt2	Chr06
gene20906	6.51869	-1.72524	0.931594	-1.85193	0.0640366	0.999873	LOC101734394	scaffold_5869
gene22607	82.1861	-0.676936	0.365579	-1.85168	0.0640715	0.999873	LOC101733240	Chr03
gene25540	21.8304	-1.13867	0.615071	-1.85128	0.0641286	0.999873	ca11	Chr07
gene29464	12.3134	1.15409	0.623862	1.84991	0.0643265	0.999873	LOC108648363	Chr08
gene9138	10.813	1.48397	0.802664	1.8488	0.0644863	0.999873	Xetrov90012365m.g	Chr04
gene31572	2082.48	0.603083	0.326382	1.84778	0.0646338	0.999873	notch2	Chr04
gene5444	241.726	0.788953	0.426974	1.84778	0.0646344	0.999873	LOC101732387	Chr09
gene30832	6.28823	-1.65915	0.898208	-1.84718	0.0647214	0.999873	LOC101731001	Chr09
gene14140	3551.43	0.316464	0.171327	1.84714	0.0647272	0.999873	asph	Chr06
gene7467	465.232	-0.413916	0.224089	-1.8471	0.064732	0.999873	cdca2	Chr03
gene19708	1021.73	0.397896	0.215466	1.84668	0.0647933	0.999873	pkp2	scaffold_554
gene542	722.637	-0.568639	0.307988	-1.8463	0.0648487	0.999873	taf5l	Chr05
gene4449	2746.35	-0.342381	0.185509	-1.84563	0.064946	0.999873	incenp	Chr04
gene1770	490.558	0.429263	0.232608	1.84543	0.0649744	0.999873	trim45	scaffold_2032
gene19206	49.9384	0.733523	0.397508	1.84531	0.064993	0.999873	LOC108646219	Chr03
gene27569	222.646	-0.395977	0.214725	-1.84411	0.0651664	0.999873	ankzf1	Chr09
gene28930	351.048	0.440657	0.239068	1.84323	0.0652955	0.999873	LOC100488276	scaffold_113
gene5089	1767.41	-0.415495	0.22545	-1.84296	0.0653348	0.999873	rsf1	Chr02
gene6480	1140.24	-0.437056	0.237155	-1.84292	0.0653413	0.999873	chaf1b	Chr02
gene25979	1008.93	0.343571	0.186456	1.84264	0.0653811	0.999873	LOC108647613	Chr05
gene32192	82.6629	-0.617636	0.335259	-1.84227	0.0654359	0.999873	hax1	Chr08
gene11022	9.62826	-1.49493	0.811476	-1.84224	0.0654401	0.999873	Xetrov90000562m.g	Chr01
gene15853	537.853	-0.392753	0.213499	-1.8396	0.0658263	0.999873	fam234a	Chr09
gene7256	3309.67	-0.317957	0.172853	-1.83947	0.0658461	0.999873	srcap	Chr09
gene14153	405.66	0.599805	0.326288	1.83827	0.0660224	0.999873	tfcp2l1	scaffold_1206
gene33436	1899.07	0.383359	0.208676	1.8371	0.0661952	0.999873	ccnd1	Chr04
gene20756	533.647	0.433671	0.236108	1.83675	0.0662468	0.999873	LOC108645439	scaffold_3181
gene6412	1517.95	0.416185	0.226729	1.8356	0.0664165	0.999873	naglu	scaffold_755
gene23077	1649.18	0.373248	0.203368	1.83533	0.0664563	0.999873	liph	Chr02
gene30714	20.0922	-0.947989	0.516661	-1.83484	0.0665298	0.999873	scn2b	Chr07
gene492	1098.47	0.311646	0.169871	1.8346	0.0665648	0.999873	sptssa	Chr08
gene21029	9.31738	-1.63822	0.893123	-1.83425	0.0666162	0.999873	LOC100489584	Chr08
gene28852	163.141	0.52104	0.284268	1.83292	0.0668146	0.999873	sec14l1	Chr09
gene2207	134.095	0.599998	0.327392	1.83266	0.0668533	0.999873	des.1	Chr09
gene6743	1188.95	0.310856	0.169702	1.83178	0.0669843	0.999873	rnf225	Chr08
gene26660	1566.4	0.478222	0.261106	1.83153	0.0670221	0.999873	fign	Chr09
gene18194	50.0726	0.724903	0.395821	1.83139	0.067042	0.999873	LOC105947765	Chr03
gene6645	1534.73	0.30596	0.167114	1.83084	0.067124	0.999873	dcbld1	Chr05
gene4090	144800	0.333088	0.182027	1.82988	0.0672678	0.999873	gfpt1	Chr03
gene9036	64.989	-0.653816	0.35734	-1.82967	0.0672986	0.999873	Xetrov90020830m.g	Chr08
gene3633	319.828	-0.442976	0.242116	-1.8296	0.0673094	0.999873	zbtb49	Chr01
gene32702	4295.15	0.619363	0.338577	1.82931	0.0673534	0.999873	LOC100485319	Chr05
gene33355	2147.55	0.399435	0.218367	1.82919	0.0673713	0.999873	plxnc1	Chr03
gene31878	66.8552	0.666561	0.364626	1.82807	0.0675398	0.999873	aadacl4	scaffold_5494
gene1446	111.654	0.696944	0.381258	1.82801	0.0675483	0.999873	igfbp5	Chr09
gene17222	142.169	0.760441	0.416175	1.82722	0.0676674	0.999873	col6a1	Chr09
gene29424	149.396	-0.488113	0.267146	-1.82714	0.0676789	0.999873	pgs1	Chr10
gene7275	3067.42	-0.407112	0.222874	-1.82664	0.0677535	0.999873	nup155-like.1	Chr01
gene17711	2440.41	0.325648	0.178324	1.82615	0.067827	0.999873	fam160b1	Chr07
gene9012	1428.16	0.346415	0.189718	1.82595	0.0678583	0.999873	usp9x	Chr02
gene22828	21.5846	-0.987684	0.540953	-1.82582	0.0678772	0.999873	LOC100496443	Chr08
gene5773	273.175	-0.511421	0.280455	-1.82354	0.068221	0.999873	myh6	Chr01
gene33325	4.247	-2.18315	1.19752	-1.82305	0.0682959	0.999873	LOC105948363	Chr02
gene33254	1494.25	0.541967	0.297326	1.82281	0.0683327	0.999873	mmp11	Chr01
gene23465	3197.76	0.47123	0.258552	1.82258	0.0683676	0.999873	syde2	Chr04
gene32114	49.0994	-0.941109	0.516493	-1.82211	0.0684379	0.999873	LOC100487628	Chr09
gene26778	246.086	0.526223	0.28883	1.82191	0.0684689	0.999873	sv2b	Chr03
gene16009	1174.88	0.29211	0.160337	1.82184	0.0684786	0.999873	pdcd10	Chr05
gene16227	1810.26	0.466854	0.256271	1.82172	0.0684978	0.999873	LOC101733219	Chr10
gene5209	8.00782	-1.49	0.818277	-1.8209	0.0686214	0.999873	LOC100490786	Chr03
gene7364	75.1854	-0.884747	0.48602	-1.82039	0.0686994	0.999873	uchl3	Chr02
gene30353	2341.72	0.358461	0.197005	1.81956	0.0688264	0.999873	cd164	Chr05
gene7071	3939.09	0.405308	0.222795	1.81919	0.0688822	0.999873	fbp1	Chr01
gene19377	575.047	-0.318361	0.175029	-1.81891	0.0689252	0.999873	qtrt1	Chr03
gene5815	429.865	-0.796005	0.437785	-1.81825	0.0690254	0.999873	samd9l-like.2	Chr10
gene5175	10026.6	0.333833	0.183641	1.81786	0.0690858	0.999873	myl12b	Chr06
gene25311	35.4048	-0.74753	0.411358	-1.81722	0.0691827	0.999873	pdxk	scaffold_655
gene20636	23.0058	-0.847418	0.466416	-1.81687	0.0692368	0.999873	MGC69309	scaffold_217
gene3937	172.72	-0.613669	0.337837	-1.81647	0.0692989	0.999873	exosc9	Chr01
gene23942	49.3771	-1.00835	0.555351	-1.81569	0.0694175	0.999873	p2rx2	Chr01
gene30468	203.097	0.727533	0.400823	1.8151	0.0695091	0.999873	LOC101734857	scaffold_2671
gene477	221.349	0.564772	0.311267	1.81443	0.0696118	0.999873	trabd2a	Chr01
gene21752	947.829	0.417624	0.23027	1.81363	0.0697348	0.999873	lzts2	Chr07
gene7895	135.109	0.596746	0.329035	1.81362	0.069736	0.999873	stom	scaffold_124
gene6730	2957.65	0.427229	0.235567	1.81362	0.0697367	0.999873	b4galnt1	Chr02
gene12367	7.9561	-1.4972	0.825744	-1.81315	0.0698084	0.999873	Xetrov90021627m.g	Chr08
gene4550	17.1642	-1.1704	0.646086	-1.81152	0.0700607	0.999873	gsx2	Chr01
gene9103	764.353	0.454832	0.251086	1.81145	0.0700705	0.999873	LOC100498596	Chr06
gene7494	6225.25	0.301625	0.16659	1.81058	0.0702059	0.999873	upk2	Chr07
gene15629	108.576	-0.605099	0.334246	-1.81034	0.0702428	0.999873	Xetrov90030220m.g	scaffold_7350
gene7290	518.449	0.599328	0.33112	1.81	0.0702959	0.999873	fam57a	Chr02
gene379	101.349	-0.486545	0.26881	-1.81	0.0702965	0.999873	cdca9	Chr04
gene31659	1834.24	0.428427	0.236822	1.80907	0.0704407	0.999873	bspry	scaffold_384
gene7477	746.766	0.289636	0.160164	1.80837	0.0705486	0.999873	b3galt6	Chr07
gene24311	58.1614	0.761188	0.421148	1.80741	0.0706977	0.999873	LOC105945526	Chr08
gene22005	1454.07	0.632093	0.349733	1.80736	0.0707066	0.999873	lrrc9	Chr08
gene21826	845.244	-0.345297	0.19107	-1.80718	0.0707349	0.999873	nde1	Chr09
gene30277	309.85	0.453114	0.250791	1.80674	0.0708026	0.999873	LOC108645768	Chr02
gene33737	3855.58	0.336838	0.186483	1.80627	0.0708759	0.999873	mtmr12	Chr01
gene4895	13351.3	0.442276	0.244881	1.80608	0.0709051	0.999873	dsc3	Chr06
gene2022	3952.76	0.33535	0.185723	1.80565	0.0709732	0.999873	tmem45b	Chr07
gene5071	9.12521	-1.87487	1.03864	-1.80511	0.0710568	0.999873	LOC100489067	Chr10
gene24719	188.768	0.472303	0.261839	1.80379	0.0712646	0.999873	as3mt.1	Chr07
gene17248	1934.74	0.512809	0.284375	1.80328	0.0713439	0.999873	LOC100493583	Chr02
gene16572	63.5948	-0.601375	0.333618	-1.80258	0.0714535	0.999873	nagk	Chr01
gene4079	54.0962	-0.803032	0.445551	-1.80234	0.0714927	0.999873	hpdl	Chr04
gene7930	13.7848	-1.25539	0.696552	-1.80229	0.0714993	0.999873	znf385c	Chr10
gene6537	227.278	0.495102	0.274739	1.80208	0.0715324	0.999873	anxa1-like.2	Chr01
gene23672	35.1424	-0.862448	0.479444	-1.79885	0.0720422	0.999873	LOC100490365	Chr10
gene24175	169.33	-0.48812	0.271438	-1.79828	0.0721328	0.999873	gpr135	Chr08
gene6569	336.943	-0.491832	0.273556	-1.79792	0.0721893	0.999873	pxmp4	Chr10
gene16212	334.054	0.613769	0.341454	1.79752	0.0722538	0.999873	trove2	Chr04
gene23081	142.46	0.435618	0.242381	1.79725	0.0722961	0.999873	slc5a10	Chr09
gene25645	114.465	-0.607778	0.338183	-1.79718	0.0723063	0.999873	relt	scaffold_337
gene4520	5065.4	0.47072	0.261946	1.79701	0.0723337	0.999873	znf217	Chr10
gene31557	313.118	0.405418	0.225622	1.79689	0.0723526	0.999873	LOC105947016	Chr04
gene19190	391.022	-0.354959	0.197542	-1.79688	0.072355	0.999873	zc3h7b	Chr04
gene7917	13.0415	-1.13789	0.6335	-1.79619	0.0724644	0.999873	gng3	Chr04
gene20837	9.73308	-1.46362	0.815518	-1.79471	0.0726998	0.999873	LOC101730218	Chr05
gene29112	253.555	-0.45954	0.256095	-1.79441	0.0727478	0.999873	coq4	Chr08
gene26523	59.6476	-0.713398	0.397569	-1.7944	0.0727495	0.999873	nsun3	Chr02
gene8270	444.296	0.342603	0.190979	1.79393	0.0728245	0.999873	slc19a3-like.2	Chr05
gene20396	2906.3	0.570839	0.318273	1.79355	0.0728844	0.999873	LOC100487454	Chr03
gene22377	36.0499	0.727528	0.405722	1.79317	0.072946	0.999873	LOC105948556	Chr09
gene862	6133.34	0.370754	0.206932	1.79167	0.073186	0.999873	wsb1	Chr02
gene7091	207.5	0.63781	0.355991	1.79165	0.0731892	0.999873	hhipl1	Chr08
gene19349	386.567	0.364199	0.203328	1.79119	0.0732624	0.999873	lpar5	Chr07
gene5778	82.3681	-0.645938	0.360653	-1.79102	0.0732898	0.999873	dgcr6	Chr01
gene17928	303.494	-0.376025	0.210142	-1.78939	0.0735528	0.999873	LOC101730971	Chr09
gene22497	5.23589	1.75172	0.978973	1.78934	0.0735597	0.999873	LOC100485527	Chr04
gene4945	2998.37	0.39929	0.223151	1.78933	0.0735615	0.999873	arf6.2	Chr08
gene23204	1856.76	0.361698	0.2023	1.78793	0.0737871	0.999873	dgkk	Chr08
gene27307	85.0339	0.971382	0.543396	1.78761	0.0738384	0.999873	klf15	Chr04
gene1504	96.5986	-0.658377	0.368417	-1.78704	0.0739308	0.999873	LOC108648055	Chr07
gene27730	37.6423	0.867264	0.485691	1.78563	0.0741593	0.999873	LOC100486918	scaffold_596
gene640	443.552	0.382816	0.214399	1.78553	0.0741761	0.999873	plpp1	Chr01
gene5046	1463.41	0.492562	0.275997	1.78467	0.0743155	0.999873	atp6v0b	Chr04
gene17765	94.0792	-0.519289	0.290977	-1.78464	0.07432	0.999873	znf511	Chr07
gene32753	984.905	0.361659	0.202755	1.78372	0.0744688	0.999873	birc2	Chr02
gene7586	386.787	0.460931	0.258426	1.78361	0.0744876	0.999873	manbal	Chr10
gene8328	7846.55	0.333958	0.187412	1.78195	0.0747581	0.999873	tmed2	Chr01
gene25393	799.243	0.703739	0.394989	1.78167	0.0748034	0.999873	atp6v1a	scaffold_3261
gene7575	2699.11	0.359738	0.201985	1.78102	0.0749098	0.999873	adam7	Chr03
gene5923	5214.69	0.321314	0.180424	1.78089	0.0749311	0.999873	LOC100486361	Chr08
gene26545	116.84	-0.508164	0.285467	-1.78011	0.0750572	0.999873	snrnp25	Chr09
gene3060	7498.6	0.305729	0.171784	1.77973	0.0751208	0.999873	c5orf15	Chr03
gene4007	73.2625	-0.589349	0.331167	-1.77961	0.0751396	0.999873	tsr2	Chr08
gene17357	67.7204	0.826524	0.464537	1.77924	0.0752001	0.999873	LOC100486832	Chr04
gene24074	2860.74	0.347452	0.195309	1.77898	0.0752425	0.999873	myo5c	Chr03
gene1509	2638.28	0.392701	0.220753	1.77892	0.0752535	0.999873	rnf149	Chr02
gene30604	34.6178	-0.753319	0.423539	-1.77863	0.0753007	0.999873	LOC100490887	Chr03
gene26526	1753.76	0.477291	0.268389	1.77835	0.0753457	0.999873	lpcat1	Chr06
gene15111	1259.02	0.331803	0.186582	1.77832	0.0753519	0.999873	usp9x	Chr02
gene18736	240.336	-0.366514	0.206111	-1.77823	0.0753659	0.999873	cmtr2	Chr04
gene20863	1343.17	0.397297	0.223457	1.77796	0.0754107	0.999873	fgf14	Chr02
gene21682	3608.21	0.461592	0.259659	1.77768	0.0754556	0.999873	man2a1	Chr01
gene15782	22.6259	2.13472	1.20189	1.77614	0.0757101	0.999873	LOC100494822	Chr01
gene8287	1816.59	0.600492	0.33825	1.77529	0.0758502	0.999873	LOC105945146	Chr07
gene23758	441.367	0.41122	0.231681	1.77494	0.0759081	0.999873	acss3	Chr03
gene4380	280.681	0.507821	0.286241	1.7741	0.0760466	0.999873	LOC101732760	Chr01
gene27170	46.4069	-0.847761	0.477865	-1.77406	0.0760531	0.999873	lif	Chr01
gene18832	149.481	0.673078	0.379591	1.77317	0.0762008	0.999873	LOC105947999	Chr07
gene33086	94.2621	0.552597	0.311906	1.77168	0.0764482	0.999873	LOC101731717	Chr05
gene20136	30.0264	1.15622	0.652673	1.77151	0.0764757	0.999873	ahnak2	Chr08
gene17769	23.8026	1.05208	0.59402	1.77111	0.0765416	0.999873	LOC101732667	scaffold_3181
gene7029	1697.07	0.397116	0.22427	1.77071	0.0766097	0.999873	sgk2	Chr10
gene5167	237.207	-0.59801	0.337736	-1.77064	0.07662	0.999873	zmpste24	Chr02
gene6761	114.226	-0.657398	0.371297	-1.77054	0.0766366	0.999873	ncdn	Chr02
gene6282	3956.36	0.419759	0.237085	1.7705	0.0766438	0.999873	slc18a2-like.1	Chr03
gene430	13764.5	0.302341	0.170809	1.77006	0.0767174	0.999873	tm9sf3	Chr07
gene24091	952.189	0.459144	0.25944	1.76975	0.0767687	0.999873	epb41l4a	Chr01
gene22655	382.581	-0.52245	0.29522	-1.7697	0.0767775	0.999873	blcap	Chr10
gene32989	51.8733	1.06396	0.601383	1.7692	0.076861	0.999873	plcb2	Chr08
gene6944	1012.65	-0.500806	0.283139	-1.76877	0.0769329	0.999873	hells	Chr07
gene4702	7.75238	1.43363	0.810857	1.76804	0.0770543	0.999873	LOC105946164	Chr10
gene7532	382.22	-0.41252	0.233397	-1.76746	0.077151	0.999873	LOC100145161	Chr08
gene8294	2847.24	0.393027	0.222436	1.76692	0.0772413	0.999873	LOC100145155	scaffold_92
gene18285	62.7552	0.676358	0.382941	1.76622	0.0773586	0.999873	LOC100490284	scaffold_1043
gene33411	327.162	-0.468295	0.265213	-1.76573	0.0774408	0.999873	dnaja4.2	Chr08
gene31316	381.717	-0.331854	0.188078	-1.76445	0.077656	0.999873	LOC108644694	scaffold_14
gene1245	3400.15	0.384039	0.217676	1.76427	0.0776863	0.999873	ankdd1b	Chr01
gene8794	4.70334	2.20932	1.25298	1.76325	0.0778591	0.999873	Xetrov90026326m.g	scaffold_14
gene3706	12.484	-1.16147	0.658737	-1.76318	0.0778702	0.999873	nif3l1	Chr09
gene22337	75.3939	-0.545547	0.309608	-1.76206	0.0780597	0.999873	ttll1	scaffold_554
gene26943	77.1475	0.57636	0.327133	1.76185	0.0780943	0.999873	kcnn3	scaffold_553
gene2790	65.9983	0.696244	0.3952	1.76175	0.0781109	0.999873	MGC69544	scaffold_783
gene14212	36.9761	-0.71507	0.405956	-1.76145	0.0781627	0.999873	LOC101730228-like.1	Chr07
gene20296	628.306	0.517945	0.294139	1.76088	0.078258	0.999873	nek6	scaffold_22
gene26717	20.3326	-1.02799	0.584051	-1.76011	0.0783899	0.999873	cnr2	Chr02
gene31387	199.484	0.629663	0.357811	1.75977	0.0784475	0.999873	stk4	Chr10
gene4716	571.869	0.362342	0.20593	1.75954	0.078486	0.999873	spire2	Chr04
gene25712	9034.2	0.394612	0.224313	1.75921	0.0785425	0.999873	pkp3	Chr04
gene2742	441.596	-0.373445	0.212382	-1.75836	0.0786861	0.999873	cenpt	Chr07
gene11461	406.609	0.361863	0.205802	1.75831	0.0786951	0.999873	Xetrov90003186m.g	Chr01
gene7792	179.051	0.593807	0.337717	1.7583	0.0786967	0.999873	trpa1	Chr06
gene30650	363.177	-0.33124	0.188417	-1.75801	0.0787452	0.999873	vrk3	Chr04
gene6953	43.368	-0.975221	0.554791	-1.75782	0.0787788	0.999873	asb14	scaffold_87
gene5640	32.7403	0.7539	0.428902	1.75775	0.0787907	0.999873	sgcg	Chr02
gene34230	187.261	-0.447992	0.254977	-1.75699	0.0789193	0.999873	lins1	Chr03
gene20199	1975.01	0.64599	0.367712	1.75678	0.0789546	0.999873	atp6v0a4	Chr03
gene26400	937.469	-0.460024	0.261999	-1.75583	0.0791182	0.999873	brca1	Chr10
gene25344	8664.83	0.375434	0.213881	1.75534	0.0792006	0.999873	pcdh1	Chr03
gene25583	190.525	-0.40517	0.230825	-1.75531	0.0792057	0.999873	nat8b	Chr01
gene29634	249.043	1.00395	0.572323	1.75417	0.079401	0.999873	nt5dc4	Chr03
gene28307	201.372	0.472465	0.269348	1.75411	0.0794125	0.999873	LOC105947507	Chr06
gene25034	90.4221	0.57767	0.32962	1.75254	0.0796819	0.999873	LOC101732037	Chr01
gene16541	1312.89	0.361749	0.206416	1.75253	0.0796833	0.999873	sorl1	Chr07
gene64	871.447	-0.309317	0.1765	-1.7525	0.0796881	0.999873	gle1	Chr08
gene1451	5131.88	0.270019	0.154079	1.75247	0.0796934	0.999873	slc33a1	Chr05
gene19869	1475.45	0.287787	0.164245	1.75218	0.0797423	0.999873	phlpp1	Chr06
gene32254	708.876	0.299009	0.170656	1.75212	0.0797531	0.999873	fam110b	Chr06
gene6096	21.0331	-0.838982	0.478841	-1.75211	0.0797551	0.999873	LOC100489197	Chr04
gene6847	1459.88	0.274262	0.156553	1.75188	0.079794	0.999873	csk	Chr03
gene3481	7464.86	0.452298	0.258236	1.7515	0.0798606	0.999873	capn9	Chr05
gene2769	1631.25	0.418149	0.238811	1.75097	0.0799519	0.999873	oip5	Chr08
gene7664	3343.74	-0.38581	0.220345	-1.75094	0.0799565	0.999873	irs4	Chr08
gene1729	289.835	0.824285	0.470821	1.75074	0.0799909	0.999873	ccdc69	Chr03
gene1045	1848.96	-0.331282	0.189251	-1.75049	0.0800341	0.999873	ttk	Chr05
gene4863	384.687	0.399159	0.228064	1.75021	0.0800821	0.999873	LOC101732279	Chr05
gene4521	90.6501	-0.514012	0.293711	-1.75006	0.0801081	0.999873	LOC100486535	Chr08
gene24289	508.637	0.361657	0.206736	1.74937	0.0802278	0.999873	nr3c2	Chr01
gene19813	637.923	-0.359073	0.205314	-1.7489	0.0803086	0.999873	nagpa	Chr02
gene3963	15869.5	0.411701	0.23549	1.74827	0.0804168	0.999873	klf6	Chr06
gene33276	1308.41	0.380883	0.218009	1.7471	0.0806197	0.999873	gab1	Chr01
gene14892	14.8262	1.25072	0.716012	1.74679	0.0806743	0.999873	Xetrov90017649m.g	Chr07
gene23312	263.777	0.420366	0.240895	1.74502	0.080982	0.999873	slc10a7	Chr01
gene10463	8.60237	1.34091	0.768492	1.74486	0.0810097	0.999873	Xetrov90006788m.g	Chr02
gene377	44.1164	0.913562	0.523674	1.74452	0.0810679	0.999873	krt16	scaffold_39
gene15882	15.7666	-1.08818	0.623908	-1.74414	0.0811349	0.999873	nudt13	Chr07
gene22947	6.22917	1.56009	0.89449	1.74412	0.0811389	0.999873	prr19	Chr07
gene1525	1124.75	0.537356	0.308239	1.74331	0.0812798	0.999873	ttll5	Chr08
gene4339	28.5958	0.911545	0.522885	1.7433	0.081281	0.999873	LOC108644808	scaffold_68
gene30513	222.344	-0.426961	0.245199	-1.74129	0.0816334	0.999873	tns2	Chr02
gene33757	2846.91	0.475452	0.27313	1.74075	0.0817266	0.999873	usp32	Chr02
gene990	302.883	-0.391868	0.225213	-1.73999	0.0818604	0.999873	zbtb47	Chr06
gene5315	6202.65	0.314634	0.180833	1.73992	0.0818737	0.999873	ccni2	Chr03
gene8135	9880.49	0.374313	0.215364	1.73805	0.0822021	0.999873	rras	Chr07
gene19391	313.979	0.359112	0.206634	1.73792	0.0822255	0.999873	LOC100493548	Chr04
gene28865	600.647	0.546366	0.314414	1.73773	0.0822589	0.999873	arhgef26	Chr05
gene4015	9814.76	0.474421	0.273241	1.73628	0.0825148	0.999873	rab25	Chr08
gene24130	1482.22	-0.328424	0.189197	-1.73588	0.0825842	0.999873	emsy	Chr02
gene20916	321.645	-0.35204	0.202837	-1.73558	0.0826382	0.999873	alkbh1	Chr08
gene27177	61.2268	-0.639438	0.368558	-1.73497	0.0827457	0.999873	ppcdc	Chr03
gene29748	40.8144	-0.624569	0.360168	-1.73411	0.0828991	0.999873	LOC105947542	Chr06
gene25988	169.7	0.667975	0.385478	1.73285	0.0831226	0.999873	c4orf22	Chr01
gene29872	413.283	-0.34046	0.196904	-1.72907	0.0837974	0.999873	alg11	Chr02
gene3088	102.546	-0.543776	0.31456	-1.72869	0.0838648	0.999873	dscc1	Chr06
gene3276	248.699	0.399969	0.231373	1.72867	0.0838674	0.999873	rbfa	Chr06
gene2080	938.541	0.342236	0.19811	1.7275	0.0840779	0.999873	itfg1	Chr04
gene5286	1369.97	0.316585	0.183336	1.7268	0.0842034	0.999873	abhd17a	Chr01
gene5084	7185.37	0.46894	0.271582	1.72669	0.0842225	0.999873	atp6v0c	Chr09
gene5856	3175.4	0.370506	0.214743	1.72534	0.0844655	0.999873	idh1	Chr09
gene7753	163.938	-0.527115	0.305556	-1.7251	0.0845088	0.999873	ccdc130	Chr03
gene8255	163.048	-0.435449	0.252589	-1.72394	0.0847187	0.999873	LOC733753	Chr05
gene171	1055.81	-0.373944	0.21694	-1.72372	0.0847585	0.999873	casp8ap2	Chr05
gene15980	22.1651	-1.13752	0.659951	-1.72364	0.0847733	0.999873	LOC101733130	Chr01
gene16211	524.937	0.390514	0.22664	1.72306	0.0848781	0.999873	LOC105946777	Chr03
gene3639	7102.82	0.302837	0.175791	1.72271	0.0849407	0.999873	spint1	Chr08
gene8424	543.479	-0.350214	0.203382	-1.72195	0.0850787	0.999873	LOC100486056	scaffold_56
gene1993	1068.9	0.326317	0.189559	1.72145	0.0851691	0.999873	tmem51	Chr07
gene25181	1115.55	-0.339972	0.197501	-1.72136	0.0851846	0.999873	znf384	Chr07
gene18816	171.268	-0.44428	0.258141	-1.72107	0.0852377	0.999873	ddx11	scaffold_135
gene4837	3703.05	-0.278704	0.162036	-1.72001	0.0854303	0.999873	ddx19b	scaffold_788
gene14004	612.27	0.699122	0.406679	1.7191	0.0855961	0.999873	Xetrov90021455m.g	Chr08
gene840	262.255	-0.543876	0.316409	-1.7189	0.0856322	0.999873	evi2a	Chr02
gene6733	4183.73	0.27951	0.162695	1.718	0.0857961	0.999873	gale	Chr02
gene29481	151.582	-0.451852	0.263104	-1.71739	0.085908	0.999873	gfm1	Chr05
gene780	819.716	0.625095	0.364203	1.71634	0.0860998	0.999873	slc38a4	Chr03
gene31489	17.8054	1.23223	0.71796	1.71629	0.0861088	0.999873	LOC100491349	Chr08
gene1510	366.864	-0.457554	0.266603	-1.71623	0.0861194	0.999873	tcf19	Chr08
gene8268	22611.6	0.272491	0.158897	1.71489	0.0863652	0.999873	sec61a1	Chr04
gene8237	6073.52	0.344249	0.200817	1.71424	0.0864842	0.999873	lgals3	Chr08
gene28477	14.8183	1.08704	0.634172	1.7141	0.0865096	0.999873	LOC100497256	Chr04
gene21700	58.5911	-0.637773	0.372102	-1.71397	0.0865336	0.999873	atp10a	Chr02
gene32502	92.5529	-0.887368	0.5178	-1.71373	0.0865785	0.999873	lrp8	Chr04
gene25249	99.9536	0.599019	0.349541	1.71373	0.0865786	0.999873	LOC100498358	Chr03
gene21406	832.297	0.739019	0.431245	1.71369	0.0865859	0.999873	pde9a	scaffold_607
gene15998	6.99808	-1.9064	1.11251	-1.71359	0.0866037	0.999873	LOC108645572	scaffold_7297
gene7434	869.851	-0.383229	0.223655	-1.71348	0.0866239	0.999873	scyl1	Chr04
gene2357	769.389	0.673628	0.393149	1.71342	0.0866359	0.999873	MGC76254	Chr06
gene3249	420.074	0.510255	0.297846	1.71315	0.086685	0.999873	hacl1	Chr06
gene5236	308.253	-0.414469	0.241949	-1.71304	0.086705	0.999873	uhrf2	Chr01
gene5869	419.073	-0.410376	0.239621	-1.7126	0.0867857	0.999873	znf250	scaffold_208
gene532	425.297	0.575084	0.335797	1.7126	0.0867868	0.999873	met	Chr03
gene24684	855.963	0.476235	0.278155	1.71212	0.0868744	0.999873	LOC108647415	Chr04
gene4310	44.8464	-0.677155	0.395521	-1.71206	0.0868857	0.999873	uqcc2	Chr05
gene25375	121.231	-0.434407	0.253798	-1.71162	0.0869661	0.999873	wrnip1	Chr06
gene23285	471.869	-0.473141	0.2768	-1.70932	0.0873915	0.999873	bard1	Chr09
gene23701	127.415	0.867819	0.507733	1.7092	0.0874136	0.999873	ras-dva	Chr09
gene16587	7.51838	-1.35864	0.794951	-1.70909	0.0874351	0.999873	btbd1	Chr03
gene25698	4338.89	-0.363129	0.212559	-1.70837	0.0875682	0.999873	mapre1	scaffold_284
gene28213	662.545	-0.369015	0.216025	-1.70821	0.0875979	0.999873	prmt7	Chr04
gene28276	3278.73	-0.423392	0.247955	-1.70754	0.0877217	0.999873	extl3	scaffold_63
gene23837	213.328	-0.497487	0.291405	-1.7072	0.0877848	0.999873	wnk2	scaffold_350
gene4786	93.9105	0.60027	0.351661	1.70695	0.0878305	0.999873	cbx4	Chr10
gene25615	11951.7	0.445721	0.261222	1.70629	0.0879534	0.999873	degs3	Chr08
gene24388	2219.83	0.48716	0.285516	1.70624	0.0879625	0.999873	nipal1	Chr01
gene2469	569.922	-0.446691	0.26184	-1.70597	0.0880133	0.999873	ndc80	scaffold_327
gene33739	32.4874	-0.953122	0.558843	-1.70553	0.0880958	0.999873	mei1	Chr04
gene5019	974.658	0.281516	0.165131	1.7048	0.0882313	0.999873	unc45a	Chr03
gene1396	1341.62	-0.360635	0.211541	-1.7048	0.088232	0.999873	tmem209	Chr03
gene30609	527.207	0.555717	0.326058	1.70435	0.088316	0.999873	slc9a2	Chr02
gene21034	182.469	-0.811242	0.476058	-1.70408	0.0883655	0.999873	vwa5b2	Chr05
gene31000	482.778	0.32801	0.192522	1.70375	0.088427	0.999873	tmem184a	Chr09
gene755	357.161	0.325925	0.191311	1.70364	0.0884485	0.999873	b3gat2	Chr05
gene22176	178.715	0.396233	0.232613	1.7034	0.0884926	0.999873	smad3	Chr03
gene1121	90.3641	-0.566725	0.332768	-1.70307	0.0885558	0.999873	qrsl1	Chr05
gene7225	1686.11	0.505671	0.296976	1.70273	0.0886186	0.999873	nedd9	Chr06
gene25373	177.108	-0.520159	0.305636	-1.70189	0.0887767	0.999873	med27	Chr08
gene28744	17.8254	-0.917432	0.539175	-1.70155	0.0888404	0.999873	LOC101733505	Chr05
gene22435	897.318	0.542321	0.318909	1.70055	0.0890268	0.999873	LOC100486915	Chr06
gene33941	536.102	0.464684	0.273331	1.70008	0.0891161	0.999873	rnf144b	Chr06
gene29950	14.0551	1.32996	0.782386	1.69987	0.0891552	0.999873	LOC101731549	scaffold_98
gene17780	315.185	-0.547652	0.322213	-1.69966	0.0891947	0.999873	als2	Chr09
gene6538	12564.6	0.312584	0.183915	1.69962	0.0892034	0.999873	p4hb	Chr10
gene5198	566.331	-0.408944	0.240677	-1.69914	0.0892922	0.999873	gmcl1	Chr03
gene19444	2196.88	0.33592	0.19784	1.69793	0.0895204	0.999873	acsl4	Chr08
gene19081	1984.04	0.319792	0.188347	1.69789	0.0895283	0.999873	srf	scaffold_282
gene20896	83.349	0.555067	0.326999	1.69746	0.08961	0.999873	lrrc75a	Chr02
gene5590	246.268	-0.344743	0.203162	-1.69689	0.0897178	0.999873	prpf18	Chr09
gene22160	293.61	-0.496188	0.292499	-1.69638	0.0898147	0.999873	pank2	Chr01
gene30295	55.4394	1.00935	0.595338	1.69542	0.0899963	0.999873	deptor	Chr06
gene33795	2524.82	0.336377	0.198406	1.6954	0.0899994	0.999873	meis1	Chr05
gene21704	6878.72	0.469514	0.276935	1.69539	0.0900007	0.999873	stard9	Chr08
gene1867	45.15	0.682789	0.402747	1.69533	0.0900129	0.999873	sp110	Chr05
gene13185	12.2259	1.07909	0.636624	1.69501	0.0900729	0.999873	Xetrov90004571m.g	Chr02
gene30248	406.678	-0.35219	0.207824	-1.69466	0.0901403	0.999873	tada2b	Chr01
gene2102	984.287	-0.335557	0.198075	-1.69409	0.0902486	0.999873	slc25a13	scaffold_73
gene1471	227.668	-0.41395	0.244551	-1.69269	0.090514	0.999873	orc1	Chr04
gene5028	11.8586	-1.15158	0.680643	-1.6919	0.0906645	0.999873	fam110d	Chr02
gene32641	136.998	-0.639466	0.378183	-1.69089	0.090858	0.999873	kcna1	Chr02
gene7008	136.938	-0.850382	0.502943	-1.69081	0.090873	0.999873	rnf150	Chr01
gene16022	8774.04	0.305621	0.180865	1.68978	0.0910706	0.999873	tjp2	Chr01
gene5434	1136.71	-0.320174	0.189529	-1.68931	0.0911593	0.999873	donson	Chr02
gene25578	361.063	-0.528879	0.313182	-1.68873	0.091271	0.999873	LOC100497495	scaffold_6319
gene27873	7447.42	0.402829	0.238608	1.68825	0.0913631	0.999873	LOC101732788	Chr07
gene31782	10.3913	-1.25567	0.743842	-1.68808	0.0913958	0.999873	gabrb1	Chr01
gene1931	313.331	0.384999	0.228153	1.68746	0.0915146	0.999873	oca2	Chr02
gene23689	162.331	0.645906	0.38277	1.68745	0.0915161	0.999873	b4galt4	Chr02
gene2589	59.8549	-0.624688	0.370458	-1.68626	0.0917462	0.999873	klhl17	Chr07
gene22602	129.392	-0.505138	0.299576	-1.68617	0.0917622	0.999873	LOC549858	scaffold_124
gene19236	5.9296	1.63574	0.970164	1.68605	0.0917862	0.999873	a4galt	scaffold_259
gene4760	113.207	-0.464985	0.275979	-1.68486	0.0920164	0.999873	tmem251	Chr08
gene19405	23919.9	0.239367	0.142148	1.68393	0.0921959	0.999873	arf1	Chr10
gene26641	474.394	0.358335	0.212813	1.6838	0.0922196	0.999873	LOC100492897	Chr07
gene28568	558.295	0.40107	0.238437	1.68208	0.0925541	0.999873	eif2a	Chr05
gene21279	2305.62	0.276497	0.164381	1.68204	0.0925603	0.999873	ephb1	Chr05
gene352	98.3172	-0.453984	0.269997	-1.68144	0.0926772	0.999873	cdc45	Chr01
gene33242	62.9111	-0.548639	0.326377	-1.681	0.0927631	0.999873	il11ra	scaffold_530
gene28072	1959	0.662196	0.393947	1.68093	0.0927769	0.999873	atp6v0d2	Chr06
gene5266	761.128	0.334199	0.198839	1.68075	0.0928116	0.999873	mtmr9	scaffold_13
gene3720	30806.3	0.363498	0.216305	1.68049	0.0928627	0.999873	trim29	Chr07
gene33818	506.57	-0.379081	0.225673	-1.67978	0.0930005	0.999873	LOC101734582	scaffold_2076
gene2488	220.283	0.60748	0.361664	1.67968	0.0930193	0.999873	LOC100037903	Chr05
gene521	182.399	0.426593	0.254015	1.6794	0.0930733	0.999873	trim44	Chr04
gene32305	2250.52	0.338875	0.201803	1.67924	0.0931051	0.999873	slc6a9	Chr04
gene16685	10.6428	1.34699	0.802176	1.67917	0.0931192	0.999873	LOC105947140	Chr09
gene4020	1519.23	-0.287488	0.171276	-1.67851	0.0932482	0.999873	cbx5	Chr02
gene5691	963.633	0.476245	0.283737	1.67847	0.0932553	0.999873	sphk1	Chr10
gene3681	978.222	-0.304769	0.181782	-1.67656	0.0936287	0.999873	rnf123	Chr04
gene873	632.31	0.437764	0.261133	1.6764	0.0936597	0.999873	cldn8.1	Chr02
gene18110	1217.95	0.412639	0.246178	1.67618	0.0937035	0.999873	mast1	scaffold_185
gene18310	18.4543	-1.05579	0.629885	-1.67617	0.0937051	0.999873	itga1	Chr01
gene16289	203.269	-0.421449	0.251577	-1.67523	0.0938889	0.999873	arrdc1	scaffold_312
gene31125	51.5195	-0.702122	0.419143	-1.67514	0.093907	0.999873	rfxank	Chr01
gene16858	160.63	0.440406	0.263197	1.6733	0.0942691	0.999873	rtn2	Chr08
gene2754	2827.41	0.269728	0.161255	1.67268	0.0943898	0.999873	plekhn1	Chr07
gene29107	141.089	0.56046	0.335458	1.67073	0.0947752	0.999873	lrrc17	Chr03
gene19832	626.93	-0.345011	0.206676	-1.66934	0.095051	0.999873	srgap1	Chr03
gene608	459.275	0.679187	0.406941	1.66901	0.0951161	0.999873	slc35g2	Chr05
gene3507	191.368	-0.478665	0.286826	-1.66883	0.0951512	0.999873	rasl10a	Chr01
gene18315	260.81	-0.477123	0.285917	-1.66875	0.0951675	0.999873	fam175a	Chr01
gene12697	196.266	-0.438533	0.263204	-1.66613	0.0956869	0.999873	Xetrov90014209m.g	Chr05
gene6028	366.311	0.645015	0.387238	1.66568	0.0957765	0.999873	plekhb2	Chr05
gene27147	367.799	0.377067	0.226393	1.66554	0.0958046	0.999873	LOC108646172	Chr03
gene32770	1712.07	0.392253	0.23556	1.66519	0.0958751	0.999873	dlc1	Chr01
gene25079	2774.79	0.249473	0.14982	1.66516	0.0958816	0.999873	map4k5	Chr08
gene33876	53.7673	0.656517	0.394455	1.66436	0.0960398	0.999873	LOC108645294	Chr01
gene634	184.557	-0.366379	0.220213	-1.66375	0.096163	0.999873	nif	Chr03
gene21844	55.4926	-0.6856	0.412209	-1.66323	0.0962659	0.999873	znf420	Chr01
gene33647	745.884	-0.299799	0.180314	-1.66265	0.0963833	0.999873	rab5b	Chr02
gene7342	206.469	0.597015	0.359096	1.66255	0.0964023	0.999873	tubd1	Chr02
gene5861	2797.04	0.29188	0.175671	1.66151	0.0966106	0.999873	nr2f5	Chr08
gene3786	954.811	-0.31918	0.192292	-1.65987	0.09694	0.999873	vbp1	Chr08
gene7347	66.6219	-0.581299	0.350436	-1.65879	0.0971587	0.999873	gins1	Chr05
gene25437	735.716	0.729656	0.44011	1.6579	0.0973384	0.999873	mmp3	Chr02
gene32252	271.025	-0.376134	0.226879	-1.65786	0.0973459	0.999873	prdm4	Chr03
gene31833	123.215	-0.583159	0.351869	-1.65732	0.0974545	0.999873	dnajc21	Chr01
gene27230	2454.08	0.413884	0.249778	1.657	0.0975186	0.999873	cdon	Chr07
gene3577	118.736	-0.635397	0.383481	-1.65692	0.097536	0.999873	prss16	Chr08
gene18744	1628.05	-0.389102	0.234875	-1.65663	0.0975937	0.999873	gtf2h1	scaffold_383
gene21560	7.04571	-1.76159	1.06344	-1.65651	0.0976188	0.999873	LOC108644709	scaffold_22
gene3175	83.4222	0.615782	0.371796	1.65624	0.097674	0.999873	ppp1r1b	Chr10
gene33492	33.6566	-0.744395	0.449531	-1.65594	0.0977343	0.999873	znf16	scaffold_314
gene27838	23.5459	1.0624	0.641664	1.6557	0.0977821	0.999873	dock3	Chr04
gene16761	4017.39	0.277515	0.167615	1.65567	0.0977882	0.999873	tspan13	Chr06
gene33966	401.709	-0.355878	0.214973	-1.65545	0.0978325	0.999873	ercc4	Chr09
gene27255	2092.68	0.299739	0.181065	1.65542	0.0978394	0.999873	napepld	Chr03
gene21522	6.81958	-1.38286	0.835376	-1.65537	0.0978485	0.999873	cpne8	Chr03
gene20210	3620.83	0.405463	0.245069	1.65449	0.0980287	0.999873	camk2d	Chr01
gene1606	221.693	-0.344108	0.207995	-1.6544	0.0980455	0.999873	rnf145	Chr03
gene29274	400.443	-0.382333	0.231192	-1.65375	0.0981789	0.999873	eaf2	scaffold_1905
gene25847	6.99993	-1.60004	0.967979	-1.65297	0.0983361	0.999873	LOC101732818	Chr09
gene308	830.637	-0.351311	0.212645	-1.65211	0.0985128	0.999873	nol10	Chr05
gene30018	915.414	-0.296259	0.179363	-1.65173	0.0985887	0.999873	prpf39.2	Chr04
gene3782	267.322	-0.399511	0.241928	-1.65136	0.0986644	0.999873	fbxo3	Chr04
gene3238	2386.24	-0.782254	0.474123	-1.6499	0.0989644	0.999873	cxcl12	Chr07
gene25367	374.726	0.659113	0.399592	1.64947	0.0990522	0.999873	flrt2	Chr08
gene20089	597.09	-0.328267	0.199029	-1.64934	0.099077	0.999873	fam60a	Chr03
gene3337	60.1137	0.631593	0.383051	1.64885	0.0991788	0.999873	exoc7	Chr10
gene3363	649.445	-0.39	0.236644	-1.64804	0.0993435	0.999873	bag4	Chr03
gene7820	1487.72	-0.307625	0.186685	-1.64783	0.0993877	0.999873	h1f0	Chr04
gene22488	16.8332	1.10423	0.67012	1.64781	0.0993909	0.999873	fam169b	Chr03
gene2199	65.7131	0.709927	0.430885	1.6476	0.0994346	0.999873	fam132a	Chr07
gene832	2263.52	0.321658	0.195309	1.64692	0.0995736	0.999873	sema3f	Chr04
gene1939	31.7993	-0.936291	0.568598	-1.64666	0.099627	0.999873	MGC107884	Chr05
gene19221	151.012	-0.429357	0.260815	-1.64622	0.0997194	0.999873	mtmr8	Chr08
gene28372	85.0036	-0.444869	0.270278	-1.64597	0.0997697	0.999873	LOC105947079	Chr09
gene32744	689.023	-0.326969	0.198701	-1.64554	0.0998591	0.999873	lrrc8a	Chr08
gene1390	4465.32	0.333519	0.202683	1.64552	0.099863	0.999873	prkaca	Chr03
gene18097	947.359	0.302595	0.183969	1.64481	0.100008	0.999873	rps6ka6	Chr08
gene7197	428.314	0.438725	0.267056	1.64282	0.10042	0.999873	gins2	Chr04
gene27213	965.62	0.586597	0.357157	1.64241	0.100506	0.999873	LOC101733785	Chr01
gene16467	941.437	-0.297367	0.181127	-1.64176	0.100639	0.999873	ddx10	Chr02
gene6142	981.508	-0.265896	0.161962	-1.64172	0.100649	0.999873	rnf4	Chr01
gene3875	982.621	0.410642	0.250143	1.64163	0.100667	0.999873	tmem63a	Chr05
gene19595	509.364	0.569071	0.34673	1.64125	0.100746	0.999873	apbb2	Chr01
gene17378	844.878	0.407585	0.248374	1.64101	0.100795	0.999873	chst14	Chr08
gene3694	13.6708	0.982008	0.598431	1.64097	0.100804	0.999873	LOC100488687	Chr08
gene5901	1746.34	-0.313229	0.190886	-1.64092	0.100814	0.999873	ncapg	Chr01
gene22105	6.19481	1.5439	0.94093	1.64083	0.100833	0.999873	chrm5	Chr08
gene4001	550.028	0.573084	0.349685	1.63886	0.101243	0.999873	LOC100497775	Chr04
gene26805	1542.05	0.360235	0.219811	1.63884	0.101248	0.999873	LOC108647845	Chr06
gene6115	78.1841	-0.592807	0.361933	-1.63789	0.101445	0.999873	snapc4	Chr02
gene4939	2364.44	0.409236	0.249985	1.63704	0.101622	0.999873	prkcb	Chr09
gene30170	942.626	-0.388585	0.237397	-1.63686	0.10166	0.999873	naa50	scaffold_85
gene20877	48.5753	-0.688864	0.420953	-1.63644	0.101748	0.999873	ccdc80	Chr02
gene1667	80.61	0.555532	0.339492	1.63636	0.101763	0.999873	ier3	scaffold_356
gene9575	62.0496	0.636503	0.389102	1.63582	0.101877	0.999873	Xetrov90019563m.g	Chr07
gene18413	42.9807	-0.677411	0.414224	-1.63537	0.101971	0.999873	mvb12b	Chr08
gene2219	3062.84	0.367062	0.224481	1.63516	0.102016	0.999873	casp6	Chr01
gene29119	19.375	-0.931769	0.57007	-1.63448	0.102158	0.999873	slco4a1	Chr10
gene7577	421.723	-0.333695	0.204171	-1.63439	0.102177	0.999873	fam98a	Chr05
gene1359	282.638	-0.313272	0.191809	-1.63325	0.102416	0.999873	aco2	Chr04
gene25857	334.033	-0.327651	0.200622	-1.63318	0.102432	0.999873	fut8	Chr08
gene33742	3.95251	1.84288	1.12851	1.63302	0.102464	0.999873	LOC101730265	scaffold_1520
gene6002	6076.09	0.287135	0.175874	1.63261	0.102551	0.999873	ldb1	Chr07
gene1402	492.382	-0.383898	0.235161	-1.63249	0.102576	0.999873	naa38-like	Chr03
gene4603	2008.4	0.269771	0.16526	1.63241	0.102594	0.999873	rpl10a	Chr02
gene28543	29.5432	-0.835938	0.512312	-1.6317	0.102743	0.999873	LOC100485955	Chr03
gene18519	222.644	-0.377283	0.231258	-1.63144	0.102798	0.999873	mllt4	scaffold_456
gene4161	3070.97	0.365956	0.224384	1.63094	0.102904	0.999873	LOC100497729	scaffold_3801
gene23683	542.139	0.517734	0.317505	1.63063	0.102969	0.999873	rps6ka4	Chr04
gene8403	1594.53	0.488647	0.299742	1.63022	0.103054	0.999873	ppp1r12c	Chr07
gene12293	11.9675	1.29478	0.794259	1.63017	0.103065	0.999873	Xetrov90030244m.g	scaffold_74
gene665	28556.5	0.230926	0.141758	1.62902	0.10331	0.999873	atp2a2	Chr01
gene1728	6.42962	1.8654	1.14552	1.62844	0.103433	0.999873	wnt10b	Chr02
gene1735	544.582	-0.321189	0.197289	-1.62801	0.103523	0.999873	hat1	Chr09
gene32645	155.158	-0.5038	0.309489	-1.62785	0.103557	0.999873	LOC101733242	Chr06
gene22045	48.0527	0.636522	0.391096	1.62753	0.103624	0.999873	LOC108645566	scaffold_6975
gene30543	520.376	-0.391319	0.240515	-1.62701	0.103736	0.999873	wbscr22	Chr02
gene3148	1408.52	0.609001	0.374431	1.62647	0.10385	0.999873	atp6v0a1	scaffold_113
gene2779	145.668	-0.38291	0.235475	-1.62612	0.103925	0.999873	lca5	Chr05
gene5141	55.5968	-0.513951	0.316218	-1.62531	0.104097	0.999873	poc1b	Chr03
gene23869	5848.91	0.365964	0.22526	1.62463	0.104242	0.999873	ptbp3	Chr01
gene978	29.8543	1.12359	0.691974	1.62375	0.10443	0.999873	sema3b	Chr04
gene5697	855.486	-0.402025	0.247599	-1.62369	0.104441	0.999873	cstf1	scaffold_113
gene19709	10.7983	1.46977	0.905259	1.62359	0.104463	0.999873	adgrg2	Chr02
gene24025	210.812	0.397162	0.244716	1.62295	0.1046	0.999873	LOC100493959	Chr03
gene26530	179.836	-0.366842	0.226085	-1.62258	0.104679	0.999873	cyb5r3	scaffold_748
gene6300	17.7874	-0.940923	0.580104	-1.62199	0.104805	0.999873	figla	Chr03
gene26951	19.2303	0.992328	0.611951	1.62158	0.104893	0.999873	krt17	Chr10
gene6602	104.571	0.481744	0.297174	1.62108	0.105	0.999873	LOC100495370	Chr04
gene20422	340.165	-0.335258	0.206813	-1.62107	0.105002	0.999873	znf414	Chr01
gene16148	1078.93	-0.363332	0.224231	-1.62035	0.105157	0.999873	xpo6	Chr09
gene1932	3712.19	-0.259027	0.159938	-1.61954	0.105331	0.999873	top2a	scaffold_39
gene13483	189.929	-0.507464	0.313457	-1.61893	0.105463	0.999873	gen1	Chr05
gene20225	844.306	0.384087	0.237254	1.61889	0.105472	0.999873	hivep2	Chr05
gene1104	1140.48	-0.426024	0.263189	-1.6187	0.105512	0.999873	LOC100495740	Chr04
gene32909	116.825	0.561152	0.34672	1.61846	0.105564	0.999873	LOC100490476	Chr05
gene6398	3339.32	-0.292385	0.180813	-1.61706	0.105865	0.999873	kif20a	Chr03
gene8530	774.821	0.457477	0.282957	1.61677	0.105928	0.999873	rhob	Chr05
gene21819	1379.09	0.557785	0.345137	1.61613	0.106067	0.999873	ahnak2	Chr08
gene21078	14.8468	0.955669	0.591349	1.61608	0.106076	0.999873	LOC100144954	Chr01
gene14575	4.62544	1.75619	1.08681	1.61591	0.106114	0.999873	Xetrov90026616m.g	scaffold_1588
gene13738	3.52883	2.07136	1.28208	1.61562	0.106177	0.999873	Xetrov90004462m.g	Chr02
gene7675	10849.2	0.312418	0.193438	1.61508	0.106293	0.999873	mknk2	Chr01
gene15018	58.9904	0.552237	0.341949	1.61497	0.106317	0.999873	LOC100494282	Chr10
gene18299	39537.6	0.300884	0.186413	1.61407	0.106512	0.999873	myh9	Chr04
gene595	725.625	-0.442158	0.273959	-1.61395	0.106537	0.999873	trim36	Chr01
gene18926	403.345	0.456646	0.283029	1.61343	0.106652	0.999873	mkl2	Chr09
gene3855	978.013	0.355791	0.220732	1.61187	0.10699	0.999873	wipf3	Chr06
gene32027	456.912	-0.305625	0.189628	-1.61171	0.107025	0.999873	znf770	Chr08
gene1529	2919.54	-0.349124	0.216637	-1.61156	0.107058	0.999873	kif23	Chr03
gene4174	39.3425	-0.703001	0.43629	-1.61132	0.10711	0.999873	LOC100496109	Chr09
gene28767	14.8791	-0.937832	0.582601	-1.60973	0.107456	0.999873	adh1	Chr01
gene6230	46.6658	0.616294	0.382892	1.60958	0.10749	0.999873	s1pr3	Chr01
gene30125	1696.92	-0.290997	0.180799	-1.60951	0.107505	0.999873	tceb3	Chr02
gene23893	17.9015	1.02904	0.639484	1.60918	0.107578	0.999873	wnt6	Chr09
gene2784	272.533	0.386277	0.240078	1.60896	0.107624	0.999873	LOC100486003	Chr10
gene311	96.5229	0.558178	0.346929	1.60891	0.107636	0.999873	tnni2	Chr04
gene3686	6.60959	1.48718	0.924458	1.60871	0.10768	0.999873	LOC100496714	Chr01
gene21384	186.51	0.703229	0.437186	1.60853	0.107719	0.999873	grik5	Chr07
gene25110	3963.5	0.392261	0.243925	1.60812	0.107809	0.999873	slc22a23	Chr06
gene19519	856.973	-0.342063	0.212734	-1.60794	0.107849	0.999873	sec24b	Chr01
gene29888	1002.59	0.519357	0.32302	1.60782	0.107875	0.999873	sema4b	Chr03
gene6661	82.7426	0.600547	0.373583	1.60753	0.107938	0.999873	f3	Chr04
gene25185	168.481	0.653612	0.406679	1.60719	0.108012	0.999873	LOC101730791	scaffold_8030
gene23197	197.268	0.555671	0.345773	1.60704	0.108046	0.999873	evc2	Chr01
gene4078	1921.55	-0.364026	0.226521	-1.60703	0.108048	0.999873	nup98	scaffold_405
gene7458	34.328	0.660349	0.410979	1.60677	0.108104	0.999873	dhdh-like.1	Chr07
gene16551	11.1878	1.21865	0.758763	1.6061	0.108252	0.999873	LOC100494562	Chr07
gene10348	7.46831	1.55369	0.967378	1.60608	0.108256	0.999873	Xetrov90024387m.g	Chr09
gene2221	2132.37	0.463721	0.28881	1.60563	0.108356	0.999873	mtus1	Chr01
gene2239	566.726	-0.401915	0.250332	-1.60553	0.108377	0.999873	bud13	Chr07
gene7150	1515.66	-0.297895	0.1857	-1.60418	0.108675	0.999873	LOC100495965	Chr09
gene27468	266.327	-0.38532	0.2402	-1.60416	0.108678	0.999873	rtcb	Chr03
gene21988	1273.54	0.655087	0.40842	1.60395	0.108724	0.999873	LOC105945152	Chr01
gene5157	10.8961	-1.10744	0.69108	-1.60247	0.109052	0.999873	dennd6b	Chr03
gene30246	638.302	-0.325997	0.203482	-1.6021	0.109135	0.999873	mad1l1	Chr09
gene25219	25.2957	-0.7827	0.488677	-1.60167	0.109229	0.999873	c2	Chr08
gene26481	526.991	0.358838	0.224097	1.60126	0.109319	0.999873	mir205a	Chr02
gene28652	14240.8	0.331375	0.206955	1.60119	0.109335	0.999873	crybg3	Chr02
gene6875	2624.55	0.261007	0.163059	1.60069	0.109446	0.999873	wasl	Chr03
gene26113	59.4219	-0.627201	0.392066	-1.59973	0.109658	0.999873	parp8	Chr01
gene16052	72.8115	0.585228	0.365987	1.59904	0.109812	0.999873	LOC101733221	scaffold_105
gene16845	253.149	-0.38039	0.237918	-1.59883	0.109858	0.999873	LOC105945406	Chr06
gene19795	1854.05	0.334035	0.208976	1.59844	0.109945	0.999873	rxra	scaffold_19
gene25453	6.52838	-1.52873	0.957148	-1.59717	0.110227	0.999873	c1orf95	Chr05
gene8172	1878.74	0.279888	0.175281	1.5968	0.110311	0.999873	acvr1b	Chr02
gene33657	35.4111	0.760534	0.476371	1.59651	0.110374	0.999873	LOC100489315	Chr09
gene2040	251.231	-0.382093	0.239354	-1.59635	0.11041	0.999873	fen1	Chr04
gene3946	42.2881	-0.682818	0.427853	-1.59592	0.110507	0.999873	tmco6	Chr03
gene28348	204.218	-0.336582	0.210916	-1.59581	0.110532	0.999873	fam114a2	Chr03
gene3797	2905.39	0.449753	0.281884	1.59552	0.110595	0.999873	LOC105948167	Chr08
gene17250	715.683	-0.342695	0.214814	-1.59531	0.110642	0.999873	arf3	Chr02
gene20966	22.6749	0.856339	0.537121	1.59431	0.110866	0.999873	vit	Chr05
gene24224	27.7316	-0.749081	0.469989	-1.59383	0.110975	0.999873	LOC108644798	scaffold_63
gene7156	8511.52	0.346905	0.217707	1.59345	0.11106	0.999873	cpne1	Chr10
gene33413	226.894	0.567822	0.356428	1.59309	0.11114	0.999873	tmem213	Chr03
gene2508	1599.38	0.286135	0.17969	1.59238	0.111299	0.999873	peak1	Chr03
gene33722	3787.24	0.342591	0.215155	1.5923	0.111318	0.999873	gcnt4	Chr01
gene30727	678.312	0.361874	0.227294	1.5921	0.111362	0.999873	auts2	Chr02
gene24777	10.9652	-1.25629	0.789321	-1.59162	0.111471	0.999873	npr1	scaffold_703
gene8109	23.5902	-0.910038	0.572067	-1.59079	0.111657	0.999873	mettl10	Chr07
gene32944	490.57	0.46761	0.293973	1.59065	0.111687	0.999873	mpp7	Chr06
gene16290	26.92	0.99661	0.626808	1.58998	0.11184	0.999873	LOC101731682	Chr02
gene32250	2159	0.363069	0.228372	1.58982	0.111876	0.999873	sh3tc2	Chr03
gene15773	611.322	0.421206	0.265035	1.58925	0.112005	0.999873	slc2a9	Chr01
gene33645	41.0193	-0.619369	0.389837	-1.58879	0.112108	0.999873	pign	Chr06
gene32656	414.348	0.602711	0.379549	1.58797	0.112294	0.999873	vwde	Chr06
gene16757	462.438	0.537033	0.338419	1.58689	0.112538	0.999873	LOC100493006	Chr01
gene3506	106.678	-0.522623	0.32939	-1.58664	0.112594	0.999873	LOC100497588	Chr07
gene16414	3747.34	0.425575	0.268228	1.58662	0.112599	0.999873	galnt4	Chr06
gene16778	204.454	-0.505869	0.319021	-1.58569	0.112809	0.999873	mthfr	Chr07
gene32505	133.499	-0.449792	0.283808	-1.58485	0.113001	0.999873	reep6	Chr01
gene33567	3943.02	0.276938	0.174751	1.58475	0.113022	0.999873	rps6kb1	Chr02
gene4100	375.724	0.785195	0.495487	1.58469	0.113036	0.999873	ptafr	Chr02
gene15717	365.947	0.626754	0.3956	1.58431	0.113123	0.999873	Xetrov90015693m.g	Chr06
gene4217	957.217	0.308543	0.194776	1.58409	0.113172	0.999873	tes	Chr03
gene7723	6635.28	0.278603	0.17588	1.58405	0.113183	0.999873	sall4	Chr10
gene2843	31155	0.448798	0.283467	1.58325	0.113365	0.999873	evpl	Chr10
gene34163	25.9881	-0.792868	0.500796	-1.58321	0.113373	0.999873	tmem143	Chr07
gene4547	2193.15	-0.263508	0.166514	-1.5825	0.113535	0.999873	chd8	Chr01
gene1054	511.332	0.578257	0.365426	1.58242	0.113554	0.999873	cyth3	Chr09
gene864	325.533	0.383944	0.242673	1.58214	0.113617	0.999873	LOC100496393	Chr05
gene23326	781.056	0.341251	0.215699	1.58207	0.113633	0.999873	tmem52	Chr07
gene11569	5.75994	-1.62911	1.03015	-1.58143	0.113779	0.999873	Xetrov90029569m.g	scaffold_56
gene606	702.058	-0.289348	0.182989	-1.58123	0.113825	0.999873	mob2.1	Chr04
gene24454	4.48746	-1.76672	1.11739	-1.58112	0.113851	0.999873	ddo	Chr05
gene27593	11.5876	-1.15097	0.728242	-1.58047	0.113999	0.999873	slc2a6	scaffold_285
gene997	45.8289	-0.770186	0.487344	-1.58038	0.114021	0.999873	ing1	Chr02
gene10968	260.691	-0.588648	0.372498	-1.58027	0.114045	0.999873	Xetrov90029354m.g	scaffold_53
gene31476	7809.49	0.345061	0.218385	1.58006	0.114093	0.999873	anxa2	Chr03
gene32160	184.504	-0.386399	0.244549	-1.58005	0.114096	0.999873	LOC108644767	scaffold_53
gene16354	1376.36	0.254997	0.161399	1.57992	0.114126	0.999873	rasef	Chr03
gene1505	1367.15	0.438868	0.277784	1.57989	0.114133	0.999873	ilvbl	Chr07
gene26121	621.558	0.461528	0.292154	1.57974	0.114166	0.999873	lnx1	Chr01
gene22824	1241.35	0.357263	0.226154	1.57973	0.114168	0.999873	sort1	Chr02
gene9143	14.0908	1.01514	0.642699	1.5795	0.114221	0.999873	Xetrov90005152m.g	Chr02
gene7195	115.538	-0.482516	0.305495	-1.57946	0.114231	0.999873	zfand2b	Chr09
gene4460	889.805	0.40498	0.256455	1.57915	0.114303	0.999873	slc35b3	Chr06
gene3798	224.949	-0.572731	0.362706	-1.57905	0.114324	0.999873	nkain1	Chr02
gene6893	8232.67	0.407874	0.258425	1.57831	0.114495	0.999873	b3gnt2	Chr05
gene19421	402.549	-0.296489	0.187883	-1.57805	0.114553	0.999873	dcun1d3	Chr09
gene28242	22.9633	0.865648	0.548561	1.57803	0.114558	0.999873	LOC100490986	Chr05
gene12383	39.4204	-0.597485	0.378879	-1.57698	0.114799	0.999873	Xetrov90017503m.g	Chr07
gene3296	1161.74	0.36534	0.231771	1.5763	0.114957	0.999873	gpr160	Chr05
gene30940	751.87	-0.335134	0.212702	-1.5756	0.115117	0.999873	farsb	Chr05
gene33095	6020.6	0.299931	0.190416	1.57513	0.115226	0.999873	cyfip1	Chr02
gene6363	603.76	-0.378607	0.240451	-1.57457	0.115355	0.999873	ankrd10	Chr02
gene7410	286.367	-0.343728	0.218429	-1.57364	0.11557	0.999873	LOC100145144	Chr04
gene4674	405.956	-0.356105	0.226343	-1.5733	0.115649	0.999873	cenph	Chr01
gene26122	1495.22	0.326952	0.20783	1.57317	0.11568	0.999873	kank1	Chr01
gene5740	672.2	-0.293385	0.186519	-1.57295	0.11573	0.999873	fam193b	Chr03
gene3010	393.019	-0.39288	0.249832	-1.57257	0.115818	0.999873	cbfb	Chr04
gene31230	1535.14	0.322316	0.205028	1.57206	0.115937	0.999873	c3orf52	Chr02
gene28484	109.383	0.553477	0.352096	1.57195	0.115962	0.999873	LOC108646221	Chr03
gene15946	10.1882	-1.18377	0.753304	-1.57144	0.116081	0.999873	st8sia2	Chr03
gene1581	4.29206	1.99633	1.27047	1.57133	0.116106	0.999873	lzts1	Chr03
gene1555	2741.89	0.27724	0.176461	1.57111	0.116157	0.999873	MGC89520	Chr06
gene27459	1540.23	0.36441	0.231975	1.5709	0.116205	0.999873	ap1m2	Chr03
gene909	619.112	-0.376317	0.239673	-1.57013	0.116386	0.999873	akap8l	Chr03
gene27472	72.6541	-0.55928	0.356372	-1.56937	0.116562	0.999873	LOC733778	Chr04
gene3073	363.675	-0.474839	0.302674	-1.56881	0.116691	0.999873	nuf2	Chr04
gene3014	71.3505	-0.63338	0.403734	-1.5688	0.116693	0.999873	jmjd8	Chr09
gene20832	799.699	0.327896	0.209323	1.56646	0.117241	0.999873	LOC105948358	Chr09
gene3733	8667.7	0.412656	0.263521	1.56593	0.117364	0.999873	btg1	Chr03
gene3564	354.676	-0.317972	0.203081	-1.56574	0.117409	0.999873	necap1	Chr07
gene5654	4304.27	0.263224	0.168166	1.56526	0.117522	0.999873	bcr	Chr01
gene4598	6701.8	0.413287	0.264401	1.56311	0.118027	0.999873	ugcg	Chr01
gene23441	112.817	0.482564	0.308891	1.56225	0.118229	0.999873	smpx	Chr02
gene15871	2603.2	-0.262589	0.168087	-1.56222	0.118237	0.999873	kpnb1	Chr10
gene15784	6.20898	1.57939	1.01107	1.5621	0.118265	0.999873	LOC100489421	Chr08
gene1941	257.573	-0.324911	0.208018	-1.56193	0.118303	0.999873	pomt1	Chr08
gene24270	1530.18	-0.335022	0.214511	-1.56179	0.118336	0.999873	ercc6l	Chr08
gene22864	6.58633	-1.35353	0.8667	-1.56171	0.118356	0.999873	cers6	Chr09
gene33299	49.5434	0.562687	0.360309	1.56168	0.118364	0.999873	irx4	Chr06
gene710	125.676	0.468128	0.299823	1.56135	0.118442	0.999873	mab21l2	Chr01
gene19304	57.4834	-0.538389	0.344865	-1.56116	0.118486	0.999873	MGC107851	Chr07
gene24840	12.3409	0.989703	0.634004	1.56103	0.118516	0.999873	tmem150c	Chr01
gene174	1261.86	0.373885	0.239658	1.56008	0.118742	0.999873	slc35f2	Chr02
gene25425	67.2232	0.961313	0.616316	1.55977	0.118813	0.999873	col5a1	scaffold_19
gene33564	5.77822	-1.84367	1.18204	-1.55973	0.118823	0.999873	gpr61	Chr02
gene3220	527.35	0.811279	0.520168	1.55965	0.118843	0.999873	vstm5	Chr02
gene11219	47.1614	0.596021	0.382168	1.55958	0.11886	0.999873	Xetrov90017982m.g	Chr07
gene17911	353.383	-0.298868	0.191767	-1.55849	0.119116	0.999873	kiaa0100	Chr02
gene30700	115.239	-0.39354	0.252515	-1.55848	0.119119	0.999873	LOC101734082	scaffold_1635
gene4059	91.8393	0.554612	0.355907	1.5583	0.119161	0.999873	LOC101733104	scaffold_7636
gene27466	4.86427	-1.55396	0.997458	-1.55792	0.119253	0.999873	LOC100496780	scaffold_14
gene31681	26.2321	0.770873	0.494854	1.55778	0.119285	0.999873	LOC100489406	Chr05
gene3480	1106.8	0.409232	0.26285	1.5569	0.119494	0.999873	pofut2	Chr09
gene6286	285.382	0.685335	0.440272	1.55662	0.119561	0.999873	gpnmb	Chr06
gene2546	2744.78	0.518566	0.333169	1.55646	0.119598	0.999873	ccna1	Chr02
gene1170	547.384	0.451177	0.289967	1.55596	0.119717	0.999873	scn3b	Chr07
gene3161	45.9492	-0.573614	0.368734	-1.55563	0.119796	0.999873	caps	Chr01
gene2887	53.5872	0.526613	0.338553	1.55548	0.119831	0.999873	wrb	Chr02
gene30548	1093.08	-0.299633	0.192641	-1.55539	0.119852	0.999873	stxbp4	Chr10
gene29507	294.625	-0.404095	0.259811	-1.55534	0.119865	0.999873	brca2	Chr02
gene331	123.468	-0.483992	0.3112	-1.55524	0.119888	0.999873	kif22	scaffold_472
gene15809	32.5271	-0.658521	0.423498	-1.55496	0.119956	0.999873	LOC101731603	Chr09
gene32635	28.9415	-0.764744	0.491895	-1.55469	0.12002	0.999873	ldlrad2	Chr07
gene3740	1810.21	0.23522	0.151343	1.55422	0.120132	0.999873	zfp36	Chr08
gene18924	455.769	-0.389969	0.250956	-1.55393	0.1202	0.999873	fam160a2	scaffold_174
gene27915	9.72339	1.26743	0.81572	1.55376	0.120243	0.999873	mmp2	Chr04
gene27198	381.679	0.412862	0.265774	1.55343	0.12032	0.999873	fbn1	Chr03
gene2563	22171.3	0.365963	0.235585	1.55342	0.120322	0.999873	gnb3	Chr07
gene20102	69.2683	-0.497336	0.320311	-1.55267	0.120503	0.999873	gatad2b	scaffold_750
gene29873	15.7247	-1.03757	0.668271	-1.55262	0.120514	0.999873	LOC101730357	Chr05
gene5837	1431.52	0.407633	0.262614	1.55221	0.120612	0.999873	srpk3	Chr03
gene19547	26.7064	0.891632	0.574641	1.55163	0.12075	0.999873	LOC105947715	Chr04
gene28525	50.7903	0.646311	0.416541	1.55161	0.120754	0.999873	amigo2	Chr03
gene24510	63.3332	0.663984	0.427984	1.55142	0.120801	0.999873	adamts12	Chr01
gene2807	455.296	0.428049	0.27591	1.55141	0.120804	0.999873	cdc42ep2	Chr04
gene34148	16.4897	-0.914263	0.589713	-1.55035	0.121057	0.999873	LOC100486017	scaffold_597
gene3557	5749.99	0.409236	0.264154	1.54923	0.121326	0.999873	pfkp	Chr06
gene5850	2650.44	0.366204	0.236413	1.549	0.121382	0.999873	ccdc129	Chr06
gene15928	145.992	-0.409087	0.264151	-1.54869	0.121457	0.999873	dct	Chr02
gene33014	101.177	-0.752456	0.486183	-1.54768	0.121699	0.999873	mgmt	Chr07
gene7239	73.6197	-0.47564	0.307339	-1.54761	0.121717	0.999873	cep63	Chr05
gene18062	5.14769	1.48008	0.956615	1.54721	0.121812	0.999873	ubxn2b	Chr06
gene8313	1197.72	0.333094	0.215301	1.54711	0.121838	0.999873	glis2	Chr09
gene28243	33.916	-0.81999	0.530145	-1.54673	0.121929	0.999873	LOC100486243	scaffold_50
gene6558	2245.48	0.353837	0.22882	1.54635	0.12202	0.999873	MGC75872	Chr08
gene5979	51.005	0.94822	0.61328	1.54615	0.122069	0.999873	hist1h2bk	Chr09
gene23982	186.589	-0.328199	0.212285	-1.54603	0.122098	0.999873	LOC100488129	scaffold_692
gene16991	53.6718	-0.812465	0.525883	-1.54495	0.122357	0.999873	zc3h12b	Chr08
gene2500	1404.22	-0.262264	0.169792	-1.54462	0.122438	0.999873	e2f8	scaffold_299
gene4272	44.6084	-0.796024	0.515459	-1.5443	0.122515	0.999873	rps29	Chr08
gene7315	222.747	-0.346876	0.224678	-1.54388	0.122617	0.999873	trub1	Chr07
gene5724	1317.7	-0.287632	0.186355	-1.54346	0.122719	0.999873	topbp1	Chr06
gene19790	17.079	1.04169	0.674979	1.54329	0.122759	0.999873	LOC105947571	Chr06
gene5787	1216.23	-0.302925	0.196358	-1.54271	0.1229	0.999873	mis18bp1	Chr08
gene26804	65.3821	-0.494823	0.320754	-1.54269	0.122907	0.999873	ermard	Chr05
gene25135	565.711	-0.409406	0.265418	-1.54249	0.122954	0.999873	tox	Chr06
gene26219	152.952	-0.357867	0.232104	-1.54184	0.123112	0.999873	nlk	Chr02
gene27418	13.119	0.956725	0.620842	1.54101	0.123314	0.999873	LOC101734255	scaffold_66
gene23345	25.9998	0.773112	0.5017	1.54099	0.12332	0.999873	LOC108645296	scaffold_678
gene4233	1689.7	0.343347	0.222871	1.54056	0.123423	0.999873	c1orf116	Chr02
gene24532	621.426	-0.313398	0.203439	-1.5405	0.123438	0.999873	cfdp1	Chr04
gene4728	2239.2	0.481371	0.312596	1.53992	0.123581	0.999873	acy3	Chr02
gene25570	30.9091	0.850989	0.552667	1.53979	0.123613	0.999873	olig2	Chr02
gene23650	496.322	0.538775	0.34994	1.53962	0.123652	0.999873	ptprh	Chr07
gene30463	25.8841	-0.685037	0.444946	-1.5396	0.123659	0.999873	prodh	Chr01
gene25981	50.397	-0.570182	0.370501	-1.53895	0.123816	0.999873	tmem203	Chr08
gene4791	618.464	0.498228	0.32375	1.53893	0.123822	0.999873	c1orf194	Chr02
gene28275	1304.59	0.366666	0.238313	1.53859	0.123905	0.999873	lonrf2	Chr02
gene6299	81.8946	-0.682096	0.443329	-1.53858	0.123908	0.999873	LOC108647690	Chr05
gene7351	270.241	-0.412652	0.268231	-1.53842	0.123946	0.999873	gfod2	Chr04
gene6455	3867.59	0.362405	0.235651	1.53789	0.124076	0.999873	prkcd	Chr04
gene21645	10.335	1.13862	0.740518	1.5376	0.124147	0.999873	LOC100485749	Chr07
gene8209	231.21	0.593162	0.386031	1.53657	0.1244	0.999873	cmtm8	Chr06
gene3329	354.797	-0.379281	0.246867	-1.53638	0.124445	0.999873	LOC100491907	Chr09
gene22638	25834.2	0.242902	0.15813	1.53609	0.124516	0.999873	cdh1	Chr04
gene479	235.153	-0.373791	0.243339	-1.53609	0.124517	0.999873	katnbl1	Chr08
gene31646	4197.74	0.287028	0.186934	1.53545	0.124674	0.999873	slc44a1	Chr01
gene3756	17.3593	-0.828009	0.539281	-1.5354	0.124687	0.999873	znf397	Chr08
gene1133	241.827	-0.61699	0.401911	-1.53514	0.124749	0.999873	unc80	Chr09
gene2195	4.18861	1.93232	1.25882	1.53503	0.124777	0.999873	tmem159	Chr09
gene30607	26.9759	0.716487	0.466836	1.53477	0.12484	0.999873	LOC105947231	Chr04
gene2358	21.2875	0.845768	0.551395	1.53387	0.125062	0.999873	LOC100038306	Chr02
gene2814	2810.72	0.245379	0.160029	1.53334	0.125193	0.999873	mpp1	Chr04
gene13087	404.48	0.328224	0.214062	1.53331	0.125199	0.999873	Xetrov90004977m.g	Chr02
gene24530	17.7954	-0.84425	0.550776	-1.53284	0.125316	0.999873	LOC108646196	Chr03
gene679	109.521	-0.547645	0.357307	-1.5327	0.12535	0.999873	ttc32	Chr05
gene3165	7.61776	-1.2574	0.820745	-1.53202	0.125518	0.999873	fitm1	Chr01
gene1532	15.2432	1.19287	0.778729	1.53182	0.125567	0.999873	murc	Chr06
gene24248	12.463	-1.0557	0.689282	-1.53159	0.125622	0.999873	LOC101730930	scaffold_203
gene29856	251.058	-0.323357	0.211132	-1.53154	0.125637	0.999873	tbcc	Chr05
gene4146	859.545	-0.304143	0.198621	-1.53127	0.125703	0.999873	mkks	Chr05
gene21921	11.8571	-1.17011	0.764163	-1.53123	0.125712	0.999873	batf	Chr08
gene5809	161.098	-0.410376	0.268025	-1.53111	0.125742	0.999873	cwc25	Chr10
gene18967	846.68	-0.312871	0.204349	-1.53106	0.125755	0.999873	sec14l5	Chr10
gene7317	209.569	-0.360329	0.235352	-1.53102	0.125763	0.999873	nudcd2	Chr03
gene26194	72.3131	-0.629383	0.411111	-1.53093	0.125787	0.999873	def8	Chr04
gene17123	204.271	-0.437197	0.2856	-1.5308	0.125819	0.999873	tom1l2	Chr09
gene22048	203.957	0.38884	0.254015	1.53077	0.125826	0.999873	plp2	Chr08
gene1199	1420.7	-0.345311	0.225584	-1.53074	0.125833	0.999873	enah	Chr05
gene32582	1017.38	0.424239	0.277242	1.53021	0.125965	0.999873	LOC100497171	Chr05
gene32267	1388.85	0.25487	0.166577	1.53005	0.126005	0.999873	slc22a5	Chr03
gene21531	3095.82	0.288301	0.188428	1.53003	0.126009	0.999873	diaph1	Chr03
gene1792	871.247	0.351045	0.229541	1.52934	0.126181	0.999873	cdo1	Chr01
gene23324	90.3507	-0.417186	0.272866	-1.52891	0.126288	0.999873	mmab	Chr01
gene16335	7.06194	-1.39082	0.909893	-1.52855	0.126375	0.999873	LOC101731070	scaffold_632
gene3900	463.87	-0.317599	0.207858	-1.52796	0.126523	0.999873	jade2	Chr03
gene31847	559.705	0.44368	0.290393	1.52786	0.126547	0.999873	LOC108647616	Chr05
gene1636	13.5021	-1.02088	0.668196	-1.52781	0.12656	0.999873	LOC100145115	Chr08
gene2636	5732.32	0.318606	0.208561	1.52764	0.126603	0.999873	arhgef16	Chr07
gene3896	983.215	-0.41769	0.273533	-1.52702	0.126757	0.999873	zmcm3	scaffold_13
gene23450	132.866	0.577847	0.378505	1.52666	0.126847	0.999873	itga2	Chr01
gene33192	1826.97	0.353523	0.231582	1.52656	0.126871	0.999873	magi1	scaffold_16
gene19591	44.9572	0.619093	0.405784	1.52567	0.127091	0.999873	malt1	Chr01
gene17538	524.822	-0.369638	0.242392	-1.52496	0.127268	0.999873	plxnb3	Chr08
gene23790	202.485	-0.367118	0.240746	-1.52492	0.127279	0.999873	lars2	Chr06
gene6601	229.825	-0.457911	0.300334	-1.52467	0.12734	0.999873	vezt	Chr03
gene2933	2205.68	0.267539	0.175532	1.52415	0.12747	0.999873	erf	Chr07
gene15092	3173.58	-0.392176	0.257308	-1.52415	0.127471	0.999873	Xetrov90014712m.g	Chr05
gene1123	132.3	-0.399548	0.262216	-1.52373	0.127575	0.999873	rchy1	Chr01
gene7372	186.251	-0.386117	0.253403	-1.52373	0.127577	0.999873	atl2	Chr05
gene29492	14.5202	-0.858349	0.563403	-1.52351	0.127631	0.999873	mtl5	Chr04
gene21613	181.408	-0.616708	0.404809	-1.52345	0.127645	0.999873	samd7	Chr05
gene5565	671.79	-0.416819	0.273626	-1.52332	0.12768	0.999873	nasp	Chr04
gene28772	474.972	0.429704	0.282099	1.52324	0.1277	0.999873	kcnk9	Chr06
gene8240	134.235	-0.420784	0.276273	-1.52308	0.12774	0.999873	gpr137c	Chr08
gene22249	152.578	-0.617369	0.405415	-1.52281	0.127807	0.999873	LOC105945466	Chr04
gene28508	6.32574	1.3912	0.913629	1.52272	0.127828	0.999873	LOC100492955	Chr03
gene19885	342.444	0.385932	0.253493	1.52246	0.127895	0.999873	LOC105945842	scaffold_599
gene2569	375.502	0.280283	0.18412	1.52228	0.127939	0.999873	tmem180	Chr07
gene31918	5.01306	1.68706	1.10869	1.52166	0.128094	0.999873	LOC100492857	Chr01
gene17882	782.9	0.613103	0.403056	1.52114	0.128226	0.999873	LOC101730828	Chr01
gene24960	1576.85	-0.277745	0.182625	-1.52085	0.128297	0.999873	ing4	Chr07
gene32682	2750.45	0.288621	0.189957	1.5194	0.128662	0.999873	tbc1d30	Chr03
gene31340	33.0682	-0.682929	0.44959	-1.519	0.128762	0.999873	LOC100495486	Chr02
gene21202	111.413	-0.387979	0.255514	-1.51842	0.128908	0.999873	dph5	Chr04
gene31753	53.5461	-0.600389	0.395459	-1.51821	0.128962	0.999873	slc38a8	Chr04
gene16171	135.335	-0.546022	0.359658	-1.51817	0.128971	0.999873	atg14	Chr08
gene18303	489.66	-0.28705	0.189084	-1.51811	0.128986	0.999873	kntc1	Chr01
gene1764	311.656	-0.416966	0.274664	-1.5181	0.12899	0.999873	nsl1	Chr05
gene9651	42.6061	-0.585893	0.386056	-1.51764	0.129106	0.999873	rara	scaffold_39
gene7459	7.36605	1.53514	1.01165	1.51746	0.129152	0.999873	lrrn4	Chr05
gene37	179.112	-0.37057	0.244238	-1.51725	0.129205	0.999873	LOC100495895	scaffold_7618
gene31849	8.29291	1.1766	0.775595	1.51703	0.12926	0.999873	LOC105947764	Chr03
gene6442	32.5877	-0.673141	0.443763	-1.51689	0.129294	0.999873	sdpr	Chr09
gene2086	1173.01	0.529146	0.348969	1.51631	0.129441	0.999873	ppp1r13b	Chr08
gene8086	62.9108	-0.637564	0.420475	-1.51629	0.129445	0.999873	dtx3-like.1	Chr08
gene3361	70.0327	-0.472109	0.311481	-1.51569	0.129597	0.999873	slc39a1	scaffold_306
gene31629	172.133	-0.859685	0.567197	-1.51567	0.129602	0.999873	LOC100492873	scaffold_351
gene24179	35.6921	-0.708911	0.467746	-1.51559	0.129624	0.999873	gadd45gip1	Chr03
gene28641	9020.85	0.319544	0.210876	1.51532	0.129691	0.999873	net1	Chr03
gene7208	344.51	-0.297318	0.196218	-1.51524	0.129711	0.999873	ipo9	Chr02
gene25046	8526.16	0.407893	0.269332	1.51446	0.129909	0.999873	LOC733712	Chr06
gene20060	299.986	0.528377	0.348946	1.51421	0.129973	0.999873	ceacam19	Chr07
gene17016	12748.1	0.383741	0.253507	1.51373	0.130094	0.999873	capn1	Chr04
gene23274	4987.99	0.416827	0.275503	1.51297	0.130288	0.999873	prr18	Chr05
gene24916	84.2953	-0.433185	0.286327	-1.5129	0.130305	0.999873	nlgn4x	Chr02
gene5793	5.99554	1.44164	0.953313	1.51224	0.130472	0.999873	cideb	Chr02
gene22281	305.532	-0.359185	0.237744	-1.5108	0.130838	0.999873	crebrf	Chr03
gene19351	46.3793	0.558272	0.369578	1.51057	0.130898	0.999873	lrch1	Chr02
gene7604	1303.78	-0.430425	0.284954	-1.51051	0.130914	0.999873	med26	Chr01
gene3881	411.675	-0.482744	0.319731	-1.50985	0.131083	0.999873	h2afx	Chr07
gene5522	17451.8	0.323709	0.21445	1.50949	0.131175	0.999873	alcam	Chr02
gene2120	698.731	0.283716	0.188108	1.50826	0.131488	0.999873	sdccag8	Chr05
gene6268	1033.66	-0.30051	0.199298	-1.50784	0.131595	0.999873	ncaph2	Chr03
gene2320	550.04	0.294943	0.195801	1.50634	0.13198	0.999873	ppm1f	Chr01
gene20705	2569.17	0.261102	0.17338	1.50595	0.13208	0.999873	rab11b.1	Chr01
gene496	315.307	-0.316803	0.210436	-1.50546	0.132205	0.999873	nudt5	Chr03
gene5218	10769.3	0.340429	0.226175	1.50516	0.132283	0.999873	znf750	scaffold_103
gene22181	76.5807	-0.696963	0.463109	-1.50497	0.132333	0.999873	mrps9	Chr02
gene2654	961.491	0.314802	0.209181	1.50492	0.132343	0.999873	btg2	Chr02
gene13931	427.989	0.52093	0.346151	1.50492	0.132344	0.999873	Xetrov90001392m.g	Chr01
gene5655	602.083	-0.256958	0.170862	-1.50389	0.13261	0.999873	arl14ep	Chr04
gene2408	148.635	0.949224	0.631263	1.50369	0.132661	0.999873	c14orf79	Chr08
gene683	32.5145	0.747203	0.496984	1.50348	0.132716	0.999873	uts2r	Chr10
gene2705	82.8807	-0.755196	0.502328	-1.50339	0.132738	0.999873	tuba1b	Chr02
gene22262	19.8832	0.943062	0.627446	1.50302	0.132835	0.999873	fbxl7	Chr06
gene27539	74.6867	0.616531	0.4104	1.50227	0.133027	0.999873	acss1	Chr05
gene3554	11204	0.229304	0.152645	1.5022	0.133044	0.999873	ywhaz	Chr06
gene8384	136.939	-0.512166	0.341055	-1.50171	0.133172	0.999873	tcta	Chr04
gene28933	350.747	-0.278002	0.18513	-1.50166	0.133185	0.999873	lmbr1	Chr06
gene32410	23031.5	0.38948	0.259409	1.50142	0.133248	0.999873	LOC100158554	Chr04
gene10594	5.63835	-1.45031	0.966017	-1.50133	0.133271	0.999873	Xetrov90022963m.g	Chr09
gene18164	18.3151	0.880852	0.586821	1.50106	0.133341	0.999873	esam	Chr07
gene5829	1459.42	-0.285859	0.190445	-1.501	0.133354	0.999873	srgap2	Chr02
gene604	9750.43	0.367103	0.244654	1.5005	0.133485	0.999873	b3galt2-like.1	Chr03
gene30914	102.64	-0.669885	0.446614	-1.49992	0.133635	0.999873	LOC100493599	Chr05
gene1584	3019.15	0.299222	0.199505	1.49982	0.133661	0.999873	s100a11	scaffold_281
gene26655	367.484	0.496246	0.330953	1.49945	0.133758	0.999873	LOC100494900	scaffold_3116
gene6502	1606.29	-0.30716	0.204857	-1.49939	0.133773	0.999873	cbfa2t2	Chr10
gene22567	141.398	0.471474	0.314523	1.49901	0.13387	0.999873	col6a2	Chr09
gene5715	1453.98	0.246394	0.164568	1.49722	0.134336	0.999873	rbm45	Chr09
gene2860	806.976	-0.292313	0.195258	-1.49706	0.134378	0.999873	bcap31	Chr08
gene16605	18.0714	-1.2126	0.810228	-1.49661	0.134494	0.999873	cp	Chr05
gene4446	17.2102	1.74692	1.16731	1.49653	0.134515	0.999873	dmrta1	Chr01
gene19992	58.5091	-0.508023	0.339483	-1.49646	0.134534	0.999873	bnipl	Chr08
gene30465	3043.93	0.35208	0.235373	1.49584	0.134696	0.999873	syt16	Chr08
gene27304	67.0442	-0.621602	0.415617	-1.49561	0.134755	0.999873	ccdc25	scaffold_6553
gene26584	57.2296	0.704671	0.471226	1.4954	0.13481	0.999873	LOC100490300	Chr02
gene19904	8.69871	1.24034	0.829478	1.49533	0.134828	0.999873	slc29a1	scaffold_1582
gene74	36.9116	-0.806607	0.539451	-1.49524	0.134853	0.999873	kcna4	Chr04
gene3698	22.4901	0.816102	0.546398	1.4936	0.135279	0.999873	il15	Chr01
gene5421	3062.5	0.500936	0.33548	1.49319	0.135387	0.999873	ubp1	Chr10
gene20450	72.0997	0.591283	0.396052	1.49294	0.135452	0.999873	tbce	Chr05
gene18215	904.455	0.273976	0.183545	1.49269	0.135518	0.999873	vapa	Chr06
gene6364	405.247	-0.340045	0.227813	-1.49265	0.135529	0.999873	pdik1l	Chr02
gene15943	97.9604	-0.441861	0.296115	-1.49219	0.135648	0.999873	lmf1	Chr09
gene23516	8.03286	-1.12684	0.755283	-1.49194	0.135715	0.999873	LOC100494827	Chr03
gene17554	11.4902	-1.0965	0.734976	-1.49188	0.13573	0.999873	LOC108645392	scaffold_1568
gene2381	3352.54	0.281854	0.188929	1.49185	0.135738	0.999873	cnih4	Chr05
gene4132	360.758	-0.277341	0.185918	-1.49174	0.135768	0.999873	dusp16	scaffold_41
gene4415	520.292	-0.305104	0.204591	-1.49129	0.135886	0.999873	aimp2	Chr09
gene1698	3691.67	0.263016	0.176382	1.49117	0.135917	0.999873	gca	Chr09
gene1013	931.215	0.25711	0.172435	1.49106	0.135947	0.999873	mus81	Chr04
gene28103	10.4556	1.00461	0.67415	1.49019	0.136175	0.999873	gucy1a3	Chr01
gene5042	59.4585	-0.464444	0.311763	-1.48974	0.136294	0.999873	srr	Chr02
gene22310	12598.5	0.278712	0.187147	1.48927	0.136418	0.999873	cd63	Chr02
gene28913	8.5732	-1.13859	0.764733	-1.48887	0.136522	0.999873	LOC108644768	scaffold_53
gene6228	202.619	0.528587	0.355079	1.48865	0.136581	0.999873	gpr65	Chr08
gene6453	260.91	-0.360613	0.242299	-1.4883	0.136672	0.999873	toe1	Chr04
gene19676	737.803	0.276969	0.18612	1.48812	0.136719	0.999873	pcsk7	Chr07
gene25629	9.93135	-1.28337	0.862419	-1.4881	0.136723	0.999873	ptchd3	Chr06
gene3587	414.261	0.528758	0.355368	1.48792	0.136773	0.999873	nek5	Chr02
gene3884	182.254	0.44199	0.297062	1.48787	0.136785	0.999873	ccbl2	Chr04
gene14457	50.7406	0.650658	0.437423	1.48748	0.136888	0.999873	Xetrov90003198m.g	Chr01
gene34179	6765.46	0.30282	0.203674	1.48678	0.137072	0.999873	col4a3bp	Chr01
gene7639	294.685	-0.348248	0.234234	-1.48676	0.137079	0.999873	ikbkap	Chr01
gene23318	965.155	0.523255	0.351997	1.48653	0.137139	0.999873	LOC100486013	Chr05
gene6962	1447.52	0.369184	0.248377	1.48639	0.137177	0.999873	ca5b	Chr04
gene2036	5043.21	0.354447	0.238582	1.48564	0.137374	0.999873	vsig8	Chr08
gene28244	6.63116	1.45521	0.979804	1.48521	0.137489	0.999873	LOC105945764	scaffold_412
gene21053	14528.1	0.309531	0.208443	1.48497	0.137553	0.999873	fat2	Chr03
gene4781	314.67	-0.301837	0.203405	-1.48392	0.13783	0.999873	kat8	Chr09
gene32278	5460.76	0.580432	0.391421	1.48288	0.138106	0.999873	eml6	Chr05
gene16612	326.12	0.50592	0.341484	1.48153	0.138465	0.999873	tmc5	Chr09
gene22410	7.8734	1.28771	0.869748	1.48055	0.138726	0.999873	ednra	Chr01
gene5282	32586.9	0.280936	0.189775	1.48036	0.138776	0.999873	ywhaq	Chr05
gene31963	44.7421	-0.89077	0.601829	-1.48011	0.138845	0.999873	LOC108644526	Chr10
gene17036	2962.15	0.285118	0.192639	1.48006	0.138856	0.999873	slc3a2	Chr04
gene31399	656.707	-0.258893	0.174938	-1.47991	0.138897	0.999873	parg	Chr07
gene20821	1733.36	0.366682	0.247846	1.47948	0.139013	0.999873	tspan15	Chr08
gene6593	126.325	-0.459689	0.310926	-1.47845	0.139287	0.999873	gpr146	Chr09
gene18743	92.3079	-0.459119	0.310574	-1.47829	0.13933	0.999873	josd2	Chr04
gene189	29.8709	-1.00004	0.676491	-1.47828	0.139333	0.999873	ttc9b	Chr08
gene4043	92.6539	-0.452675	0.306237	-1.47818	0.139358	0.999873	slc25a51	Chr01
gene32073	897.684	-0.439795	0.297747	-1.47708	0.139655	0.999873	LOC100498015	Chr07
gene24300	5721.38	0.30716	0.207969	1.47695	0.139688	0.999873	atf7ip	Chr04
gene27355	1344.75	0.247322	0.167485	1.47668	0.139761	0.999873	LOC100493594	Chr02
gene3843	1901.22	-0.246274	0.166778	-1.47666	0.139768	0.999873	depdc1	Chr04
gene18512	28.494	0.852866	0.577725	1.47625	0.139877	0.999873	zswim7	Chr02
gene5174	117.675	-0.563224	0.381534	-1.47621	0.139888	0.999873	ctgfl	Chr08
gene1769	717.212	-0.400587	0.271443	-1.47577	0.140007	0.999873	usp37	Chr09
gene4671	5.40389	-1.45638	0.987028	-1.47552	0.140072	0.999873	LOC101733852	scaffold_147
gene6141	108.621	-0.525108	0.355939	-1.47527	0.140139	0.999873	LOC100489195	Chr04
gene24934	1442.93	0.402768	0.273021	1.47522	0.140153	0.999873	wls	Chr04
gene4322	32.6722	-0.778715	0.527922	-1.47506	0.140197	0.999873	xa-1	scaffold_415
gene30052	2021.32	-0.331924	0.225048	-1.4749	0.140239	0.999873	cask	Chr02
gene2639	2269.95	-0.2904	0.196922	-1.4747	0.140294	0.999873	slc39a10	Chr09
gene24385	2390.89	0.299852	0.203356	1.47452	0.140343	0.999873	cyb561	Chr10
gene6413	6669.53	0.321598	0.21817	1.47407	0.140462	0.999873	ndrg2	Chr01
gene5969	56.2635	-0.635894	0.431672	-1.47309	0.140725	0.999873	pop5	Chr01
gene6589	3429.75	0.231354	0.157158	1.47211	0.14099	0.999873	capza1	Chr02
gene344	655.523	-0.303549	0.20622	-1.47197	0.14103	0.999873	usp48	Chr07
gene32547	8.49481	1.24926	0.848915	1.47159	0.141131	0.999873	LOC101732593	Chr06
gene29247	28.6483	-0.653299	0.444382	-1.47013	0.141527	0.999873	sema6b	Chr01
gene34176	1635.03	-0.262573	0.178668	-1.46961	0.141666	0.999873	ehmt2	Chr08
gene24119	246.889	-0.30703	0.209002	-1.46903	0.141824	0.999873	efl1	Chr03
gene3840	1254.03	-0.304472	0.207295	-1.46879	0.141891	0.999873	anapc1	Chr05
gene5160	2415.5	0.240971	0.16409	1.46854	0.141959	0.999873	LOC100488718	Chr04
gene6070	156.756	-0.433651	0.295397	-1.46803	0.142097	0.999873	haus4	Chr01
gene7269	316.671	-0.331071	0.225522	-1.46802	0.142098	0.999873	txlng	Chr02
gene4672	4376.84	0.294741	0.200796	1.46786	0.142141	0.999873	asb9	Chr02
gene22440	330.88	-0.324741	0.221256	-1.46772	0.142181	0.999873	fam21a	Chr07
gene5895	2786.83	0.300106	0.204489	1.46759	0.142217	0.999873	abcg2	Chr01
gene6808	466.814	-0.394676	0.268937	-1.46754	0.142228	0.999873	pbk	Chr05
gene31502	210.005	0.447249	0.304776	1.46747	0.142248	0.999873	st3gal1	Chr06
gene28978	121.998	-0.350776	0.239038	-1.46745	0.142254	0.999873	LOC100493797	Chr03
gene6326	789.891	-0.261293	0.178102	-1.46709	0.142351	0.999873	znf687	scaffold_532
gene23529	26.8025	0.673294	0.459039	1.46675	0.142444	0.999873	LOC100495094	scaffold_620
gene21403	534.946	0.346628	0.236434	1.46607	0.14263	0.999873	LOC100496318	scaffold_222
gene4026	571.116	0.299643	0.204391	1.46603	0.142641	0.999873	snx31	Chr06
gene4210	4260.62	0.236543	0.161435	1.46525	0.142853	0.999873	arl1	Chr03
gene1216	412.072	-0.327647	0.223625	-1.46517	0.142875	0.999873	palb2	Chr09
gene4777	847.573	0.30274	0.206642	1.46505	0.142909	0.999873	fstl1	scaffold_367
gene20801	992.59	-0.232058	0.158405	-1.46497	0.14293	0.999873	kiaa0368	Chr01
gene16412	96.8801	0.476013	0.324938	1.46494	0.142938	0.999873	LOC100495994	scaffold_769
gene5776	667.359	0.637943	0.435515	1.4648	0.142975	0.999873	cfap69	Chr06
gene15964	54.6045	-0.576458	0.393616	-1.46452	0.143053	0.999873	LOC108644769	scaffold_53
gene26464	661.063	0.40021	0.273338	1.46416	0.143151	0.999873	nkpd1	Chr08
gene4498	302.477	-0.364683	0.249149	-1.46371	0.143273	0.999873	rap1a	Chr02
gene20081	100.764	0.396347	0.270797	1.46363	0.143295	0.999873	LOC100494853	Chr08
gene7828	14.7748	0.864388	0.590604	1.46357	0.143312	0.999873	LOC105946256	Chr01
gene27746	125.816	-0.435993	0.298022	-1.46295	0.14348	0.999873	mllt6	Chr10
gene23645	3385.83	0.411675	0.281467	1.4626	0.143576	0.999873	inf2	Chr08
gene4039	409.388	0.439819	0.300728	1.46252	0.1436	0.999873	pip5kl1	Chr08
gene6742	6045.12	0.266985	0.182618	1.46199	0.143744	0.999873	ccdc47	Chr10
gene31401	49.8264	0.572282	0.391525	1.46167	0.143831	0.999873	LOC101731252	Chr01
gene17959	93.977	0.473963	0.324325	1.46138	0.143911	0.999873	LOC101734280	Chr04
gene7295	278.426	-0.428394	0.29318	-1.46119	0.143962	0.999873	tk1	Chr10
gene7323	135.149	-0.382428	0.261746	-1.46107	0.143997	0.999873	zfand1	Chr06
gene6674	76.5551	-0.490516	0.335869	-1.46044	0.14417	0.999873	cacnb4	Chr09
gene22288	173.248	0.507596	0.347717	1.4598	0.144346	0.999873	onecut2	Chr01
gene33163	3683.06	0.47543	0.325739	1.45954	0.144416	0.999873	neurl1	Chr07
gene20532	477.123	0.311076	0.213146	1.45945	0.144442	0.999873	etv6	scaffold_269
gene32548	801.324	-0.245837	0.168483	-1.45912	0.144531	0.999873	melk	Chr01
gene2244	21.0899	0.722289	0.495045	1.45904	0.144555	0.999873	rab33a	Chr08
gene24702	21.9446	-0.827771	0.567567	-1.45845	0.144715	0.999873	LOC101730425	Chr06
gene17293	3390.27	0.276095	0.189309	1.45843	0.144722	0.999873	palm3	Chr03
gene33740	13.7516	0.9098	0.623953	1.45812	0.144807	0.999873	LOC105947555	scaffold_56
gene34125	3006.07	0.311696	0.213781	1.45802	0.144836	0.999873	pik3r2	Chr01
gene12639	20.5538	0.88546	0.607726	1.457	0.145115	0.999873	LOC100497860	scaffold_125
gene4956	39.1925	0.695174	0.477169	1.45687	0.145152	0.999873	ndnf	Chr01
gene11838	106.215	-0.436413	0.299607	-1.45662	0.145222	0.999873	LOC101735107	Chr03
gene27485	7197.3	0.350925	0.240968	1.45631	0.145306	0.999873	rhoc	Chr02
gene3054	847.393	-0.241828	0.166072	-1.45616	0.145348	0.999873	map2k7	Chr03
gene9253	48.5616	0.643999	0.442263	1.45614	0.145353	0.999873	Xetrov90025688m.g	Chr10
gene4209	519.009	0.400866	0.275331	1.45594	0.145409	0.999873	tmem218	Chr07
gene7413	1242.92	0.274764	0.188721	1.45593	0.145413	0.999873	trim8	Chr07
gene30741	158.184	0.399716	0.27469	1.45515	0.145627	0.999873	abhd18	Chr01
gene2872	1594.45	0.264343	0.181704	1.4548	0.145724	0.999873	hhla2	Chr02
gene29299	299.608	-0.38508	0.264709	-1.45473	0.145744	0.999873	tdrd5	Chr04
gene41	12.1239	-1.01008	0.694415	-1.45458	0.145785	0.999873	limk1	Chr02
gene7744	119.715	-0.454527	0.31266	-1.45374	0.146018	0.999873	neu1	Chr08
gene9962	252.315	0.334428	0.230078	1.45354	0.146073	0.999873	Xetrov90003973m.g	Chr02
gene3223	750.866	0.467983	0.321983	1.45344	0.146101	0.999873	hoxa2	Chr06
gene3474	149.171	-0.349101	0.240212	-1.45331	0.146139	0.999873	LOC108644844	scaffold_108
gene4747	341.926	-0.356172	0.245103	-1.45315	0.146182	0.999873	prcp	Chr02
gene30020	958.817	0.449509	0.309391	1.45288	0.146256	0.999873	mal2	Chr06
gene19282	6.13133	-1.44321	0.993395	-1.45281	0.146277	0.999873	disp2	Chr08
gene1724	2703.79	-0.275773	0.189821	-1.4528	0.146278	0.999873	eif5b	Chr02
gene18566	194.956	-0.358354	0.246687	-1.45267	0.146316	0.999873	usb1	Chr04
gene17170	15.9421	-0.824205	0.567477	-1.4524	0.146389	0.999873	clip4	Chr05
gene20720	1690.15	0.312599	0.215254	1.45223	0.146437	0.999873	sowaha	Chr03
gene7686	628.942	-0.325454	0.22416	-1.45188	0.146534	0.999873	nat10	Chr04
gene3453	272.089	-0.516596	0.355832	-1.4518	0.146558	0.999873	chchd4	Chr04
gene29740	7873.75	0.26537	0.182858	1.45123	0.146715	0.999873	calm1	Chr05
gene32430	90.3035	-0.432185	0.297836	-1.45108	0.146757	0.999873	LOC108647704	Chr05
gene31018	159.938	0.593152	0.408906	1.45058	0.146896	0.999873	LOC100494783	scaffold_758
gene2225	3071.37	0.285835	0.197058	1.45051	0.146916	0.999873	LOC733735	Chr07
gene7348	16969.8	-0.427478	0.294722	-1.45044	0.146935	0.999873	cdh3	Chr04
gene32245	61.1659	-0.588681	0.405963	-1.45009	0.147034	0.999873	LOC100486462	Chr06
gene26983	261.468	0.342329	0.236083	1.45004	0.147048	0.999873	kiaa0922	Chr01
gene28321	673.522	-0.330795	0.228138	-1.44998	0.147064	0.999873	xrcc1	Chr07
gene5316	9074.61	0.312023	0.215272	1.44944	0.147215	0.999873	lin28a	Chr02
gene7515	1963.03	0.239252	0.165085	1.44926	0.147264	0.999873	mgat1	Chr08
gene32028	35.3837	0.846869	0.584358	1.44923	0.147273	0.999873	mtmr11	Chr08
gene17462	3486.86	0.233546	0.161174	1.44902	0.147331	0.999873	igf1r	Chr03
gene12800	18.4443	0.902651	0.623323	1.44813	0.147582	0.999873	Xetrov90011853m.g	Chr04
gene3016	1238.3	0.327913	0.226459	1.448	0.147617	0.999873	ccdc68	Chr01
gene29905	1776.98	0.332385	0.229589	1.44774	0.14769	0.999873	tle4	Chr01
gene33584	621.731	0.601765	0.415667	1.44771	0.147699	0.999873	sh2d3c	Chr08
gene23303	76.4704	-0.431861	0.298316	-1.44766	0.147712	0.999873	LOC108645568	scaffold_7153
gene24500	203.722	-0.359236	0.248177	-1.4475	0.147757	0.999873	LOC101733085	Chr09
gene3018	3068.5	0.250522	0.17308	1.44744	0.147774	0.999873	pcyt1a	Chr05
gene22150	529.235	0.382697	0.264455	1.44712	0.147863	0.999873	sytl4	Chr08
gene18373	376.633	-0.336924	0.232872	-1.44682	0.147947	0.999873	gorab	Chr04
gene11961	22.2688	0.807645	0.55844	1.44625	0.148107	0.999873	Xetrov90008547m.g	Chr03
gene672	531.898	-0.247626	0.17122	-1.44624	0.14811	0.999873	bin1	scaffold_33
gene27267	1788.78	0.318294	0.220105	1.4461	0.14815	0.999873	frmd6	Chr08
gene30776	1249.07	0.234206	0.161967	1.44601	0.148174	0.999873	rnf217	Chr05
gene6197	1523.95	0.291519	0.201627	1.44584	0.148223	0.999873	ptpn12	Chr03
gene5364	784.414	0.260359	0.180078	1.44581	0.148231	0.999873	gstt1-like.1	Chr01
gene2829	149.027	0.498511	0.344911	1.44533	0.148364	0.999873	ptger3	Chr04
gene1284	17.4499	0.905021	0.626188	1.44529	0.148377	0.999873	nkx2-1	Chr08
gene20216	2400.81	0.310342	0.214735	1.44524	0.148392	0.999873	nlrc4	Chr05
gene5203	567.935	-0.41724	0.288713	-1.44517	0.148409	0.999873	usp1	Chr04
gene19557	798.708	0.26164	0.181066	1.445	0.148457	0.999873	tmem87b	Chr05
gene16484	5.58854	-1.4976	1.03643	-1.44496	0.148469	0.999873	LOC105948076	Chr08
gene5261	108.978	-0.418441	0.289607	-1.44486	0.148498	0.999873	mrpl36	Chr06
gene3002	353.903	0.311745	0.215884	1.44404	0.148729	0.999873	ppcs	Chr07
gene21770	156.762	-0.393404	0.272566	-1.44333	0.148927	0.999873	nkiras2	Chr10
gene4855	461.953	-0.369539	0.256074	-1.4431	0.148994	0.999873	dcaf10	Chr01
gene34145	4.83215	-1.50313	1.0417	-1.44296	0.14903	0.999873	mmrn2	Chr07
gene28483	807.062	-0.308493	0.213829	-1.44271	0.149103	0.999873	sgo2	scaffold_775
gene27779	4035.03	0.230181	0.159559	1.44261	0.149131	0.999873	vcl	Chr07
gene7867	92.3128	-0.506597	0.351287	-1.44212	0.14927	0.999873	hebp2	Chr05
gene29640	52.3023	-0.654162	0.453675	-1.44192	0.149325	0.999873	fdft1	scaffold_13
gene7709	1227.79	0.291189	0.201953	1.44186	0.149341	0.999873	orai2	Chr01
gene8108	2474.94	0.271194	0.1881	1.44176	0.14937	0.999873	pak2	Chr05
gene7732	410.961	-0.358057	0.248349	-1.44175	0.149373	0.999873	tk2	Chr04
gene32395	3003.46	0.242871	0.16848	1.44154	0.149432	0.999873	tpd52	Chr06
gene9093	5.56531	1.5934	1.10535	1.44153	0.149434	0.999873	LOC101733293	Chr05
gene4915	342.821	-0.314797	0.218386	-1.44147	0.149452	0.999873	zcrb1	Chr03
gene27272	4722.41	0.355976	0.246968	1.44139	0.149475	0.999873	dyrk2	Chr03
gene34144	954.545	-0.252152	0.174968	-1.44114	0.149546	0.999873	mpzl1	Chr02
gene32273	8.46754	-1.0653	0.739279	-1.441	0.149585	0.999873	fyb	Chr01
gene30481	79.4458	-0.536476	0.372317	-1.44091	0.149609	0.999873	pgat	Chr05
gene15959	86.1911	-0.48614	0.337422	-1.44075	0.149656	0.999873	haus8	Chr01
gene28510	92.766	-0.483057	0.335303	-1.44066	0.149681	0.999873	mtif2	Chr05
gene15389	14.5115	-0.907161	0.62993	-1.4401	0.14984	0.999873	Xetrov90024673m.g	Chr10
gene31745	3443.74	0.222357	0.154424	1.43992	0.149891	0.999873	prrc1	Chr01
gene16451	11.2725	1.32523	0.920409	1.43982	0.149917	0.999873	mybpc1	Chr03
gene7088	14.9422	0.9891	0.686972	1.4398	0.149925	0.999873	tm4sf1	Chr05
gene22131	19.9497	0.808892	0.561851	1.43969	0.149955	0.999873	LOC100496267	scaffold_4474
gene24101	34.0324	-0.775577	0.538741	-1.43961	0.149978	0.999873	c1h12orf43	Chr01
gene32444	785.9	0.288518	0.200453	1.43933	0.150057	0.999873	chst10	Chr02
gene6535	133.859	0.477479	0.331876	1.43873	0.150228	0.999873	cdyl2	Chr04
gene2651	2058.29	0.3801	0.264238	1.43848	0.150298	0.999873	cpne3	Chr06
gene34113	850.425	-0.259762	0.180692	-1.43759	0.15055	0.999873	smcr8	Chr09
gene926	886.814	0.452121	0.314542	1.43739	0.150606	0.999873	stoml3	Chr02
gene6631	17.1039	0.881964	0.613601	1.43736	0.150616	0.999873	rora	Chr03
gene30856	20.5288	-0.834592	0.58073	-1.43714	0.150677	0.999873	LOC101732098	Chr09
gene19080	120.861	-0.486419	0.338515	-1.43692	0.15074	0.999873	LOC100486598	Chr05
gene7105	3412.44	0.272871	0.189918	1.43678	0.15078	0.999873	fmn1	Chr08
gene29349	450.238	-0.280558	0.195305	-1.43652	0.150855	0.999873	kdm4b	Chr01
gene20828	7.50393	-1.27623	0.888476	-1.43643	0.15088	0.999873	LOC108644456	scaffold_1033
gene16623	32.4038	-0.662262	0.461137	-1.43615	0.15096	0.999873	LOC100485327	Chr10
gene6693	3794.77	0.300857	0.209541	1.43579	0.151062	0.999873	ndfip2	Chr02
gene2237	14.9003	0.95585	0.665765	1.43572	0.151083	0.999873	tmprss2	Chr02
gene7910	49.7211	0.85248	0.593898	1.4354	0.151174	0.999873	rgs2	Chr04
gene20174	52.5395	-0.6254	0.435835	-1.43495	0.151302	0.999873	LOC108645870	Chr02
gene31527	15.2335	1.09696	0.764512	1.43486	0.151328	0.999873	LOC105946870	Chr03
gene8524	7116.22	0.470672	0.328034	1.43483	0.151336	0.999873	LOC595077	Chr09
gene3971	1940.92	0.447684	0.312103	1.43441	0.151454	0.999873	socs5	Chr05
gene24881	2696.21	0.465908	0.324868	1.43415	0.15153	0.999873	pde4c	Chr01
gene26777	411.131	0.762245	0.531558	1.43398	0.151577	0.999873	hgf	Chr03
gene23743	1386.58	0.610213	0.42556	1.4339	0.1516	0.999873	ypel2	Chr02
gene5795	3835.9	0.258486	0.180304	1.43362	0.151682	0.999873	mcl1	Chr08
gene2378	392.048	0.349821	0.244084	1.4332	0.1518	0.999873	stradb	Chr09
gene1963	185.327	-0.336642	0.234946	-1.43285	0.151902	0.999873	fbxl5	Chr01
gene30301	36.578	-0.931915	0.650488	-1.43264	0.151961	0.999873	pde8b	Chr01
gene8128	2233.53	0.340742	0.237877	1.43243	0.152022	0.999873	f2rl1	Chr01
gene31834	70.2761	-0.443401	0.309699	-1.43171	0.152226	0.999873	LOC100489238	Chr06
gene3520	1386.98	0.272858	0.190608	1.43152	0.152283	0.999873	ptpn1	Chr10
gene14827	258.028	-0.352524	0.246293	-1.43132	0.152338	0.999873	Xetrov90013451m.g	Chr05
gene33682	9.92493	1.0268	0.717435	1.43122	0.152368	0.999873	dpp6	Chr06
gene3684	540.13	-0.367365	0.256722	-1.43098	0.152436	0.999873	upf3b	Chr08
gene8810	11592.6	0.270713	0.189186	1.43093	0.152449	0.999873	Xetrov90008625m.g	Chr03
gene32075	2552.08	-0.245551	0.171665	-1.43041	0.152599	0.999873	eif3f	scaffold_105
gene21690	71.5152	-0.593725	0.415127	-1.43023	0.152652	0.999873	LOC100495051	Chr03
gene33262	141.267	-0.332407	0.232422	-1.43019	0.152664	0.999873	eif2b3	Chr04
gene32599	18.8416	0.757204	0.529694	1.42951	0.152857	0.999873	LOC100494493	Chr08
gene8523	4892.94	0.323011	0.225961	1.4295	0.15286	0.999873	tmsb4x	Chr02
gene6224	420.693	-0.318769	0.223113	-1.42874	0.15308	0.999873	habp4	Chr01
gene29659	955.998	0.36875	0.258108	1.42867	0.1531	0.999873	adgre2	Chr06
gene1191	9.5956	1.24775	0.873388	1.42863	0.153109	0.999873	crtac1	Chr07
gene886	411.342	-0.309065	0.216393	-1.42826	0.153217	0.999873	mtr	Chr05
gene16281	1487.01	0.287217	0.201148	1.42789	0.153323	0.999873	bcar1	Chr04
gene25092	36.1773	0.725319	0.50814	1.4274	0.153464	0.999873	LOC100491922	scaffold_346
gene5480	562.279	0.346529	0.242824	1.42708	0.153558	0.999873	hyal4	Chr03
gene32581	9.11274	-1.18929	0.833383	-1.42707	0.153561	0.999873	vstm2l	Chr10
gene19070	539.956	0.509682	0.35718	1.42696	0.153591	0.999873	LOC101732007	Chr05
gene2190	233.897	-0.486233	0.340773	-1.42685	0.153623	0.999873	tmem19	Chr03
gene32561	349.244	-0.325853	0.228395	-1.42671	0.153664	0.999873	taf10	scaffold_405
gene32326	126.39	0.617545	0.432852	1.42669	0.15367	0.999873	tmc4	Chr07
gene26856	1317.54	0.324133	0.227195	1.42667	0.153674	0.999873	rp2	Chr02
gene12929	2.83095	-2.00532	1.40592	-1.42634	0.15377	0.999873	Xetrov90013059m.g	Chr05
gene11148	40.4855	0.655154	0.45941	1.42608	0.153846	0.999873	Xetrov90012367m.g	Chr04
gene28853	41.1938	-0.63601	0.446062	-1.42583	0.153916	0.999873	LOC100489493	scaffold_316
gene21365	43.7349	-0.579735	0.406607	-1.42579	0.15393	0.999873	fbln7	Chr05
gene23555	7.17789	1.25737	0.881973	1.42563	0.153974	0.999873	LOC100485478	Chr06
gene19799	24.0085	-0.678023	0.475924	-1.42465	0.15426	0.999873	fars2	Chr06
gene4364	1187.27	-0.341271	0.239647	-1.42406	0.15443	0.999873	pcna	Chr03
gene21112	957.279	0.480399	0.337365	1.42397	0.154454	0.999873	LOC100170429	Chr06
gene5326	1080.5	0.283219	0.198978	1.42337	0.154629	0.999873	cptp	Chr07
gene2936	544.503	-0.31672	0.222561	-1.42307	0.154716	0.999873	pigo	scaffold_557
gene31243	192.757	0.421889	0.296543	1.42269	0.154826	0.999873	ly75	Chr09
gene1788	404.453	-0.478068	0.336711	-1.41982	0.155661	0.999873	arl6ip5	Chr04
gene27588	10.2338	1.15112	0.810826	1.41969	0.155699	0.999873	wipf1	scaffold_6356
gene28210	48.9855	0.801897	0.564897	1.41955	0.15574	0.999873	LOC100485322	Chr07
gene16647	11.8887	0.96708	0.681433	1.41919	0.155845	0.999873	rimbp2	Chr01
gene5606	244.911	-0.370952	0.261424	-1.41897	0.155909	0.999873	pald1	Chr07
gene16183	61.6527	-0.455783	0.321252	-1.41877	0.155966	0.999873	pla2g4f	Chr08
gene23568	133.064	0.643021	0.453256	1.41867	0.155994	0.999873	znf474	Chr01
gene16178	18053	0.39842	0.280914	1.4183	0.156104	0.999873	itpr3	Chr02
gene5660	116.921	0.629909	0.444281	1.41782	0.156244	0.999873	bmp2	Chr05
gene7583	199.292	0.343402	0.242206	1.41781	0.156245	0.999873	ifit5	Chr07
gene23115	505.133	-0.303177	0.213856	-1.41767	0.156287	0.999873	LOC108644440	Chr09
gene14856	3.38257	-1.84441	1.30111	-1.41757	0.156315	0.999873	Xetrov90028540m.g	scaffold_3930
gene18410	25.4352	1.03239	0.728345	1.41744	0.156354	0.999873	LOC105945829	scaffold_881
gene7228	5404.96	0.277834	0.196024	1.41734	0.156383	0.999873	pcdh7	Chr01
gene2533	8236.36	0.401163	0.283069	1.41719	0.156427	0.999873	c9	Chr01
gene22954	96.9272	0.592691	0.418243	1.4171	0.156455	0.999873	kdrl	Chr08
gene26336	65.7113	0.499399	0.352558	1.4165	0.156628	0.999873	LOC101730376	Chr08
gene18016	1917.57	0.345471	0.243911	1.41638	0.156665	0.999873	LOC101732042	scaffold_534
gene18874	41557.9	0.295351	0.208618	1.41575	0.156848	0.999873	esrp1	Chr06
gene27711	6.49144	-1.30645	0.923051	-1.41536	0.156964	0.999873	LOC108647849	Chr06
gene28	962.549	0.34405	0.243153	1.41496	0.157081	0.999873	lrrk2	Chr03
gene16645	6.55874	1.39008	0.983114	1.41395	0.157376	0.999873	LOC101732882	scaffold_3191
gene4107	26.5399	-0.699669	0.494925	-1.41369	0.157454	0.999873	c1orf74	Chr02
gene5560	7868.82	0.270689	0.191604	1.41276	0.157727	0.999873	myl6	Chr02
gene25202	938.878	0.261153	0.184874	1.4126	0.157772	0.999873	LOC779604	Chr07
gene29158	5.97813	-1.27673	0.904254	-1.41192	0.157975	0.999873	LOC101733896	scaffold_1384
gene1579	2221.13	0.247071	0.175007	1.41178	0.158015	0.999873	tmed4	Chr03
gene25565	11.7848	1.13067	0.801013	1.41155	0.158082	0.999873	LOC101734443	scaffold_7813
gene27764	33.1572	-0.685492	0.485687	-1.41139	0.158131	0.999873	LOC105946289	scaffold_1866
gene7924	1316.84	0.254809	0.180543	1.41135	0.158141	0.999873	cyb5a	scaffold_21
gene20737	37.8821	-0.885644	0.627524	-1.41133	0.158147	0.999873	pax8	Chr03
gene24170	241.807	0.395716	0.28039	1.4113	0.158155	0.999873	LOC100494473	scaffold_307
gene5468	131.129	-0.386713	0.274052	-1.41109	0.158218	0.999873	clcn7	Chr09
gene17435	232.162	-0.308725	0.218811	-1.41092	0.158268	0.999873	bcas3	Chr02
gene356	1524.9	0.280257	0.198637	1.4109	0.158274	0.999873	apip	Chr04
gene33586	206.356	-0.327012	0.231792	-1.4108	0.158304	0.999873	nrde2	Chr08
gene32182	477.03	-0.373075	0.264521	-1.41038	0.158428	0.999873	prpf4	scaffold_5211
gene5872	20.5603	0.75017	0.531998	1.4101	0.15851	0.999873	btbd18	Chr07
gene8139	200.995	-0.331249	0.234922	-1.41004	0.158527	0.999873	lrrc42	Chr04
gene3071	2631.59	0.286609	0.203293	1.40984	0.158588	0.999873	rassf7	Chr04
gene16084	13.6733	-1.00404	0.712236	-1.4097	0.158629	0.999873	LOC101730335	Chr04
gene31347	1682.23	0.229041	0.16249	1.40957	0.158667	0.999873	arhgap29	Chr04
gene33679	14.5261	-1.60591	1.13938	-1.40945	0.158701	0.999873	sh2d2a	Chr08
gene2562	95.4385	-0.521448	0.369989	-1.40936	0.158728	0.999873	casp7	scaffold_688
gene670	54.9471	-0.453669	0.321919	-1.40926	0.158757	0.999873	extl2	Chr04
gene1750	19760.5	0.419974	0.298094	1.40886	0.158875	0.999873	msln-like.2	scaffold_4169
gene7399	467.543	-0.268287	0.190431	-1.40884	0.158882	0.999873	lrrc47	Chr07
gene2953	10709.9	0.449096	0.318883	1.40834	0.15903	0.999873	tbx3	Chr01
gene17983	127.871	-0.421139	0.2991	-1.40802	0.159124	0.999873	tubgcp6	Chr03
gene20160	233.194	-0.340426	0.241824	-1.40774	0.159208	0.999873	dap3	scaffold_601
gene17914	159.525	-0.411293	0.292188	-1.40763	0.159241	0.999873	celsr3	Chr04
gene16031	4127.37	0.263523	0.187333	1.40671	0.159513	0.999873	itga5	Chr02
gene26996	646.162	-0.35136	0.249805	-1.40654	0.159564	0.999873	usp42	Chr09
gene29371	855.445	-0.245301	0.174409	-1.40647	0.159585	0.999873	usp38	Chr01
gene1364	10883.4	0.292793	0.208224	1.40614	0.159681	0.999873	xbp1	Chr01
gene1041	211.888	-0.302663	0.215271	-1.40596	0.159737	0.999873	LOC105947847	Chr01
gene26800	234.294	-0.292382	0.207972	-1.40587	0.159763	0.999873	fez2	Chr05
gene4120	4425.72	0.350756	0.249524	1.4057	0.159813	0.999873	nkx2-3	Chr07
gene5213	40800.2	0.237227	0.168811	1.40528	0.159939	0.999873	canx	Chr03
gene2791	9.5875	-1.01278	0.721057	-1.40457	0.160148	0.999873	ccdc3-like.2	Chr04
gene5441	296.544	-0.332384	0.236717	-1.40414	0.160278	0.999873	psmg2	Chr06
gene272	41260.4	0.28387	0.202167	1.40414	0.160278	0.999873	calr	Chr03
gene950	2514.99	0.240549	0.171357	1.40379	0.160381	0.999873	capza2	Chr03
gene1882	16.3311	-0.800305	0.570178	-1.40361	0.160436	0.999873	chac2	Chr05
gene8033	704.978	-0.289343	0.206209	-1.40315	0.160571	0.999873	med24	Chr02
gene24199	84.3375	-0.502674	0.358265	-1.40308	0.160594	0.999873	bpnt1	Chr05
gene32946	2214.12	-0.280427	0.199874	-1.40302	0.160611	0.999873	zzz3	Chr04
gene967	112.066	-0.376586	0.268414	-1.403	0.160616	0.999873	crbn	Chr04
gene22412	31.5557	-0.93981	0.670027	-1.40264	0.160723	0.999873	LOC101733720	scaffold_50
gene15908	40.6525	0.743744	0.53031	1.40247	0.160775	0.999873	LOC105947379	Chr05
gene27452	12443.1	0.355843	0.253733	1.40243	0.160787	0.999873	rimklb	scaffold_130
gene16150	6.66103	-1.23659	0.881805	-1.40234	0.160813	0.999873	jakmip2	Chr03
gene22821	157.689	-0.365421	0.260769	-1.40132	0.161117	0.999873	ddx31	Chr08
gene10363	5.49359	-1.5154	1.08159	-1.4011	0.161186	0.999873	Xetrov90028055m.g	scaffold_319
gene17298	118.554	-0.394471	0.28157	-1.40097	0.161223	0.999873	LOC108648902	Chr09
gene21369	34.6293	0.972071	0.694355	1.39996	0.161525	0.999873	pou3f1	Chr02
gene17098	17.0482	-0.922568	0.659303	-1.39931	0.161721	0.999873	scnn1d	Chr07
gene6877	89.9164	0.542733	0.387973	1.39889	0.161845	0.999873	srpx	Chr02
gene6718	107.691	-0.348266	0.24898	-1.39877	0.161881	0.999873	bco2	Chr07
gene2027	714.885	0.262363	0.187655	1.39811	0.16208	0.999873	clptm1l	Chr06
gene32485	225.391	0.384106	0.274792	1.39781	0.162171	0.999873	rasa4	Chr02
gene4228	1404.6	0.499994	0.357862	1.39717	0.162363	0.999873	gprc5c	Chr10
gene3132	517.394	-0.266733	0.190915	-1.39713	0.162375	0.999873	kdelr2	Chr07
gene120	5126.47	0.306952	0.219756	1.39678	0.162478	0.999873	gal3st4-like.2	scaffold_48
gene28719	1266.35	0.358844	0.256917	1.39673	0.162494	0.999873	epb41l1	Chr10
gene16781	13.6083	0.836708	0.599324	1.39609	0.162688	0.999873	acap1	scaffold_393
gene17904	205.219	0.420848	0.301519	1.39576	0.162787	0.999873	LOC100490339	Chr08
gene24661	396.474	0.339713	0.243445	1.39544	0.162883	0.999873	b4galt6	Chr10
gene2667	462.309	-0.271019	0.194224	-1.39539	0.162897	0.999873	slc30a9	Chr01
gene7877	91.4872	-0.677601	0.485623	-1.39532	0.162918	0.999873	hmox1	Chr04
gene30411	715.075	0.419221	0.300488	1.39513	0.162976	0.999873	LOC100488540	scaffold_1361
gene5481	4336.12	0.293269	0.210253	1.39484	0.163064	0.999873	MGC89226	Chr08
gene7854	36.761	-0.517014	0.370763	-1.39446	0.163178	0.999873	LOC105948251	Chr08
gene6066	4110.2	0.305058	0.21879	1.3943	0.163228	0.999873	cd151	Chr04
gene22868	98.5621	0.641991	0.460463	1.39423	0.163249	0.999873	LOC100488748	scaffold_191
gene27827	4182.74	0.243801	0.174867	1.39421	0.163255	0.999873	luzp1	Chr02
gene21438	3107.57	0.22948	0.164606	1.39412	0.163281	0.999873	slc16a12	Chr07
gene4805	782.487	-0.298427	0.214096	-1.39389	0.16335	0.999873	ptpn2	Chr06
gene26964	1845.88	0.550288	0.394793	1.39386	0.163359	0.999873	slc2a12	Chr05
gene26214	8.26332	-1.19891	0.860451	-1.39335	0.163515	0.999873	LOC101730250	Chr05
gene1858	473.471	0.46094	0.330868	1.39313	0.163582	0.999873	serinc2	Chr02
gene34063	1683.91	0.523066	0.375528	1.39288	0.163656	0.999873	elovl2	Chr06
gene29907	92.3515	-0.389366	0.279571	-1.39272	0.163703	0.999873	uck1	Chr08
gene21190	51.4252	0.921027	0.661523	1.39228	0.163837	0.999873	plk5	Chr01
gene1671	553.253	-0.31951	0.229508	-1.39215	0.163876	0.999873	trim24	Chr03
gene28594	118.427	-0.442571	0.317984	-1.3918	0.163982	0.999873	fgf2	Chr01
gene31868	41.4134	0.574561	0.412853	1.39168	0.164018	0.999873	gfra1	Chr07
gene1640	926.989	-0.33188	0.238509	-1.39147	0.164081	0.999873	tsc2	Chr09
gene30294	848.816	0.369517	0.265564	1.39144	0.164092	0.999873	fjx1	Chr04
gene28664	45.2752	-0.509111	0.365985	-1.39107	0.164204	0.999873	nphp4	Chr07
gene18850	11.8928	1.02414	0.736284	1.39096	0.164238	0.999873	arhgef9	Chr08
gene27996	40.4374	0.513364	0.3691	1.39085	0.16427	0.999873	dsel	Chr06
gene30603	291.313	-0.287313	0.20661	-1.3906	0.164346	0.999873	LOC105945133	Chr10
gene19251	3068.05	0.241921	0.174007	1.3903	0.164438	0.999873	rasal2	Chr04
gene2591	622.29	0.406799	0.29265	1.39005	0.164513	0.999873	sik2	Chr07
gene3457	285.345	-0.385906	0.277645	-1.38993	0.164551	0.999873	vamp4	Chr04
gene7669	476.849	-0.270056	0.194305	-1.38986	0.164571	0.999873	shkbp1	Chr08
gene8323	591.488	0.504841	0.363306	1.38958	0.164658	0.999873	ppargc1b	Chr03
gene3660	411.283	-0.265688	0.191239	-1.3893	0.164742	0.999873	lig1	Chr07
gene12088	10.7391	-0.946111	0.68109	-1.38911	0.164799	0.999873	Xetrov90004750m.g	Chr02
gene6262	398.937	-0.273006	0.196553	-1.38897	0.164843	0.999873	prr14l	Chr01
gene19801	116.164	0.358386	0.258168	1.38819	0.16508	0.999873	LOC101730917	Chr06
gene551	2075.89	0.325044	0.234173	1.38805	0.165122	0.999873	sh2d4a	Chr01
gene6900	1170.44	-0.241007	0.173644	-1.38794	0.165156	0.999873	mcrs1	Chr03
gene1455	1476.9	-0.308255	0.222134	-1.3877	0.165229	0.999873	pelp1	Chr03
gene21734	721.94	0.328768	0.23697	1.38739	0.165324	0.999873	synj2	Chr05
gene24145	596.618	-0.349801	0.252178	-1.38712	0.165406	0.999873	eed	Chr02
gene20418	37.7666	-0.660442	0.476154	-1.38703	0.165431	0.999873	LOC100498553	Chr09
gene17772	14.7606	0.966771	0.697011	1.38702	0.165435	0.999873	LOC108648792	Chr09
gene6099	7277.26	0.597625	0.430968	1.3867	0.165533	0.999873	xk81a1	scaffold_39
gene7388	11049.4	0.232802	0.167887	1.38666	0.165546	0.999873	lima1	Chr02
gene26196	12.6612	-1.12916	0.814851	-1.38573	0.16583	0.999873	arsh	Chr02
gene10928	15.3699	0.871444	0.629016	1.38541	0.165927	0.999873	Xetrov90013865m.g	Chr05
gene6613	126.994	-0.451488	0.325988	-1.38498	0.166057	0.999873	mrps22	Chr05
gene16669	151.994	-0.37901	0.273833	-1.38409	0.166329	0.999873	LOC105947256	Chr04
gene26436	6.29239	1.45335	1.05028	1.38377	0.16643	0.999873	smim3	Chr03
gene6819	4650.65	-0.281709	0.203611	-1.38356	0.166493	0.999873	tpr	Chr04
gene3267	93.0915	-0.482521	0.348757	-1.38355	0.166498	0.999873	polr1c	Chr05
gene7232	3129.61	0.281157	0.203222	1.38349	0.166513	0.999873	rbm4b	Chr04
gene15766	422.594	0.388956	0.281185	1.38328	0.16658	0.999873	LOC100485638	Chr03
gene33896	2758.16	0.293656	0.212315	1.38312	0.166629	0.999873	erbb3	Chr02
gene26872	8.13519	-1.10356	0.797976	-1.38295	0.166681	0.999873	esr1	Chr05
gene4931	4427.34	0.526838	0.38107	1.38252	0.166811	0.999873	efhc2	Chr02
gene4046	8.97478	-1.04503	0.755888	-1.38251	0.166814	0.999873	rab6a	Chr05
gene708	115.294	-0.701472	0.507412	-1.38245	0.166833	0.999873	klhl24	Chr05
gene31322	1897.49	0.233535	0.169015	1.38174	0.167052	0.999873	sh3gl1	Chr01
gene14641	6.44593	1.63808	1.18567	1.38156	0.167108	0.999873	Xetrov90028878m.g	scaffold_4540
gene5162	3.50822	-1.58038	1.14464	-1.38069	0.167376	0.999873	gem	Chr06
gene32609	263.306	0.509475	0.369011	1.38065	0.167386	0.999873	LOC101733825	Chr06
gene7414	271.303	-0.523691	0.379456	-1.38011	0.167553	0.999873	slc38a6	Chr08
gene24695	1175.48	-0.231972	0.168129	-1.37973	0.167669	0.999873	zdbf2	Chr09
gene28382	1393.27	0.364858	0.264449	1.3797	0.16768	0.999873	nfat5	Chr04
gene2571	117.186	-0.403904	0.292827	-1.37933	0.167794	0.999873	optn	Chr03
gene12576	30.683	-0.661691	0.479789	-1.37913	0.167855	0.999873	Xetrov90007116m.g	Chr03
gene30676	16.1694	-0.926874	0.672219	-1.37883	0.167948	0.999873	itgb8	Chr06
[truncated: 16,049 more rows]
