# Supplementary material for: The histone H4K20 methyltransferase SUV4-20H1/KMT5B is required for multiciliated cell differentiation in Xenopus
Source: Life Sci Alliance. 2023 Apr 28;6(7):e202302023. doi: 10.26508/lsa.202302023 (PMC10147948; doi:10.26508/lsa.202302023)
Supplement: Supplementary file 8 [file LSA-2023-02023_TableS6.xlsx]

## Sheet: Supplementary Table 6 
	baseMean	log2FoldChange	lfcSE	stat	pvalue	padj	Name	chr
gene5292	1256.18	2.99274	0.17493	17.1082	1.28861e-65	2.0351e-61	ccnb2	Chr03
gene3265	2590.76	3.65533	0.221947	16.4694	6.08968e-61	4.80871e-57	junb	scaffold_185
gene2523	3331.67	3.81638	0.239267	15.9503	2.83542e-57	1.49266e-53	plk2	Chr01
gene23701	716.473	5.36835	0.360477	14.8923	3.69601e-50	1.45928e-46	ras-dva	Chr09
gene19006	1160.04	4.38784	0.29505	14.8715	5.04704e-50	1.59416e-46	LOC100490060	Chr08
gene16654	437.293	4.90587	0.331829	14.7843	1.84842e-49	4.86534e-46	LOC100486439	Chr02
gene9995	220.899	4.13199	0.285527	14.4715	1.83545e-47	4.14104e-44	Xetrov90013169m.g	Chr05
gene167	779.204	4.72495	0.327065	14.4465	2.63719e-47	5.20614e-44	adamts1	Chr02
gene8299	485.513	-2.96584	0.208495	-14.225	6.41088e-46	1.12497e-42	mmp14	Chr01
gene4653	2973.11	4.4328	0.312942	14.1649	1.51026e-45	2.38515e-42	jund	Chr01
gene8036	949.983	4.4007	0.311374	14.1332	2.3724e-45	3.40612e-42	LOC101734069	Chr08
gene22731	256.386	5.78319	0.427619	13.5242	1.12634e-41	1.48236e-38	LOC100486870	scaffold_56
gene2033	1506.2	3.69423	0.273315	13.5164	1.25145e-41	1.52032e-38	txnip	Chr08
gene29304	396.612	4.90376	0.365064	13.4326	3.89412e-41	4.39284e-38	LOC100497289	Chr06
gene2297	1483.98	5.17174	0.390217	13.2535	4.30701e-40	4.53471e-37	mafb	Chr10
gene26993	761.461	3.96824	0.30028	13.2151	7.17449e-40	7.08167e-37	nr4a1	Chr02
gene30933	281.53	6.91367	0.527128	13.1157	2.6764e-39	2.48638e-36	LOC108648868	Chr09
gene1667	566.858	4.59531	0.351406	13.0769	4.4615e-39	3.91447e-36	ier3	scaffold_356
gene18973	1660.99	4.84422	0.370888	13.0611	5.49042e-39	4.56369e-36	irg1	Chr08
gene746	429.501	4.62788	0.355041	13.0348	7.76088e-39	6.12838e-36	rasd1	Chr09
gene5979	282.751	5.37021	0.414404	12.9589	2.09309e-38	1.57411e-35	hist1h2bk	Chr09
gene6266	1124.28	4.40974	0.341504	12.9127	3.81726e-38	2.74027e-35	g0s2	Chr02
gene23844	337.153	6.20131	0.487931	12.7094	5.24375e-37	3.60063e-34	LOC100487139	scaffold_56
gene25073	374.294	-2.8516	0.227595	-12.5293	5.16288e-36	3.39739e-33	tril	Chr06
gene29207	739.678	3.10095	0.251069	12.351	4.81221e-35	3.03997e-32	ier2	Chr03
gene725	1811.81	4.34774	0.353796	12.2888	1.03985e-34	6.31632e-32	jun	Chr04
gene27046	413.834	-2.70456	0.220151	-12.285	1.08998e-34	6.37559e-32	sulf1	Chr06
gene20197	485.351	5.9643	0.486587	12.2574	1.53321e-34	8.64786e-32	LOC100493966	Chr06
gene32582	219.333	-3.11505	0.267539	-11.6434	2.48021e-31	1.35069e-28	LOC100497171	Chr05
gene24834	212.115	3.27994	0.283646	11.5635	6.30889e-31	3.32121e-28	sik1	scaffold_655
gene24366	377.599	6.04516	0.524446	11.5267	9.6731e-31	4.92797e-28	LOC101735065	Chr09
gene6274	267.067	2.85192	0.248853	11.4603	2.08876e-30	1.03087e-27	oat.1	Chr07
gene4142	659.612	2.07055	0.18104	11.437	2.73326e-30	1.30807e-27	znf574	Chr07
gene4583	674.818	3.48137	0.304591	11.4296	2.97326e-30	1.38108e-27	LOC100489802	Chr07
gene823	3058.59	4.51727	0.397195	11.3729	5.70494e-30	2.57423e-27	LOC100490235	Chr08
gene17115	203.34	3.79209	0.338388	11.2064	3.79469e-29	1.66471e-26	map3k8	Chr06
gene29378	846.16	2.58203	0.230786	11.188	4.67041e-29	1.99351e-26	smox	scaffold_537
gene909	638.22	2.4762	0.222166	11.1457	7.51612e-29	3.12374e-26	akap8l	Chr03
gene10968	232.749	2.93699	0.264857	11.089	1.41921e-28	5.74709e-26	Xetrov90029354m.g	scaffold_53
gene2976	279.939	3.93601	0.3573	11.016	3.20009e-28	1.26347e-25	irf1	Chr03
gene31367	133.886	6.06623	0.551106	11.0074	3.52111e-28	1.35631e-25	LOC100496027	scaffold_56
gene8159	482.089	2.6431	0.240323	10.9981	3.90069e-28	1.46675e-25	cyr61	Chr04
gene33306	766.975	2.37076	0.216046	10.9734	5.12933e-28	1.88389e-25	tmcc1	Chr04
gene2462	1848.11	4.38408	0.399822	10.9651	5.62429e-28	2.01874e-25	LOC105948134	Chr08
gene6850	712.456	2.11956	0.196585	10.7819	4.19021e-27	1.47058e-24	LOC100487575	Chr08
MissingGeneID	5.10351e+06	2.10431	0.195919	10.7407	6.55546e-27	2.25066e-24	NA	NA
gene24881	587.049	-3.40647	0.317552	-10.7273	7.57737e-27	2.54616e-24	pde4c	Chr01
gene6105	1740.94	-2.45368	0.230916	-10.6259	2.25944e-26	7.43402e-24	abcb5	Chr06
gene23070	412.782	-3.9784	0.374935	-10.6109	2.65149e-26	8.5459e-24	gas2l2	Chr02
gene32992	343.821	-3.03464	0.287569	-10.5527	4.93322e-26	1.55821e-23	LOC100487395	Chr02
gene7857	347.964	3.32003	0.314795	10.5467	5.26394e-26	1.61267e-23	fam46c	scaffold_587
gene4967	478.685	5.3611	0.508362	10.5458	5.30986e-26	1.61267e-23	egr1	Chr03
gene8184	1818.15	2.4504	0.233399	10.4988	8.75136e-26	2.60774e-23	mdm2	Chr03
gene25246	128.046	5.60542	0.534604	10.4852	1.0105e-25	2.95535e-23	LOC108648864	Chr09
gene27361	237.676	3.44726	0.331587	10.3962	2.57909e-25	7.40574e-23	runx1	Chr02
gene25730	209.016	6.06225	0.583934	10.3817	3.00284e-25	8.46855e-23	LOC108648860	Chr09
gene16861	182.079	5.68703	0.548651	10.3655	3.55981e-25	9.86317e-23	vgf	scaffold_48
gene16596	186.196	3.61041	0.349523	10.3296	5.18e-25	1.41048e-22	LOC100494751	Chr01
gene22866	706.034	1.99178	0.193047	10.3176	5.86677e-25	1.5704e-22	rnf169	scaffold_3581
gene4231	3027.87	1.61618	0.156742	10.311	6.2822e-25	1.65358e-22	kpna4	Chr05
gene26777	100.275	-4.67263	0.454203	-10.2875	8.0191e-25	2.07616e-22	hgf	Chr03
gene32941	123.545	7.07661	0.690967	10.2416	1.29079e-24	3.28798e-22	LOC108648873	Chr09
gene31264	200.656	-3.71751	0.364439	-10.2007	1.96934e-24	4.9368e-22	LOC105946813	Chr03
gene29090	2862.39	1.87192	0.183656	10.1925	2.14168e-24	5.28493e-22	pim1	Chr04
gene22091	329.636	-2.65791	0.261802	-10.1524	3.2345e-24	7.85885e-22	cntln	Chr01
gene6772	397.34	2.8958	0.286646	10.1023	5.39386e-24	1.29069e-21	gtsf1	Chr02
gene16226	8705.53	4.17472	0.414736	10.066	7.81178e-24	1.84136e-21	LOC100498107	Chr08
gene21053	2723.49	-1.74707	0.173873	-10.0479	9.38152e-24	2.17886e-21	fat2	Chr03
gene25417	130.463	5.72728	0.573603	9.98475	1.77752e-23	4.06846e-21	mafa	Chr06
gene711	519.022	-2.08336	0.209127	-9.96218	2.23105e-23	5.03356e-21	pmm2	Chr04
gene9911	139.221	5.26234	0.53362	9.86159	6.10763e-23	1.35856e-20	Xetrov90008602m.g	Chr03
gene32360	93.3154	5.67685	0.578504	9.81299	9.89877e-23	2.17127e-20	LOC100496181	scaffold_56
gene25688	146.536	5.55815	0.566907	9.80433	1.07862e-22	2.33351e-20	LOC108648866	Chr09
gene34074	169.851	5.35076	0.547481	9.77341	1.4644e-22	3.1253e-20	LOC100497406	Chr02
gene29639	232.295	3.18006	0.325638	9.76564	1.58107e-22	3.32932e-20	LOC101732837	Chr06
gene29733	85.1274	4.95184	0.508953	9.72946	2.25787e-22	4.69191e-20	LOC108647932	Chr06
gene30880	3294.93	-3.30962	0.341672	-9.68655	3.43964e-22	7.05484e-20	tp63	Chr05
gene596	8501.15	4.37136	0.452168	9.66756	4.14123e-22	8.38493e-20	LOC100489887	Chr08
gene5300	1107.59	-1.70097	0.176081	-9.6602	4.44997e-22	8.896e-20	2023-09-10	Chr02
gene26540	352	3.59222	0.372806	9.63563	5.6545e-22	1.11627e-19	LOC101732078	scaffold_633
gene2058	181.503	5.05284	0.52836	9.56327	1.14094e-21	2.22455e-19	sox17a	Chr06
gene1820	502.033	5.92368	0.624391	9.48714	2.3747e-21	4.57361e-19	LOC100490918	Chr08
gene439	240.186	4.36269	0.461564	9.45197	3.32506e-21	6.32683e-19	LOC101732555	Chr09
gene3332	10337.2	2.09393	0.221602	9.44907	3.41852e-21	6.42722e-19	srsf5	Chr08
gene31751	68.8557	5.49381	0.582231	9.43579	3.88053e-21	7.21002e-19	LOC101731931	scaffold_480
gene1509	499.94	-1.96019	0.207816	-9.43236	4.00961e-21	7.34341e-19	rnf149	Chr02
gene27213	153.332	-3.51624	0.372822	-9.43143	4.04532e-21	7.34341e-19	LOC101733785	Chr01
gene4390	1327.47	4.24549	0.45201	9.39247	5.86118e-21	1.05188e-18	fos	Chr08
gene2111	310.866	-1.97518	0.211361	-9.34504	9.18589e-21	1.63003e-18	sparc	Chr03
gene2755	61.9584	6.02131	0.645472	9.32853	1.07351e-20	1.88377e-18	pla2g12b	Chr07
gene26127	1653.09	2.74572	0.294419	9.32589	1.10056e-20	1.91001e-18	gadd45g	Chr01
gene1450	109.887	5.52031	0.592769	9.31274	1.24574e-20	2.13847e-18	fosl1	Chr04
gene17100	116.167	4.67639	0.502308	9.30982	1.28054e-20	2.17457e-18	LOC100487067	scaffold_1582
gene27693	70.0426	5.28115	0.567568	9.30487	1.34154e-20	2.25394e-18	LOC100498492	Chr06
gene15868	1581.07	1.76092	0.189982	9.26884	1.88175e-20	3.12826e-18	atad2	scaffold_81
gene19970	2109.69	1.90239	0.20563	9.25151	2.21343e-20	3.64133e-18	pou5f3.1	Chr08
gene18233	136.629	5.79922	0.629323	9.21501	3.11237e-20	5.06738e-18	LOC100497127	Chr06
gene24679	107.479	6.30251	0.685739	9.19084	3.89796e-20	6.28168e-18	LOC101730642	Chr09
gene1649	487.783	1.67141	0.182002	9.18348	4.17392e-20	6.65845e-18	phf13	Chr07
gene1570	2458.65	1.749	0.191247	9.14524	5.94984e-20	9.39658e-18	rnd1	Chr02
gene12026	153.589	5.29773	0.57968	9.13904	6.3007e-20	9.78175e-18	Xetrov90025313m.g	Chr10
gene21238	509.018	4.89761	0.535917	9.13875	6.3176e-20	9.78175e-18	LOC100487632	scaffold_53
gene27962	169.711	3.44315	0.377525	9.12031	7.49102e-20	1.1486e-17	atf3	Chr05
gene32692	72.3467	5.73238	0.62899	9.11363	7.96691e-20	1.20982e-17	LOC100498391	scaffold_399
gene16227	330.654	-2.67323	0.29412	-9.0889	1.00044e-19	1.49895e-17	LOC101733219	Chr10
gene28284	152.942	4.99471	0.549576	9.08829	1.00607e-19	1.49895e-17	LOC108644782	scaffold_53
gene28760	3266.4	-2.59568	0.28565	-9.08692	1.01888e-19	1.50385e-17	capn8	Chr05
gene19366	194.228	3.46224	0.382297	9.05641	1.34808e-19	1.97132e-17	LOC100497764	Chr06
gene17911	290.252	2.20674	0.244281	9.03359	1.66129e-19	2.40704e-17	kiaa0100	Chr02
gene4075	179.051	5.22858	0.579055	9.0295	1.72456e-19	2.47599e-17	alk-like.2	Chr08
gene21988	194.631	-3.81634	0.42298	-9.0225	1.83849e-19	2.61579e-17	LOC105945152	Chr01
gene4190	1343.57	-1.65427	0.18364	-9.0082	2.09464e-19	2.95363e-17	dhx9	Chr04
gene16031	638.837	-2.3146	0.257164	-9.00047	2.24747e-19	3.14109e-17	itga5	Chr02
gene1057	144.191	-3.54702	0.394726	-8.98603	2.56325e-19	3.55099e-17	p2ry4	Chr08
gene18789	530.293	2.43398	0.270972	8.98243	2.6484e-19	3.63706e-17	ctf1	scaffold_288
gene23965	131.497	5.16772	0.578403	8.93446	4.09163e-19	5.57061e-17	ankrd37	Chr01
gene7679	310.686	-2.76693	0.309774	-8.93209	4.18041e-19	5.63534e-17	vasn	Chr09
gene7225	329.374	-2.87133	0.321491	-8.93129	4.21054e-19	5.63534e-17	nedd9	Chr06
gene28647	472.604	-1.8288	0.204811	-8.92922	4.29032e-19	5.69386e-17	hook2	scaffold_185
gene19088	366.723	3.89637	0.436616	8.92402	4.49666e-19	5.91798e-17	cebpd	Chr06
gene33597	89.4212	4.02289	0.451879	8.90259	5.45586e-19	7.12103e-17	LOC100493787	Chr06
gene16845	545.495	3.0409	0.341917	8.89368	5.91171e-19	7.65276e-17	LOC105945406	Chr06
gene2833	1936.38	2.37176	0.267516	8.86587	7.59065e-19	9.74627e-17	klf17	Chr04
gene32078	315.588	4.15723	0.46966	8.85156	8.63029e-19	1.09918e-16	LOC100487319	Chr06
gene25109	1114.18	-3.79703	0.430728	-8.81538	1.19277e-18	1.50699e-16	LOC100486760	Chr06
gene33918	137.608	-3.55573	0.404038	-8.80049	1.36222e-18	1.70742e-16	mgat4a	Chr01
gene992	830.444	1.80863	0.205962	8.78137	1.61498e-18	2.00829e-16	aen	Chr03
gene7941	1123.5	2.76067	0.31481	8.76933	1.79736e-18	2.21764e-16	hes1	Chr05
gene21520	246.762	2.56469	0.293157	8.74852	2.16176e-18	2.64656e-16	eda2r	Chr08
gene7228	1146.95	-2.03571	0.232914	-8.74018	2.32736e-18	2.82739e-16	pcdh7	Chr01
gene23743	300.519	-3.43735	0.393896	-8.72655	2.62561e-18	3.16536e-16	ypel2	Chr02
gene7247	690.571	1.41645	0.16251	8.71609	2.8797e-18	3.44539e-16	dnm2	Chr03
gene2456	1154.4	-1.98932	0.228535	-8.7047	3.18421e-18	3.78107e-16	dag1	Chr04
gene4382	159.797	4.85908	0.558298	8.70337	3.22159e-18	3.7969e-16	crim1	Chr05
gene6495	284.168	2.31268	0.265773	8.70172	3.26885e-18	3.82407e-16	c3ar1	Chr07
gene33865	623.425	-2.83077	0.325916	-8.68556	3.76891e-18	4.37665e-16	cdc14a	Chr04
gene17500	419.707	1.81332	0.209048	8.67419	4.1652e-18	4.80154e-16	LOC101734006	scaffold_783
gene27170	210.778	3.53942	0.408745	8.65922	4.74984e-18	5.43582e-16	lif	Chr01
gene100	382.618	-2.54301	0.293827	-8.65477	4.93897e-18	5.6116e-16	enpp2	Chr06
gene21556	372.093	-2.07997	0.240548	-8.64681	5.29597e-18	5.97423e-16	agrn	Chr07
gene31572	512.131	-2.08625	0.242153	-8.6154	6.9699e-18	7.80678e-16	notch2	Chr04
gene33137	298.338	-2.32237	0.269592	-8.61436	7.03339e-18	7.82242e-16	slc7a8	Chr01
gene3702	150.655	5.1753	0.601829	8.59929	8.02111e-18	8.85856e-16	LOC100495160	Chr07
gene1684	1031.69	1.40408	0.163429	8.59141	8.59055e-18	9.42156e-16	ranbp3	Chr01
gene24657	376.214	1.70896	0.199086	8.58404	9.15999e-18	9.97681e-16	osbpl1a	Chr06
gene6066	612.007	-2.52677	0.294437	-8.58169	9.34891e-18	1.01128e-15	cd151	Chr04
gene4499	896.845	-3.62352	0.422788	-8.57053	1.03013e-17	1.10672e-15	lamb1	Chr03
gene16364	333.962	-3.11601	0.363951	-8.56161	1.11305e-17	1.18773e-15	stmn1	Chr02
gene21214	164.544	3.01772	0.352905	8.55109	1.21928e-17	1.29236e-15	LOC100485665	Chr09
gene4012	597.313	-2.22985	0.260811	-8.54969	1.23424e-17	1.29949e-15	cep78	Chr01
gene27312	425.793	2.72834	0.319425	8.54143	1.32573e-17	1.38657e-15	LOC101731689	Chr09
gene3533	199.765	2.12358	0.249756	8.50263	1.85337e-17	1.92567e-15	rnf34	Chr01
gene24862	671.613	-1.97433	0.232691	-8.48477	2.16137e-17	2.23102e-15	rock1	Chr06
gene4507	581.832	2.53085	0.298698	8.47295	2.39265e-17	2.45371e-15	rasl11b	Chr01
gene5841	64.7321	4.88259	0.576575	8.46826	2.49087e-17	2.53795e-15	nfe2	Chr02
gene4427	167.61	-2.40353	0.284721	-8.44171	3.1274e-17	3.16609e-15	baz2b	Chr09
gene17476	219.015	2.61869	0.311067	8.41841	3.81617e-17	3.83878e-15	pou5f3.2	Chr08
gene631	1272.66	-4.68722	0.557234	-8.41158	4.04514e-17	4.04335e-15	chga	Chr08
gene26048	415.653	3.06847	0.364838	8.41051	4.08215e-17	4.05468e-15	LOC100496442	scaffold_4570
gene8300	846.577	1.71301	0.203695	8.40966	4.11209e-17	4.05889e-15	ventx2.2	Chr07
gene7997	5757.44	-1.71389	0.204577	-8.37775	5.39472e-17	5.29185e-15	ywhae	Chr02
gene31718	206.35	4.59682	0.548932	8.37412	5.56388e-17	5.42114e-15	LOC108648341	Chr08
gene6238	363.744	1.5897	0.18986	8.37301	5.61657e-17	5.42114e-15	hspd1	Chr09
gene16586	71.4107	4.57234	0.546099	8.37274	5.6295e-17	5.42114e-15	rassf10	scaffold_360
gene5043	105.405	4.76389	0.569436	8.36599	5.96144e-17	5.706e-15	nr4a2	Chr09
gene1233	1116.17	1.25842	0.151937	8.28254	1.20574e-16	1.14712e-14	eif4enif1	Chr01
gene18912	225.294	-2.71339	0.327952	-8.27373	1.29828e-16	1.22777e-14	cracr2a	Chr03
gene22597	885.25	-1.64369	0.199025	-8.25871	1.4725e-16	1.38423e-14	plk4	Chr01
gene28976	52.143	5.31837	0.644122	8.25678	1.49661e-16	1.39585e-14	LOC108644516	Chr09
gene4757	117.631	3.69441	0.447465	8.2563	1.50253e-16	1.39585e-14	fam65b	Chr06
gene25020	94.4254	5.03708	0.610313	8.25328	1.54105e-16	1.42182e-14	LOC101733933	Chr09
gene23177	287.435	2.73167	0.331003	8.25271	1.54849e-16	1.42182e-14	ints6	Chr02
gene30856	67.8746	4.5528	0.553556	8.22464	1.95774e-16	1.7872e-14	LOC101732098	Chr09
gene24316	77.8272	5.83744	0.710083	8.22077	2.02193e-16	1.8352e-14	LOC100495168	Chr01
gene1098	101.611	5.19518	0.632259	8.21685	2.08913e-16	1.88535e-14	pcdh9	Chr02
gene8135	1692.61	-2.11768	0.25855	-8.19061	2.59897e-16	2.33213e-14	rras	Chr07
gene21406	140.481	-3.16179	0.386647	-8.17746	2.89881e-16	2.58649e-14	pde9a	scaffold_607
gene25585	273.397	2.69684	0.329837	8.17628	2.92747e-16	2.59739e-14	phldb3	Chr07
gene578	80.2459	5.91679	0.723817	8.17444	2.97255e-16	2.62266e-14	LOC108646286	Chr03
gene20463	246.098	-3.98295	0.487465	-8.17074	3.06505e-16	2.68924e-14	LOC100488825	Chr08
gene4731	338.214	-1.68602	0.206464	-8.1662	3.18267e-16	2.77701e-14	tfap4	Chr09
gene31720	2544.92	4.63265	0.567592	8.16194	3.29692e-16	2.8609e-14	LOC100497952	Chr08
gene6171	275.372	-1.73712	0.213351	-8.14206	3.88599e-16	3.35363e-14	lsm4	Chr01
gene4078	1510.76	1.79436	0.22042	8.14064	3.93186e-16	3.37478e-14	nup98	scaffold_405
gene33942	116.925	-2.63218	0.323773	-8.1297	4.30361e-16	3.67389e-14	LOC100488736	Chr08
gene30624	50.597	5.31948	0.654942	8.12206	4.58318e-16	3.89151e-14	sag	Chr05
gene8381	288.771	-2.58888	0.319324	-8.10738	5.17248e-16	4.36839e-14	ngfr	Chr10
gene17083	107.256	5.32164	0.65725	8.09683	5.64095e-16	4.7387e-14	LOC100493978	Chr09
gene2715	3059.25	1.99947	0.247057	8.09317	5.81323e-16	4.85758e-14	LOC100145165	Chr02
gene1427	2634.71	-1.8585	0.229828	-8.08646	6.1425e-16	5.0804e-14	actn1	Chr08
gene32278	887.202	-3.0775	0.380576	-8.08642	6.14422e-16	5.0804e-14	eml6	Chr05
gene33792	355.791	-3.03786	0.37583	-8.08306	6.31599e-16	5.19523e-14	zfpm1	Chr04
gene17712	97.3369	4.48447	0.55502	8.07984	6.48506e-16	5.30666e-14	mamdc4	scaffold_389
gene3101	115.593	-3.94105	0.489031	-8.0589	7.69855e-16	6.26718e-14	kiaa0895	Chr06
gene8530	924.922	2.63455	0.327331	8.04858	8.37635e-16	6.78398e-14	rhob	Chr05
gene20452	67.9535	6.37439	0.794084	8.02734	9.96048e-16	8.02581e-14	LOC100497915	Chr06
gene780	195.989	-2.86905	0.35803	-8.01346	1.11528e-15	8.94089e-14	slc38a4	Chr03
gene17451	72.7235	-3.28915	0.410755	-8.00756	1.17003e-15	9.33248e-14	fam184a	Chr05
gene6345	1587.63	4.41016	0.551118	8.00221	1.22206e-15	9.69846e-14	LOC100490748	Chr08
gene1197	566.235	1.64855	0.206046	8.00091	1.235e-15	9.72083e-14	nme2	scaffold_211
gene5055	343.451	-2.86393	0.35796	-8.0007	1.23719e-15	9.72083e-14	frmpd2	Chr07
gene18702	382.313	-2.80776	0.351155	-7.99579	1.28746e-15	1.00658e-13	agtpbp1	Chr01
gene6048	359.644	-2.34252	0.293121	-7.99162	1.33172e-15	1.03605e-13	esrrg	Chr05
gene7810	911.705	-1.29055	0.161666	-7.98279	1.43062e-15	1.10754e-13	ppp3cc	Chr07
gene19547	155.808	5.04612	0.632504	7.978	1.48727e-15	1.14578e-13	LOC105947715	Chr04
gene24684	153.965	-3.39261	0.425872	-7.96627	1.63538e-15	1.25377e-13	LOC108647415	Chr04
gene385	62.426	4.09678	0.515559	7.94629	1.92182e-15	1.46624e-13	cbwd1.1	Chr01
gene18082	358.856	-1.85447	0.233397	-7.94553	1.93362e-15	1.46816e-13	kat2b	Chr06
gene31568	518.28	2.39761	0.301928	7.94103	2.00515e-15	1.51518e-13	LOC100495377	Chr03
gene5347	385.118	2.21237	0.278712	7.93785	2.0572e-15	1.54712e-13	metrnl	scaffold_103
gene27161	472.968	-4.13138	0.521186	-7.92689	2.24705e-15	1.68188e-13	tusc5	Chr02
gene25653	143.036	5.34348	0.67595	7.90515	2.67617e-15	1.99362e-13	LOC105945410	Chr06
gene3978	117.965	3.38937	0.429237	7.89628	2.87342e-15	2.13051e-13	mettl12	Chr04
gene17822	2860.57	1.74713	0.221329	7.89381	2.93108e-15	2.16311e-13	LOC100485269	Chr03
gene21022	205.031	-2.09837	0.266032	-7.88767	3.07873e-15	2.26151e-13	ccdc150	Chr05
gene32572	397.403	-2.61577	0.332005	-7.87869	3.3082e-15	2.41881e-13	tekt2	Chr02
gene16027	1566.7	1.44157	0.183119	7.87236	3.48019e-15	2.53284e-13	numa1	scaffold_772
gene19913	1049.55	-1.36884	0.173935	-7.86986	3.55047e-15	2.57214e-13	aplp2	Chr07
gene21506	544.876	-1.49581	0.19047	-7.85324	4.05427e-15	2.9237e-13	dync1li2	Chr04
gene20062	170.421	-3.96706	0.50548	-7.8481	4.2238e-15	3.03211e-13	erich3	Chr04
gene6084	445.088	-1.70658	0.21748	-7.84706	4.25903e-15	3.04357e-13	nrg1	Chr01
gene6350	65.7147	5.04423	0.643759	7.83558	4.66694e-15	3.32005e-13	LOC101732536	scaffold_772
gene27948	433.576	-2.07213	0.264596	-7.83129	4.82883e-15	3.41981e-13	ak9	Chr05
gene31804	174.678	2.29113	0.29349	7.8065	5.87961e-15	4.14538e-13	LOC108645351	scaffold_783
gene3987	588.956	-1.65992	0.21277	-7.80148	6.11855e-15	4.29467e-13	gpx8	Chr01
gene23387	75.8053	-4.03189	0.517182	-7.79588	6.396e-15	4.46956e-13	cdkl2	Chr01
gene31481	476.871	1.49558	0.192085	7.78603	6.91451e-15	4.81061e-13	vwf	Chr03
gene22402	351.167	-2.08212	0.267442	-7.78531	6.95446e-15	4.81719e-13	cep164	Chr07
gene4511	3032.51	-1.83435	0.235643	-7.78445	7.0019e-15	4.82887e-13	pcm1	Chr01
gene25974	749.347	-2.18612	0.281124	-7.77637	7.46356e-15	5.12487e-13	adam33	Chr01
gene584	688.046	2.15609	0.277324	7.77463	7.56701e-15	5.17341e-13	hspa13	Chr02
gene19938	457.049	-3.08954	0.397456	-7.7733	7.64655e-15	5.20526e-13	ccdc67	Chr02
gene34000	273.691	1.60412	0.206446	7.77014	7.84017e-15	5.31415e-13	cenpo	scaffold_100
gene7657	1086.43	-1.88469	0.242645	-7.76728	8.01916e-15	5.41225e-13	sema6d	Chr03
gene20465	2573.27	-2.33262	0.300566	-7.76078	8.44096e-15	5.67268e-13	LOC100498169	Chr05
gene8330	98.2917	4.16844	0.537483	7.75548	8.80107e-15	5.88963e-13	LOC101731994	Chr06
gene23406	640.616	-2.5984	0.335118	-7.75368	8.92681e-15	5.94857e-13	tbcel	Chr07
gene28376	148.849	4.17845	0.539329	7.7475	9.37224e-15	6.21915e-13	LOC105945261	scaffold_103
gene24327	1916.17	-2.49413	0.322244	-7.73988	9.95137e-15	6.55625e-13	col18a1	Chr09
gene24330	488.109	1.74176	0.225042	7.73972	9.96328e-15	6.55625e-13	fbxl14	scaffold_98
gene4983	100.383	-3.60485	0.466125	-7.73366	1.045e-14	6.848e-13	tppp3	Chr04
gene33643	884.108	1.36895	0.177179	7.7264	1.1063e-14	7.21975e-13	LOC100488020	scaffold_124
gene25437	191.244	-2.48107	0.321265	-7.72283	1.13776e-14	7.3945e-13	mmp3	Chr02
gene20210	650.814	-2.26885	0.294003	-7.71711	1.19e-14	7.68917e-13	camk2d	Chr01
gene1331	638.754	1.86352	0.241489	7.7168	1.19284e-14	7.68917e-13	ube2s	Chr07
gene23350	200.712	-2.97906	0.386194	-7.7139	1.22035e-14	7.83452e-13	LOC100497395	Chr07
gene30570	1225.48	-1.14501	0.148792	-7.69536	1.41099e-14	9.00611e-13	cep295	Chr02
gene29787	49.0215	4.81861	0.626195	7.69506	1.41424e-14	9.00611e-13	LOC101733224	scaffold_413
gene17104	217.184	-2.13282	0.277513	-7.6855	1.524e-14	9.66609e-13	LOC101733381	Chr09
gene25761	113.022	3.84634	0.501308	7.67262	1.68514e-14	1.06454e-12	LOC100496561	scaffold_472
gene8415	318.378	1.52767	0.19917	7.6702	1.71725e-14	1.0805e-12	rbm42	scaffold_37
gene31187	272.383	3.38627	0.442555	7.65164	1.98426e-14	1.24068e-12	ccdc84	Chr07
gene22644	94.1719	4.28131	0.559544	7.65143	1.98754e-14	1.24068e-12	hes7.2	Chr03
gene20222	128.421	-2.73692	0.357874	-7.64772	2.04568e-14	1.27195e-12	rab34	Chr02
gene16687	60.9796	5.54778	0.726301	7.63839	2.19946e-14	1.3622e-12	LOC100485134	Chr06
gene22981	598.352	1.9968	0.261913	7.6239	2.46132e-14	1.51842e-12	cldn23	Chr01
gene8050	633.217	-2.76694	0.363004	-7.62234	2.49115e-14	1.53084e-12	ccp110	Chr09
gene26111	114.524	2.36054	0.310085	7.61255	2.68745e-14	1.64507e-12	tpcn2	Chr04
gene3793	80.8754	-3.24565	0.426746	-7.60557	2.83661e-14	1.72968e-12	fank1	Chr07
gene4718	139.081	2.67717	0.352533	7.59411	3.09927e-14	1.88257e-12	tnfrsf10b	Chr03
gene28829	57.5769	4.94154	0.651014	7.59053	3.1861e-14	1.9279e-12	LOC101733986	Chr09
gene2533	1629.47	-1.99188	0.262556	-7.5865	3.28669e-14	1.977e-12	c9	Chr01
gene1346	312.941	-2.3511	0.309915	-7.58628	3.29229e-14	1.977e-12	arl2bp	Chr04
gene23020	597.616	1.52227	0.200737	7.58337	3.36685e-14	2.01412e-12	pard3	Chr06
gene16396	205.087	3.86948	0.510303	7.58271	3.38401e-14	2.01674e-12	LOC101731345	Chr06
gene32687	288.123	-2.35961	0.311434	-7.57658	3.54775e-14	2.10638e-12	2023-09-12	Chr09
gene19256	1158.36	-1.78678	0.235979	-7.57175	3.68236e-14	2.17811e-12	pygm	Chr05
gene32386	422.749	-2.7684	0.365675	-7.57067	3.71291e-14	2.18798e-12	itga3	Chr10
gene26400	761.712	1.80049	0.238008	7.56481	3.88423e-14	2.27811e-12	brca1	Chr10
gene27811	1947.13	-2.16341	0.285997	-7.56446	3.8947e-14	2.27811e-12	ksr1	Chr02
gene24360	432.79	1.84921	0.244568	7.56112	3.99609e-14	2.32879e-12	gas2l1	Chr01
gene6122	872.215	1.24899	0.165401	7.55129	4.3096e-14	2.50151e-12	lemd3	Chr03
gene6341	1072.48	1.37704	0.182369	7.55085	4.32415e-14	2.50151e-12	csrnp1	Chr06
gene32550	689.219	-1.99931	0.264827	-7.54949	4.36955e-14	2.51855e-12	snai1	Chr10
gene27496	49.391	5.58726	0.740196	7.54836	4.40788e-14	2.5314e-12	LOC105948321	Chr08
gene15765	767.248	-1.22159	0.162134	-7.5344	4.90586e-14	2.80719e-12	fryl	Chr01
gene5869	264.191	2.10497	0.279414	7.5335	4.93971e-14	2.81635e-12	znf250	scaffold_208
gene5221	58.0821	5.79735	0.770383	7.52529	5.2605e-14	2.98846e-12	eomes	Chr06
gene31659	1431.18	2.58968	0.344553	7.51605	5.64544e-14	3.19564e-12	bspry	scaffold_384
gene1133	441.129	2.33649	0.311138	7.50949	5.93598e-14	3.3481e-12	unc80	Chr09
gene5281	160.533	-2.76941	0.369079	-7.50358	6.20971e-14	3.49003e-12	irak1bp1	Chr05
gene162	2203.34	-3.30923	0.441102	-7.5022	6.27571e-14	3.51462e-12	slc26a4	Chr03
gene29213	43.0895	5.2161	0.695566	7.49908	6.42671e-14	3.58647e-12	LOC101730415	Chr09
gene156	460.645	-3.52093	0.470303	-7.48651	7.07298e-14	3.93323e-12	LOC100487093	Chr01
gene6782	707.453	-1.48182	0.198062	-7.4816	7.34252e-14	4.06878e-12	fam120c	Chr08
gene7852	799.167	1.70467	0.22876	7.45181	9.20713e-14	5.0842e-12	ventx2.1	Chr07
gene8287	384.875	-2.95708	0.396925	-7.44997	9.33639e-14	5.13762e-12	LOC105945146	Chr07
gene16787	389.28	-1.5572	0.209299	-7.44008	1.00622e-13	5.5178e-12	psmc6	Chr08
gene28621	732.153	-1.5336	0.206191	-7.43778	1.02391e-13	5.59537e-12	ank3	Chr07
gene30890	604.388	2.66463	0.358439	7.43398	1.0538e-13	5.73885e-12	hps6	Chr07
gene704	3342.35	-1.9716	0.265635	-7.42221	1.15181e-13	6.25106e-12	iqgap1-like.1	Chr03
gene7736	1423.99	-2.46754	0.332718	-7.4163	1.20436e-13	6.50031e-12	olfm4	Chr08
gene5890	756.718	-1.54204	0.20793	-7.41612	1.20597e-13	6.50031e-12	lig3	Chr10
gene7536	1847.86	1.24902	0.168445	7.41505	1.21579e-13	6.53097e-12	riok3	Chr06
gene5906	87.5673	4.2618	0.575083	7.41076	1.25579e-13	6.72295e-12	LOC100489788	Chr06
gene29685	1038.66	1.4744	0.199177	7.40245	1.33696e-13	7.13329e-12	prpf38b	Chr04
gene26766	123.547	3.04162	0.411645	7.38895	1.47998e-13	7.84414e-12	ankrd65	Chr07
gene1757	246.721	-4.04613	0.547593	-7.38893	1.48012e-13	7.84414e-12	c17orf105	Chr02
gene25394	314.338	-2.67859	0.362989	-7.37926	1.59168e-13	8.40718e-12	LOC100158544	Chr04
gene17655	228.719	-2.30211	0.312549	-7.36559	1.76365e-13	9.28442e-12	LOC100494180	Chr09
gene25580	171.417	-3.04064	0.413077	-7.36097	1.82585e-13	9.57995e-12	fam92b	Chr04
gene23476	122.285	2.38322	0.323822	7.35964	1.84401e-13	9.6432e-12	slc36a4	Chr02
gene6240	1101.96	-2.18933	0.297594	-7.35679	1.88386e-13	9.81907e-12	foxn4	Chr01
gene6992	783.806	2.45479	0.334064	7.34826	2.00798e-13	1.04316e-11	MGC145244	Chr09
gene8314	331.853	-2.58	0.351946	-7.33066	2.29028e-13	1.18592e-11	ift88	Chr02
gene24318	192.359	-3.23794	0.442485	-7.31762	2.5241e-13	1.30272e-11	tmem246	Chr07
gene31526	43.3428	5.96311	0.815805	7.30948	2.68177e-13	1.37958e-11	ccdc177	Chr08
gene18526	833.101	-1.77859	0.243504	-7.30415	2.79019e-13	1.4307e-11	dnah10	Chr01
gene24346	54.6209	5.08882	0.697268	7.29823	2.91573e-13	1.49023e-11	LOC101730313	scaffold_13
gene22814	2314.15	2.37002	0.324784	7.29722	2.93773e-13	1.49663e-11	hexim1	Chr10
gene3608	260.311	-2.76744	0.379337	-7.29548	2.97598e-13	1.51124e-11	ccdc81	Chr02
gene26195	315.273	-2.23607	0.306934	-7.28519	3.21207e-13	1.6259e-11	armc3	Chr06
gene31270	2304.75	2.07331	0.284767	7.28071	3.32076e-13	1.67555e-11	sgk1	Chr05
gene20140	1343.22	-2.13073	0.292727	-7.27892	3.36511e-13	1.69252e-11	dnah7	Chr09
gene1397	127.267	2.65305	0.364729	7.27401	3.48961e-13	1.74957e-11	cdkn2b	Chr01
gene19859	146.843	-2.6987	0.371096	-7.27224	3.53567e-13	1.76705e-11	fsip1	Chr08
gene1956	1615.89	2.80783	0.386946	7.2564	3.97525e-13	1.97709e-11	fam46a	Chr05
gene4732	324.894	-2.138	0.294644	-7.25621	3.98096e-13	1.97709e-11	wdr66	Chr01
gene24189	1317.58	-1.22977	0.169506	-7.25502	4.01616e-13	1.9862e-11	LOC100488188	Chr02
gene4420	765.298	-1.43231	0.197431	-7.25474	4.02447e-13	1.9862e-11	kctd15	Chr04
gene2961	266.039	-2.89674	0.399461	-7.25162	4.11819e-13	2.02612e-11	katnal1	Chr02
gene26853	228.624	-2.23745	0.308604	-7.25025	4.15995e-13	2.03919e-11	fbxo43	Chr06
gene18065	2279.04	-1.23976	0.171003	-7.24991	4.17057e-13	2.03919e-11	plxnb2	Chr03
gene1353	1755.48	1.92019	0.26497	7.2468	4.26723e-13	2.08001e-11	ulk1	Chr01
gene4065	144.006	-3.13868	0.433474	-7.24075	4.46195e-13	2.16823e-11	ccdc176	Chr08
gene20206	152.534	-2.58689	0.357657	-7.23286	4.72923e-13	2.28647e-11	cep104	Chr07
gene4779	1490.97	1.76874	0.244547	7.23272	4.73422e-13	2.28647e-11	atp2b1	Chr03
gene19723	98.166	-3.22645	0.446497	-7.22614	4.96932e-13	2.3927e-11	LOC100498463	Chr04
gene16154	59.224	4.74265	0.656363	7.22565	4.98695e-13	2.39389e-11	LOC100498329	Chr06
gene28498	133.769	-2.19286	0.303655	-7.22154	5.14024e-13	2.45999e-11	oaz2	Chr03
gene32577	983.082	1.37122	0.190657	7.19207	6.38175e-13	3.04492e-11	gna13	scaffold_443
gene23782	900.627	2.44439	0.340072	7.18785	6.58207e-13	3.13105e-11	LOC108646291	Chr03
gene1514	3068.2	1.13854	0.158585	7.17941	7.00132e-13	3.32048e-11	pcf11	Chr02
gene20461	354.257	-1.89606	0.26433	-7.17305	7.33424e-13	3.46795e-11	kiaa0753	Chr02
gene31102	135.648	4.0772	0.568695	7.1694	7.53289e-13	3.55125e-11	LOC101735222	scaffold_56
gene7724	494.882	-2.40277	0.336085	-7.14929	8.72283e-13	4.09191e-11	ak7	Chr08
gene22130	475.364	1.74591	0.244213	7.14915	8.73154e-13	4.09191e-11	LOC100487199	Chr01
gene19267	57.8274	3.3205	0.46464	7.1464	8.90805e-13	4.16228e-11	trib1	Chr06
gene4056	84.2157	2.43633	0.341593	7.13228	9.87224e-13	4.59918e-11	tbc1d24.1	Chr09
gene17329	150.227	-4.12853	0.579557	-7.12359	1.05148e-12	4.8819e-11	LOC100493999	Chr07
gene28994	396.561	-1.69049	0.23732	-7.12325	1.05409e-12	4.8819e-11	pros1	Chr02
gene29342	481.42	-2.83548	0.398156	-7.12153	1.06735e-12	4.92884e-11	iqca1	Chr09
gene2185	390.49	2.39837	0.337023	7.11634	1.10834e-12	5.10323e-11	plin2	Chr01
gene21303	1825.27	1.162	0.163498	7.10714	1.18469e-12	5.4389e-11	setd5	Chr04
gene29562	251.776	-2.67904	0.377006	-7.1061	1.19371e-12	5.46444e-11	pla2g4a	Chr04
gene32410	3505.41	-2.61182	0.367609	-7.10488	1.20428e-12	5.49687e-11	LOC100158554	Chr04
gene32987	349	1.99438	0.280916	7.09955	1.25163e-12	5.69656e-11	LOC108644470	Chr01
gene30355	74.7177	4.26669	0.601436	7.09418	1.30124e-12	5.90533e-11	LOC101735268	scaffold_1582
gene2966	283.864	2.30817	0.325619	7.08854	1.35533e-12	6.13315e-11	hey1	Chr06
gene16629	279.549	-2.48008	0.350001	-7.08592	1.38128e-12	6.23274e-11	spata6l	Chr01
gene17511	3180.16	-2.41838	0.341366	-7.08443	1.39617e-12	6.28196e-11	crocc2	Chr05
gene25080	192.614	-3.28162	0.463526	-7.07969	1.44475e-12	6.4821e-11	ptprd	Chr01
gene30107	680.026	-1.37233	0.194055	-7.07184	1.52891e-12	6.84027e-11	agap1	Chr09
gene16727	71.532	2.73603	0.387176	7.06664	1.58729e-12	7.08137e-11	LOC105947377	Chr05
gene6326	540.977	1.50706	0.213304	7.0653	1.60272e-12	7.13008e-11	znf687	scaffold_532
gene5889	6547.53	-1.2534	0.17744	-7.06378	1.62032e-12	7.18813e-11	hipk1	Chr02
gene6645	877.653	1.54218	0.218423	7.06053	1.65871e-12	7.33781e-11	dcbld1	Chr05
gene4631	619.448	-2.06583	0.292953	-7.05176	1.76674e-12	7.79387e-11	armc4	Chr06
gene29400	153.304	4.40451	0.624673	7.05091	1.77751e-12	7.81956e-11	LOC101734054	Chr06
gene22995	40.2563	5.12752	0.727489	7.04825	1.81182e-12	7.94835e-11	htr5a	Chr06
gene8254	630.8	-1.36439	0.193621	-7.04673	1.83171e-12	8.00971e-11	chd2	Chr03
gene21704	1325.77	-1.9689	0.279419	-7.04641	1.83595e-12	8.00971e-11	stard9	Chr08
gene31893	199.506	-2.36531	0.335739	-7.0451	1.85334e-12	8.06331e-11	kiaa1549l	Chr04
gene8110	1414.73	-3.7307	0.530948	-7.02649	2.118e-12	9.18945e-11	ctbs	Chr04
gene790	1000.42	1.50251	0.214026	7.02022	2.21521e-12	9.58489e-11	slc25a44	scaffold_848
gene29366	453.081	3.3418	0.476071	7.01955	2.2259e-12	9.6048e-11	LOC101733467	Chr07
gene5826	2694.02	1.74688	0.248972	7.01639	2.27669e-12	9.79719e-11	atf4	Chr04
gene5950	791.345	2.36231	0.336784	7.01431	2.31082e-12	9.91708e-11	sox4	Chr06
gene4079	87.8717	3.69606	0.527313	7.00923	2.3964e-12	1.02564e-10	hpdl	Chr04
gene3740	1397.34	2.07245	0.2957	7.00861	2.40705e-12	1.02742e-10	zfp36	Chr08
gene29465	47.1317	5.39232	0.770185	7.00133	2.53536e-12	1.07927e-10	LOC101732904	Chr09
gene7867	99.7585	2.70255	0.386241	6.99706	2.61392e-12	1.10972e-10	hebp2	Chr05
gene20689	258.044	2.22562	0.318172	6.99503	2.65203e-12	1.12288e-10	LOC108648774	Chr09
gene29443	476.483	-3.38644	0.484535	-6.98906	2.76739e-12	1.16859e-10	atp6v1b1	Chr01
gene5612	893.076	-2.05134	0.294185	-6.97296	3.10339e-12	1.30698e-10	pmfbp1	Chr04
gene24158	1546.5	-2.1843	0.313356	-6.97067	3.15439e-12	1.32493e-10	LOC100493526	Chr01
gene5480	155.724	-3.7741	0.541764	-6.96632	3.25338e-12	1.36025e-10	hyal4	Chr03
gene3990	500.542	-2.01063	0.288626	-6.96622	3.25572e-12	1.36025e-10	cep83	Chr03
gene23428	871.655	1.49059	0.214063	6.96332	3.32342e-12	1.38487e-10	ckap2	Chr02
gene32985	143.66	2.65381	0.381523	6.95582	3.50505e-12	1.45672e-10	mreg	Chr09
gene18230	44.201	4.40768	0.634327	6.94859	3.68953e-12	1.52936e-10	rufy2	Chr07
gene29217	480.902	-2.28905	0.32955	-6.94597	3.75865e-12	1.55394e-10	spag6	Chr06
gene26977	92.2735	-2.79669	0.402787	-6.94334	3.82929e-12	1.57669e-10	rpgr	Chr02
gene19537	728.621	-3.09867	0.44629	-6.94318	3.83365e-12	1.57669e-10	ncoa1	scaffold_100
gene1421	170.741	-2.71258	0.391176	-6.93443	4.07862e-12	1.67308e-10	ankef1	Chr05
gene26842	292.571	1.47715	0.213083	6.93227	4.14141e-12	1.69444e-10	fam103a1	Chr03
gene21210	181.144	3.05892	0.441303	6.93156	4.16224e-12	1.69856e-10	stc1	Chr03
gene31777	394.303	-1.49285	0.215596	-6.92427	4.38227e-12	1.78374e-10	tbc1d31	scaffold_81
gene29438	1150.12	-1.86232	0.269138	-6.91959	4.52959e-12	1.83897e-10	ptpn13	Chr01
gene6027	922.478	1.98625	0.287812	6.90119	5.1568e-12	2.08824e-10	cxcr4	Chr09
gene34058	373.851	-1.63728	0.237538	-6.8927	5.47425e-12	2.21112e-10	cc2d2a	Chr01
gene3818	174.397	-1.88277	0.273187	-6.89186	5.50657e-12	2.2185e-10	nr2c1	Chr03
gene8383	168.497	-2.79068	0.405521	-6.88172	5.91355e-12	2.37641e-10	rasgef1b	Chr01
gene22296	235.019	2.29301	0.333274	6.88023	5.97553e-12	2.39041e-10	LOC108648357	Chr08
gene26590	196.307	-1.9755	0.28713	-6.88016	5.97868e-12	2.39041e-10	gpr156	scaffold_367
gene21069	263.829	1.71958	0.250114	6.87519	6.19086e-12	2.469e-10	braf	scaffold_584
gene582	109.824	4.818	0.700868	6.87434	6.22794e-12	2.47753e-10	fam43a	Chr05
gene25679	364.129	-2.29158	0.333382	-6.87373	6.25453e-12	2.48185e-10	LOC100490503	scaffold_650
gene2285	7201.81	-1.2019	0.174888	-6.87239	6.31348e-12	2.49897e-10	LOC100488209	Chr04
gene22527	95.6368	-2.26236	0.329245	-6.87136	6.35933e-12	2.51082e-10	cep126	Chr02
gene3347	652.499	-2.41932	0.352122	-6.87067	6.39004e-12	2.51666e-10	znf329	Chr08
gene6832	2412.25	-3.69764	0.539035	-6.85975	6.89813e-12	2.70129e-10	LOC100145611	Chr06
gene19604	2415.71	-1.13166	0.164972	-6.85974	6.89841e-12	2.70129e-10	cep350	Chr04
gene30293	45.1492	4.6443	0.677061	6.8595	6.91015e-12	2.70129e-10	LOC105945624	scaffold_222
gene1764	267.222	2.3094	0.336932	6.8542	7.17137e-12	2.79648e-10	nsl1	Chr05
gene3382	308.416	-2.73597	0.399379	-6.85056	7.35592e-12	2.86138e-10	dnaaf1	Chr04
gene6296	545.837	-1.27077	0.185832	-6.83831	8.01325e-12	3.10942e-10	ipo5	Chr02
gene28575	4176.22	1.37977	0.201968	6.83163	8.39567e-12	3.24983e-10	sgms1	Chr07
gene25198	445.442	-1.58114	0.231527	-6.82917	8.54082e-12	3.29793e-10	fam13a	Chr01
gene12554	130.991	4.01092	0.587899	6.82247	8.9487e-12	3.447e-10	LOC100495602	scaffold_384
gene30502	68.4535	-5.94718	0.87352	-6.80829	9.87648e-12	3.79512e-10	cat2	scaffold_81
gene8393	1558.56	1.22171	0.179636	6.80107	1.03848e-11	3.98075e-10	h3f3b	Chr10
gene4100	538.96	2.42599	0.356735	6.80054	1.04226e-11	3.98557e-10	ptafr	Chr02
gene889	109	-2.87447	0.422776	-6.79903	1.05326e-11	4.01792e-10	nfil3	Chr01
gene22263	30.7907	4.93175	0.72577	6.7952	1.08161e-11	4.11611e-10	LOC108645245	scaffold_413
gene1303	326.19	-2.43119	0.357972	-6.79157	1.10923e-11	4.21108e-10	wdr65	Chr04
gene928	599.192	-3.74487	0.551491	-6.79045	1.11782e-11	4.23352e-10	atp12a-like.2	Chr07
gene3995	73.0965	-2.98571	0.439741	-6.78969	1.12375e-11	4.24578e-10	tbpl1	Chr05
gene22713	3825.6	1.25868	0.185544	6.78371	1.17128e-11	4.4148e-10	mat2a	Chr03
gene17455	644.817	-3.72199	0.549429	-6.77428	1.25029e-11	4.69478e-10	ereg	scaffold_51
gene14055	3708	-2.28333	0.337066	-6.77414	1.2515e-11	4.69478e-10	Xetrov90011073m.g	Chr04
gene28146	348.025	-2.12106	0.313265	-6.77081	1.28065e-11	4.79273e-10	pcnxl4	Chr08
gene29168	156.621	-3.36304	0.496739	-6.77023	1.28581e-11	4.80067e-10	nwd1	Chr01
gene22590	209.22	-1.90941	0.282296	-6.76387	1.34355e-11	5.00442e-10	polr3b	Chr03
gene724	336.28	1.8408	0.272367	6.75853	1.39397e-11	5.17999e-10	ggcx	Chr03
gene20064	183.096	1.73949	0.257492	6.75551	1.42334e-11	5.2767e-10	LOC100494722	Chr03
gene4553	254.971	-2.37509	0.351706	-6.75306	1.4476e-11	5.3541e-10	poc5	Chr01
gene6534	1194.41	1.72275	0.255217	6.75012	1.4772e-11	5.45081e-10	ets2	Chr02
gene4219	1814.25	1.5361	0.227615	6.74867	1.49211e-11	5.49298e-10	ppp1r10	Chr08
gene110	147.975	-1.84423	0.273369	-6.74631	1.51655e-11	5.56999e-10	evc	Chr01
gene23243	37.994	5.76906	0.855482	6.74364	1.54469e-11	5.66017e-10	LOC100485239	Chr09
gene3236	384.152	-1.8801	0.278868	-6.7419	1.56328e-11	5.70849e-10	wdr92	Chr05
gene5370	47.0237	6.34454	0.941084	6.74173	1.56511e-11	5.70849e-10	LOC100491839	Chr01
gene23726	115.003	-2.86608	0.425152	-6.74131	1.5697e-11	5.71204e-10	LOC100490302	Chr02
gene21677	380.385	-2.66975	0.396696	-6.72997	1.697e-11	6.16109e-10	c8orf34	Chr06
gene1758	313.927	2.14302	0.318484	6.72883	1.71032e-11	6.19521e-10	pgk1	Chr08
gene5223	83.4291	-2.72263	0.405134	-6.72032	1.81328e-11	6.55313e-10	tctn2	Chr01
gene6382	101.898	4.58246	0.682005	6.71911	1.82841e-11	6.59271e-10	apc2	Chr01
gene27230	518.686	-1.41641	0.210871	-6.71696	1.85555e-11	6.67532e-10	cdon	Chr07
gene25211	107.347	-3.29038	0.490421	-6.7093	1.95561e-11	7.0193e-10	als2cr12	Chr09
gene8197	664.713	1.14619	0.171414	6.68669	2.28279e-11	8.17508e-10	LOC734020	Chr03
gene19178	1986.67	-1.34022	0.200484	-6.68494	2.3102e-11	8.25453e-10	dnah9	Chr10
gene25804	1617.38	-2.04595	0.306249	-6.68068	2.37829e-11	8.47862e-10	sgk3	Chr06
gene30013	586.841	-2.34311	0.350858	-6.67824	2.4183e-11	8.60185e-10	lrrc36	Chr04
gene28241	1000.99	-1.52409	0.228247	-6.67737	2.4327e-11	8.63361e-10	shroom4	Chr08
gene15928	91.2514	2.07504	0.310927	6.67372	2.494e-11	8.83133e-10	dct	Chr02
gene28755	117.987	-2.39148	0.35859	-6.66912	2.57336e-11	9.09198e-10	LOC100486867	scaffold_438
gene4678	86.8591	4.5422	0.681131	6.66862	2.58218e-11	9.10275e-10	rrad	Chr04
gene26307	137.683	-2.84083	0.42604	-6.668	2.59308e-11	9.12082e-10	ccdc78	scaffold_458
gene1662	147.146	-3.46488	0.519708	-6.66697	2.61132e-11	9.16456e-10	atp1b4	Chr08
gene32330	45.6504	-4.0864	0.613061	-6.66557	2.63633e-11	9.23181e-10	mamdc2	Chr01
gene1108	2099.81	-2.24433	0.337159	-6.6566	2.80244e-11	9.79179e-10	tax1bp3	Chr02
gene6635	4607.65	-1.02412	0.153932	-6.65307	2.87048e-11	1.00074e-09	hnrnph3	Chr07
gene5119	1647.42	-1.63785	0.24628	-6.65033	2.92437e-11	1.01728e-09	kit	Chr01
gene33221	385.832	2.20685	0.331878	6.64959	2.93912e-11	1.02017e-09	mepce	scaffold_693
gene1648	643.416	-1.66484	0.250455	-6.64725	2.98625e-11	1.03425e-09	cby1	Chr04
gene2719	226.313	-1.64936	0.248344	-6.64144	3.10639e-11	1.07351e-09	tnfrsf21	Chr05
gene2426	456.232	-1.33833	0.201552	-6.64011	3.13454e-11	1.08087e-09	tmem132a	Chr07
gene33535	36.4666	3.97326	0.598595	6.63764	3.18747e-11	1.09673e-09	LOC101733648	Chr03
gene8313	309.729	-1.98284	0.29875	-6.63713	3.19846e-11	1.09811e-09	glis2	Chr09
gene20893	228.03	-1.75987	0.265217	-6.63559	3.23215e-11	1.10727e-09	map9	Chr01
gene1553	318.957	1.28883	0.194437	6.62853	3.39052e-11	1.15901e-09	rnpep	Chr02
gene1688	649.827	-3.66752	0.553852	-6.62183	3.54773e-11	1.21014e-09	ca2	Chr06
gene20001	415.15	2.9766	0.450279	6.61056	3.82868e-11	1.30315e-09	c8orf4	Chr03
gene9694	49.54	4.50637	0.681909	6.60846	3.88327e-11	1.31889e-09	Xetrov90029351m.g	scaffold_53
gene32430	144.803	2.98681	0.452112	6.60635	3.93901e-11	1.33495e-09	LOC108647704	Chr05
gene30454	37.0066	4.53799	0.687176	6.60382	4.00704e-11	1.3551e-09	hist2h3d	Chr09
gene950	613.593	-1.31577	0.199308	-6.6017	4.06466e-11	1.36998e-09	capza2	Chr03
gene2336	638.03	1.4475	0.219266	6.60157	4.06839e-11	1.36998e-09	clpx	Chr03
gene7053	50.5955	5.86881	0.889127	6.60064	4.09377e-11	1.37559e-09	mixer	Chr05
gene7183	402.599	-2.68251	0.406453	-6.59981	4.11699e-11	1.38046e-09	emilin1	scaffold_864
gene8038	179.328	-1.99381	0.302469	-6.59179	4.34565e-11	1.45322e-09	ccdc135	Chr04
gene2357	783.063	2.17837	0.33048	6.59156	4.35239e-11	1.45322e-09	MGC76254	Chr06
gene5719	241.933	2.52726	0.383483	6.59028	4.39012e-11	1.46272e-09	dusp8	Chr07
gene19115	987.524	-2.00241	0.304627	-6.57331	4.92073e-11	1.63607e-09	cdc20b	Chr01
gene16086	595.235	-1.37545	0.209377	-6.56927	5.05633e-11	1.67762e-09	inpp5b	Chr02
gene5815	279.782	2.26797	0.345813	6.55838	5.43965e-11	1.80102e-09	samd9l-like.2	Chr10
gene18991	584.631	-2.15693	0.328949	-6.55705	5.48837e-11	1.81334e-09	gnaz	Chr01
gene6355	2123.12	1.98648	0.303232	6.55104	5.71366e-11	1.8829e-09	cnfn.1	Chr07
gene4588	515.12	1.92522	0.293891	6.55081	5.72275e-11	1.8829e-09	pdk4	scaffold_73
gene6690	629.001	-1.13352	0.173227	-6.54355	6.00737e-11	1.97244e-09	dpp8	Chr03
gene3217	1429.75	1.02471	0.156655	6.54119	6.10324e-11	1.99976e-09	ctdspl2	Chr03
gene32245	56.3068	3.49894	0.535064	6.5393	6.18081e-11	2.02098e-09	LOC100486462	Chr06
gene4457	67.1835	-2.52314	0.386229	-6.53278	6.45616e-11	2.10666e-09	st7l	Chr02
gene28540	270.522	-1.53074	0.234545	-6.52644	6.7352e-11	2.1912e-09	rapgef3	Chr02
gene34211	239.151	-2.52927	0.387553	-6.52626	6.74302e-11	2.1912e-09	lrrc27	Chr07
gene25779	37.0988	4.5003	0.690061	6.5216	6.95607e-11	2.2558e-09	LOC101731350	scaffold_472
gene8425	346.578	-2.59372	0.397953	-6.51766	7.14122e-11	2.31109e-09	LOC100486333	Chr08
gene31897	85.2106	-2.91482	0.447583	-6.51237	7.39755e-11	2.38915e-09	ptpru	Chr02
gene30647	154.781	2.51936	0.386983	6.51025	7.50248e-11	2.4181e-09	LOC108646188	Chr03
gene453	1619.15	-3.43117	0.527097	-6.50955	7.53751e-11	2.42209e-09	LOC733765	Chr04
gene19980	555.342	-2.40828	0.369969	-6.50939	7.54555e-11	2.42209e-09	ccdc34	Chr04
gene6636	439.056	-1.40004	0.215147	-6.50734	7.64918e-11	2.45038e-09	cep131	Chr10
gene7140	282.342	-1.61479	0.248315	-6.503	7.87347e-11	2.51712e-09	tmem56	Chr04
gene30012	225.859	-2.59837	0.400152	-6.49346	8.38868e-11	2.67179e-09	LOC101732689	scaffold_7602
gene8214	962.418	1.3711	0.211152	6.49342	8.3911e-11	2.67179e-09	cxadr	Chr02
gene17650	195.015	-2.46013	0.379181	-6.48802	8.69734e-11	2.76372e-09	cep89	Chr04
gene12322	46.5327	4.12691	0.6363	6.48579	8.82697e-11	2.79928e-09	Xetrov90010139m.g	Chr04
gene25116	234.734	-1.5604	0.240638	-6.48446	8.90521e-11	2.81844e-09	ergic1	Chr03
gene3642	6292.09	1.13145	0.174672	6.47755	9.32267e-11	2.94466e-09	LOC105947280	Chr04
gene8028	315.594	-1.4252	0.220271	-6.47021	9.78687e-11	3.08056e-09	rpap3	Chr03
gene4513	491.296	-1.75936	0.271929	-6.46991	9.80608e-11	3.08056e-09	map1s	Chr01
gene17761	387.742	1.44723	0.223689	6.46983	9.81146e-11	3.08056e-09	fam122a	Chr08
gene16715	440.512	1.32758	0.205269	6.46751	9.96294e-11	3.12192e-09	cdc27	Chr10
gene2997	399.037	-1.2078	0.186801	-6.46568	1.00845e-10	3.15376e-09	ikbip	Chr03
gene33913	102.042	2.21126	0.342049	6.46473	1.01478e-10	3.16726e-09	LOC100495396	Chr09
gene24201	535.996	1.22606	0.189677	6.46393	1.0202e-10	3.17791e-09	prep	Chr05
gene33145	288.265	-1.7615	0.272609	-6.46163	1.03583e-10	3.22026e-09	dock7	Chr04
gene17412	599.866	-2.17721	0.337146	-6.45775	1.06268e-10	3.29723e-09	dnah3	Chr09
gene7820	288.272	-2.03574	0.315286	-6.4568	1.06939e-10	3.31154e-09	h1f0	Chr04
gene6876	442.635	-1.48873	0.230619	-6.45538	1.07947e-10	3.33612e-09	pibf1	Chr02
gene30074	117.936	-2.1498	0.33304	-6.45509	1.08155e-10	3.33612e-09	rai14	Chr01
gene8380	220.895	-3.74244	0.579883	-6.45378	1.09094e-10	3.35851e-09	cthrc1	Chr06
gene30472	1215.21	1.03779	0.16086	6.45151	1.1074e-10	3.40255e-09	sec16a	Chr02
gene5619	192.54	1.46019	0.226493	6.44698	1.14104e-10	3.49912e-09	anks3	Chr09
gene2911	533.017	1.33143	0.206603	6.44439	1.16065e-10	3.55234e-09	tram2	scaffold_13
gene12930	2076.35	1.21236	0.188214	6.44139	1.18385e-10	3.61636e-09	Xetrov90020434m.g	Chr08
gene17324	224.162	1.52852	0.237649	6.43183	1.26078e-10	3.84392e-09	szrd1	scaffold_6082
gene18437	1007.16	-2.11499	0.329213	-6.42438	1.32405e-10	4.02904e-09	ppargc1a	Chr01
gene1107	229.721	1.48448	0.23126	6.4191	1.37079e-10	4.16325e-09	wdr76	Chr03
gene31831	1376.14	-1.32698	0.206815	-6.41625	1.39671e-10	4.23383e-09	hk1	Chr07
gene7568	132.348	-3.97355	0.61959	-6.4132	1.42495e-10	4.31114e-09	hand2	Chr01
gene19755	1538.09	-2.10487	0.328292	-6.41158	1.44017e-10	4.34513e-09	mast3	Chr01
gene23472	750.335	1.39849	0.218125	6.41142	1.44168e-10	4.34513e-09	exosc10	Chr07
gene21218	1767.34	-2.11092	0.329374	-6.40888	1.46591e-10	4.40974e-09	tsga10	Chr02
gene31040	69.4099	-4.48301	0.699613	-6.40785	1.47586e-10	4.43123e-09	dbh	scaffold_371
gene6174	1887.77	-1.66704	0.260413	-6.40153	1.53827e-10	4.60249e-09	furin	Chr03
gene6481	150.603	3.61748	0.565101	6.40148	1.53873e-10	4.60249e-09	LOC100488610	Chr01
gene23744	567.314	1.25277	0.195845	6.39673	1.58735e-10	4.73893e-09	foxo3	Chr05
gene4617	891.943	-1.87517	0.293322	-6.39287	1.62804e-10	4.85125e-09	mci-like	Chr01
gene3266	411.333	-1.91656	0.299877	-6.39115	1.64646e-10	4.89689e-09	dzank1	Chr05
gene2350	63.0432	-3.76469	0.589467	-6.3866	1.69617e-10	5.02598e-09	rgs14	Chr03
gene22373	68.1896	4.13919	0.648106	6.38659	1.69623e-10	5.02598e-09	LOC108648900	Chr09
gene23803	1391.2	-1.45072	0.227411	-6.37928	1.77925e-10	5.26211e-09	fnbp1l	Chr04
gene997	118.353	3.03535	0.476029	6.3764	1.81294e-10	5.35172e-09	ing1	Chr02
gene5420	56.9746	3.85232	0.60442	6.37358	1.84667e-10	5.44112e-09	LOC100144969	Chr08
gene19183	71.0247	3.35127	0.525866	6.37286	1.8553e-10	5.45638e-09	LOC101732848	Chr09
gene19338	168.029	-2.72757	0.428062	-6.3719	1.86701e-10	5.48062e-09	cdk6	Chr06
gene16022	1969.64	-1.15461	0.181222	-6.37126	1.87483e-10	5.49336e-09	tjp2	Chr01
gene8049	104.911	-2.74198	0.430484	-6.36953	1.89605e-10	5.54523e-09	LOC105947030	scaffold_87
gene1235	113.778	3.03365	0.476451	6.36718	1.92531e-10	5.62041e-09	hspa1b	Chr04
gene25295	1215.81	-2.32067	0.364526	-6.36628	1.93665e-10	5.6331e-09	ptk2b	Chr05
gene22126	2132.23	1.07967	0.169595	6.36617	1.93811e-10	5.6331e-09	ehmt1	scaffold_312
gene550	1140.38	-1.33474	0.209668	-6.36599	1.94036e-10	5.6331e-09	ankrd7	Chr03
gene24079	116.978	-3.4018	0.534518	-6.36423	1.9627e-10	5.68752e-09	afap1	Chr01
gene27762	846.746	1.17294	0.184325	6.36342	1.97308e-10	5.70712e-09	dscaml1	Chr07
gene11752	94.9352	-2.55444	0.401846	-6.35677	2.06037e-10	5.9487e-09	Xetrov90027900m.g	scaffold_2962
gene2148	232.408	-1.81172	0.285172	-6.35306	2.11079e-10	6.08315e-09	klhl11	Chr10
gene8509	535.004	-1.91274	0.30182	-6.33735	2.33753e-10	6.72434e-09	ift122	Chr04
gene32479	317.23	-2.26508	0.357442	-6.33691	2.34417e-10	6.73118e-09	ift27	Chr04
gene179	310.267	1.56615	0.247267	6.33386	2.3911e-10	6.85348e-09	lbh	Chr05
gene3931	236.35	-2.20931	0.348926	-6.33173	2.42426e-10	6.93594e-09	2023-09-05	Chr01
gene870	358.635	-1.83254	0.289451	-6.3311	2.43426e-10	6.95194e-09	lrrc45	Chr10
gene18408	429.414	-3.0026	0.475018	-6.32101	2.59862e-10	7.40793e-09	dzip1l	Chr05
gene24328	753.915	-2.23624	0.354156	-6.31428	2.71429e-10	7.72376e-09	tet2	Chr01
gene5924	727.402	1.8668	0.2957	6.31317	2.73373e-10	7.76506e-09	hal.1	Chr03
gene28582	1037.24	-1.29233	0.204715	-6.3128	2.74026e-10	7.76963e-09	sdc1	Chr05
gene26917	220.025	-1.91131	0.3029	-6.31005	2.78942e-10	7.89485e-09	ttc6	Chr08
gene3059	639.956	-1.10653	0.17543	-6.30753	2.83519e-10	8.01004e-09	luc7l3	Chr10
gene18967	492.872	1.50619	0.238832	6.30648	2.85451e-10	8.05021e-09	sec14l5	Chr10
gene28793	358.394	-1.6273	0.258056	-6.30602	2.86311e-10	8.06009e-09	mga	Chr08
gene8377	47.7815	3.34574	0.531145	6.29911	2.99352e-10	8.41221e-09	larp6-like.1	Chr01
gene5430	325.927	-2.83466	0.450221	-6.29616	3.05106e-10	8.55869e-09	wdr49	Chr05
gene28346	525.497	-1.61391	0.256451	-6.29326	3.10858e-10	8.70112e-09	tns3	Chr06
gene6816	742.845	-2.74153	0.435644	-6.29305	3.11286e-10	8.70112e-09	mdm1	Chr03
gene8420	69.6138	2.28409	0.363076	6.29094	3.15551e-10	8.80477e-09	stk35	scaffold_63
gene5674	220.24	3.16269	0.502952	6.28825	3.21074e-10	8.94308e-09	not	Chr01
gene4405	216.054	-1.70145	0.270588	-6.28796	3.21667e-10	8.94383e-09	tekt4	Chr09
gene24257	372.786	-1.42749	0.227058	-6.28689	3.23897e-10	8.99e-09	szt2	Chr04
gene3389	156.555	1.88719	0.300523	6.27967	3.39282e-10	9.4005e-09	p2ry2	Chr02
gene20781	121.462	-3.05179	0.486413	-6.27407	3.51725e-10	9.72819e-09	meis2	Chr08
gene31504	149.849	2.0638	0.329064	6.27172	3.57088e-10	9.85925e-09	rassf1	Chr04
gene26786	137.822	-1.77159	0.282624	-6.26836	3.64872e-10	1.00566e-08	nek10	Chr06
gene5885	73.2149	-3.6427	0.581187	-6.26769	3.66433e-10	1.0082e-08	tbata	Chr07
gene635	63.2277	-3.09347	0.493707	-6.26581	3.70904e-10	1.01835e-08	c7orf72	Chr06
gene4777	195.672	-2.44408	0.390079	-6.26559	3.7141e-10	1.01835e-08	fstl1	scaffold_367
gene17052	12296.7	0.989715	0.158091	6.26041	3.83967e-10	1.04961e-08	eif4g2	scaffold_203
gene3667	229.017	2.22158	0.354866	6.26034	3.84141e-10	1.04961e-08	ventx1.2	Chr07
gene34134	102.884	2.38999	0.382022	6.25615	3.94589e-10	1.07629e-08	lemd1	Chr02
gene1986	189.981	1.71276	0.273989	6.2512	4.07321e-10	1.10911e-08	zp2	Chr09
gene22621	170.1	-3.6196	0.579308	-6.24816	4.15328e-10	1.12896e-08	c9orf135	Chr01
gene33940	2241.28	1.72796	0.276729	6.24425	4.25851e-10	1.15558e-08	tp53	scaffold_393
gene7320	53.8995	-2.9887	0.479208	-6.23674	4.46787e-10	1.20897e-08	entpd3	Chr06
gene23824	758.745	-1.25315	0.20094	-6.23641	4.47735e-10	1.20897e-08	arhgap23	Chr10
gene5921	186.388	-2.01075	0.322422	-6.23638	4.47824e-10	1.20897e-08	fam3c	Chr03
gene1817	502.754	2.43506	0.390665	6.23311	4.57253e-10	1.23232e-08	adrb2	Chr03
gene19444	1499.56	1.28292	0.205879	6.23146	4.62117e-10	1.24331e-08	acsl4	Chr08
gene29001	115.836	-1.8188	0.292189	-6.22475	4.82319e-10	1.29545e-08	smim13	Chr06
gene555	773.78	-2.78629	0.447694	-6.22365	4.85715e-10	1.30236e-08	krt12	scaffold_39
gene1844	1727.99	1.19222	0.191622	6.22173	4.91694e-10	1.31616e-08	smek2	Chr05
gene27277	114.103	2.6222	0.421513	6.22092	4.94261e-10	1.32079e-08	l3mbtl1	Chr10
gene3845	127.748	2.45579	0.394879	6.21911	4.99989e-10	1.33384e-08	dppa2/4	scaffold_211
gene28594	148.522	2.3598	0.379787	6.21348	5.18241e-10	1.3802e-08	fgf2	Chr01
gene18773	201.007	-2.51892	0.405882	-6.20603	5.43407e-10	1.44479e-08	fam81b	Chr01
gene30715	436.686	1.59571	0.257182	6.20461	5.48343e-10	1.45546e-08	dusp11	Chr03
gene6862	382.746	1.32908	0.214336	6.20094	5.61286e-10	1.48731e-08	sav1	Chr08
gene15931	196.188	1.49761	0.241568	6.19953	5.66314e-10	1.49812e-08	man1a2	scaffold_587
gene8084	539.198	1.77355	0.286151	6.19796	5.72006e-10	1.50861e-08	tsc22d3	Chr08
gene29827	813.697	1.11231	0.179466	6.19791	5.72188e-10	1.50861e-08	frmd4b	Chr04
gene21623	2368.96	-1.09112	0.17607	-6.19704	5.75335e-10	1.51438e-08	ptprf	Chr04
gene5607	92.3081	-2.43714	0.393398	-6.1951	5.82464e-10	1.53059e-08	efcab12	Chr04
gene33937	460.002	-1.41114	0.2278	-6.19466	5.84116e-10	1.53238e-08	disp1	Chr05
gene5220	480.939	-2.20138	0.355389	-6.19428	5.85505e-10	1.53348e-08	nkx2-5	Chr03
gene23986	88.9185	-2.97861	0.481307	-6.18859	6.07054e-10	1.58728e-08	gab3	Chr08
gene12804	288.458	-2.09716	0.338966	-6.18692	6.1351e-10	1.60152e-08	Xetrov90027594m.g	scaffold_259
gene115	642.483	1.23026	0.198864	6.18642	6.15471e-10	1.60398e-08	errfi1	Chr07
gene26331	332.929	2.09713	0.339037	6.18554	6.18887e-10	1.61023e-08	epg5	Chr01
gene21020	1968.15	-1.15556	0.18689	-6.18308	6.2862e-10	1.63286e-08	slc12a2	Chr01
gene5094	1814.86	-1.98197	0.320884	-6.17659	6.54995e-10	1.69858e-08	cetn4	Chr01
gene32543	235.459	-1.39581	0.226105	-6.17328	6.68864e-10	1.7317e-08	rabgap1	Chr08
gene3534	231.052	-2.03177	0.329746	-6.1616	7.20125e-10	1.86136e-08	bod1	scaffold_448
gene806	534.233	1.12472	0.182817	6.15218	7.64257e-10	1.97221e-08	ints1	Chr09
gene3822	76.3714	3.55742	0.578416	6.15028	7.73486e-10	1.99277e-08	hoxc3	Chr02
gene29613	557.311	-2.26573	0.368922	-6.14149	8.17533e-10	2.10282e-08	LOC100495307	Chr02
gene2660	471.176	-1.19923	0.195421	-6.13666	8.42764e-10	2.16419e-08	anp32a	Chr03
gene25570	88.0511	4.04886	0.660138	6.13335	8.60452e-10	2.20603e-08	olig2	Chr02
gene27702	2990.09	-2.26366	0.369298	-6.12963	8.80842e-10	2.25464e-08	spata18	Chr03
gene29185	95.5167	-3.71547	0.606626	-6.12481	9.07908e-10	2.32016e-08	coro2a	Chr01
gene30309	396.551	3.91438	0.640066	6.11559	9.62007e-10	2.45444e-08	fosb	Chr08
gene23157	678.994	1.53503	0.251115	6.11284	9.78722e-10	2.49306e-08	atp13a1	Chr03
gene6860	554.165	1.15177	0.188442	6.11208	9.83391e-10	2.50092e-08	tmf1	Chr04
gene537	1008.47	1.18708	0.194288	6.10993	9.96729e-10	2.53076e-08	pfkfb3	Chr03
gene4503	55.3768	3.36981	0.55164	6.10872	1.00433e-09	2.54597e-08	2023-03-01	scaffold_138
gene8523	1334.15	-1.42386	0.233111	-6.10808	1.00837e-09	2.55211e-08	tmsb4x	Chr02
gene2591	171.898	-1.6068	0.263168	-6.1056	1.02418e-09	2.58799e-08	sik2	Chr07
gene6844	2260.95	1.18249	0.193693	6.10496	1.02827e-09	2.59416e-08	srsf6	Chr10
gene30384	754.516	1.20645	0.197731	6.10148	1.05091e-09	2.64705e-08	rbm15b	Chr04
gene2754	1181.36	1.10612	0.181365	6.09884	1.06839e-09	2.68679e-08	plekhn1	Chr07
gene9713	61.1148	-2.75428	0.451746	-6.09696	1.08104e-09	2.71429e-08	Xetrov90001162m.g	Chr01
gene17574	1023.47	1.14983	0.188614	6.09622	1.08603e-09	2.72249e-08	pias4	Chr01
gene16347	163.906	-2.75878	0.452681	-6.09432	1.09904e-09	2.75073e-08	ribc2	scaffold_419
gene23950	62.0023	2.98623	0.490817	6.08421	1.17068e-09	2.9254e-08	selplg	Chr01
gene33364	227.57	2.20676	0.362771	6.08306	1.17908e-09	2.94173e-08	LOC100489354	Chr01
gene4937	68.7334	-2.96924	0.488192	-6.08211	1.18608e-09	2.95454e-08	pcmtd1	Chr06
gene7461	219.368	-2.33674	0.38526	-6.06538	1.31645e-09	3.27412e-08	cep19	Chr05
gene16635	27.4289	4.91602	0.810769	6.06341	1.33269e-09	3.30931e-08	LOC100488903	Chr09
gene2222	85.4513	-1.96689	0.324674	-6.05803	1.37798e-09	3.4164e-08	mad2l1	Chr01
gene8491	169.151	-1.89951	0.31359	-6.0573	1.38427e-09	3.42662e-08	oscp1	Chr02
gene16720	38.6073	4.54854	0.751045	6.05628	1.39309e-09	3.44306e-08	LOC101732494	Chr04
gene5676	744.377	1.36244	0.225213	6.04953	1.45266e-09	3.58466e-08	pip4k2a	Chr10
gene4337	1075.41	1.06608	0.176323	6.04618	1.48322e-09	3.65436e-08	grk5	Chr03
gene33161	122.979	-2.5962	0.429524	-6.04436	1.50003e-09	3.69004e-08	LOC100495973	Chr06
gene7094	181.523	1.68806	0.279382	6.0421	1.52122e-09	3.73633e-08	suox	Chr02
gene26100	1570.08	-1.05729	0.175073	-6.03914	1.5494e-09	3.79965e-08	adam10	Chr03
gene24215	628.954	-1.11006	0.183865	-6.03735	1.56667e-09	3.83272e-08	znf229	Chr07
gene6959	150.536	1.86607	0.309094	6.03724	1.56774e-09	3.83272e-08	tmem140	scaffold_150
gene6273	218.526	-2.72361	0.451216	-6.03616	1.57826e-09	3.85247e-08	LOC100492325	Chr07
gene7444	257.131	-1.87419	0.310585	-6.03438	1.59571e-09	3.88906e-08	fam89a	Chr05
gene19969	375.137	1.33023	0.220504	6.03267	1.61268e-09	3.92434e-08	ccne2	Chr06
gene15896	862.594	-1.02185	0.16942	-6.03148	1.62465e-09	3.94739e-08	tcp1	Chr05
gene3298	797.243	1.4569	0.241728	6.027	1.6703e-09	4.05208e-08	traf4	Chr02
gene26778	65.6022	-3.67754	0.61046	-6.02421	1.6994e-09	4.11423e-08	sv2b	Chr03
gene19594	73.7113	3.13116	0.519777	6.02404	1.70113e-09	4.11423e-08	LOC101730918	scaffold_53
gene34207	30.2941	4.88769	0.81201	6.01925	1.75226e-09	4.23141e-08	fbp2	Chr01
gene6802	71.875	4.49473	0.747104	6.0162	1.78558e-09	4.3053e-08	LOC100497241	scaffold_145
gene26510	402.959	-2.75056	0.457229	-6.01573	1.7908e-09	4.3113e-08	ltbp1	Chr05
gene17431	905.071	-1.86203	0.309957	-6.00739	1.88536e-09	4.52715e-08	ugt8	Chr01
gene11731	37.3391	4.08832	0.680556	6.00732	1.88619e-09	4.52715e-08	Xetrov90009886m.g	Chr03
gene10280	240.419	-1.46792	0.24437	-6.00693	1.89065e-09	4.53097e-08	Xetrov90015957m.g	Chr06
gene5701	107.268	-2.56663	0.427437	-6.0047	1.9169e-09	4.58691e-08	ccdc17	Chr04
gene796	82.0931	-2.83345	0.472026	-6.00275	1.94003e-09	4.63523e-08	snai2	Chr06
gene2027	176.133	-1.62172	0.270283	-6.00008	1.97219e-09	4.70494e-08	clptm1l	Chr06
gene32087	116.723	-2.01633	0.336208	-5.99727	2.00668e-09	4.78001e-08	wdr47	Chr04
gene17675	86.2881	-2.50539	0.418295	-5.98952	2.10461e-09	5.00575e-08	colca2	Chr07
gene20723	129.585	-2.47299	0.412999	-5.98788	2.12597e-09	5.04894e-08	atp11a	Chr02
gene19602	465.079	1.55626	0.259996	5.9857	2.15459e-09	5.10924e-08	taf4	Chr10
gene22589	28.5306	4.49967	0.752	5.98361	2.18246e-09	5.16756e-08	sez6l2	scaffold_211
gene26033	70.868	-3.03792	0.508316	-5.97645	2.28046e-09	5.39151e-08	lmntd2	Chr04
gene4928	146.894	-1.82712	0.305765	-5.97556	2.29294e-09	5.41207e-08	fam161a	Chr05
gene15865	98.1828	3.22672	0.540006	5.97535	2.29601e-09	5.41207e-08	fcho1	Chr01
gene8359	103.924	3.39278	0.567943	5.9738	2.31793e-09	5.45559e-08	darmin	scaffold_21
gene19364	254.108	1.47159	0.246427	5.97169	2.34808e-09	5.51834e-08	cwf19l1	Chr01
gene800	299.675	-1.35322	0.226793	-5.96675	2.42024e-09	5.67948e-08	znf628	Chr07
gene33193	265.46	-2.33498	0.391396	-5.96576	2.43491e-09	5.70007e-08	dnai2	Chr10
gene29661	425.068	-1.73681	0.291134	-5.96568	2.43624e-09	5.70007e-08	arl3.1	Chr07
gene31962	1417.96	1.2699	0.213016	5.96149	2.49943e-09	5.83926e-08	bcl9	Chr02
gene7308	50.189	3.85784	0.647532	5.95776	2.55725e-09	5.96552e-08	mettl23	Chr10
gene33628	165.696	-2.32059	0.389706	-5.95471	2.60533e-09	6.06872e-08	LOC105947426	Chr05
gene7062	825.413	0.912765	0.15331	5.95373	2.62105e-09	6.09635e-08	sipa1l3	Chr08
gene33950	141.786	2.98287	0.501258	5.95078	2.66869e-09	6.19802e-08	gadd45b	Chr01
gene5525	565.657	1.11298	0.18709	5.9489	2.69955e-09	6.2605e-08	c18orf25	Chr01
gene19349	102.25	-2.11032	0.354784	-5.94819	2.71131e-09	6.27854e-08	lpar5	Chr07
gene31038	54.1436	3.10566	0.522237	5.94685	2.73349e-09	6.32065e-08	LOC100487805	Chr06
gene29635	271.933	1.42561	0.23975	5.94624	2.74378e-09	6.33517e-08	tuft1	scaffold_273
gene19794	1295.47	-1.43554	0.241613	-5.94149	2.82438e-09	6.51174e-08	syne2	Chr08
gene22917	88.0759	-2.74226	0.461564	-5.94123	2.82891e-09	6.51267e-08	c8h14orf80	Chr08
gene1828	1001.53	1.22517	0.206323	5.93814	2.88277e-09	6.62702e-08	zswim4	Chr03
gene19701	700.025	-1.53621	0.258756	-5.93692	2.9042e-09	6.66658e-08	adcy6	Chr02
gene5335	156.021	-2.5718	0.43321	-5.9366	2.90985e-09	6.66986e-08	LOC100490096	Chr03
gene23932	461.773	-1.16147	0.195786	-5.93237	2.98596e-09	6.82539e-08	egfr	Chr06
gene4172	163.598	-1.86497	0.314382	-5.9322	2.98903e-09	6.82539e-08	caps2	Chr03
gene4128	85.3031	3.25957	0.549478	5.93211	2.99067e-09	6.82539e-08	aldh3b1-like.1	Chr01
gene31395	60.4484	2.92483	0.493115	5.93133	3.00497e-09	6.84812e-08	LOC101734820	scaffold_226
gene29200	92.5895	3.06672	0.517239	5.92902	3.04755e-09	6.93515e-08	LOC100494782	Chr04
gene24742	43.7979	4.23455	0.714608	5.92569	3.10984e-09	7.06672e-08	clca1	Chr04
gene18997	491.544	-2.05525	0.346941	-5.92392	3.14365e-09	7.12889e-08	tp73	Chr07
gene23122	55.7079	4.97336	0.839559	5.92378	3.14623e-09	7.12889e-08	LOC105947993	Chr08
gene23970	325.996	-1.59505	0.269322	-5.92248	3.17127e-09	7.17534e-08	ttc8	Chr08
gene5112	86.3902	-2.29322	0.387383	-5.91977	3.22401e-09	7.28424e-08	zdhhc1	Chr04
gene21411	231.916	-2.15293	0.363737	-5.91891	3.24076e-09	7.31162e-08	rad9a	Chr07
gene29439	462.842	1.15355	0.195066	5.91367	3.34576e-09	7.53776e-08	wdr75	Chr09
gene16778	115.849	1.72458	0.291761	5.91091	3.40218e-09	7.64429e-08	mthfr	Chr07
gene2078	197.904	1.50224	0.254149	5.91089	3.40273e-09	7.64429e-08	trmt6	Chr05
gene2248	528.838	1.47254	0.2492	5.90906	3.44075e-09	7.71872e-08	LOC105945276	scaffold_78
gene28581	145.879	-2.29924	0.389283	-5.90634	3.49797e-09	7.83596e-08	LOC100496491	Chr05
gene25289	766.965	1.51312	0.256204	5.90594	3.50645e-09	7.84381e-08	ski	Chr07
gene31414	1561.21	-2.23178	0.377981	-5.90446	3.53798e-09	7.90316e-08	ets1	Chr07
gene6668	544.672	1.03091	0.174637	5.90316	3.56607e-09	7.95465e-08	mark1	Chr05
gene32412	44.2469	3.51253	0.59531	5.90034	3.62757e-09	8.08042e-08	slc6a17	Chr02
gene8409	893.072	-1.82453	0.309524	-5.89463	3.75523e-09	8.353e-08	rsph6a	Chr08
gene22748	540.836	-1.78743	0.303274	-5.89378	3.7747e-09	8.3845e-08	cep128	Chr08
gene26598	82.1759	2.5452	0.431903	5.89298	3.79289e-09	8.41307e-08	LOC108647907	Chr06
gene8493	41.5098	-4.50741	0.765545	-5.88784	3.91273e-09	8.66674e-08	LOC100145442	scaffold_289
gene197	421.396	-1.14091	0.19389	-5.88431	3.99713e-09	8.84128e-08	fkbp10	Chr10
gene5966	616.673	3.33617	0.567066	5.88321	4.02379e-09	8.88779e-08	vegt	Chr01
gene6268	545.389	1.04084	0.177198	5.8739	4.25665e-09	9.38901e-08	ncaph2	Chr03
gene5615	2222.92	-0.838217	0.142721	-5.87312	4.2766e-09	9.41955e-08	xpo1	Chr05
gene333	141.446	1.65133	0.281178	5.8729	4.28243e-09	9.41955e-08	rfc1	Chr01
gene4229	716.853	-2.17815	0.372101	-5.85366	4.80885e-09	1.05628e-07	ankrd9	Chr08
gene605	27.1993	5.30559	0.906518	5.85271	4.83638e-09	1.06085e-07	cyp1a1	Chr03
gene4835	544.042	1.65139	0.282194	5.85197	4.85784e-09	1.06408e-07	LOC100486597	Chr04
gene4845	236.035	2.4843	0.424738	5.84901	4.94506e-09	1.08168e-07	slc9a3r1	Chr10
gene1148	481.659	-1.3222	0.226102	-5.84778	4.98177e-09	1.0882e-07	hn1l	Chr09
gene6249	226.525	-1.64745	0.281805	-5.84607	5.03323e-09	1.09793e-07	armc6	Chr01
gene3910	647.055	-1.18794	0.203258	-5.84451	5.08055e-09	1.10672e-07	crabp2	Chr08
gene16685	145.503	4.7524	0.813479	5.84208	5.15543e-09	1.12148e-07	LOC105947140	Chr09
gene21290	75.7517	3.70949	0.635171	5.84014	5.21554e-09	1.133e-07	il27ra	Chr03
gene23125	201.744	1.4804	0.253536	5.83902	5.25099e-09	1.13913e-07	fbxl19	Chr09
gene18898	35.0459	-4.17212	0.715528	-5.83082	5.51541e-09	1.19485e-07	LOC101733849	Chr01
gene32041	813.742	-1.72039	0.295126	-5.82935	5.56436e-09	1.20381e-07	akna	Chr08
gene9536	90.9732	2.98011	0.511257	5.82898	5.57664e-09	1.20481e-07	Xetrov90015406m.g	Chr06
gene1054	114.204	-2.60885	0.447597	-5.82856	5.59084e-09	1.20623e-07	cyth3	Chr09
gene33146	126.616	2.21521	0.380554	5.82101	5.84934e-09	1.26028e-07	cpxm2	Chr07
gene25689	1589.32	-1.75556	0.30164	-5.82003	5.88386e-09	1.26599e-07	plcb4	Chr05
gene32291	145.909	3.53403	0.60811	5.8115	6.19166e-09	1.33041e-07	galm	Chr05
gene2967	707.105	1.14478	0.196993	5.81125	6.20069e-09	1.33054e-07	htt	Chr01
gene2024	398.8	-2.26633	0.390014	-5.81089	6.21398e-09	1.33078e-07	LOC100485259	Chr04
gene7741	331.137	1.50292	0.258645	5.81077	6.21867e-09	1.33078e-07	vps72	Chr08
gene2030	209.826	-1.86455	0.321114	-5.80651	6.37873e-09	1.36318e-07	bbs12	Chr01
gene5350	469.706	-2.06644	0.355915	-5.806	6.39815e-09	1.36549e-07	rttn	Chr06
gene33793	52.7401	3.68088	0.634091	5.80497	6.43763e-09	1.37206e-07	LOC108645812	Chr02
gene752	36.4088	4.2861	0.739716	5.79426	6.86244e-09	1.46063e-07	kcnj10	scaffold_6057
gene3048	1770.52	1.22046	0.210691	5.79266	6.92802e-09	1.4726e-07	marcksl1	Chr02
gene2649	452.478	1.11727	0.192928	5.79114	6.99114e-09	1.48402e-07	zranb1	Chr07
gene30437	1692.44	-1.87314	0.32356	-5.78915	7.07455e-09	1.49971e-07	serpine2	Chr05
gene20137	186.271	-2.85598	0.49339	-5.78849	7.10214e-09	1.50354e-07	LOC733474	scaffold_217
gene10341	70.612	-3.30742	0.571431	-5.78795	7.12487e-09	1.50633e-07	Xetrov90005895m.g	Chr02
gene32751	67.2998	-2.49528	0.431149	-5.7875	7.14431e-09	1.50842e-07	rab36	Chr01
gene17926	975.271	1.25136	0.216394	5.78282	7.346e-09	1.54894e-07	nxf1	Chr04
gene26089	179.216	3.49948	0.605317	5.78124	7.4153e-09	1.56146e-07	LOC100493100	Chr06
gene22666	372.447	-1.74164	0.301413	-5.77824	7.54866e-09	1.58743e-07	LOC100490391	Chr04
gene18351	300.201	-1.62122	0.280696	-5.77572	7.66248e-09	1.60922e-07	itpk1	Chr08
gene26751	84.4561	-1.94637	0.33709	-5.77403	7.73967e-09	1.62328e-07	LOC101733979	Chr09
gene14135	56.896	2.64088	0.457543	5.77188	7.83927e-09	1.64198e-07	Xetrov90006554m.g	Chr02
gene8486	51.7564	-2.80869	0.486695	-5.77093	7.88347e-09	1.64906e-07	mtus2	Chr02
gene25668	92.0664	-1.93547	0.33547	-5.76941	7.95493e-09	1.66029e-07	slc10a4	Chr01
gene22011	771.949	-3.25705	0.564545	-5.76934	7.95822e-09	1.66029e-07	bcam	Chr07
gene4704	79.8158	2.09596	0.36358	5.76478	8.17649e-09	1.70191e-07	hn1	Chr10
gene33632	991.592	1.36731	0.237185	5.76472	8.17926e-09	1.70191e-07	gyg1	Chr05
gene32384	66.6279	3.43668	0.596705	5.75944	8.43945e-09	1.75374e-07	LOC108648853	Chr09
gene16680	240.878	-1.67263	0.290462	-5.75853	8.4851e-09	1.76091e-07	efcab7	Chr04
gene32643	106.159	-3.06235	0.531886	-5.75753	8.53531e-09	1.769e-07	arhgef4	Chr05
gene20728	974.75	-2.00753	0.348717	-5.75691	8.56662e-09	1.77317e-07	syne3	Chr08
gene295	43.4493	4.45349	0.773942	5.75429	8.70074e-09	1.79857e-07	ces2	Chr04
gene5717	214.705	-1.86843	0.324792	-5.75271	8.78254e-09	1.81311e-07	ift22	Chr02
gene16170	33.7375	3.54158	0.615755	5.75161	8.8395e-09	1.82248e-07	LOC100492139	Chr09
gene25892	153.8	-2.34922	0.40851	-5.75071	8.88679e-09	1.82984e-07	gli3	Chr06
gene2788	550.118	1.14575	0.199292	5.74911	8.97134e-09	1.84485e-07	smg7	Chr04
gene3669	138.553	3.53356	0.615415	5.74175	9.37015e-09	1.92435e-07	LOC108648340	Chr08
gene6356	1329.66	1.10691	0.192829	5.7404	9.4455e-09	1.93731e-07	fbrs	Chr09
gene25988	40.5912	-3.231	0.563042	-5.73847	9.55334e-09	1.95689e-07	c4orf22	Chr01
gene861	150.676	2.45091	0.427303	5.73577	9.70687e-09	1.98464e-07	poli	Chr01
gene34063	213.526	-3.95729	0.689946	-5.73565	9.71398e-09	1.98464e-07	elovl2	Chr06
gene5631	297.713	1.34895	0.23533	5.73217	9.91543e-09	2.02318e-07	coq10b	scaffold_113
gene25551	112.43	-2.43591	0.425091	-5.73032	1.0024e-08	2.0427e-07	lrrc63	Chr02
gene7746	202.42	2.13967	0.373423	5.7299	1.00491e-08	2.04517e-07	LOC100487459	Chr10
gene7299	932.06	0.906583	0.158325	5.72609	1.02774e-08	2.08895e-07	nfe2l1	Chr10
gene22857	357.778	1.16084	0.202933	5.72028	1.06346e-08	2.15877e-07	abr	Chr02
gene3290	28.7646	3.60147	0.629857	5.71791	1.07843e-08	2.18635e-07	il17b	Chr03
gene1365	67.6041	2.36665	0.414399	5.71105	1.1228e-08	2.27338e-07	mal-like.2	Chr05
gene5781	154.07	1.72145	0.301467	5.71024	1.12816e-08	2.28131e-07	LOC100145149	Chr02
gene30653	81.6846	-2.717	0.476005	-5.70793	1.14359e-08	2.30956e-07	megf6	Chr07
gene25393	216.992	-2.63432	0.461621	-5.70666	1.15211e-08	2.3238e-07	atp6v1a	scaffold_3261
gene4786	168.885	2.73222	0.479099	5.70282	1.17842e-08	2.37383e-07	cbx4	Chr10
gene29637	91.2526	3.09964	0.543627	5.70177	1.18568e-08	2.38542e-07	prr15l	Chr10
gene1845	244.328	-1.32129	0.231778	-5.7007	1.19315e-08	2.39738e-07	slc27a6	Chr01
gene209	449.339	1.48852	0.261156	5.69973	1.19995e-08	2.40799e-07	nudt21	Chr04
gene6667	39.5977	-3.06142	0.537137	-5.69951	1.20151e-08	2.40805e-07	atp2b3	Chr08
gene2627	49.9552	-2.91022	0.511107	-5.69395	1.24131e-08	2.48467e-07	mettl24	Chr05
gene32717	176.23	-3.02761	0.53233	-5.68746	1.28942e-08	2.57573e-07	artn	Chr04
gene22270	48.7087	-4.91548	0.86428	-5.68738	1.29006e-08	2.57573e-07	anos1	Chr02
gene18374	709.445	2.32007	0.408023	5.68612	1.29955e-08	2.59139e-07	foxi4.2	Chr01
gene16827	127.757	-2.46053	0.432966	-5.68297	1.32374e-08	2.6363e-07	spata4	Chr01
gene16376	811.318	-1.06033	0.186687	-5.67974	1.34897e-08	2.68265e-07	kidins220	Chr05
gene21577	76.1321	-3.42569	0.603161	-5.67956	1.35041e-08	2.68265e-07	LOC100488775	Chr05
gene5362	1133.48	-1.2634	0.222498	-5.67827	1.36065e-08	2.6996e-07	acsl1	Chr01
gene7600	457.672	1.65512	0.291617	5.67567	1.38147e-08	2.73746e-07	gipc1	Chr03
gene16659	107.067	-2.74285	0.483424	-5.6738	1.39666e-08	2.76409e-07	eef2k	Chr09
gene249	443.901	-1.74821	0.308138	-5.67348	1.39925e-08	2.76575e-07	iqcg	Chr05
gene4725	2417.19	1.80753	0.318911	5.66783	1.44619e-08	2.85495e-07	hspa5	Chr08
gene1990	791.069	-1.91052	0.337174	-5.66627	1.45941e-08	2.87746e-07	mapk12-like.1	Chr04
gene3245	220.655	1.69263	0.299028	5.66044	1.50984e-08	2.97317e-07	dctd	Chr01
gene7860	231.338	-1.49946	0.264925	-5.65993	1.51432e-08	2.97829e-07	mbd6	Chr02
gene6187	511.812	1.38002	0.244055	5.65454	1.56268e-08	3.06958e-07	tbl2	Chr02
gene33921	580.014	1.10406	0.195368	5.65116	1.59366e-08	3.12654e-07	sec23ip	scaffold_83
gene22825	247.092	-1.69876	0.300639	-5.65049	1.59993e-08	3.13263e-07	slitrk6	Chr02
gene19421	255.862	1.21788	0.215538	5.6504	1.60073e-08	3.13263e-07	dcun1d3	Chr09
gene25118	480.567	-1.43424	0.254002	-5.64657	1.63682e-08	3.19929e-07	cep120	Chr01
gene2330	252.479	1.49605	0.264964	5.64623	1.64003e-08	3.20161e-07	ftcd	Chr09
gene29819	183.813	1.84166	0.326258	5.64479	1.65385e-08	3.22461e-07	snx27	scaffold_273
gene3492	261.261	-1.50072	0.265992	-5.64199	1.68099e-08	3.27347e-07	lin28b	Chr05
gene3139	1037.21	-2.57883	0.457245	-5.63994	1.70112e-08	3.30776e-07	tuba1a	Chr09
gene23026	82.8248	-2.46569	0.437197	-5.63977	1.70278e-08	3.30776e-07	znf385a	Chr02
gene5698	34.0089	4.19973	0.744928	5.63776	1.72274e-08	3.3424e-07	pou3f2	Chr05
gene28000	100.105	-2.91408	0.516995	-5.63657	1.73469e-08	3.36147e-07	LOC100485530	Chr03
gene10311	110.981	-3.45243	0.613008	-5.63196	1.78178e-08	3.44848e-07	Xetrov90011584m.g	Chr04
gene17167	24.7382	4.25487	0.75603	5.62791	1.82404e-08	3.52595e-07	ss18l1	Chr10
gene27824	162.888	-1.46376	0.260278	-5.62383	1.86767e-08	3.60588e-07	fam65a	Chr04
gene10224	62.1567	2.60316	0.463026	5.62207	1.88681e-08	3.63839e-07	Xetrov90003947m.g	Chr02
gene2600	60.0635	-3.12886	0.556642	-5.62096	1.89897e-08	3.65737e-07	wdr93	Chr03
gene31801	429.998	1.21895	0.216885	5.62025	1.90679e-08	3.66795e-07	rnf115	Chr08
gene31791	79.0899	1.94619	0.346328	5.61949	1.91522e-08	3.6797e-07	tbcd	scaffold_103
gene16817	271.602	1.40218	0.24954	5.61904	1.92022e-08	3.68482e-07	uri1	Chr04
gene32883	1589.25	-1.15342	0.205383	-5.61592	1.95515e-08	3.74729e-07	lpgat1	Chr05
gene4181	200.023	1.43873	0.256515	5.60875	2.03796e-08	3.90127e-07	mrps27	Chr01
gene24169	118.958	2.05605	0.366843	5.60473	2.0858e-08	3.98803e-07	LOC100490837	Chr03
gene17155	239.52	1.24129	0.221584	5.60189	2.12032e-08	4.04912e-07	tmem214	scaffold_7578
gene28377	158.068	1.75273	0.312966	5.60038	2.13882e-08	4.07951e-07	st3gal3	Chr04
gene20421	1069.21	-1.50998	0.269661	-5.59953	2.1493e-08	4.09456e-07	LOC100497007	Chr05
gene649	733.762	1.05876	0.189093	5.59913	2.15426e-08	4.09907e-07	ddx42	Chr10
gene4900	211.577	-1.22752	0.219264	-5.59837	2.16381e-08	4.11227e-07	cops3	Chr09
gene28653	966.281	1.10334	0.197208	5.5948	2.20875e-08	4.19264e-07	hgs	Chr10
gene23467	184.307	-1.31551	0.235156	-5.59423	2.21608e-08	4.20152e-07	mypop	Chr08
gene24785	93.1397	-2.34209	0.418757	-5.59296	2.23234e-08	4.22727e-07	zdhhc24	Chr04
gene27373	98.2291	-2.96648	0.530444	-5.59244	2.23896e-08	4.23473e-07	zc3h12c	Chr02
gene29070	268.667	-1.71648	0.307418	-5.58354	2.35671e-08	4.4521e-07	wdr35	Chr05
gene303	440.665	1.46527	0.262569	5.58052	2.39801e-08	4.5247e-07	dnmt1	Chr03
gene7378	22.8844	4.14283	0.742439	5.58002	2.40489e-08	4.53228e-07	lmod3	Chr04
gene32151	88.3792	2.18902	0.392988	5.57019	2.54463e-08	4.78992e-07	bcl2l13	scaffold_41
gene6877	122.092	3.37856	0.606677	5.56896	2.5627e-08	4.81818e-07	srpx	Chr02
gene30541	146.603	-2.7602	0.496255	-5.56207	2.66597e-08	5.00638e-07	c1orf158	Chr07
gene17707	748.012	-2.25148	0.404994	-5.5593	2.70864e-08	5.08046e-07	capsl	Chr01
gene1487	518.954	1.71702	0.30888	5.55886	2.71538e-08	5.08707e-07	sat1	Chr02
gene2145	487.681	3.04325	0.547706	5.55637	2.75443e-08	5.15412e-07	sox9	Chr10
gene625	348.206	1.11484	0.200655	5.55602	2.75992e-08	5.15827e-07	dync1i2	Chr09
gene6281	940.572	-1.64234	0.295623	-5.55553	2.76771e-08	5.16672e-07	rev3l	Chr05
gene4940	717.398	-3.09652	0.557477	-5.55453	2.78366e-08	5.19036e-07	LOC101730741	Chr06
gene33605	782.078	1.22308	0.220211	5.55411	2.79032e-08	5.19665e-07	rrm1	scaffold_147
gene30831	29.1736	4.41693	0.795337	5.55353	2.79956e-08	5.20771e-07	LOC101732793	Chr09
gene22670	41.2207	-2.82936	0.510156	-5.54607	2.92158e-08	5.42256e-07	LOC101734835	Chr03
gene6974	201.603	1.69023	0.304762	5.54605	2.92193e-08	5.42256e-07	kctd5	Chr09
gene3699	1189.09	0.942686	0.170021	5.54451	2.94774e-08	5.46405e-07	stk17a	Chr06
gene6603	72.4875	-3.57099	0.644304	-5.5424	2.98358e-08	5.52399e-07	sall2	Chr01
gene5195	94.314	-1.77213	0.319843	-5.54062	3.01397e-08	5.57372e-07	tmem17-like.2	Chr04
gene2546	319.181	-2.34142	0.422669	-5.53962	3.03127e-08	5.59917e-07	ccna1	Chr02
gene2374	512.247	1.39346	0.251626	5.53783	3.0624e-08	5.65006e-07	dnaja3	Chr09
gene22447	27.9021	4.52448	0.817063	5.53749	3.06834e-08	5.65442e-07	LOC108645151	scaffold_208
gene3914	111.974	-2.62203	0.474086	-5.5307	3.1896e-08	5.87103e-07	abcc3	Chr10
gene30481	65.2785	3.11097	0.562756	5.5281	3.23718e-08	5.95167e-07	pgat	Chr05
gene18705	71.8285	3.4332	0.621392	5.52502	3.29447e-08	6.04994e-07	LOC101732859	scaffold_857
gene7678	315.235	-1.45914	0.264268	-5.52144	3.36234e-08	6.16741e-07	irx1	Chr06
gene23340	311.64	3.70983	0.672055	5.52013	3.38752e-08	6.20639e-07	LOC105948235	Chr08
gene30569	255.923	-1.57565	0.285486	-5.51918	3.40581e-08	6.23267e-07	mylip	Chr06
gene21102	321.479	-1.79502	0.32539	-5.5165	3.45812e-08	6.32107e-07	ppp2r5a	Chr05
gene23678	367.067	2.16053	0.391737	5.51526	3.48269e-08	6.35863e-07	znf674	scaffold_174
gene26555	51.2092	-2.84013	0.515329	-5.5113	3.5619e-08	6.49573e-07	jag2	Chr08
gene7114	1430.41	-1.32503	0.240439	-5.51087	3.57073e-08	6.50432e-07	top2b	Chr06
gene1265	532.373	1.12111	0.203494	5.50934	3.6019e-08	6.55355e-07	zp4	Chr03
gene19721	75.2313	-2.47106	0.448575	-5.50867	3.6155e-08	6.57072e-07	lrrc71	Chr08
gene20418	63.6443	3.04121	0.55218	5.50764	3.63674e-08	6.60172e-07	LOC100498553	Chr09
gene24130	934.073	1.14164	0.207318	5.50673	3.6557e-08	6.62852e-07	emsy	Chr02
gene4931	722.579	-2.29317	0.4167	-5.50316	3.73041e-08	6.75624e-07	efhc2	Chr02
gene20690	69.1359	-2.78285	0.506365	-5.49573	3.89101e-08	7.03902e-07	c4h3orf84	Chr04
gene1957	295.473	-2.53209	0.461686	-5.48444	4.14786e-08	7.49509e-07	lrp4	Chr04
gene1150	128.561	-1.97741	0.360637	-5.48309	4.17949e-08	7.54362e-07	serpinh1	scaffold_195
gene93	2546.75	-1.2465	0.227455	-5.48022	4.24785e-08	7.65826e-07	esyt1	Chr02
gene1095	576.289	-1.6082	0.29357	-5.47807	4.29984e-08	7.74314e-07	dhx32	Chr07
gene19226	1364.44	1.63496	0.298556	5.47621	4.34533e-08	7.81614e-07	camsap3	Chr03
gene20429	229.788	-3.4155	0.624246	-5.47141	4.46472e-08	8.01907e-07	fermt1	Chr05
gene26126	190.844	1.33344	0.243716	5.47127	4.4683e-08	8.01907e-07	jund.2	Chr01
gene5368	630.908	1.84774	0.337948	5.46755	4.563e-08	8.17974e-07	ventx1.1	Chr07
gene26589	100.602	2.97737	0.544909	5.46397	4.656e-08	8.33699e-07	LOC108645225	scaffold_351
gene7434	416.483	1.16775	0.213786	5.46224	4.70167e-08	8.40922e-07	scyl1	Chr04
gene409	20.3337	4.45083	0.815047	5.46083	4.73924e-08	8.46683e-07	enam	Chr01
gene3544	133.41	2.9746	0.54495	5.45849	4.80202e-08	8.5693e-07	ccndx	Chr07
gene6745	399.798	-2.27828	0.417452	-5.45758	4.82677e-08	8.60375e-07	tchp	Chr01
gene25153	62.3931	-2.85341	0.522879	-5.45711	4.83933e-08	8.61641e-07	ccdc153	Chr07
gene24543	537.312	-1.79568	0.329116	-5.45606	4.86819e-08	8.65803e-07	cfap44	scaffold_587
gene6506	120.358	-1.75754	0.322219	-5.45448	4.91173e-08	8.72564e-07	nme6	Chr03
gene591	314.338	-1.32668	0.243263	-5.45369	4.93339e-08	8.75428e-07	pbx1	Chr04
gene19595	87.6394	-2.33792	0.428846	-5.45167	4.99001e-08	8.8448e-07	apbb2	Chr01
gene7567	94.8931	3.24568	0.595609	5.44934	5.05573e-08	8.95125e-07	LOC101731927	Chr06
gene33005	810.354	1.23779	0.227249	5.44685	5.12699e-08	9.06725e-07	maff	Chr04
gene1613	380.943	1.23668	0.227082	5.44598	5.15207e-08	9.10141e-07	ppp1r14c	Chr05
gene23946	82.2711	-2.47738	0.454922	-5.44572	5.15954e-08	9.10443e-07	LOC105948200	Chr08
gene31327	38.154	3.32069	0.610318	5.44091	5.30088e-08	9.34339e-07	LOC101732059	Chr06
gene19069	2145.05	1.08438	0.199343	5.43979	5.33436e-08	9.39192e-07	chpf	scaffold_305
gene3209	283.773	-1.18255	0.217436	-5.43859	5.37042e-08	9.44488e-07	LOC100494793	Chr08
gene8247	226.148	3.93312	0.72336	5.43728	5.40987e-08	9.50367e-07	hes2	Chr07
gene4087	334.23	-2.05021	0.377229	-5.43493	5.48183e-08	9.61638e-07	kiaa1456	Chr02
gene17073	125.103	-2.64335	0.486377	-5.43479	5.4862e-08	9.61638e-07	opn5.2	Chr05
gene533	179.33	1.68347	0.309887	5.43252	5.55632e-08	9.72848e-07	fam171a2	Chr10
gene33400	117.866	-3.70533	0.682285	-5.43076	5.61132e-08	9.81391e-07	muc2	Chr04
gene8461	1460.27	-1.71968	0.316685	-5.43026	5.6272e-08	9.8308e-07	efhd1	Chr05
gene17681	343.471	1.20507	0.221988	5.42853	5.68188e-08	9.91534e-07	rbbp6	Chr09
gene25887	27.6478	-4.7096	0.868236	-5.42433	5.81715e-08	1.01402e-06	clgn	Chr01
gene32462	37.5198	3.94763	0.728303	5.42031	5.9495e-08	1.03595e-06	LOC108646181	Chr03
gene20447	73.892	-2.68194	0.494913	-5.41901	5.99289e-08	1.04235e-06	cpe	Chr01
gene32242	141.836	-2.88382	0.532235	-5.41832	6.01624e-08	1.04526e-06	myadm	Chr07
gene4097	265.763	2.06327	0.381527	5.40793	6.37581e-08	1.10652e-06	nfkbiz	Chr02
gene2727	320.969	-2.58937	0.478848	-5.40751	6.39076e-08	1.1079e-06	odf3	Chr03
gene21229	392.36	-1.32812	0.245683	-5.40583	6.45073e-08	1.11707e-06	gigyf2	Chr05
gene17700	147.877	3.22778	0.597196	5.40488	6.48515e-08	1.12061e-06	LOC105947139	Chr09
gene26526	426.922	-1.10722	0.204855	-5.40487	6.48538e-08	1.12061e-06	lpcat1	Chr06
gene25135	110.315	-2.45278	0.45384	-5.40451	6.4987e-08	1.12168e-06	tox	Chr06
gene19900	196.905	-3.70941	0.68645	-5.40375	6.52612e-08	1.12519e-06	ptgs1	Chr08
gene23845	68.3718	-2.3326	0.432	-5.39954	6.68117e-08	1.15066e-06	c10orf67	Chr06
gene5870	1084.23	-1.56694	0.290289	-5.39786	6.7442e-08	1.16025e-06	ruvbl2	Chr07
gene27351	83.9697	-2.88418	0.534444	-5.39659	6.79181e-08	1.16717e-06	ldlrad1	Chr04
gene29701	138.559	-1.95091	0.361782	-5.3925	6.94823e-08	1.19275e-06	LOC100497570	Chr06
gene20112	319.531	1.14997	0.213285	5.39171	6.97906e-08	1.19675e-06	mtfr1	Chr06
gene27267	342.337	-1.5358	0.285044	-5.38795	7.12668e-08	1.22073e-06	frmd6	Chr08
gene26643	33.0037	4.37052	0.811694	5.38444	7.267e-08	1.24342e-06	grm7	Chr04
gene30943	161.255	-1.93131	0.358739	-5.3836	7.30105e-08	1.2479e-06	dnajc6	Chr04
gene21539	98.4048	-2.24984	0.417953	-5.38299	7.32584e-08	1.25078e-06	LOC100485117	Chr04
gene25891	930.678	1.11518	0.207228	5.38142	7.39022e-08	1.26041e-06	tlk2	Chr10
gene24089	30.2714	3.85108	0.71582	5.37996	7.45026e-08	1.26927e-06	LOC101732704	Chr02
gene5839	508.878	-1.99469	0.370777	-5.37977	7.45828e-08	1.26927e-06	ccdc170	Chr05
gene1979	320.815	1.22411	0.227887	5.37158	7.80486e-08	1.32683e-06	tpi1	Chr07
gene34151	1787.51	0.991774	0.184874	5.3646	8.11302e-08	1.37773e-06	ier5	Chr04
gene16603	47.2233	3.16248	0.589721	5.36266	8.20049e-08	1.39109e-06	LOC100488384	scaffold_316
gene1081	60.0658	-2.16876	0.404581	-5.3605	8.29906e-08	1.4063e-06	galc	Chr08
gene1104	795.757	2.30493	0.43008	5.35931	8.35395e-08	1.41408e-06	LOC100495740	Chr04
gene196	347.574	-1.08616	0.202692	-5.35869	8.38279e-08	1.41745e-06	mtfr2	Chr05
gene26481	65.9828	-3.64003	0.679362	-5.35801	8.41425e-08	1.42124e-06	mir205a	Chr02
gene27080	377.592	2.07218	0.386815	5.35703	8.45998e-08	1.42744e-06	hpgd	Chr01
gene6641	89.921	-1.95375	0.364924	-5.35384	8.61085e-08	1.45135e-06	otub2	Chr08
gene292	300.764	-2.78481	0.520261	-5.35273	8.66383e-08	1.45872e-06	slc13a5	Chr02
gene30705	101.308	-2.07217	0.387511	-5.34739	8.92326e-08	1.5008e-06	tmem237	Chr09
gene31639	276.791	1.48583	0.277964	5.34542	9.021e-08	1.51562e-06	cmtr1	scaffold_755
gene654	2064.02	0.970842	0.181704	5.34299	9.14237e-08	1.53335e-06	brd4	Chr03
gene25344	3792.43	0.891572	0.16687	5.34292	9.14592e-08	1.53335e-06	pcdh1	Chr03
gene1528	1894.23	1.44083	0.269749	5.34136	9.22533e-08	1.54502e-06	nt5c3a	Chr06
gene5687	24.4973	4.94518	0.926067	5.33998	9.2957e-08	1.55427e-06	cldn5	Chr01
gene29021	518.389	-3.39872	0.636491	-5.33978	9.30594e-08	1.55427e-06	maats1	scaffold_367
gene509	313.39	1.21707	0.227928	5.3397	9.31005e-08	1.55427e-06	ipo13	Chr04
gene6376	297.068	1.23475	0.231438	5.33512	9.54814e-08	1.59233e-06	galnt11	Chr06
gene31231	339.889	1.17979	0.221183	5.33403	9.60585e-08	1.60027e-06	cry1	Chr03
gene30036	19.4638	4.38554	0.822419	5.33249	9.6876e-08	1.61218e-06	LOC105945216	scaffold_113
gene5611	1179.87	1.06439	0.199704	5.32982	9.83097e-08	1.63432e-06	tp53bp2	Chr05
gene7757	884.895	-1.02433	0.192222	-5.32888	9.88214e-08	1.6411e-06	lrrc8e	Chr03
gene3681	569.389	1.40411	0.26355	5.3277	9.9465e-08	1.65005e-06	rnf123	Chr04
gene27295	24.3807	5.6812	1.06677	5.3256	1.00618e-07	1.66593e-06	LOC105947813	Chr01
gene6522	252.689	-2.15988	0.405568	-5.32558	1.00633e-07	1.66593e-06	efcab5	Chr02
gene17062	302.12	-2.07998	0.390743	-5.32315	1.01987e-07	1.68658e-06	rabl2b	Chr03
gene8363	306.538	1.26072	0.236981	5.31994	1.03803e-07	1.71479e-06	ifrd1	Chr03
gene16427	288.525	2.28681	0.429872	5.31975	1.0391e-07	1.71479e-06	LOC100497165	Chr10
gene5647	100.737	2.20057	0.41379	5.31809	1.04864e-07	1.72872e-06	klf4	Chr01
gene23611	2305.4	-0.935847	0.175992	-5.31756	1.05167e-07	1.73191e-06	cd2ap	Chr05
gene6184	24.7032	-4.02177	0.756442	-5.31669	1.05671e-07	1.7384e-06	st6galnac6	Chr08
gene7834	83.0196	-2.26549	0.426715	-5.30914	1.10145e-07	1.81012e-06	nod1	Chr06
gene23465	780.831	-1.33548	0.251656	-5.30676	1.11591e-07	1.83198e-06	syde2	Chr04
gene22175	343.377	-1.92427	0.362658	-5.30601	1.1205e-07	1.8376e-06	dynlt1	Chr05
gene1021	1371.52	0.786034	0.148179	5.30461	1.12914e-07	1.84984e-06	mybl2	Chr10
gene18030	41.9117	-2.73421	0.515511	-5.30388	1.13367e-07	1.85534e-06	lrriq3	Chr04
gene4623	110.386	-1.48455	0.279977	-5.30239	1.14295e-07	1.86859e-06	abhd16a	Chr08
gene2053	2791.38	-1.19363	0.225217	-5.29989	1.15871e-07	1.8924e-06	myef2	Chr03
gene28886	1252.39	1.35005	0.254944	5.2955	1.18693e-07	1.93305e-06	LOC100485589	Chr02
gene1488	1580.15	-1.10433	0.208542	-5.29549	1.18699e-07	1.93305e-06	akap13	Chr03
gene2257	627.833	-2.20962	0.417267	-5.29544	1.18727e-07	1.93305e-06	bpgm	Chr03
gene30962	149.913	-3.49846	0.660696	-5.29511	1.18943e-07	1.93456e-06	ak1	Chr08
gene25356	134.007	2.10828	0.398388	5.29203	1.20968e-07	1.96548e-06	cry-dash	scaffold_24
gene2572	236.502	-1.1847	0.223887	-5.2915	1.21318e-07	1.96915e-06	vma21	Chr08
gene486	1303.02	1.00149	0.189324	5.28982	1.22435e-07	1.98523e-06	rab11fip1	Chr03
gene33795	542.769	-1.22334	0.231348	-5.28789	1.23737e-07	2.00428e-06	meis1	Chr05
gene16984	177.887	-1.72771	0.326933	-5.2846	1.25977e-07	2.03849e-06	l3mbtl3	Chr02
gene32108	170.342	-2.54749	0.482141	-5.28371	1.26593e-07	2.04486e-06	als2cl	Chr06
gene28171	28.6958	3.44605	0.652209	5.28366	1.26631e-07	2.04486e-06	LOC100494031	scaffold_425
gene16265	28.7055	3.62164	0.685942	5.2798	1.29322e-07	2.08619e-06	LOC100496865	scaffold_384
gene23618	58.6527	2.09648	0.397415	5.27529	1.32544e-07	2.13467e-06	pdzd2	Chr01
gene31820	324.986	-1.23403	0.233929	-5.27522	1.32597e-07	2.13467e-06	ptprs	Chr01
gene22440	213.764	1.48895	0.282328	5.27383	1.33608e-07	2.14875e-06	fam21a	Chr07
gene32305	534.851	-1.72599	0.327502	-5.27016	1.36302e-07	2.18984e-06	slc6a9	Chr04
gene28488	46.3881	3.05934	0.580603	5.26925	1.36981e-07	2.19852e-06	hpdl	scaffold_1568
gene28403	46.8567	3.65102	0.693606	5.26382	1.41095e-07	2.26225e-06	mvk	Chr01
gene5012	625.239	-1.62611	0.309021	-5.26213	1.42394e-07	2.28075e-06	odf2	Chr08
gene2947	127.257	-1.67659	0.318669	-5.26124	1.43089e-07	2.28957e-06	clhc1	Chr05
gene33366	159.849	2.48887	0.473088	5.26091	1.43347e-07	2.29138e-06	ldlr	Chr03
gene6746	211.631	2.1944	0.417449	5.25669	1.46671e-07	2.34213e-06	LOC100493575	Chr04
gene3887	214.425	1.35055	0.256961	5.25583	1.47356e-07	2.3507e-06	dbf4b	Chr10
gene28996	308.257	-1.01251	0.19267	-5.25512	1.47931e-07	2.3559e-06	tmtc3	Chr03
gene5772	404.855	2.26079	0.430213	5.25506	1.4798e-07	2.3559e-06	aplnr	Chr01
gene19100	80.6523	-3.33568	0.635126	-5.252	1.50454e-07	2.39287e-06	arl3.2	Chr03
gene19464	11430.4	-1.35527	0.258191	-5.24912	1.5283e-07	2.42821e-06	nr6a1	scaffold_22
gene1441	21.65	4.55516	0.867982	5.248	1.53763e-07	2.44058e-06	sox17b.2	Chr06
gene17175	212.567	-1.6186	0.308713	-5.24306	1.57937e-07	2.50431e-06	parva	scaffold_716
gene27932	302.546	-1.29348	0.246729	-5.2425	1.58413e-07	2.50934e-06	kiz	Chr05
gene19485	612.218	1.16396	0.22219	5.23857	1.61827e-07	2.56085e-06	smtn	Chr01
gene3400	71.4447	3.4187	0.65303	5.23513	1.64868e-07	2.60637e-06	nog	Chr10
gene4667	87.8342	-2.70509	0.517085	-5.23143	1.68208e-07	2.65651e-06	theg	Chr01
gene23996	58.7475	-3.05131	0.583521	-5.22914	1.703e-07	2.68685e-06	LOC108647451	Chr04
gene2210	126.513	-2.23737	0.427903	-5.22869	1.7072e-07	2.6908e-06	kcnrg	Chr02
gene1368	72.2807	-2.00891	0.384268	-5.22789	1.7146e-07	2.69762e-06	dhcr24	Chr04
gene2880	914.476	1.07736	0.206081	5.22785	1.71494e-07	2.69762e-06	slc35e1	Chr01
gene19907	482.077	-1.29153	0.247299	-5.22253	1.76496e-07	2.77353e-06	kndc1	Chr07
gene1113	91.8677	2.01485	0.385933	5.22073	1.78216e-07	2.79778e-06	acot12	Chr01
gene22072	81.7173	-2.44607	0.469109	-5.2143	1.84516e-07	2.89381e-06	cacna2d1	Chr03
gene7258	1626.79	-1.0357	0.198692	-5.21259	1.86225e-07	2.91771e-06	gpc4	Chr08
gene33765	83.3568	-1.85244	0.355444	-5.21162	1.87197e-07	2.93004e-06	agpat1	Chr08
gene5938	707.565	1.46579	0.281383	5.20922	1.89631e-07	2.96519e-06	znf703	Chr03
gene9558	72.9072	3.06989	0.589698	5.20586	1.93099e-07	3.01643e-06	Xetrov90028253m.g	scaffold_351
gene4781	183.992	1.24634	0.239477	5.20445	1.94569e-07	3.03639e-06	kat8	Chr09
gene2867	246.699	-1.39521	0.268145	-5.20318	1.95909e-07	3.05429e-06	cchcr1	Chr08
gene20701	135.244	3.06362	0.589073	5.20075	1.98487e-07	3.08889e-06	LOC101731631	Chr09
gene8099	91.3892	-2.74268	0.527366	-5.20072	1.9852e-07	3.08889e-06	c7orf57	Chr06
gene25841	380.674	-2.39335	0.460285	-5.19972	1.9959e-07	3.10248e-06	LOC100490289	Chr09
gene30617	85.0275	-3.39575	0.653564	-5.19574	2.03912e-07	3.16655e-06	cldn34	Chr02
gene2799	2350.05	-1.6503	0.3177	-5.19454	2.0523e-07	3.18388e-06	slc16a3	Chr10
gene14284	83.6643	-1.97018	0.379664	-5.18927	2.11122e-07	3.27128e-06	chd9	Chr04
gene27563	273.693	-1.15933	0.223416	-5.18913	2.11277e-07	3.27128e-06	plekha6	Chr02
gene33163	697.951	-2.18106	0.420434	-5.18765	2.12967e-07	3.29422e-06	neurl1	Chr07
gene7579	308.237	-2.03943	0.393158	-5.18731	2.13348e-07	3.29688e-06	wdr78	Chr04
gene3243	198.147	-1.98998	0.383739	-5.18577	2.15128e-07	3.32113e-06	lhb	Chr07
gene24368	793.995	-2.06672	0.398695	-5.18371	2.17514e-07	3.35469e-06	ropn1l	Chr06
gene3728	93.8542	-1.96682	0.379498	-5.1827	2.18698e-07	3.36966e-06	rdh7.2	Chr02
gene19209	132.897	4.24739	0.819612	5.18219	2.19295e-07	3.37556e-06	LOC101732670	Chr09
gene7599	411.97	-1.18701	0.229221	-5.17845	2.23735e-07	3.44055e-06	hs6st1	Chr05
gene26835	233.729	1.56216	0.301749	5.17701	2.25475e-07	3.46093e-06	znf84	scaffold_94
gene22062	83.9272	-1.94355	0.375422	-5.17699	2.25498e-07	3.46093e-06	tpst1	Chr02
gene33518	269.998	-1.77087	0.342093	-5.17657	2.25997e-07	3.46522e-06	dnaaf5	Chr09
gene3360	1170.36	-1.41679	0.273703	-5.17637	2.2624e-07	3.46557e-06	pnkd	Chr09
gene32199	364.694	-2.15552	0.416625	-5.17375	2.29437e-07	3.51115e-06	hepacam2	Chr06
gene33521	102.422	1.67821	0.324558	5.17078	2.33122e-07	3.56408e-06	LOC105945974	scaffold_1200
gene5695	131.76	-1.64999	0.319262	-5.16812	2.36462e-07	3.61164e-06	ssx2ip	Chr04
gene7858	92.9095	3.32833	0.644322	5.16563	2.39635e-07	3.65657e-06	mdh2	Chr02
gene21424	100.711	-3.2552	0.630414	-5.16359	2.42256e-07	3.69301e-06	lrrn1	Chr04
gene472	250.11	1.67702	0.325039	5.15945	2.47676e-07	3.77198e-06	znf554	Chr07
gene26981	21.03	4.9111	0.953022	5.15319	2.5609e-07	3.8949e-06	LOC108648368	Chr08
gene18813	46.9756	-3.53216	0.685445	-5.15308	2.5624e-07	3.8949e-06	gfy	Chr07
gene17875	218.589	-1.44305	0.280075	-5.15235	2.57245e-07	3.90641e-06	loxhd1	Chr01
gene19844	111.267	-2.18269	0.4237	-5.15149	2.58421e-07	3.9205e-06	morn1	Chr07
gene6903	29.6581	-3.19913	0.621288	-5.14919	2.6162e-07	3.96523e-06	eva1a	Chr05
gene7978	590.17	1.27221	0.247145	5.14765	2.6377e-07	3.99398e-06	dnm1l	scaffold_214
gene3325	415.364	-1.49965	0.291404	-5.1463	2.65679e-07	4.01904e-06	armc9	Chr05
gene30876	1281.83	-1.73485	0.337302	-5.14331	2.69934e-07	4.07949e-06	LOC100497528	Chr09
gene2391	366.207	1.24995	0.243037	5.14302	2.70363e-07	4.08207e-06	stx5	Chr04
gene17315	1076.23	-1.40339	0.273074	-5.13923	2.75871e-07	4.15855e-06	dnah1	Chr04
gene4972	757.398	1.02645	0.19973	5.13917	2.75955e-07	4.15855e-06	iars	Chr04
gene8004	1469.39	-1.04846	0.204035	-5.13863	2.76749e-07	4.16653e-06	mkl1	Chr04
gene3153	131.312	-2.10164	0.409042	-5.13795	2.77752e-07	4.17765e-06	morn5	Chr08
gene2005	323.977	1.04283	0.203002	5.13704	2.79092e-07	4.19382e-06	ubxn4	Chr09
gene4634	921.133	-1.51712	0.295411	-5.13561	2.81233e-07	4.22197e-06	tet3	Chr03
gene1352	305.685	-1.65179	0.32192	-5.13105	2.88127e-07	4.32136e-06	ift140	Chr09
gene523	121.412	-2.57266	0.501485	-5.13009	2.89598e-07	4.3393e-06	elovl4	Chr05
gene7850	326.625	-1.72639	0.33701	-5.12267	3.01243e-07	4.5095e-06	fgfr1op	Chr05
gene13258	30.5224	-4.75132	0.927882	-5.12061	3.04553e-07	4.55474e-06	Xetrov90003673m.g	Chr01
gene17799	64.1104	2.75209	0.537511	5.12007	3.05429e-07	4.56353e-06	LOC105946763	Chr03
gene18494	251.954	-1.96691	0.384217	-5.11927	3.06718e-07	4.57845e-06	ror2	Chr01
gene32370	59.6864	-2.34247	0.458019	-5.11435	3.14821e-07	4.69346e-06	cttnbp2nl	Chr02
gene30934	56.4708	2.02634	0.396216	5.11423	3.15017e-07	4.69346e-06	gk5	Chr05
gene32907	179.509	-1.71946	0.336288	-5.11306	3.16982e-07	4.71829e-06	rab3a	Chr01
gene25188	79.4069	-2.06237	0.403484	-5.1114	3.1978e-07	4.75544e-06	wdr41	Chr01
gene22688	793.858	-2.66708	0.521953	-5.10982	3.22471e-07	4.79096e-06	LOC101731882	Chr07
gene26964	306.459	-2.40595	0.470908	-5.10917	3.23581e-07	4.80293e-06	slc2a12	Chr05
gene19677	88.9866	-2.45214	0.480118	-5.10737	3.26679e-07	4.84436e-06	ccdc105	Chr08
gene33212	245.808	1.24967	0.244725	5.10644	3.28287e-07	4.86363e-06	rfwd2	Chr04
gene23435	279.979	1.72005	0.337075	5.10287	3.34546e-07	4.95171e-06	cited2	Chr05
gene27658	131.196	-1.60345	0.31435	-5.10084	3.38152e-07	5.0004e-06	map3k13	Chr09
gene25865	509.154	-1.47564	0.289317	-5.10044	3.38866e-07	5.00628e-06	cspp1	Chr06
gene26861	179.929	-1.38236	0.271124	-5.09861	3.42163e-07	5.04738e-06	micu1	Chr07
gene7488	15690.1	1.46111	0.286575	5.09854	3.42288e-07	5.04738e-06	cldn4	Chr02
gene7918	441.327	-2.02891	0.398035	-5.09731	3.44512e-07	5.07544e-06	rsph3	Chr05
gene31765	469.07	-1.73054	0.339758	-5.09345	3.51607e-07	5.17515e-06	slc43a2	Chr02
gene1011	272.322	2.17083	0.426384	5.09124	3.55727e-07	5.23092e-06	ppp1r3c.1	Chr07
gene25578	189.946	1.40295	0.275638	5.08983	3.58388e-07	5.26065e-06	LOC100497495	scaffold_6319
gene33092	223.582	1.18404	0.232629	5.08981	3.58416e-07	5.26065e-06	panx1	Chr02
gene31075	759.975	1.83389	0.360329	5.08948	3.59045e-07	5.26499e-06	LOC100496882	Chr01
gene24487	197.937	1.31923	0.259308	5.08751	3.62786e-07	5.31308e-06	mtpap	Chr06
gene8552	215.543	2.21415	0.435222	5.0874	3.62997e-07	5.31308e-06	Xetrov90015424m.g	Chr06
gene20769	62.1677	-3.10118	0.609714	-5.08629	3.65145e-07	5.33957e-06	LOC105947795	Chr07
gene24499	1200.07	1.19605	0.235303	5.08301	3.71503e-07	5.42751e-06	cdknx	Chr07
gene7250	847.469	0.978248	0.192465	5.08273	3.72045e-07	5.43041e-06	aurka	scaffold_113
gene28645	1173.82	-1.31988	0.259704	-5.08226	3.72976e-07	5.43898e-06	alms1	Chr01
gene3592	190.309	-1.43201	0.28182	-5.0813	3.74856e-07	5.46134e-06	atat1	Chr08
gene29687	727.326	1.8532	0.364794	5.08013	3.77185e-07	5.49022e-06	akap2	Chr01
gene4215	120.485	3.40626	0.670645	5.07909	3.79247e-07	5.51515e-06	LOC100145743	Chr04
gene24300	1587.41	-1.43128	0.281823	-5.07863	3.80158e-07	5.52293e-06	atf7ip	Chr04
gene20821	912.626	0.924947	0.182131	5.07847	3.80482e-07	5.52293e-06	tspan15	Chr08
gene8149	137.307	2.93876	0.578821	5.07714	3.83154e-07	5.55661e-06	dctpp1	Chr09
gene6304	57.5766	2.41308	0.475384	5.07606	3.85335e-07	5.58312e-06	gdf9	Chr03
gene33957	372.08	-2.22134	0.437745	-5.0745	3.88515e-07	5.62062e-06	reps2	Chr02
gene8072	269.325	-1.54325	0.304123	-5.07444	3.88635e-07	5.62062e-06	ift81	Chr01
gene28903	216.479	-1.61045	0.317464	-5.07288	3.91843e-07	5.66183e-06	armc2	Chr05
gene33919	45.4762	-2.58636	0.510277	-5.06854	4.00878e-07	5.78708e-06	LOC101733337	scaffold_7666
gene4237	300.797	1.42014	0.280264	5.06714	4.03838e-07	5.82449e-06	parp3	Chr04
gene4684	517.488	-1.37305	0.27105	-5.06566	4.06982e-07	5.8615e-06	zfp36l1	Chr08
gene30096	116.163	-2.46658	0.486928	-5.06559	4.07146e-07	5.8615e-06	fnip1	Chr03
gene25267	1763.96	-1.14583	0.226299	-5.06334	4.11968e-07	5.92551e-06	man1a1	Chr05
gene4218	216.826	2.11887	0.418583	5.06201	4.14869e-07	5.96181e-06	mall	Chr05
gene33078	16.5094	4.32451	0.85456	5.06051	4.18136e-07	6.0033e-06	cacna1a	Chr03
gene2928	5714.1	0.915657	0.181258	5.05169	4.37924e-07	6.27587e-06	slbp	Chr01
gene26231	134.778	-2.37717	0.47057	-5.05167	4.37961e-07	6.27587e-06	adamtsl4	Chr08
gene32548	210.057	-1.20312	0.23817	-5.05152	4.38313e-07	6.27587e-06	melk	Chr01
gene5976	873.133	1.04565	0.207088	5.04928	4.43488e-07	6.3442e-06	znf598	Chr09
gene6279	195.017	1.33093	0.263602	5.04902	4.44092e-07	6.3471e-06	acox1	Chr10
gene30330	19.6623	4.05536	0.803871	5.04479	4.54012e-07	6.48302e-06	LOC105946852	Chr03
gene21847	336.91	-0.991371	0.196607	-5.04241	4.59713e-07	6.55848e-06	brd9	Chr06
gene30773	705.939	-1.20191	0.238397	-5.04163	4.61588e-07	6.57929e-06	kazn	Chr07
gene6532	735.83	0.985816	0.195545	5.04138	4.62197e-07	6.58203e-06	prpf3	Chr08
gene28610	91.8027	-2.2558	0.447513	-5.04075	4.63708e-07	6.5976e-06	LOC100496989	Chr01
gene29768	146.841	-1.8905	0.375063	-5.04047	4.64384e-07	6.60128e-06	jag1	Chr05
gene1572	213.909	-1.73795	0.344912	-5.03881	4.68434e-07	6.65285e-06	LOC101734165	Chr04
gene4122	240.959	-1.25455	0.24899	-5.03856	4.69057e-07	6.65571e-06	aak1	Chr03
gene8510	117.934	-2.43073	0.482502	-5.03775	4.71041e-07	6.67677e-06	LOC100493055	Chr05
gene27495	626.051	1.37216	0.272384	5.03761	4.71386e-07	6.67677e-06	usp54	Chr07
gene18744	787.544	0.947781	0.188169	5.03687	4.73209e-07	6.69659e-06	gtf2h1	scaffold_383
gene17336	69.962	2.92207	0.58036	5.03493	4.78024e-07	6.75866e-06	stard8	Chr08
gene18874	8643.32	-1.06543	0.211756	-5.0314	4.86908e-07	6.87812e-06	esrp1	Chr06
gene26502	107.101	-3.32156	0.660196	-5.03117	4.8749e-07	6.88019e-06	dcdc2b	Chr02
gene4111	123.798	-2.16334	0.430144	-5.02935	4.92149e-07	6.93676e-06	fam47e	Chr01
gene30294	508.402	1.37344	0.273093	5.02921	4.9251e-07	6.93676e-06	fjx1	Chr04
gene5510	134.847	1.4085	0.28007	5.02909	4.92816e-07	6.93676e-06	ints4	Chr02
gene5578	526.044	-1.58374	0.315015	-5.02752	4.96876e-07	6.98768e-06	kif3a	Chr03
gene5920	153.842	-1.91721	0.381408	-5.02665	4.99114e-07	7.01291e-06	ccdc113	Chr04
gene1062	171.294	-1.93823	0.385624	-5.02623	5.00226e-07	7.02009e-06	ppp4r4	Chr08
gene21056	28.3118	3.50138	0.696637	5.02612	5.00514e-07	7.02009e-06	nrap	scaffold_76
gene17630	217.298	-1.8554	0.369255	-5.02472	5.04172e-07	7.06512e-06	scaper	Chr03
gene6368	195.837	-1.78814	0.355966	-5.02334	5.07798e-07	7.10962e-06	nhsl2-like.2	Chr08
gene26214	34.2943	3.65897	0.728934	5.01962	5.17736e-07	7.24234e-06	LOC101730250	Chr05
gene1079	376.002	1.45747	0.290368	5.01939	5.18352e-07	7.24454e-06	siah2	Chr05
gene2784	210.645	1.71263	0.341215	5.01921	5.18851e-07	7.24511e-06	LOC100486003	Chr10
gene3234	661.16	1.12977	0.225152	5.01782	5.22614e-07	7.29121e-06	lin9	Chr05
gene18468	831.651	1.09435	0.218171	5.01605	5.27459e-07	7.3523e-06	LOC100498440	Chr04
gene6436	1240.88	-1.22427	0.244167	-5.01408	5.32878e-07	7.42129e-06	daam1	Chr08
gene28148	73.7399	-1.70151	0.3396	-5.01035	5.43311e-07	7.55992e-06	nhlrc2	scaffold_132
gene28650	443.644	-2.20083	0.439279	-5.01011	5.43999e-07	7.56283e-06	cfap43	Chr03
gene13191	271.908	2.00215	0.39971	5.009	5.47124e-07	7.59959e-06	Xetrov90029353m.g	scaffold_53
gene10303	33.2323	3.44041	0.68721	5.00634	5.54747e-07	7.6987e-06	Xetrov90025601m.g	Chr10
gene6008	164.893	-2.25825	0.451176	-5.00525	5.57906e-07	7.73574e-06	kifap3	Chr04
gene8646	138.818	-1.98161	0.396158	-5.00208	5.67162e-07	7.85719e-06	Xetrov90029009m.g	scaffold_48
gene6663	153.277	-1.81613	0.363255	-4.99959	5.74511e-07	7.95202e-06	tmem194a	Chr02
gene28096	64.9457	-1.99058	0.3982	-4.99895	5.76446e-07	7.97182e-06	creb3l1	Chr04
gene20120	25.0974	4.14889	0.830315	4.99676	5.83008e-07	8.0555e-06	LOC100145051	scaffold_4693
gene4855	308.961	1.50807	0.301821	4.99656	5.83606e-07	8.05672e-06	dcaf10	Chr01
gene3975	599.661	-1.42262	0.284953	-4.99247	5.96106e-07	8.22209e-06	sp7	Chr02
gene29503	64.8611	3.08893	0.618863	4.9913	5.99755e-07	8.26261e-06	ubqln4	Chr02
gene12855	34.9271	3.96909	0.795219	4.99119	6.0009e-07	8.26261e-06	Xetrov90025602m.g	Chr10
gene1876	291.742	-1.39538	0.279643	-4.98987	6.04205e-07	8.31203e-06	kcnk6	Chr08
gene32967	515.933	-2.19028	0.439039	-4.9888	6.07541e-07	8.34658e-06	efhc1	scaffold_13
gene18758	45.2887	-2.39646	0.480374	-4.98873	6.07773e-07	8.34658e-06	cfap58	scaffold_8504
gene24334	19.1316	4.77219	0.956836	4.98748	6.11733e-07	8.39366e-06	LOC100486021	Chr09
gene30951	126.122	-3.72804	0.747902	-4.98467	6.20679e-07	8.50902e-06	frem1	Chr04
gene18225	37.2755	4.35864	0.875336	4.97939	6.37836e-07	8.73664e-06	LOC100486392	scaffold_50
gene23977	212.469	-2.41001	0.484026	-4.97909	6.38833e-07	8.74271e-06	eya1	Chr06
gene10648	120.224	3.91648	0.786756	4.97801	6.4242e-07	8.78419e-06	Xetrov90026651m.g	scaffold_1618
gene20980	74.6351	-2.42831	0.48813	-4.97473	6.53378e-07	8.9263e-06	cadm4	Chr07
gene5425	263.345	1.53578	0.308757	4.97407	6.55621e-07	8.9492e-06	bcl2l11	Chr05
gene8108	700.063	-0.912576	0.183521	-4.9726	6.60592e-07	9.00927e-06	pak2	Chr05
gene25786	152.239	-2.41214	0.485211	-4.97132	6.6497e-07	9.06114e-06	pacrg	Chr05
gene1401	18.2834	4.1412	0.833064	4.97104	6.65945e-07	9.06661e-06	gad1-like	Chr09
gene2769	483.81	-1.02331	0.20596	-4.96848	6.74795e-07	9.17919e-06	oip5	Chr08
gene5520	47.8851	-2.66942	0.537414	-4.96716	6.79406e-07	9.23396e-06	wfdc2	Chr04
gene19901	23.7753	4.02736	0.81129	4.96414	6.90061e-07	9.37071e-06	LOC108647708	Chr05
gene3317	330.681	-1.39793	0.281698	-4.96251	6.95864e-07	9.44139e-06	cep76	Chr06
gene15845	2847.82	-1.78656	0.360082	-4.96153	6.99406e-07	9.4813e-06	plxna2	Chr02
gene2748	102.639	-2.08921	0.421247	-4.95959	7.06431e-07	9.56832e-06	fbxl13	Chr03
gene265	2318.17	-0.872206	0.175927	-4.95778	7.13048e-07	9.64967e-06	rfx2	Chr01
gene16204	76.5142	-2.55217	0.514956	-4.95609	7.19246e-07	9.72522e-06	LOC100488828	Chr06
gene33219	5168.46	-2.5132	0.507227	-4.95477	7.2414e-07	9.78302e-06	LOC394967	scaffold_229
gene31132	641.732	-1.07634	0.217266	-4.95404	7.26897e-07	9.81187e-06	cep152	Chr03
gene8284	70.4602	-1.90039	0.38372	-4.95254	7.32505e-07	9.87912e-06	c4h1orf141	Chr04
gene18119	31.0462	3.61541	0.730332	4.95037	7.4072e-07	9.97629e-06	LOC100489862	Chr01
gene16011	2932.13	0.72766	0.146993	4.9503	7.40973e-07	9.97629e-06	cgn	scaffold_273
gene8032	250.71	-1.00727	0.203573	-4.94796	7.4997e-07	1.00888e-05	caskin2	Chr10
gene1770	151.938	-2.5598	0.517483	-4.94664	7.55064e-07	1.01487e-05	trim45	scaffold_2032
gene7853	117.67	-1.61215	0.32601	-4.9451	7.61042e-07	1.02204e-05	prpsap2	Chr09
gene904	840.381	0.984777	0.199163	4.94457	7.63112e-07	1.02394e-05	bub1	Chr05
gene5117	1564.21	-2.36915	0.479227	-4.9437	7.66549e-07	1.02768e-05	ugdh.2	Chr03
gene26493	205.668	-2.60019	0.525986	-4.94345	7.67508e-07	1.0281e-05	sstr5	Chr09
gene23395	197.855	-1.33706	0.270522	-4.94251	7.7125e-07	1.03223e-05	sdr42e1	Chr04
gene25935	485.841	1.04227	0.210911	4.94175	7.74229e-07	1.03534e-05	mars	Chr02
gene8512	688.097	1.81329	0.367216	4.93794	7.89518e-07	1.0549e-05	fzd10	Chr01
gene17443	177.231	-2.00105	0.405308	-4.93711	7.92886e-07	1.0585e-05	tex26	Chr02
gene6798	2883.5	1.76027	0.356839	4.93296	8.0992e-07	1.08033e-05	gch1	Chr08
gene27854	42.5155	3.72439	0.755143	4.93203	8.13815e-07	1.08461e-05	lhx4	Chr04
gene49	38.2607	3.25771	0.660832	4.92972	8.23482e-07	1.09656e-05	hes3.1	Chr07
gene19660	689.398	1.9093	0.387346	4.9292	8.25674e-07	1.09856e-05	insm1	Chr05
gene4293	399.159	1.42001	0.288411	4.92358	8.49746e-07	1.12963e-05	esco1	Chr06
gene3632	260.82	1.39414	0.283215	4.92255	8.54223e-07	1.13463e-05	sys1	Chr05
gene33735	17.857	5.22053	1.06081	4.92126	8.59907e-07	1.14122e-05	LOC105948423	Chr09
gene5491	32.8841	3.78409	0.769488	4.91768	8.75771e-07	1.1613e-05	adssl1	Chr08
gene15629	93.0441	1.78582	0.36322	4.91663	8.8045e-07	1.16618e-05	Xetrov90030220m.g	scaffold_7350
gene31948	204.159	1.61465	0.328413	4.91653	8.80927e-07	1.16618e-05	saal1	scaffold_383
gene19774	519.449	0.997221	0.202904	4.91475	8.88976e-07	1.17585e-05	cul1	Chr06
gene31037	668.49	-1.7033	0.346638	-4.91376	8.93459e-07	1.18079e-05	tyro3	Chr08
gene7300	21.9775	3.67998	0.749099	4.91254	8.99034e-07	1.18657e-05	unc5a	Chr03
gene4990	127.026	-2.16054	0.439806	-4.91247	8.99339e-07	1.18657e-05	c11orf70	Chr02
gene8100	636.766	0.826299	0.16838	4.90736	9.23113e-07	1.21692e-05	dr1	Chr04
gene30170	425.23	0.952305	0.19409	4.90651	9.2712e-07	1.22118e-05	naa50	scaffold_85
gene27420	89.5739	-1.51351	0.308551	-4.9052	9.33322e-07	1.22833e-05	bbox1	Chr04
gene6725	281.55	1.38336	0.282037	4.9049	9.34766e-07	1.22921e-05	snx18	Chr01
gene30766	84.7285	-2.60504	0.531466	-4.90162	9.50487e-07	1.24884e-05	tox3	Chr04
gene22075	489.093	1.36203	0.277931	4.90061	9.55407e-07	1.25426e-05	srprb	Chr05
gene22168	1838.01	-1.46825	0.299666	-4.89962	9.60246e-07	1.25885e-05	erbb2	Chr10
gene1606	159.565	1.83531	0.374587	4.89956	9.60497e-07	1.25885e-05	rnf145	Chr03
gene32765	1867.83	0.963876	0.196778	4.8983	9.66711e-07	1.26594e-05	LOC100497509	scaffold_124
gene32236	49.9929	3.23902	0.661327	4.89775	9.6938e-07	1.26839e-05	LOC101733227	scaffold_775
gene26996	436.291	1.31489	0.268498	4.89722	9.72022e-07	1.27079e-05	usp42	Chr09
gene7689	105.185	1.91699	0.391663	4.89448	9.85675e-07	1.28723e-05	trmt10b	Chr01
gene7262	1152.96	-0.961417	0.196433	-4.89437	9.86226e-07	1.28723e-05	atp9a	Chr10
gene32656	78.9629	-2.92242	0.597342	-4.89237	9.96299e-07	1.2993e-05	vwde	Chr06
gene5302	743.721	1.19578	0.244436	4.89199	9.98228e-07	1.30074e-05	wdr43	Chr05
gene5560	1877.21	-1.04554	0.213741	-4.89161	1.00014e-06	1.30085e-05	myl6	Chr02
gene26505	33.7851	-3.60694	0.73739	-4.8915	1.0007e-06	1.30085e-05	LOC105947621	Chr06
gene21413	108.163	-2.94245	0.601546	-4.89149	1.00078e-06	1.30085e-05	pou2f3	Chr07
gene33213	194.576	-1.31558	0.269082	-4.88913	1.0128e-06	1.3154e-05	ankrd50	Chr01
gene23088	1504.69	-1.06354	0.217557	-4.88855	1.0158e-06	1.31734e-05	LOC100494753	Chr07
gene17987	60.3978	-3.83371	0.784226	-4.88852	1.01597e-06	1.31734e-05	sipa1	Chr04
gene7322	1144.59	0.882755	0.180639	4.88683	1.0247e-06	1.32715e-05	rbbp8nl	Chr10
gene1945	31.4253	3.52598	0.721542	4.88674	1.02522e-06	1.32715e-05	socs1	Chr09
gene2877	328.413	1.27065	0.260115	4.88497	1.03446e-06	1.33802e-05	slc10a3	Chr08
gene25842	55.6943	-2.55209	0.522678	-4.88272	1.04633e-06	1.35226e-05	LOC100488543	scaffold_676
gene6043	144.862	-1.30089	0.266567	-4.88016	1.05999e-06	1.36791e-05	jak1	Chr04
gene6087	64.9183	-1.7799	0.364724	-4.88013	1.06017e-06	1.36791e-05	slc38a5	Chr08
gene17765	63.9858	2.80161	0.574551	4.87617	1.08165e-06	1.39449e-05	znf511	Chr07
gene1534	1958.11	-1.0955	0.224953	-4.86992	1.11645e-06	1.43817e-05	nbeal2	Chr06
gene32757	321.32	-1.2274	0.252087	-4.86895	1.12194e-06	1.44407e-05	tmem168	Chr03
gene1861	268.496	-1.36738	0.281058	-4.86514	1.14379e-06	1.47099e-05	sfrp2	Chr01
gene1327	235.245	3.00458	0.61777	4.86359	1.15277e-06	1.48134e-05	gprc5c	Chr07
gene24508	146.064	1.28109	0.26342	4.8633	1.15445e-06	1.4823e-05	gtf3c2	scaffold_589
gene7290	90.4939	-2.01114	0.413728	-4.86103	1.16778e-06	1.49725e-05	fam57a	Chr02
gene29373	23.7364	4.66604	0.959894	4.86099	1.16799e-06	1.49725e-05	cyp2u1	Chr01
gene19241	141.483	-1.60841	0.330943	-4.86009	1.17331e-06	1.50233e-05	cdkl5	Chr02
gene1585	363.99	1.09387	0.225076	4.86	1.17386e-06	1.50233e-05	tmem104	Chr10
gene17401	324.45	-1.61436	0.332415	-4.85647	1.19495e-06	1.52809e-05	cfap46	Chr07
gene4576	420.323	-1.53867	0.316845	-4.85621	1.19652e-06	1.52886e-05	pdlim1	Chr07
gene33254	200.215	-2.70918	0.55798	-4.85533	1.20187e-06	1.53445e-05	mmp11	Chr01
gene20068	108.982	1.57709	0.324933	4.85359	1.21246e-06	1.54672e-05	epha2	scaffold_1262
gene28847	40.1043	2.23389	0.460378	4.85229	1.22043e-06	1.55563e-05	tm4sf5	Chr03
gene4649	303.194	1.03747	0.213829	4.85186	1.22311e-06	1.5571e-05	rangap1	Chr04
gene8060	3571.47	0.791693	0.163176	4.85178	1.22355e-06	1.5571e-05	ccng1	Chr03
gene30395	76.1828	-1.92756	0.397354	-4.85098	1.22853e-06	1.56217e-05	wdr81	Chr02
gene3870	78.9792	1.66961	0.34431	4.84915	1.23994e-06	1.57541e-05	supt3h	Chr05
gene22093	63.8521	-2.27194	0.468554	-4.84882	1.24195e-06	1.5767e-05	adgrl1	Chr03
gene7895	36.3786	-2.87924	0.593973	-4.84742	1.25076e-06	1.58577e-05	stom	scaffold_124
gene5590	190.815	1.23007	0.25376	4.84737	1.2511e-06	1.58577e-05	prpf18	Chr09
gene22435	123.692	-2.11433	0.436274	-4.84635	1.25753e-06	1.59109e-05	LOC100486915	Chr06
gene19058	28.7633	3.09273	0.638177	4.8462	1.25851e-06	1.59109e-05	LOC108647913	Chr06
gene19045	154.983	2.89524	0.597434	4.84612	1.25897e-06	1.59109e-05	mettl16	Chr02
gene6681	243.383	-1.19728	0.247062	-4.84607	1.25933e-06	1.59109e-05	tmem110.2	Chr04
gene23791	16.49	4.78732	0.98836	4.8437	1.27442e-06	1.60886e-05	LOC100493036	scaffold_351
gene24060	131.513	-1.51562	0.312965	-4.84279	1.28031e-06	1.61501e-05	clmn	Chr08
gene29436	203.207	-1.51813	0.313505	-4.84244	1.28252e-06	1.6165e-05	fhdc1	Chr01
gene7949	3163.01	0.811795	0.167675	4.84148	1.28873e-06	1.62304e-05	wiz	Chr03
gene214	77.6201	-1.60981	0.332525	-4.84116	1.29082e-06	1.62438e-05	impa1	Chr06
gene22330	442.097	1.39203	0.287614	4.83994	1.2988e-06	1.63312e-05	znf347	scaffold_405
gene16273	1272.64	-1.22779	0.254006	-4.83371	1.34011e-06	1.68372e-05	celsr2	Chr02
gene22184	99.6243	-2.12613	0.440317	-4.82864	1.37471e-06	1.72582e-05	camk2a	Chr03
gene9380	21.8762	4.27993	0.886703	4.82679	1.38749e-06	1.74048e-05	Xetrov90028256m.g	scaffold_351
gene29432	43.6238	2.93767	0.608638	4.82663	1.38865e-06	1.74055e-05	map3k14	Chr10
gene24462	167.838	1.81408	0.375888	4.82611	1.39224e-06	1.74366e-05	plekhg5	Chr07
gene26822	16.6813	5.12175	1.06148	4.82512	1.39918e-06	1.75097e-05	LOC100489821	scaffold_269
gene1101	152.431	-1.49382	0.309696	-4.8235	1.41061e-06	1.76355e-05	hspa14	Chr03
gene4643	3838.11	-0.916214	0.189953	-4.82338	1.41147e-06	1.76355e-05	snrnp200	Chr03
gene2115	169.019	1.15424	0.239328	4.82282	1.4154e-06	1.76706e-05	c12orf49	Chr01
gene31383	15.8455	4.47974	0.928999	4.82212	1.42041e-06	1.77193e-05	LOC105945776	Chr01
gene4195	759.537	0.871669	0.180781	4.82169	1.42347e-06	1.77434e-05	adck3	Chr05
gene2954	47.4932	3.15021	0.653437	4.82099	1.42848e-06	1.77918e-05	tgm1	Chr01
gene6110	494.806	-1.40529	0.29152	-4.82057	1.43147e-06	1.7815e-05	c5orf30	Chr01
gene6385	547.539	1.28364	0.266413	4.81825	1.44823e-06	1.80093e-05	thop1	Chr01
gene1603	284.167	1.10987	0.230372	4.81773	1.452e-06	1.8042e-05	pcmtd2	Chr10
gene30011	702.26	0.957728	0.198859	4.81612	1.46373e-06	1.81735e-05	kifc3	Chr04
gene23825	50.8178	2.44234	0.507136	4.81594	1.46508e-06	1.8176e-05	abhd14a	Chr04
gene6728	268.171	1.68626	0.350199	4.81514	1.47099e-06	1.82349e-05	nr1d1	scaffold_39
gene26442	838.831	-1.14221	0.237292	-4.81352	1.48296e-06	1.83689e-05	mta2	Chr04
gene5373	1051.6	-2.12171	0.440816	-4.81314	1.48579e-06	1.83896e-05	gmpr2	Chr01
gene1279	168.886	-1.76469	0.36677	-4.81143	1.49857e-06	1.85333e-05	tube1	Chr05
gene40	103.87	-1.60181	0.33305	-4.80952	1.51289e-06	1.86957e-05	tmem53	Chr04
gene29338	603.013	-1.51961	0.315998	-4.80892	1.51744e-06	1.87373e-05	ahi1	Chr05
gene4039	74.6983	-3.60444	0.749975	-4.80608	1.5392e-06	1.89847e-05	pip5kl1	Chr08
gene16161	135.468	-3.13502	0.652315	-4.80599	1.53989e-06	1.89847e-05	stkld1	scaffold_371
gene271	229.189	1.29215	0.268917	4.805	1.5475e-06	1.90637e-05	mcoln1	Chr03
gene7306	620.596	-1.41873	0.295322	-4.804	1.5553e-06	1.91449e-05	pof1b	Chr08
gene21953	1913.92	-1.26199	0.262769	-4.80267	1.56564e-06	1.92571e-05	arhgef28	Chr01
gene7812	334.384	1.33605	0.278205	4.80241	1.56767e-06	1.92671e-05	pak3	Chr08
gene32584	119.29	2.43323	0.506869	4.80051	1.58264e-06	1.9436e-05	arl16	Chr10
gene22521	653.201	1.06854	0.222599	4.8003	1.58432e-06	1.94408e-05	ildr1	Chr02
gene5332	72.9483	-2.22314	0.463141	-4.80015	1.5855e-06	1.94408e-05	lrrc34	scaffold_112
gene27782	23.2993	3.4131	0.711226	4.7989	1.5954e-06	1.9547e-05	LOC101732167	Chr02
gene17880	85.4973	-1.47714	0.307846	-4.79831	1.60007e-06	1.95891e-05	aasdh	Chr01
gene17485	87.7477	-1.67832	0.349838	-4.79741	1.60728e-06	1.96621e-05	galnt16	Chr08
gene24184	22.4806	3.94589	0.822573	4.79701	1.61055e-06	1.96869e-05	slc26a10	Chr02
gene20525	3269.54	-1.09188	0.22763	-4.79672	1.61282e-06	1.96994e-05	syne1	Chr05
gene8323	206.479	-2.75898	0.575261	-4.79605	1.61829e-06	1.97508e-05	ppargc1b	Chr03
gene3535	1423.27	1.06314	0.221713	4.79513	1.62573e-06	1.98263e-05	baz1b	Chr02
gene3577	61.7986	2.29148	0.478109	4.7928	1.6447e-06	2.00422e-05	prss16	Chr08
gene26113	17.3824	-4.23434	0.883638	-4.79194	1.65177e-06	2.01099e-05	parp8	Chr01
gene2586	44.5622	4.08567	0.852635	4.79181	1.6528e-06	2.01099e-05	angptl4	Chr01
gene4170	705.457	1.16495	0.243132	4.79142	1.65609e-06	2.01344e-05	edem1	Chr04
gene25801	70.4167	2.90431	0.606336	4.78993	1.66839e-06	2.02684e-05	pcyox1l	Chr03
gene29888	264.424	-1.71765	0.358611	-4.78972	1.67012e-06	2.02738e-05	sema4b	Chr03
gene24621	140.121	2.9776	0.621779	4.78884	1.67747e-06	2.03474e-05	hic1	Chr02
gene8012	1002.27	-0.798743	0.166806	-4.78846	1.68068e-06	2.03707e-05	reep4	Chr03
gene17229	15.4761	4.47422	0.934474	4.78796	1.68485e-06	2.04055e-05	LOC101730771	Chr08
gene3373	364.131	-2.185	0.456432	-4.78713	1.6918e-06	2.0474e-05	sntb2	Chr04
gene7623	80.7744	-2.0316	0.424432	-4.78663	1.69606e-06	2.05098e-05	ttc16	Chr05
gene5985	300.423	-1.52947	0.319546	-4.78637	1.69822e-06	2.05203e-05	cetn3	Chr01
gene13458	77.1714	3.38283	0.706791	4.78618	1.69984e-06	2.05242e-05	Xetrov90006486m.g	Chr02
gene26921	63.7889	1.96006	0.409631	4.78493	1.71046e-06	2.06365e-05	slc7a1	Chr02
gene3998	1781.56	0.814199	0.170213	4.78341	1.72349e-06	2.07724e-05	nudt4	Chr03
gene28281	835.183	1.00005	0.20907	4.78331	1.72435e-06	2.07724e-05	setd1a	Chr09
gene1202	390.643	1.5233	0.31864	4.78063	1.74748e-06	2.1035e-05	cldn6.1	Chr09
gene3071	1265.02	1.06655	0.223119	4.78019	1.75128e-06	2.10629e-05	rassf7	Chr04
gene27236	98.7723	2.70988	0.566914	4.78006	1.75246e-06	2.10629e-05	rab26	Chr09
gene4328	1005.33	1.333	0.27889	4.77966	1.75593e-06	2.10885e-05	abhd17b	Chr01
gene4380	79.5949	-1.53734	0.321676	-4.77916	1.76028e-06	2.11247e-05	LOC101732760	Chr01
gene3655	18.083	4.92381	1.03032	4.7789	1.76256e-06	2.11361e-05	mix1	Chr05
gene29243	600.926	-1.43016	0.299352	-4.77751	1.77478e-06	2.12664e-05	neurl1b	Chr03
gene4148	209.727	1.57313	0.329528	4.77388	1.80712e-06	2.16375e-05	haus5	scaffold_278
gene25576	144.824	-2.22851	0.466917	-4.77282	1.81667e-06	2.17353e-05	syt13	Chr04
gene1418	96.6934	1.48585	0.31142	4.77121	1.8312e-06	2.18761e-05	znf276	Chr04
gene5858	913.073	0.915345	0.191847	4.77121	1.83121e-06	2.18761e-05	fam214a	Chr03
gene18144	288.479	-1.74499	0.365816	-4.77013	1.84104e-06	2.1977e-05	ttll13p	Chr03
gene22663	511.638	1.4833	0.31126	4.76548	1.88408e-06	2.24738e-05	jrk	Chr06
gene24994	31.2345	-3.3458	0.702271	-4.76425	1.89554e-06	2.25934e-05	dysf	Chr01
gene3600	86.55	-1.80824	0.379589	-4.76368	1.9009e-06	2.26402e-05	kansl1l	Chr09
gene33070	50.3631	2.28581	0.480215	4.75998	1.93614e-06	2.30425e-05	LOC108646212	Chr03
gene27564	63.3612	-3.0432	0.639419	-4.75932	1.94247e-06	2.31005e-05	LOC100496010	Chr07
gene19801	116.462	2.19759	0.462	4.75668	1.96799e-06	2.33864e-05	LOC101730917	Chr06
gene30259	78.5149	-1.92403	0.404507	-4.75648	1.96998e-06	2.33924e-05	LOC100145297	Chr02
gene26644	24.7278	4.04496	0.850728	4.75471	1.98732e-06	2.35806e-05	LOC100491693	scaffold_278
gene7186	40.4768	3.61298	0.75998	4.75404	1.99388e-06	2.36407e-05	lefty	Chr05
gene6687	457.77	1.12394	0.236626	4.74987	2.03544e-06	2.41153e-05	dcaf13	Chr06
gene17836	532.463	-1.5149	0.319096	-4.74746	2.05988e-06	2.43866e-05	dync1i1	scaffold_73
gene6420	135.371	-1.84877	0.389473	-4.74685	2.06609e-06	2.44417e-05	fam58a	Chr08
gene7708	182.819	-1.20636	0.254158	-4.74649	2.06978e-06	2.44671e-05	tpbg	Chr05
gene4364	652.236	1.29911	0.273742	4.74574	2.07743e-06	2.45256e-05	pcna	Chr03
gene20800	290.466	-1.71221	0.360791	-4.7457	2.07783e-06	2.45256e-05	cfap100	Chr04
gene16580	69.7767	-2.11147	0.444957	-4.74533	2.08166e-06	2.45524e-05	sgsm1	Chr01
gene16847	489.337	0.977112	0.205949	4.74443	2.09096e-06	2.46437e-05	lmo4.2	scaffold_1293
gene2409	209.93	1.33815	0.282198	4.74188	2.11746e-06	2.49374e-05	LOC101731373	Chr10
gene5534	328.46	-1.74631	0.36832	-4.74127	2.1238e-06	2.49935e-05	tctex1d1	Chr04
gene16082	142.329	-2.21651	0.467582	-4.74036	2.13337e-06	2.50874e-05	rhobtb2	Chr03
gene8971	29.9482	3.47617	0.73366	4.73812	2.15706e-06	2.5347e-05	Xetrov90018388m.g	Chr07
gene11765	16.3453	4.35486	0.919144	4.73795	2.15887e-06	2.53495e-05	Xetrov90022513m.g	Chr09
gene19367	66.2852	2.79385	0.589702	4.73773	2.1613e-06	2.53591e-05	dnajb5	scaffold_138
gene21864	197.973	1.75482	0.370473	4.73671	2.1722e-06	2.54574e-05	LOC100486008	Chr06
gene27760	174.182	1.62172	0.342377	4.73664	2.17289e-06	2.54574e-05	LOC100487588	Chr09
gene19708	204.046	-1.67516	0.353705	-4.73605	2.17925e-06	2.55129e-05	pkp2	scaffold_554
gene2612	195.199	-1.97914	0.417955	-4.73529	2.18743e-06	2.55897e-05	spef1	Chr01
gene26055	247.966	1.69299	0.357563	4.73481	2.19265e-06	2.56142e-05	LOC100145274	Chr02
gene3572	213.469	1.65607	0.349765	4.73479	2.19277e-06	2.56142e-05	grn	Chr10
gene29499	102.384	2.0913	0.441765	4.73396	2.20177e-06	2.57003e-05	cacna1g	Chr10
gene4132	280.856	1.23504	0.261002	4.73193	2.22392e-06	2.59397e-05	dusp16	scaffold_41
gene26621	266.387	-1.57406	0.332871	-4.72874	2.25923e-06	2.63321e-05	cluap1	Chr09
gene2899	1921.02	0.840352	0.177789	4.72667	2.28229e-06	2.65812e-05	brd2	Chr08
gene24012	1171.02	-1.83464	0.388254	-4.72536	2.29709e-06	2.6734e-05	scn5a	Chr06
gene17829	928.212	1.36086	0.288014	4.72496	2.3016e-06	2.67667e-05	usf3	scaffold_85
gene25369	296.79	1.28089	0.271392	4.7197	2.36194e-06	2.74483e-05	vmp1	Chr02
gene20046	71.7674	-1.74838	0.370482	-4.71921	2.36764e-06	2.74942e-05	slc23a2	Chr03
gene349	354.247	-1.4968	0.3173	-4.71729	2.39008e-06	2.77344e-05	lrrc23	Chr07
gene33837	1347.14	-1.03612	0.219732	-4.7154	2.41236e-06	2.79724e-05	pvrl1	Chr07
gene20868	27.3542	3.04202	0.645508	4.7126	2.44575e-06	2.83387e-05	LOC108648343	Chr08
gene7202	292.501	1.35623	0.288074	4.70793	2.50247e-06	2.89747e-05	h1fx	Chr04
gene22979	30.0246	3.15652	0.67064	4.70673	2.51721e-06	2.91241e-05	rasgrp4	Chr08
gene6121	84.0495	-1.77503	0.377175	-4.70613	2.52469e-06	2.91892e-05	slc27a2	Chr03
gene33413	64.1255	-2.02211	0.429712	-4.70573	2.52957e-06	2.92243e-05	tmem213	Chr03
gene18299	9607.85	-1.05814	0.224906	-4.70482	2.5409e-06	2.9326e-05	myh9	Chr04
gene778	368.033	-1.54581	0.328565	-4.70472	2.54209e-06	2.9326e-05	ttc25	Chr10
gene169	371.089	1.75816	0.373837	4.70301	2.5635e-06	2.95514e-05	LOC100486074	Chr02
gene24054	117.273	-2.67217	0.568263	-4.70234	2.57192e-06	2.96268e-05	pde7b	Chr05
gene8065	1405.62	1.50666	0.320514	4.70077	2.59186e-06	2.98347e-05	dll1	Chr05
gene16653	1412.67	1.05171	0.223742	4.70054	2.59468e-06	2.98455e-05	dido1	scaffold_418
gene2561	488.715	1.45743	0.310144	4.69922	2.61155e-06	3.00176e-05	ppil2	Chr01
gene7617	717.45	0.805598	0.171439	4.69904	2.61386e-06	3.00224e-05	ambra1	Chr04
gene2100	40.2373	-4.184	0.890695	-4.69746	2.63418e-06	3.02338e-05	ca8	Chr06
gene6914	1038.62	1.0689	0.227725	4.69381	2.68159e-06	3.07556e-05	nop56	scaffold_1200
gene3446	3753.87	-1.02649	0.218709	-4.69342	2.68676e-06	3.07925e-05	rbfox2	Chr04
gene2588	114.73	-1.37026	0.291983	-4.69296	2.69281e-06	3.08394e-05	mok	Chr08
gene29447	759.912	0.786046	0.167503	4.69273	2.69582e-06	3.08515e-05	fam83g	Chr09
gene5835	20.5375	4.15231	0.885085	4.69143	2.71303e-06	3.1026e-05	bcl7c	scaffold_288
gene32289	22.9344	-3.71815	0.79285	-4.6896	2.73742e-06	3.12469e-05	pp2d1	Chr06
gene4099	265.693	-2.0179	0.430303	-4.68949	2.73891e-06	3.12469e-05	elmo3	Chr04
gene19941	259.656	-1.25884	0.268438	-4.68948	2.739e-06	3.12469e-05	c21orf91	Chr02
gene1591	645.531	1.02069	0.217661	4.68936	2.74065e-06	3.12469e-05	dnttip2	Chr07
gene4520	1527.57	-0.859013	0.183188	-4.68924	2.74224e-06	3.12469e-05	znf217	Chr10
gene7646	554.052	-1.3481	0.287573	-4.68785	2.76093e-06	3.14371e-05	ccdc61	Chr08
gene23961	230.219	1.33527	0.284918	4.6865	2.77914e-06	3.16217e-05	dcp1b	scaffold_41
gene16007	22.2325	3.30757	0.705848	4.68595	2.78658e-06	3.16836e-05	LOC100496720	scaffold_931
gene21647	300.275	1.42851	0.304876	4.68555	2.79215e-06	3.17241e-05	fam110c	Chr05
gene7592	249.153	2.39451	0.511216	4.68394	2.81412e-06	3.19507e-05	LOC100496939	Chr01
gene28542	167.975	1.41588	0.302455	4.6813	2.85065e-06	3.23422e-05	LOC100488176	Chr01
gene3097	63.1463	-2.84	0.606803	-4.68027	2.86499e-06	3.24815e-05	mertk	Chr05
gene1315	63.2356	-2.46625	0.527145	-4.6785	2.88981e-06	3.27394e-05	spata17	Chr05
gene1194	365.473	-1.02875	0.220014	-4.67585	2.92742e-06	3.31417e-05	strip1	Chr02
gene3393	801.287	1.59219	0.340525	4.67568	2.92987e-06	3.31458e-05	zfhx2	Chr01
gene30684	46.5112	-2.88832	0.617851	-4.67478	2.94271e-06	3.32671e-05	LOC100488087	Chr03
gene22668	417.475	0.94875	0.202972	4.6743	2.94961e-06	3.33213e-05	r3hdm1	Chr09
gene1765	40.651	-2.66421	0.570159	-4.67275	2.97199e-06	3.35501e-05	scly	Chr05
gene28361	28.9948	3.12429	0.668743	4.67188	2.98453e-06	3.36677e-05	LOC105945612	scaffold_211
gene2861	815.765	0.949683	0.203339	4.67044	3.00552e-06	3.38802e-05	csnk1d	Chr10
gene2074	611.553	-1.79163	0.383691	-4.66945	3.02e-06	3.40192e-05	dynlrb2	Chr04
gene1111	642.047	1.93234	0.413865	4.66901	3.02652e-06	3.40683e-05	ptger4	Chr01
gene5441	102.665	-1.35742	0.291038	-4.66405	3.10041e-06	3.48752e-05	psmg2	Chr06
gene16339	84.7079	2.003	0.42968	4.66162	3.13734e-06	3.52505e-05	LOC101733262	scaffold_351
gene547	190.686	-1.64469	0.352819	-4.66156	3.13824e-06	3.52505e-05	abracl	Chr05
gene8271	509.225	-0.965826	0.207252	-4.66016	3.15959e-06	3.54651e-05	sass6	Chr01
gene28912	225.078	-1.95605	0.419814	-4.65932	3.17259e-06	3.55857e-05	ift80	Chr05
gene4112	285.312	-0.94733	0.203345	-4.65873	3.18165e-06	3.5662e-05	rhbdd2	Chr02
gene5417	122.783	-1.54681	0.332249	-4.65559	3.23059e-06	3.61849e-05	syap1	Chr02
gene6834	54.9923	1.72094	0.369682	4.65519	3.23685e-06	3.62056e-05	ten1	Chr10
gene25229	27.0839	3.32724	0.71474	4.65518	3.23702e-06	3.62056e-05	she	scaffold_627
gene30940	423.062	1.01289	0.217593	4.65498	3.24012e-06	3.62146e-05	farsb	Chr05
gene2468	90.2056	-2.43595	0.523366	-4.65439	3.24944e-06	3.62931e-05	myl1	Chr09
gene108	1002.55	0.962406	0.206915	4.65121	3.29989e-06	3.68305e-05	slc30a7	Chr04
gene7555	1629.19	-1.17237	0.2521	-4.65043	3.31246e-06	3.69446e-05	atp11c	Chr08
gene2501	121.374	1.72497	0.370986	4.64968	3.32446e-06	3.70524e-05	lrch2	Chr08
gene18446	437.765	1.37823	0.296444	4.6492	3.33224e-06	3.71129e-05	LOC108647927	Chr06
gene21690	49.108	2.8734	0.618105	4.64872	3.33996e-06	3.71727e-05	LOC100495051	Chr03
gene27709	421.257	-1.36194	0.293083	-4.64694	3.36891e-06	3.74685e-05	cfap45	Chr08
gene18616	278.257	-1.13012	0.243211	-4.64665	3.37369e-06	3.74952e-05	znf236	scaffold_21
gene18461	275.311	1.2666	0.272611	4.6462	3.38106e-06	3.75507e-05	c11orf58	scaffold_66
gene24120	659.419	-1.62569	0.349922	-4.64585	3.38677e-06	3.75877e-05	lgr4	Chr04
gene24776	1167.57	-0.867622	0.186847	-4.64348	3.42596e-06	3.7996e-05	lama5	Chr10
gene238	58.6456	2.44752	0.5272	4.64249	3.4423e-06	3.81503e-05	flvcr1	Chr05
gene2010	80.6204	1.81597	0.391179	4.6423	3.44559e-06	3.816e-05	dph1	Chr02
gene1316	356.594	-1.39155	0.299777	-4.64194	3.4515e-06	3.81987e-05	arl13b	Chr02
gene1996	82.3252	-2.23821	0.482186	-4.64179	3.45405e-06	3.82001e-05	zmynd12	Chr07
gene193	204.356	1.41453	0.304769	4.64133	3.46172e-06	3.82582e-05	uchl1	Chr01
gene3043	547.302	-1.64375	0.35427	-4.63982	3.48704e-06	3.85111e-05	ccdc151	Chr03
gene980	171.265	-1.37416	0.296305	-4.63763	3.5242e-06	3.88942e-05	fbxo38	Chr03
gene14239	16.0599	4.47406	0.965185	4.63544	3.56174e-06	3.92812e-05	Xetrov90013951m.g	Chr05
gene24392	449.001	1.19004	0.25674	4.63518	3.56627e-06	3.93036e-05	LOC100493455	Chr03
gene4939	539.269	-1.24423	0.268469	-4.63454	3.57738e-06	3.93986e-05	prkcb	Chr09
gene31564	845.525	-1.5315	0.330469	-4.63433	3.58098e-06	3.94107e-05	stil	Chr04
gene22895	58.5713	1.82988	0.394869	4.63414	3.58418e-06	3.94185e-05	LOC100496974	Chr09
gene15794	345.371	-1.50141	0.324037	-4.63345	3.59623e-06	3.95235e-05	tgif2	Chr10
gene23484	101.824	3.00637	0.648921	4.63287	3.60629e-06	3.96065e-05	gast	Chr10
gene21667	541.411	-1.83011	0.39504	-4.63272	3.60891e-06	3.96077e-05	fam83b	Chr05
gene18387	165.125	2.73218	0.589882	4.63175	3.62594e-06	3.9767e-05	tpk1	Chr06
gene5613	165.142	-1.60769	0.347221	-4.63018	3.65347e-06	4.00137e-05	akap14	Chr08
gene7553	20.4871	3.52952	0.762286	4.63018	3.6535e-06	4.00137e-05	LOC100497434	Chr10
gene4379	1953.95	-0.65256	0.140972	-4.62902	3.674e-06	4.021e-05	itgb1	Chr06
gene25060	152.361	-2.13169	0.460519	-4.62888	3.67651e-06	4.021e-05	ccdc178	Chr06
gene1014	15.1654	4.02289	0.869199	4.62828	3.68724e-06	4.02993e-05	LOC100492324	Chr04
gene17968	614.931	1.08931	0.235385	4.62777	3.69616e-06	4.0369e-05	shb	Chr01
gene16249	28.5614	-3.16131	0.683193	-4.62725	3.70548e-06	4.04427e-05	gpr37	Chr03
gene18466	1201.96	-1.54874	0.334719	-4.627	3.70998e-06	4.04639e-05	slit2	Chr01
gene7821	33.7026	3.39525	0.733924	4.62616	3.72507e-06	4.06005e-05	MGC147302	Chr05
gene1485	712.056	0.894503	0.193369	4.62589	3.72989e-06	4.06249e-05	setd1b	Chr01
gene10102	160.572	-1.92649	0.416479	-4.62564	3.73438e-06	4.06458e-05	Xetrov90026923m.g	scaffold_192
gene5066	1548.94	0.942111	0.203758	4.62367	3.77011e-06	4.10064e-05	ugt3a2	Chr01
gene20403	1317.76	-1.22811	0.265661	-4.62284	3.78527e-06	4.1143e-05	tcaf2	Chr03
gene7161	815.293	0.779065	0.168539	4.62245	3.79238e-06	4.11919e-05	atxn2	Chr01
gene19307	216.261	1.34572	0.291138	4.62227	3.79571e-06	4.11997e-05	gpaa1	Chr06
gene28024	47.4193	2.91284	0.630331	4.62113	3.81657e-06	4.13977e-05	LOC105945233	Chr10
gene25390	105.095	-2.14699	0.46481	-4.61908	3.85451e-06	4.17806e-05	wdr38	Chr08
gene8336	628.075	0.900418	0.195032	4.61678	3.89738e-06	4.22163e-05	cdr2	Chr09
gene26632	88.2172	-4.12301	0.893381	-4.61506	3.92976e-06	4.25379e-05	th	Chr04
gene19523	188.433	-1.38591	0.300342	-4.61445	3.94137e-06	4.26343e-05	ddx18	scaffold_8207
gene8437	723.223	1.30237	0.282373	4.61224	3.98349e-06	4.30604e-05	dbf4	Chr06
gene1512	1266.16	1.08467	0.235236	4.61101	4.00722e-06	4.32873e-05	klf11	Chr05
gene4884	26.1286	4.36183	0.946581	4.60798	4.06593e-06	4.38839e-05	nptx2	Chr09
gene534	14.414	4.36352	0.946971	4.60788	4.06801e-06	4.38839e-05	LOC100487636	Chr07
gene22774	80.7351	-3.3496	0.727216	-4.60606	4.10367e-06	4.42266e-05	LOC101733419	scaffold_8471
gene795	285.788	1.10373	0.239629	4.60598	4.10537e-06	4.42266e-05	zw10	Chr07
gene22412	129.332	3.63653	0.789634	4.60534	4.11793e-06	4.43316e-05	LOC101733720	scaffold_50
gene3958	159.583	1.81138	0.39346	4.60373	4.14987e-06	4.46192e-05	txlnb	Chr05
gene23982	162.075	1.44655	0.314214	4.60371	4.1503e-06	4.46192e-05	LOC100488129	scaffold_692
gene28717	669.559	-1.56444	0.340006	-4.60122	4.20015e-06	4.51245e-05	ranbp3l	Chr01
gene24335	40.988	-2.88692	0.62763	-4.59972	4.23052e-06	4.54198e-05	dgke	Chr10
gene19909	66.3782	2.90834	0.632456	4.59848	4.25582e-06	4.56604e-05	LOC100492569	scaffold_66
gene7127	2254.03	0.803373	0.174815	4.59557	4.31561e-06	4.62705e-05	LOC100485835	Chr02
gene3497	1562.31	0.989327	0.215291	4.5953	4.32132e-06	4.63002e-05	atxn2l	scaffold_1336
gene5673	265.995	-1.29081	0.280919	-4.59497	4.32812e-06	4.63416e-05	tbc1d9	Chr01
gene66	1230.8	0.825311	0.179626	4.5946	4.33588e-06	4.63644e-05	casc3	scaffold_39
gene28708	32.1588	2.59079	0.563878	4.59458	4.33612e-06	4.63644e-05	LOC101733134	Chr02
gene19534	532.956	2.31854	0.504778	4.5932	4.36508e-06	4.66226e-05	nuak2	Chr02
gene27852	108.742	-2.07362	0.45146	-4.59314	4.36617e-06	4.66226e-05	rab28	Chr01
gene28293	105.74	-2.14796	0.468274	-4.58697	4.49715e-06	4.79889e-05	dydc1	Chr07
gene3158	1086.45	-1.70906	0.37284	-4.58389	4.564e-06	4.86693e-05	anxa1-like.1	Chr01
gene29526	724.976	-0.871455	0.19027	-4.5801	4.64759e-06	4.95272e-05	hnrnpul1	Chr08
gene28612	79.9952	4.16569	0.909939	4.57799	4.69465e-06	4.9995e-05	LOC100486720	scaffold_56
gene32707	691.693	-1.65704	0.362122	-4.57592	4.74126e-06	5.04573e-05	cep41	Chr03
gene16020	111.414	1.65042	0.360725	4.5753	4.75548e-06	5.05746e-05	prdx2	scaffold_185
gene32357	167.419	1.37059	0.299709	4.57307	4.80626e-06	5.10803e-05	myo1e.1	Chr03
gene2476	309.606	1.92938	0.422038	4.57157	4.84073e-06	5.1412e-05	dnajc8	Chr02
gene29173	1052.48	-0.914575	0.200099	-4.57061	4.8631e-06	5.15916e-05	ndst1	Chr03
gene5180	152.566	-1.74388	0.381547	-4.57056	4.86417e-06	5.15916e-05	rnf219	Chr02
gene17071	348.989	-1.18578	0.25945	-4.57035	4.86911e-06	5.15935e-05	smo	Chr03
gene1918	712.314	-0.880162	0.192584	-4.57027	4.87089e-06	5.15935e-05	mapk8	Chr07
gene4109	463.422	0.823744	0.180294	4.56889	4.90322e-06	5.19012e-05	marveld2	Chr01
gene28196	301.046	-0.952761	0.208545	-4.56861	4.90973e-06	5.19353e-05	pacsin2	scaffold_259
gene28412	42.9369	3.41807	0.748255	4.56806	4.92263e-06	5.20368e-05	dfnb59	Chr09
gene23027	244.076	-1.59582	0.349428	-4.56694	4.94902e-06	5.22809e-05	rhobtb1	Chr07
gene16145	548.187	-1.85056	0.405315	-4.56572	4.97781e-06	5.25499e-05	kif24	Chr01
gene7618	1781.39	-1.3808	0.302525	-4.56426	5.01262e-06	5.2882e-05	pc.2	Chr04
gene17721	1238.09	1.23221	0.27001	4.56356	5.02946e-06	5.30242e-05	asxl1	scaffold_284
gene24112	109.616	2.15699	0.47282	4.56196	5.06779e-06	5.33926e-05	qsox1	Chr04
gene16272	387.687	-0.889701	0.195038	-4.56168	5.07471e-06	5.343e-05	chd6	Chr10
gene6870	377.332	-1.17236	0.257013	-4.56151	5.07879e-06	5.34373e-05	gas8	Chr04
gene15953	83.7882	3.99362	0.875607	4.56098	5.09162e-06	5.35366e-05	arhgap39	scaffold_2092
gene622	446.517	1.08378	0.237698	4.55948	5.12801e-06	5.38833e-05	crtc3	Chr03
gene7861	398.678	-2.36826	0.520164	-4.55291	5.29087e-06	5.55576e-05	nme9	Chr09
gene22249	85.8821	1.76997	0.388781	4.55262	5.29817e-06	5.55974e-05	LOC105945466	Chr04
gene2433	61.2337	-2.59678	0.570483	-4.5519	5.31633e-06	5.57509e-05	LOC100487502	Chr04
gene17518	62.2519	2.49439	0.548037	4.55149	5.32667e-06	5.58222e-05	dph6	Chr08
gene32859	89.1224	2.13931	0.470042	4.55132	5.33114e-06	5.58321e-05	msi2	Chr02
gene15900	2824.49	0.791057	0.173834	4.55064	5.34833e-06	5.5975e-05	spen	scaffold_430
gene6055	1006.92	-0.80033	0.175881	-4.55041	5.35409e-06	5.59981e-05	lims1	Chr02
gene16799	287.065	-1.4868	0.326991	-4.54692	5.4437e-06	5.68977e-05	ttc21a	Chr06
gene2292	106.678	2.08994	0.459746	4.54586	5.47121e-06	5.71474e-05	LOC100486672	Chr04
gene19276	1312.7	-0.946171	0.208172	-4.54514	5.48985e-06	5.73042e-05	dync2h1	Chr02
gene4120	660.629	-1.52835	0.336333	-4.54416	5.51535e-06	5.75323e-05	nkx2-3	Chr07
gene25148	292.318	-2.56981	0.565558	-4.54384	5.52383e-06	5.7578e-05	LOC100496327	Chr03
gene29716	714.5	-1.00785	0.221811	-4.54372	5.52702e-06	5.7578e-05	trio	Chr06
gene28885	107.882	-1.59793	0.351698	-4.54347	5.53364e-06	5.76089e-05	cdk7	Chr01
gene4512	320.311	1.24233	0.273499	4.54234	5.56327e-06	5.78793e-05	nfkbia	Chr08
gene18277	323.345	1.37407	0.302604	4.54081	5.60384e-06	5.82629e-05	lonrf3	Chr08
gene677	76.8506	1.88239	0.41458	4.54047	5.61293e-06	5.83191e-05	ikzf5	Chr07
gene2091	637.513	1.19128	0.262468	4.53878	5.65818e-06	5.87506e-05	klf10	Chr06
gene6648	83.4945	-1.82172	0.40141	-4.5383	5.67108e-06	5.88458e-05	schip1	Chr05
gene105	194.924	-1.18003	0.260163	-4.53573	5.74053e-06	5.95205e-05	enkd1	Chr04
gene1033	83.7841	2.50823	0.553007	4.53561	5.74363e-06	5.95205e-05	ackr3	Chr09
gene7982	532.362	0.933114	0.205845	4.53308	5.81288e-06	6.01986e-05	ccny	Chr06
gene19625	235.131	-1.76775	0.390157	-4.53088	5.87392e-06	6.07908e-05	kif13b	scaffold_63
gene5931	534.26	2.7158	0.599523	4.52994	5.90008e-06	6.10216e-05	tat	Chr04
gene32904	140.522	-1.98152	0.437527	-4.52892	5.92867e-06	6.12229e-05	robo3	Chr07
gene17016	3595.74	-1.36675	0.301787	-4.52884	5.93075e-06	6.12229e-05	capn1	Chr04
gene3202	372.384	1.03397	0.228315	4.52871	5.93457e-06	6.12229e-05	ccnl1	Chr05
gene1314	394.594	-1.87579	0.414201	-4.52869	5.93505e-06	6.12229e-05	itln1	Chr07
gene8366	158.857	2.06887	0.456908	4.52798	5.95508e-06	6.13816e-05	kiaa0930	scaffold_419
gene4625	725.489	1.38476	0.305831	4.52787	5.95821e-06	6.13816e-05	herpud1	Chr04
gene26719	350.429	1.73423	0.383068	4.52721	5.97668e-06	6.15317e-05	xpot	Chr03
gene21279	591.08	-0.874901	0.193351	-4.52494	6.04129e-06	6.21192e-05	ephb1	Chr05
gene8360	139.031	-1.71513	0.37904	-4.52493	6.04161e-06	6.21192e-05	ankrd42	Chr02
gene32220	301.902	-2.09521	0.463137	-4.52397	6.06913e-06	6.23616e-05	ccdc146	Chr03
gene19735	640.42	1.99412	0.440956	4.52226	6.11822e-06	6.28252e-05	tprn	Chr08
gene15835	32.2233	-2.61506	0.57849	-4.5205	6.16936e-06	6.33091e-05	mapk8ip2	Chr03
gene16723	636.174	-1.20282	0.266111	-4.51999	6.18438e-06	6.34221e-05	LOC734071	Chr02
gene26754	161.644	-2.0289	0.448941	-4.51931	6.20409e-06	6.35829e-05	cdhr3	Chr03
gene16133	496.367	1.56045	0.345306	4.51902	6.21275e-06	6.36303e-05	spryd3	Chr02
gene28962	177.963	2.80363	0.620495	4.51837	6.23174e-06	6.37834e-05	LOC100496436	scaffold_56
gene25894	96.5371	2.11865	0.468948	4.51789	6.24587e-06	6.38867e-05	vav2	scaffold_19
gene21368	69.0644	1.70147	0.376649	4.51738	6.261e-06	6.4e-05	fam49a	Chr05
gene31347	828.117	0.848132	0.187802	4.51611	6.29868e-06	6.43435e-05	arhgap29	Chr04
gene33493	628.764	0.978203	0.216669	4.51473	6.33969e-06	6.47205e-05	hira	Chr01
gene15961	1049.04	0.868882	0.192664	4.50982	6.48824e-06	6.61943e-05	fosl2	Chr05
gene8019	259.974	-1.49633	0.331915	-4.50817	6.53897e-06	6.66687e-05	sugt1	Chr02
gene7848	203.189	1.12983	0.250665	4.50734	6.56444e-06	6.68853e-05	ing2	Chr01
gene21485	1152.15	-1.58573	0.35183	-4.50709	6.57216e-06	6.69207e-05	dnah6	Chr01
gene2504	374.626	-1.74219	0.386567	-4.50684	6.58012e-06	6.69586e-05	ccdc63	Chr07
gene31487	57.2944	-1.88656	0.418797	-4.50471	6.64636e-06	6.75891e-05	LOC100498204	Chr03
gene447	225.553	-1.8578	0.412432	-4.50449	6.65312e-06	6.76144e-05	efcab1	Chr06
gene20660	359.361	0.927039	0.205949	4.50129	6.75412e-06	6.85967e-05	kansl1	Chr10
gene11361	334.301	-1.1242	0.249827	-4.49992	6.79781e-06	6.89961e-05	Xetrov90004801m.g	Chr02
gene8083	1284.43	-0.888183	0.197396	-4.4995	6.81127e-06	6.90883e-05	tgoln2	Chr03
gene3911	260.672	-2.06354	0.459153	-4.49423	6.9822e-06	7.07766e-05	ttc26	Chr04
gene9012	347.553	-0.934805	0.208018	-4.49387	6.99418e-06	7.08526e-05	usp9x	Chr02
gene6433	403.796	0.796923	0.177391	4.49247	7.04022e-06	7.12732e-05	naa30	Chr08
gene21003	54.8452	-2.85591	0.636058	-4.49001	7.12182e-06	7.20531e-05	ptprd	Chr01
gene200	1283.42	1.20113	0.267553	4.4893	7.14561e-06	7.22475e-05	rhov	Chr08
gene32994	70.433	-2.15695	0.480642	-4.48765	7.2013e-06	7.2764e-05	LOC100485834	Chr04
gene4912	248.367	-1.11568	0.248678	-4.48645	7.24187e-06	7.31271e-05	dtymk	Chr05
gene18635	228.084	-1.75592	0.391401	-4.48624	7.24907e-06	7.31531e-05	lrriq1	Chr03
gene801	1176.35	-0.955678	0.213104	-4.48456	7.30643e-06	7.36848e-05	cep135	Chr01
gene25044	28.2451	3.32411	0.741362	4.48378	7.33315e-06	7.39071e-05	ano2	Chr03
gene22650	842.296	1.66931	0.372359	4.48308	7.3573e-06	7.41032e-05	znf585a	Chr09
gene2498	357.711	-1.00355	0.223873	-4.48265	7.37203e-06	7.42042e-05	b3galt4	Chr08
gene23000	58.728	1.83109	0.408541	4.48204	7.39343e-06	7.43723e-05	pabpc1l	Chr10
gene634	102.63	1.43648	0.320681	4.47948	7.48267e-06	7.52193e-05	nif	Chr03
gene4203	402.889	-1.20878	0.269857	-4.47935	7.48716e-06	7.52193e-05	wdr16	Chr10
gene4200	256.371	1.07057	0.239056	4.47831	7.52348e-06	7.55361e-05	med9	Chr09
gene2485	518.757	-1.75335	0.391551	-4.47797	7.53557e-06	7.55795e-05	cotl1	Chr04
gene26432	69.2741	1.86047	0.415477	4.47792	7.53738e-06	7.55795e-05	c14orf159	Chr08
gene4613	271.388	1.59875	0.357133	4.47661	7.58365e-06	7.59953e-05	ufsp2	Chr01
gene31921	170.614	-1.28559	0.28719	-4.47643	7.59006e-06	7.60113e-05	kdsr	Chr06
gene29488	662.614	0.749871	0.167549	4.47553	7.62217e-06	7.62845e-05	btbd10	Chr04
gene7999	537.784	-1.0251	0.229059	-4.47528	7.63104e-06	7.63221e-05	cpamd8	Chr01
gene1564	268.579	1.32831	0.29682	4.47515	7.63559e-06	7.63221e-05	ctps2	Chr02
gene14955	96.3733	-1.55918	0.348444	-4.4747	7.65201e-06	7.64378e-05	Xetrov90024524m.g	Chr09
gene27359	563.758	-0.834002	0.186417	-4.47386	7.68201e-06	7.66453e-05	trpm7	Chr03
gene22239	1065.59	-1.19444	0.266984	-4.47385	7.68249e-06	7.66453e-05	aim1l	Chr02
gene22920	144.086	1.6143	0.36102	4.47151	7.76707e-06	7.74402e-05	tex2.2	scaffold_560
gene21149	88.236	-1.58263	0.353984	-4.47091	7.78866e-06	7.76065e-05	itpripl2	Chr09
gene16214	114.712	-2.62438	0.587125	-4.46988	7.82623e-06	7.79204e-05	eno4	scaffold_163
gene6502	300.874	-1.19739	0.267887	-4.46978	7.83003e-06	7.79204e-05	cbfa2t2	Chr10
gene5002	18.5517	4.06647	0.909817	4.46955	7.83838e-06	7.79544e-05	gpr83	Chr08
gene3563	98.0612	-2.78011	0.622063	-4.46917	7.85234e-06	7.8044e-05	adora2a	Chr01
gene30902	252.471	1.06561	0.238568	4.46668	7.94432e-06	7.89086e-05	zswim3	Chr10
gene4410	16.0056	3.95693	0.88606	4.46575	7.9787e-06	7.92003e-05	sult2b1	Chr07
gene29991	216.86	-1.16911	0.261862	-4.46461	8.0215e-06	7.95751e-05	lrrc16a	Chr06
gene1946	3695.5	-0.866409	0.19413	-4.46303	8.08082e-06	8.01133e-05	arvcf	Chr01
gene17208	142.864	2.07811	0.465756	4.46181	8.12717e-06	8.05222e-05	LOC108648036	Chr01
gene401	524.009	-1.2584	0.282068	-4.46132	8.14565e-06	8.06547e-05	gpd1	Chr02
gene18547	59.7866	-2.97308	0.666533	-4.46051	8.17655e-06	8.09099e-05	LOC105945215	Chr10
gene22059	39.3904	2.33048	0.522512	4.46014	8.1906e-06	8.09982e-05	epha5	Chr01
gene33651	266.421	-1.70062	0.38134	-4.4596	8.2114e-06	8.11531e-05	myof	Chr07
gene243	765.97	0.756102	0.169559	4.45924	8.22509e-06	8.12375e-05	mon2	Chr03
gene3588	1178.87	0.742341	0.166725	4.45249	8.48785e-06	8.37804e-05	med13l	Chr01
gene20626	238.65	1.17097	0.2631	4.45069	8.55962e-06	8.4436e-05	dnajb2	Chr09
gene25521	79.8519	-1.38877	0.312134	-4.44927	8.61635e-06	8.49426e-05	pde4a	Chr03
gene26144	27.1797	4.05684	0.912001	4.44828	8.65603e-06	8.52805e-05	LOC105945920	Chr01
gene22430	25.2017	3.00641	0.676418	4.4446	8.80562e-06	8.67002e-05	LOC101733395	Chr07
gene3371	779.177	-0.756034	0.170142	-4.44354	8.84898e-06	8.70729e-05	erlin2	Chr03
gene21398	87.8195	-2.55091	0.574357	-4.44132	8.9407e-06	8.79205e-05	c10orf107	Chr07
gene17386	381.676	1.51757	0.34174	4.4407	8.96654e-06	8.81198e-05	abhd4	Chr01
gene29627	240.915	1.09133	0.245845	4.43911	9.03322e-06	8.87199e-05	rab40b	scaffold_370
gene12219	17.7178	4.45868	1.00453	4.43858	9.05526e-06	8.88811e-05	Xetrov90015432m.g	Chr06
gene641	88.6354	-2.34378	0.528776	-4.43246	9.31623e-06	9.13858e-05	aadac	Chr05
gene15948	472.969	-1.61897	0.365288	-4.43202	9.33527e-06	9.15158e-05	zmynd10	Chr04
gene335	447.503	1.11391	0.251384	4.4311	9.37554e-06	9.18535e-05	timeless	Chr02
gene33858	119.532	-1.27041	0.286714	-4.43094	9.38218e-06	9.18616e-05	polr1b	Chr05
gene33835	34.4067	-3.22527	0.727986	-4.4304	9.40575e-06	9.20353e-05	rnf32	Chr06
gene545	313.447	-1.53279	0.346059	-4.42927	9.45505e-06	9.24604e-05	daw1	Chr05
gene7892	180.77	-1.64136	0.370624	-4.42865	9.48258e-06	9.26723e-05	ccdc11	Chr01
gene34082	81.9427	-2.64226	0.596695	-4.42816	9.50396e-06	9.28238e-05	rgs22	Chr06
gene338	82.7057	1.54113	0.348047	4.42793	9.51437e-06	9.28599e-05	serhl	Chr04
gene31370	232.584	-1.24329	0.280791	-4.42781	9.51941e-06	9.28599e-05	sclt1	Chr01
gene465	73.3107	-2.63789	0.59579	-4.42756	9.5307e-06	9.29125e-05	tmem38a	Chr01
gene25347	143.571	1.25018	0.282417	4.42673	9.56707e-06	9.32096e-05	c9h7orf50	Chr09
gene19407	44.3386	3.3082	0.747543	4.42542	9.62532e-06	9.37192e-05	etv2	scaffold_278
gene34100	999.575	1.17881	0.266413	4.42473	9.65621e-06	9.39622e-05	plekha4	Chr07
gene6143	384.464	1.26298	0.285528	4.42332	9.71954e-06	9.45202e-05	slain2	Chr08
gene19460	165.726	-1.03066	0.233027	-4.42295	9.73644e-06	9.46262e-05	spred1	Chr08
gene210	73.8848	-1.77464	0.401396	-4.42116	9.81719e-06	9.53523e-05	snx7	Chr04
gene33615	478.107	-1.68615	0.381433	-4.42056	9.84442e-06	9.55581e-05	nhsl1	Chr05
gene6751	190.481	1.229	0.278045	4.42015	9.86309e-06	9.56804e-05	ap1m1	Chr01
gene3930	121.559	-2.0129	0.455443	-4.41965	9.88603e-06	9.58113e-05	LOC100494072	Chr09
gene7800	4620.58	0.717192	0.162283	4.41939	9.89787e-06	9.58113e-05	hnrnpa2b1	Chr06
gene32835	159.891	1.15563	0.261493	4.41935	9.89996e-06	9.58113e-05	derl2	Chr02
gene22014	29.6427	-3.18961	0.721741	-4.41933	9.90085e-06	9.58113e-05	cngb1	Chr04
gene17855	294.193	-1.8073	0.408987	-4.41896	9.91768e-06	9.59154e-05	tulp4	Chr05
gene31324	755.829	0.761588	0.17238	4.41807	9.95855e-06	9.62518e-05	znf706.2	Chr02
gene27895	772.835	-0.825883	0.18708	-4.41459	1.012e-05	9.77522e-05	u2af1	Chr02
gene28331	264.663	-2.18951	0.496193	-4.41262	1.02128e-05	9.85886e-05	itln2	Chr07
gene17032	170.162	-1.2167	0.275744	-4.41244	1.0221e-05	9.86078e-05	tmx3	Chr06
gene32869	66.9372	-2.1439	0.485926	-4.412	1.02421e-05	9.87509e-05	kif6	Chr05
gene8635	175.13	1.35511	0.307175	4.41153	1.02644e-05	9.88685e-05	Xetrov90016003m.g	Chr06
gene2921	836.223	-1.03418	0.234429	-4.41148	1.02668e-05	9.88685e-05	atp1b1	Chr02
gene2653	99.0119	-1.37612	0.312072	-4.40961	1.03555e-05	9.96613e-05	lrat	Chr01
gene4564	136.246	-2.24182	0.508433	-4.40927	1.03721e-05	9.97602e-05	wrap73	Chr07
gene30448	296.093	-3.01541	0.684029	-4.4083	1.04183e-05	0.000100144	pcdh8l	Chr07
gene19796	567.193	1.37226	0.311363	4.40726	1.04686e-05	0.000100566	spty2d1	scaffold_6264
gene25985	3175.31	0.764942	0.173572	4.40705	1.04787e-05	0.000100602	nav2	scaffold_228
gene4360	75.3353	-1.68911	0.38333	-4.4064	1.05102e-05	0.000100843	acot2	Chr08
gene3007	1526.8	-1.58211	0.359071	-4.40613	1.05234e-05	0.000100908	slc18a1	Chr03
gene26663	37.3169	2.19781	0.498837	4.40587	1.0536e-05	0.000100968	LOC108647640	Chr05
gene29274	279.626	0.997233	0.226365	4.40541	1.05584e-05	0.000101116	eaf2	scaffold_1905
gene5421	873.967	-1.34023	0.304233	-4.40529	1.05642e-05	0.000101116	ubp1	Chr10
gene7936	40.6428	-3.46556	0.78674	-4.40496	1.05804e-05	0.000101209	trpv1-like.1	Chr02
gene16052	25.3709	-2.52682	0.57369	-4.40451	1.06023e-05	0.000101357	LOC101733221	scaffold_105
gene33908	48.0264	-2.02006	0.458807	-4.40285	1.06837e-05	0.000102073	wdr63	Chr04
gene415	1580.48	-0.748033	0.169962	-4.40119	1.07661e-05	0.000102799	prps2	Chr02
gene26286	285.688	1.03425	0.235206	4.3972	1.09655e-05	0.000104587	fam69c	scaffold_21
gene8035	104.814	-1.92425	0.437611	-4.39718	1.09667e-05	0.000104587	pde4b	Chr04
gene12746	154.903	-3.89774	0.886528	-4.39663	1.09945e-05	0.00010479	LOC101731714	scaffold_113
gene19089	92.4219	2.08042	0.473243	4.39609	1.1022e-05	0.000104989	smad4.2	scaffold_6425
gene30967	268.132	1.23026	0.27998	4.39408	1.11244e-05	0.0001059	LOC100489533	Chr09
gene5536	143.941	-1.27157	0.28943	-4.39337	1.11605e-05	0.00010618	ccdc126	Chr06
gene6290	373.806	-1.16563	0.265343	-4.39291	1.11843e-05	0.000106342	flrt3	Chr05
gene8769	71.6245	2.76608	0.629911	4.39123	1.12714e-05	0.000107105	Xetrov90002103m.g	Chr01
gene20551	1696.08	-0.96115	0.218887	-4.39108	1.12787e-05	0.00010711	st14	Chr07
gene24445	45.9027	2.737	0.624005	4.38618	1.15357e-05	0.000109485	LOC733758	scaffold_48
gene5764	218.31	-1.8726	0.42717	-4.38374	1.16661e-05	0.000110657	mycbpap	Chr10
gene24191	21.7913	3.37624	0.770247	4.38331	1.16887e-05	0.000110804	cdr2l	Chr10
gene12456	253.645	1.07979	0.246448	4.38142	1.17909e-05	0.000111706	Xetrov90001545m.g	Chr01
gene22502	56.3229	-2.25231	0.514163	-4.38054	1.18388e-05	0.000112092	h2afy	Chr03
gene27010	364.518	1.01726	0.232293	4.37922	1.19103e-05	0.000112702	cdk4	scaffold_50
gene24154	13.5446	4.21862	0.963527	4.37831	1.19605e-05	0.000113109	fer1l6	scaffold_81
gene33603	35.3882	3.05888	0.698685	4.37806	1.19742e-05	0.000113171	LOC105946513	Chr02
gene2970	455.709	1.06353	0.243019	4.37634	1.20689e-05	0.000113997	skil	Chr05
gene7333	67.3654	-2.51635	0.575056	-4.37582	1.20975e-05	0.000114199	tmem196	Chr06
gene31281	166.201	1.19225	0.272481	4.37554	1.21135e-05	0.000114282	ecsit	Chr03
gene16295	167.568	-1.74836	0.399626	-4.37499	1.21436e-05	0.000114432	hsbp1l1	Chr06
gene5006	153.402	1.14439	0.261576	4.37499	1.21439e-05	0.000114432	ptdss1	Chr06
gene28772	59.3121	-1.70247	0.389162	-4.3747	1.21597e-05	0.000114513	kcnk9	Chr06
gene5310	117.398	-2.28996	0.523768	-4.3721	1.23059e-05	0.000115821	lexm	Chr04
gene1282	345.664	1.16305	0.266082	4.37103	1.23662e-05	0.000116319	slc7a3	Chr08
gene33492	50.524	2.03919	0.46658	4.37051	1.23954e-05	0.000116524	znf16	scaffold_314
gene22600	55.4489	-2.01713	0.461597	-4.36988	1.24313e-05	0.000116792	dcun1d2	Chr02
gene9217	56.4187	-2.0249	0.4634	-4.36965	1.24448e-05	0.000116849	Xetrov90006855m.g	Chr02
gene20153	702.765	-1.18815	0.271945	-4.36907	1.24776e-05	0.000117088	agbl5	Chr08
gene2402	931.549	0.749221	0.171514	4.36829	1.25225e-05	0.000117439	nktr	Chr06
gene31488	162.68	1.66828	0.38192	4.36814	1.25311e-05	0.00011745	LOC108645160	Chr01
gene24630	24.2245	3.7001	0.847379	4.36653	1.26239e-05	0.00011825	ccnb1ip1	Chr01
gene27482	96.2374	-1.97626	0.45273	-4.3652	1.27005e-05	0.000118897	fam179a	Chr05
gene7849	46.295	-3.71341	0.850757	-4.36483	1.27222e-05	0.000119029	ccdc27	Chr07
gene1967	315.993	1.20244	0.275531	4.36407	1.27667e-05	0.000119375	LOC100494818	Chr10
gene29782	333.223	-1.38981	0.318542	-4.36304	1.28267e-05	0.000119865	ipmk	Chr07
gene22947	12.0317	4.31146	0.988391	4.3621	1.28819e-05	0.00012031	prr19	Chr07
gene128	170.802	-1.46649	0.336256	-4.36124	1.29326e-05	0.000120712	lpar6	Chr02
gene1717	271.048	1.36932	0.314156	4.35872	1.30826e-05	0.00012204	ckb	Chr08
gene5593	25.9344	-3.39597	0.779551	-4.35631	1.32273e-05	0.000123317	gfi1b	Chr08
gene34174	27.0004	-3.89857	0.895031	-4.35579	1.32588e-05	0.000123538	asb2	Chr08
gene18971	372.685	1.28453	0.294931	4.35534	1.32858e-05	0.000123716	LOC101730350	scaffold_13
gene6347	103.818	1.70879	0.392421	4.35449	1.33377e-05	0.000124126	coq5	Chr01
gene18818	1175.08	1.68085	0.386022	4.35429	1.335e-05	0.000124168	poldip3	Chr04
gene18035	1701.4	-1.30609	0.300024	-4.35329	1.34107e-05	0.000124659	hydin	Chr04
gene26151	285.412	-1.20316	0.276419	-4.35268	1.34482e-05	0.000124934	icmt	Chr07
gene7749	334.114	-1.01525	0.2333	-4.3517	1.35086e-05	0.000125421	sdf4	Chr07
gene2760	180.33	-1.08951	0.250387	-4.3513	1.35332e-05	0.000125576	dusp4	Chr01
gene21855	140.575	-1.08681	0.249782	-4.35104	1.35495e-05	0.000125653	taf1b	Chr05
gene30544	45.1845	3.0413	0.699053	4.35059	1.35771e-05	0.000125835	LOC100488860	Chr07
gene30852	128.82	1.3933	0.320342	4.3494	1.36509e-05	0.000126445	rtel1	scaffold_3242
gene27565	19.0285	3.98468	0.916245	4.34893	1.36804e-05	0.000126644	grin3b	Chr01
gene18965	91.0288	1.43551	0.330099	4.34874	1.36922e-05	0.000126679	smg5	scaffold_546
gene26895	280.705	-1.8924	0.435458	-4.34576	1.38791e-05	0.000128333	ttc12	Chr07
gene17962	57.9002	1.58815	0.365527	4.34481	1.39398e-05	0.000128819	dtwd2	Chr01
gene16147	243.254	-0.958948	0.220775	-4.34355	1.40199e-05	0.000129483	ralgps1	scaffold_92
gene16155	202.78	-1.86884	0.430457	-4.34153	1.41494e-05	0.000130603	usp2	Chr07
gene2730	209.807	2.21152	0.509869	4.33743	1.44155e-05	0.000132982	psca	Chr06
gene18974	79.193	-1.41113	0.325364	-4.33709	1.44384e-05	0.000133115	LOC100495598	Chr02
gene4805	454.924	1.4912	0.343887	4.33631	1.44896e-05	0.000133509	ptpn2	Chr06
gene2500	1078.08	1.34253	0.309701	4.33494	1.45799e-05	0.000134263	e2f8	scaffold_299
gene1045	562.214	-0.789884	0.182255	-4.33395	1.46457e-05	0.00013479	ttk	Chr05
gene16149	95.0089	1.51445	0.349488	4.33333	1.46869e-05	0.000135091	qtrtd1	Chr02
gene22689	253.583	-2.11911	0.489167	-4.33207	1.47711e-05	0.000135786	dcdc2	Chr06
gene3089	78.9387	3.14712	0.726586	4.33138	1.48181e-05	0.000136138	hspa1l	Chr04
gene185	799.981	1.34603	0.310796	4.33093	1.48481e-05	0.000136335	azin2	Chr02
gene6962	445.155	-0.819933	0.189329	-4.33073	1.48616e-05	0.00013638	ca5b	Chr04
gene15292	13.8795	3.92022	0.905247	4.33056	1.48733e-05	0.000136407	Xetrov90012740m.g	Chr04
gene18260	266.544	-2.27008	0.524531	-4.32783	1.50587e-05	0.000138027	LOC100498290	Chr01
gene738	252.729	-0.906892	0.209641	-4.32592	1.51894e-05	0.000139145	ndc1	Chr04
gene31171	335.821	1.00722	0.232896	4.32476	1.52697e-05	0.0001398	vps11	Chr07
gene2282	252.865	1.03371	0.23903	4.32462	1.52797e-05	0.00013981	gnl1	Chr08
gene1816	42.9295	-2.27836	0.527032	-4.32301	1.53917e-05	0.000140714	adhfe1	Chr06
gene4480	103.929	-2.31265	0.534974	-4.32292	1.53977e-05	0.000140714	myl9	Chr10
gene23239	48.2844	-2.21649	0.512742	-4.32281	1.54052e-05	0.000140714	LOC101733105	Chr05
gene7580	109.531	1.59235	0.368372	4.32266	1.54161e-05	0.000140732	lss	Chr09
gene21097	87.8	2.65996	0.615388	4.32241	1.54333e-05	0.000140808	commd10	Chr01
gene1375	103.533	-1.69206	0.391523	-4.32174	1.54807e-05	0.000141158	fbxo15	scaffold_21
gene8091	341.219	1.75001	0.405093	4.32001	1.56022e-05	0.000142184	cdc25a	Chr06
gene8490	24.189	2.91857	0.675736	4.3191	1.56669e-05	0.000142692	rab37	Chr10
gene30801	1990.36	-0.836065	0.193625	-4.31795	1.57483e-05	0.000143324	fbxw7	Chr01
gene29495	1375.47	-1.01907	0.236013	-4.31787	1.57545e-05	0.000143324	LOC100488959	Chr06
gene15885	181.903	-1.60572	0.371921	-4.31738	1.57894e-05	0.000143559	enkur	Chr06
gene1283	76.3822	-2.12549	0.492519	-4.31555	1.59208e-05	0.000144671	crtap	Chr10
gene18568	68.6761	1.91759	0.444367	4.31533	1.59362e-05	0.000144727	acbd4	Chr10
gene30276	103.225	1.9113	0.443025	4.31421	1.60178e-05	0.000145385	rgs9bp	Chr04
gene20199	519.069	-2.14637	0.497756	-4.3121	1.61713e-05	0.000146694	atp6v0a4	Chr03
gene7257	138.527	1.81898	0.42189	4.31149	1.62158e-05	0.000147012	prex1	Chr10
gene27403	373.519	0.964753	0.223957	4.30775	1.64924e-05	0.000149434	dsn1	Chr03
gene17692	209.58	1.51545	0.351907	4.30638	1.65946e-05	0.000150274	pidd1	Chr04
gene19524	37.0729	-2.43221	0.565101	-4.30403	1.67719e-05	0.000151793	plekhg2	Chr08
gene32605	285.759	-1.42471	0.331295	-4.30044	1.70462e-05	0.000154188	LOC108644510	Chr06
gene4294	85.3345	-1.36831	0.318428	-4.29708	1.73066e-05	0.000156453	mospd2	Chr02
gene5837	432.83	-1.64016	0.381903	-4.29469	1.74941e-05	0.000158057	srpk3	Chr03
gene27146	901.026	1.33163	0.310178	4.29312	1.76182e-05	0.000159087	ncbp3	Chr02
gene17509	803.478	1.32981	0.309808	4.29235	1.7679e-05	0.000159545	kiaa1551	scaffold_400
gene17882	145.772	-1.97275	0.459961	-4.28895	1.79516e-05	0.000161913	LOC101730828	Chr01
gene12764	243.465	-1.50167	0.350655	-4.28248	1.84823e-05	0.000166605	chd9	Chr04
gene16917	262.384	-2.43668	0.569119	-4.28149	1.85644e-05	0.00016718	scin	Chr06
gene107	997.682	1.04595	0.244297	4.28146	1.85673e-05	0.00016718	tmem164	Chr08
gene30217	708.553	-0.984628	0.230046	-4.28013	1.86781e-05	0.000168081	LOC100496743	Chr05
gene7232	961.217	-0.884911	0.206763	-4.27983	1.87033e-05	0.000168213	rbm4b	Chr04
gene813	27.6246	2.93522	0.685954	4.27903	1.87713e-05	0.000168728	dnd1	Chr03
gene26666	856.429	1.09452	0.255908	4.27699	1.89433e-05	0.000170177	snrpc	Chr02
gene984	50.0146	3.08956	0.722399	4.2768	1.89595e-05	0.000170226	umad1	scaffold_73
gene5483	119.386	-1.5605	0.365059	-4.27465	1.91441e-05	0.000171786	map1a-like.2	Chr03
gene6403	557.086	0.9599	0.224569	4.27442	1.91639e-05	0.000171866	arl4c	Chr09
gene21765	21.9303	2.84325	0.665508	4.2723	1.93469e-05	0.000173392	psd	Chr07
gene17086	14.4381	3.59879	0.842376	4.27219	1.9356e-05	0.000173392	slc4a5	Chr03
gene20420	30.4554	4.12898	0.966635	4.2715	1.94162e-05	0.000173833	cpne7	Chr04
gene2960	124.04	-1.75158	0.410114	-4.27095	1.94646e-05	0.000174166	lrp2bp	Chr01
gene33360	334.481	1.69047	0.395832	4.27067	1.94886e-05	0.000174282	cebpb	Chr10
gene33707	117.301	1.92992	0.452025	4.26949	1.95919e-05	0.000175108	ntan1	Chr09
gene4916	887.063	-1.4687	0.344113	-4.26808	1.97161e-05	0.000176117	LOC100497279	Chr03
gene2849	113.083	1.32975	0.311572	4.26788	1.97341e-05	0.000176179	fgfr1op2	scaffold_1518
gene25015	174.646	1.66743	0.390733	4.26743	1.97736e-05	0.000176432	LOC101730761	Chr09
gene10722	415.962	-0.902732	0.211555	-4.26712	1.98015e-05	0.000176581	usp9x	Chr02
gene22974	91.1925	-1.49749	0.350984	-4.26656	1.98513e-05	0.000176925	slc20a2	Chr01
gene33715	417.811	1.41598	0.332045	4.26441	2.00427e-05	0.00017853	LOC108648389	Chr08
gene366	524.693	-1.21266	0.284406	-4.26383	2.00953e-05	0.000178898	spef2	Chr01
gene7291	356.541	-0.985873	0.231247	-4.26328	2.01447e-05	0.000179237	inadl	Chr04
gene5830	132.806	2.3394	0.548849	4.26237	2.02268e-05	0.000179866	crem	Chr06
gene6050	361.598	-1.68133	0.394553	-4.26135	2.03194e-05	0.000180587	ccdc181	Chr02
gene6763	338.41	-1.48942	0.349596	-4.26041	2.04048e-05	0.000181244	adgb	Chr05
gene18172	106.31	1.57407	0.369661	4.25815	2.0613e-05	0.000182991	LOC100495187	scaffold_351
gene2945	168.859	-1.56197	0.366899	-4.25721	2.06992e-05	0.000183653	mdh1	Chr05
gene29401	31.3323	4.18415	0.983007	4.25648	2.07671e-05	0.000184152	fam73a	Chr04
gene30253	38.4888	2.0558	0.483021	4.25613	2.07999e-05	0.000184339	kifc2	Chr06
gene7269	185.587	1.0246	0.240814	4.25475	2.09287e-05	0.000185377	txlng	Chr02
gene6212	2885.19	-0.593608	0.13954	-4.25403	2.09953e-05	0.000185862	cs	Chr02
gene3112	1629.34	0.764309	0.17982	4.2504	2.13386e-05	0.000188796	tp53inp1	Chr06
gene15941	109.868	1.21092	0.285	4.24885	2.1487e-05	0.000190002	fech	Chr01
gene29057	157.171	-2.4068	0.566648	-4.24743	2.16235e-05	0.000191103	mdh1b	Chr09
gene4980	96.9941	-1.79046	0.421666	-4.24615	2.17473e-05	0.000192089	fopnl	Chr09
gene29162	198.804	-1.50941	0.355555	-4.24522	2.18376e-05	0.000192779	samd11	Chr07
gene7474	858.734	1.44193	0.339776	4.24377	2.198e-05	0.000193928	ash2l	Chr03
gene5917	215.511	1.12806	0.265928	4.24199	2.2155e-05	0.000195362	LOC496503	Chr03
gene16888	131.977	-1.40309	0.330791	-4.24162	2.21908e-05	0.000195569	skida1	Chr06
gene23249	27.8594	2.89115	0.681727	4.24093	2.22599e-05	0.000196068	tmem82	scaffold_6051
gene8191	87.6508	-1.99241	0.470261	-4.23681	2.26722e-05	0.000199588	samd13	Chr04
gene2699	81.6211	-2.47196	0.583486	-4.23653	2.27003e-05	0.000199724	cpped1	Chr09
gene9981	34.887	3.992	0.942466	4.2357	2.27843e-05	0.000200353	Xetrov90025991m.g	scaffold_119
gene31613	16.2583	3.84425	0.907662	4.23533	2.28212e-05	0.00020053	serf1a	Chr01
gene24433	30.307	-2.94226	0.694708	-4.23525	2.283e-05	0.00020053	LOC105947783	scaffold_27
gene19463	119.118	-1.88962	0.446193	-4.23498	2.28573e-05	0.000200659	LOC100125107	scaffold_8435
gene28206	19.6045	3.17054	0.748681	4.23484	2.28715e-05	0.000200672	myo15a	Chr09
gene41	13.9713	3.9434	0.931435	4.23368	2.29893e-05	0.000201594	limk1	Chr02
gene28987	283.66	-1.53748	0.36324	-4.23269	2.30917e-05	0.000202379	spa17	Chr07
gene32971	229.762	-1.93499	0.4572	-4.23226	2.31359e-05	0.000202654	LOC100490973	Chr03
gene32603	113.365	-2.29226	0.541884	-4.23017	2.33513e-05	0.000204428	ano8	Chr01
gene6151	290.185	-0.927986	0.219387	-4.22991	2.33786e-05	0.000204553	c18orf54	Chr01
gene13789	68.5767	1.72814	0.408638	4.22903	2.347e-05	0.000205221	Xetrov90011071m.g	Chr04
gene1416	33.3489	-2.172	0.513607	-4.22893	2.34809e-05	0.000205221	arhgap22	Chr07
gene7527	3049.84	-1.6461	0.389273	-4.22865	2.35093e-05	0.000205355	notch2	Chr03
gene32878	441.63	0.954877	0.225833	4.22825	2.35518e-05	0.000205613	fam91a1	scaffold_81
gene18661	104.954	1.40702	0.33296	4.22578	2.38116e-05	0.000207766	LOC105945966	scaffold_1174
gene6467	80.3367	-1.46986	0.347857	-4.22547	2.38437e-05	0.000207932	tmem38b	Chr01
gene4747	176.121	1.31219	0.310605	4.22461	2.3935e-05	0.000208613	prcp	Chr02
gene8497	632.222	-1.79916	0.426001	-4.22338	2.40666e-05	0.000209644	fam154b	Chr03
gene1906	292.617	0.899994	0.213187	4.22161	2.42559e-05	0.000211176	ncbp2	Chr05
gene2658	465.565	1.39702	0.330973	4.22094	2.43288e-05	0.000211694	tonsl	scaffold_162
gene20957	956.75	1.10461	0.261728	4.22046	2.43808e-05	0.00021203	tsc22d1	Chr02
gene19230	1615.5	-0.736124	0.174457	-4.21952	2.44818e-05	0.000212791	myo18a	Chr02
gene2631	157.35	1.42025	0.33669	4.21828	2.46171e-05	0.000213849	slc35e3	Chr03
gene20533	298.971	-1.03933	0.246405	-4.21798	2.46503e-05	0.00021402	tmc7	Chr09
gene28697	68.4299	-2.04372	0.484669	-4.21672	2.4788e-05	0.000215097	LOC101732357	Chr04
gene6905	125.404	-2.1725	0.515357	-4.21552	2.492e-05	0.000216124	tns1	scaffold_131
gene25056	315.385	-1.19776	0.284158	-4.21512	2.49651e-05	0.000216396	phka2	Chr02
gene4209	116.457	-1.54788	0.367402	-4.21305	2.51943e-05	0.000218191	tmem218	Chr07
gene2004	82.7076	-1.38801	0.32946	-4.213	2.51998e-05	0.000218191	gpr78	scaffold_52
gene7971	1737.88	-0.70924	0.168367	-4.21246	2.52599e-05	0.000218548	kdm3a	Chr01
gene419	36.8136	3.60784	0.856483	4.21239	2.52687e-05	0.000218548	hes7.1	Chr03
gene26819	187.962	-1.17757	0.2796	-4.21162	2.5355e-05	0.000219174	ift172	scaffold_1414
gene22084	592.439	-1.28088	0.304523	-4.2062	2.59703e-05	0.00022437	casz1	Chr07
gene4141	239.444	-0.928757	0.220836	-4.20564	2.60347e-05	0.000224804	spin1	Chr01
gene26504	479.162	-1.03994	0.247307	-4.20505	2.61027e-05	0.000225268	gnal	Chr06
gene608	56.2019	-2.74299	0.652368	-4.20467	2.61466e-05	0.000225523	slc35g2	Chr05
gene22565	778.552	-0.702355	0.167081	-4.20368	2.62605e-05	0.000226382	phip	Chr05
gene5797	70.412	-1.83589	0.436762	-4.20342	2.62916e-05	0.000226526	foxc1	Chr06
gene30755	17.0828	3.3546	0.798124	4.2031	2.6328e-05	0.000226717	kcnab1	Chr05
gene19668	841.244	0.802675	0.190981	4.20289	2.63524e-05	0.000226803	ppp1r15b	Chr07
gene23622	190.709	1.21182	0.288358	4.20248	2.64002e-05	0.000227091	mpv17l	Chr07
gene7361	179.419	2.81449	0.669794	4.20202	2.64545e-05	0.000227434	zic1	Chr05
gene24498	496.057	-0.975408	0.232272	-4.19941	2.67607e-05	0.000229941	rtkn2	Chr07
gene21500	141.01	1.81719	0.432794	4.19875	2.68387e-05	0.000230425	LOC105948311	scaffold_351
gene18317	36.7747	2.90583	0.692079	4.19869	2.68462e-05	0.000230425	LOC100491791	Chr05
gene19541	146.857	-1.99544	0.475482	-4.19666	2.70879e-05	0.000232374	morn3	Chr01
gene24735	66.2827	-2.23842	0.533554	-4.19529	2.72523e-05	0.000233657	dst	Chr05
gene20296	103.611	-2.82442	0.67383	-4.19159	2.77006e-05	0.000237371	nek6	scaffold_22
gene6586	59.9474	-3.15279	0.752418	-4.19021	2.78697e-05	0.000238691	LOC100497800	Chr10
gene20411	248.35	-1.2585	0.300535	-4.18755	2.81983e-05	0.000241374	cdrt1	Chr10
gene32268	90.178	1.44579	0.345375	4.18615	2.83731e-05	0.000242739	rab21	Chr03
gene26542	234.818	1.43588	0.343174	4.18413	2.86265e-05	0.000244775	reln	Chr03
gene4402	13.7903	3.553	0.849814	4.18091	2.90345e-05	0.000248129	LOC108646161	Chr03
gene30560	352.309	0.86534	0.207105	4.17827	2.93734e-05	0.000250889	prdm15	Chr02
gene18040	23.2728	-3.96175	0.948341	-4.17755	2.94664e-05	0.000251516	csf2rb	Chr04
gene30688	241.11	1.34146	0.321118	4.17746	2.94787e-05	0.000251516	il17rc	Chr04
gene30613	34.7474	-3.93665	0.942446	-4.17705	2.9531e-05	0.000251827	hoxb1	Chr10
gene19394	17.5355	4.03529	0.966338	4.17586	2.96863e-05	0.000253014	nyx	Chr02
gene6998	286.57	-1.36005	0.325716	-4.17558	2.97233e-05	0.000253193	wnt5b	scaffold_98
gene23806	24.5716	3.28878	0.787692	4.17521	2.97714e-05	0.000253466	LOC101733711	Chr06
gene2801	881.587	0.731829	0.175288	4.175	2.97987e-05	0.000253506	impdh2	Chr04
gene27518	122.896	-2.51801	0.603127	-4.17493	2.98082e-05	0.000253506	clcnkb	scaffold_523
gene17866	142.81	-2.19331	0.525655	-4.17254	3.01226e-05	0.000256042	cdhr4	Chr04
gene821	835.683	0.864197	0.20714	4.17204	3.01886e-05	0.000256363	srp14	Chr08
gene16416	427.041	0.877418	0.210311	4.17201	3.01928e-05	0.000256363	gpatch2	Chr05
gene20594	288.43	0.966824	0.23175	4.17183	3.02161e-05	0.000256423	pi4k2b	scaffold_69
gene31398	545.757	-0.772946	0.185408	-4.16888	3.06095e-05	0.000259621	acap2	Chr05
gene16102	46.7767	-1.82919	0.438786	-4.16875	3.06281e-05	0.00025964	trit1	Chr02
gene5529	4041.82	-0.719044	0.17251	-4.16813	3.07112e-05	0.000260205	ptma	Chr05
gene6874	366.735	4.84212	1.16279	4.16422	3.12421e-05	0.000264561	LOC101734170	Chr08
gene22048	54.1897	-2.42317	0.582092	-4.16285	3.14296e-05	0.000266006	plp2	Chr08
gene20351	731.129	0.847459	0.203601	4.16235	3.14987e-05	0.000266448	taok2	scaffold_211
gene28072	499.261	-2.18252	0.524394	-4.16197	3.15507e-05	0.000266745	atp6v0d2	Chr06
gene19627	149.635	1.63064	0.39181	4.16182	3.15726e-05	0.000266788	dennd5b	Chr03
gene33175	1086.82	0.816686	0.19624	4.16168	3.1592e-05	0.000266809	nup153	Chr06
gene30776	370.363	-0.814372	0.195699	-4.16134	3.1638e-05	0.000267054	rnf217	Chr05
gene33768	40.7874	-3.22251	0.774996	-4.1581	3.20902e-05	0.000270726	iqck	Chr09
gene25327	416.684	0.827507	0.199019	4.15794	3.21137e-05	0.00027078	tsc1	Chr08
gene19515	286.943	1.4554	0.350128	4.15676	3.22792e-05	0.00027203	brwd1	Chr02
gene26930	26.514	-3.0367	0.730648	-4.15617	3.23631e-05	0.000272592	LOC105947943	Chr07
gene4574	52.3929	2.54717	0.612902	4.15592	3.23977e-05	0.000272738	bcl7b	Chr02
gene331	70.6603	1.43578	0.34551	4.15553	3.24532e-05	0.00027306	kif22	scaffold_472
gene27198	81.2988	-2.2924	0.551737	-4.15487	3.25475e-05	0.000273708	fbn1	Chr03
gene27460	53.6672	-2.44052	0.587596	-4.1534	3.27577e-05	0.000275329	ckap4	Chr03
gene2320	170.068	-1.32734	0.319615	-4.15294	3.28231e-05	0.000275731	ppm1f	Chr01
gene7259	236.153	1.01658	0.244904	4.15094	3.31112e-05	0.000278004	tinf2	Chr04
gene32944	150.525	-1.21494	0.292852	-4.14865	3.34435e-05	0.000280644	mpp7	Chr06
gene5204	94.1012	3.47024	0.836756	4.14726	3.36477e-05	0.000282208	pcdh8	Chr02
gene29143	101.897	-1.82425	0.440016	-4.14587	3.3852e-05	0.000283759	kif19	Chr10
gene4791	79.6215	-2.62957	0.634278	-4.14576	3.38686e-05	0.000283759	c1orf194	Chr02
gene4266	922.423	0.897757	0.21662	4.14439	3.40725e-05	0.000285317	nop58	Chr09
gene26429	287.625	0.998721	0.241021	4.14371	3.41727e-05	0.000286004	osbpl11	Chr09
gene23708	101.277	1.60969	0.388565	4.14265	3.43323e-05	0.000287187	nubp1	Chr09
gene19372	44.0943	-2.45087	0.591779	-4.14152	3.45008e-05	0.000288444	sh2b2	Chr02
gene21923	59.7252	1.60454	0.387451	4.14128	3.45373e-05	0.000288597	otud5	scaffold_9012
gene20298	724.885	-1.37406	0.331871	-4.14033	3.46804e-05	0.000289639	gse1	Chr04
gene13581	61.0997	-1.68654	0.407371	-4.14006	3.47214e-05	0.000289828	Xetrov90030464m.g	scaffold_786
gene25707	58.1229	-2.59757	0.627745	-4.13794	3.50433e-05	0.000292287	rnf125	Chr06
gene26845	1721.33	0.765708	0.185053	4.13777	3.50695e-05	0.000292287	ammecr1	Chr08
gene3767	191.373	-0.965223	0.233277	-4.13766	3.5086e-05	0.000292287	tex261	Chr01
gene4544	277.585	-2.39922	0.579852	-4.13764	3.509e-05	0.000292287	tekt1	Chr02
gene28774	104.156	-1.59402	0.385468	-4.13529	3.5451e-05	0.000295139	clstn3	Chr07
gene7412	146.294	-1.46833	0.355202	-4.13378	3.56847e-05	0.000296928	LOC101730715	scaffold_53
gene5567	205.167	-1.17393	0.284004	-4.13351	3.57269e-05	0.000297122	rpl21	Chr02
gene14305	223.726	-1.32828	0.321435	-4.13234	3.59096e-05	0.000298484	Xetrov90013363m.g	Chr05
gene1962	702.6	-0.735687	0.178041	-4.13212	3.59429e-05	0.000298604	tspan6	Chr08
gene30850	96.8433	3.08342	0.746345	4.13136	3.6062e-05	0.000299436	LOC101734692	Chr04
gene5728	317.27	-1.92971	0.467279	-4.12968	3.63265e-05	0.000301473	gbx2.2	Chr09
gene4673	260.149	-1.01733	0.246379	-4.12912	3.64155e-05	0.000302053	elmo1	Chr10
gene25847	24.1291	2.97953	0.721969	4.12695	3.67611e-05	0.00030476	LOC101732818	Chr09
gene3992	19.4351	3.54828	0.859971	4.12604	3.69064e-05	0.000305804	adamts7	Chr03
gene21931	1379.92	-0.926997	0.224818	-4.12332	3.73457e-05	0.000309282	slc25a23	Chr03
gene22586	92.2747	-3.44553	0.835681	-4.12303	3.73927e-05	0.000309509	slc6a3	Chr06
gene7049	50.8978	-2.51297	0.609552	-4.12265	3.74543e-05	0.000309856	mlf1	Chr05
gene28707	100.856	-2.01963	0.490021	-4.12153	3.76364e-05	0.0003112	cfap58	scaffold_438
gene25202	234.285	-0.88513	0.214775	-4.12119	3.76925e-05	0.0003115	LOC779604	Chr07
gene7188	40.6766	-2.79069	0.677181	-4.12103	3.77178e-05	0.000311546	LOC100497157	Chr09
gene15092	2019.3	1.25273	0.304057	4.12007	3.78759e-05	0.000312689	Xetrov90014712m.g	Chr05
gene7348	5085.11	0.575977	0.139859	4.11826	3.81741e-05	0.000314987	cdh3	Chr04
gene19780	110.319	-1.46556	0.355953	-4.11729	3.83358e-05	0.000316156	heca	Chr05
gene218	532.717	1.09996	0.267165	4.11716	3.83573e-05	0.000316167	LOC101731863	Chr04
gene7336	25.7653	-3.88073	0.942603	-4.11704	3.83773e-05	0.000316167	tmem173	Chr03
gene29681	262.707	-1.8815	0.457138	-4.11582	3.85805e-05	0.000317676	ttc24	Chr08
gene32660	26.4604	3.01246	0.733402	4.10752	3.99928e-05	0.000329133	fzd9	Chr02
gene2386	1322.39	0.918998	0.223749	4.10727	4.00359e-05	0.000329269	fam3a	Chr08
gene25057	3547.74	-1.02564	0.249718	-4.10718	4.0051e-05	0.000329269	tagln2	Chr08
gene31586	904.621	0.914253	0.222637	4.10648	4.01742e-05	0.00033011	sptssb	Chr05
gene1225	309.533	1.23664	0.301171	4.10612	4.02354e-05	0.000330441	mesdc1	Chr03
gene22631	21.536	3.75424	0.914497	4.10525	4.03873e-05	0.000331497	fgf20	Chr01
gene698	2269.88	0.941658	0.229385	4.10515	4.0406e-05	0.000331497	mcm7	scaffold_48
gene7575	559.593	-1.41657	0.3451	-4.10482	4.04637e-05	0.000331798	adam7	Chr03
gene5649	147.494	1.03964	0.253281	4.10467	4.04885e-05	0.000331829	zbtb3	Chr04
gene20996	1775.23	-2.46202	0.600045	-4.10306	4.07729e-05	0.000333986	tfcp2	Chr02
gene22005	276.835	-1.22055	0.297618	-4.10106	4.11269e-05	0.000336712	lrrc9	Chr08
gene24117	1895.38	-0.868339	0.211767	-4.10045	4.12345e-05	0.000337418	lamc1	Chr04
gene32604	79.1969	1.48336	0.361767	4.10031	4.12603e-05	0.000337454	nsun6	Chr06
gene21626	292.281	-0.956683	0.233364	-4.09953	4.13997e-05	0.000338419	lrp5	Chr04
gene3227	730.599	1.3788	0.336374	4.099	4.14939e-05	0.000339013	hes4	Chr07
gene32837	57.2614	-2.46952	0.602543	-4.0985	4.15841e-05	0.000339575	LOC100489880	scaffold_341
gene26888	106.288	-1.36271	0.33252	-4.09814	4.16487e-05	0.000339927	rph3al	Chr02
gene27801	294.943	1.24218	0.303129	4.09784	4.17019e-05	0.000340185	eif4g3	scaffold_687
gene4243	2569.76	-0.876285	0.213869	-4.09729	4.18014e-05	0.000340821	dnaja2	Chr04
gene1643	120.186	1.65674	0.404538	4.09538	4.21472e-05	0.000343463	thtpa	Chr01
gene5970	1879.11	-0.739468	0.18059	-4.09474	4.22647e-05	0.0003441	nr2f6	Chr01
gene20540	166.811	-1.21626	0.297032	-4.09471	4.2269e-05	0.0003441	spag16	Chr09
gene31575	375.405	0.949168	0.231875	4.09344	4.25017e-05	0.000345817	sh3d19	Chr01
gene16224	645.866	-1.1635	0.284451	-4.09034	4.30743e-05	0.000350215	c12orf63	Chr03
gene27408	217.782	-1.99169	0.486933	-4.09027	4.30867e-05	0.000350215	cfap70	Chr09
gene676	322.312	-0.838967	0.205233	-4.08788	4.35325e-05	0.000353656	ccrn4l	Chr01
gene19914	115.214	-1.21297	0.29691	-4.08532	4.40164e-05	0.000357404	cep162	Chr05
gene30193	95.3973	-2.86436	0.701164	-4.08514	4.40497e-05	0.000357491	lag3	Chr07
gene2708	276.588	1.12068	0.274393	4.08421	4.42276e-05	0.00035875	xylt2	Chr10
gene33867	502.414	0.874249	0.214063	4.08407	4.42532e-05	0.000358774	dhx29	Chr01
gene27017	150.667	1.32681	0.324924	4.08344	4.43738e-05	0.000359366	2023-03-08	Chr07
gene916	31.9157	3.20802	0.785618	4.08344	4.43748e-05	0.000359366	MGC79725	Chr07
gene29414	68.7895	2.52961	0.619498	4.08333	4.43945e-05	0.000359366	LOC105948284	Chr08
gene2367	811.83	1.30648	0.320097	4.08152	4.47421e-05	0.000361994	tp53inp2	Chr10
gene24734	161.639	-1.70766	0.418701	-4.07847	4.53331e-05	0.000366414	LOC100492437	Chr01
gene24084	641.733	-0.86665	0.212494	-4.07846	4.53349e-05	0.000366414	sds	Chr01
gene25721	255.695	-1.36024	0.33362	-4.07721	4.55788e-05	0.000368197	dnal1	Chr08
gene51	326.035	-1.16513	0.285787	-4.07694	4.56325e-05	0.000368443	tab3	Chr02
gene22304	757.773	-1.09012	0.267395	-4.07681	4.56575e-05	0.000368456	mib1	Chr06
gene6684	143.107	1.59641	0.391745	4.07512	4.5991e-05	0.000370958	ttc4	Chr04
gene28535	188.155	-2.11683	0.519483	-4.07488	4.60374e-05	0.000371143	LOC100498452	Chr01
gene33712	80.7318	-1.56788	0.3848	-4.07453	4.61079e-05	0.000371522	gtf2i	Chr02
gene24638	110.609	-1.4001	0.343656	-4.07414	4.61844e-05	0.000371948	zdhhc15	Chr08
gene1584	816.955	-1.41354	0.347155	-4.07179	4.66533e-05	0.000375533	s100a11	scaffold_281
gene5413	3599.78	1.12847	0.277178	4.0713	4.67522e-05	0.000376138	eif1	Chr10
gene1039	220.446	-1.18032	0.289984	-4.0703	4.69519e-05	0.000377551	epn1	Chr09
gene5645	50.6767	1.84744	0.453978	4.06946	4.71226e-05	0.000378563	tmem177	scaffold_232
gene27314	132.117	1.08417	0.266418	4.06944	4.71256e-05	0.000378563	parp2	Chr01
gene3897	475.032	-1.61336	0.396571	-4.06827	4.73637e-05	0.000380282	dnali1	Chr02
gene5238	3622.25	0.871846	0.21446	4.06532	4.79676e-05	0.000384935	trrap	Chr09
gene6286	275.337	2.01628	0.49619	4.06353	4.83357e-05	0.000387639	gpnmb	Chr06
gene25573	442.275	0.877501	0.21595	4.06345	4.83536e-05	0.000387639	nfxl1	Chr01
gene6039	148.568	-1.74689	0.430126	-4.06135	4.87905e-05	0.000390852	c1h22orf15	Chr01
gene30997	65.4054	1.41168	0.347594	4.06128	4.8804e-05	0.000390852	napg	Chr06
gene23303	65.5986	1.52588	0.375802	4.06032	4.9006e-05	0.000392271	LOC108645568	scaffold_7153
gene2912	290.922	-0.971828	0.239365	-4.06003	4.90674e-05	0.000392564	impad1	Chr06
gene2206	309.007	-1.14452	0.282196	-4.05576	4.99722e-05	0.000399601	fbf1	Chr10
gene6484	163.288	-2.0037	0.494071	-4.05549	5.003e-05	0.00039986	foxa1	Chr08
gene17312	1517.9	-0.752028	0.185471	-4.05469	5.02003e-05	0.000401019	cdk17	Chr03
gene30699	358.235	-2.264	0.558394	-4.05449	5.02446e-05	0.000401169	slc4a9	Chr03
gene5056	111.786	-1.21781	0.300386	-4.05416	5.03155e-05	0.000401533	nop16	Chr03
gene15717	71.1791	-2.22739	0.549746	-4.05168	5.08511e-05	0.000405602	Xetrov90015693m.g	Chr06
gene19846	58.2161	-3.08613	0.761728	-4.05148	5.08948e-05	0.000405746	lrrd1	Chr06
gene27960	175.603	-1.49814	0.369917	-4.04993	5.12323e-05	0.00040823	numbl	Chr08
gene27464	991.226	-0.909533	0.224722	-4.04737	5.17956e-05	0.00041251	txlna	Chr02
gene33968	20.0352	3.36874	0.832391	4.04707	5.18629e-05	0.000412838	ptprt	Chr10
gene12528	1119.23	0.803692	0.198596	4.04687	5.19078e-05	0.000412987	Xetrov90028836m.g	scaffold_443
gene27610	55.1466	2.22045	0.54898	4.04468	5.23939e-05	0.000416442	slc13a1	Chr03
gene5508	25.2807	-3.50264	0.865986	-4.04468	5.23948e-05	0.000416442	tm4sf18	Chr05
gene22081	188.538	-1.53151	0.378669	-4.04446	5.24443e-05	0.000416626	fam188b	scaffold_24
gene4035	210.326	-1.03414	0.255814	-4.04256	5.28711e-05	0.000419806	rsbn1	Chr02
gene20574	89.0666	-1.29648	0.320768	-4.0418	5.30427e-05	0.000420957	atn1	Chr07
gene23456	150.673	-1.06355	0.26319	-4.04098	5.32275e-05	0.00042217	sfrpx	scaffold_1043
gene22267	45.0166	2.2503	0.556883	4.04089	5.32491e-05	0.00042217	LOC100127788	Chr09
gene2	74.196	1.32098	0.326992	4.03979	5.34993e-05	0.000423801	c9orf85	Chr01
gene3066	892.369	-0.798627	0.197692	-4.03975	5.35084e-05	0.000423801	flot2	Chr02
gene21550	152.09	1.34605	0.333281	4.03878	5.37292e-05	0.000425336	slc35a5	Chr02
gene29408	8451.38	-1.39949	0.346561	-4.03822	5.38577e-05	0.000426139	fcgbp	Chr07
gene7254	171.265	-1.05839	0.262121	-4.03781	5.3953e-05	0.00042668	tubgcp2	Chr07
gene6493	406.482	1.11024	0.275058	4.03638	5.42824e-05	0.00042907	e4f1	Chr09
gene907	108.368	1.36483	0.338271	4.03474	5.46623e-05	0.000431843	idi1	Chr05
[truncated: 13,855 more rows]
