# Supplementary material for: The histone H4K20 methyltransferase SUV4-20H1/KMT5B is required for multiciliated cell differentiation in Xenopus
Source: Life Sci Alliance. 2023 Apr 28;6(7):e202302023. doi: 10.26508/lsa.202302023 (PMC10147948; doi:10.26508/lsa.202302023)
Supplement: Supplementary file 9 [file LSA-2023-02023_TableS7.xlsx]

## Sheet: Supplementary Table 7 
	baseMean	log2FoldChange	lfcSE	stat	pvalue	padj	Name	chr
gene725	5298.29	4.00975	0.309776	12.944	2.53904e-38	3.91851e-34	jun	Chr04
gene26993	2892.32	4.72347	0.404861	11.6669	1.88169e-31	1.452e-27	nr4a1	Chr02
gene4390	6741.41	4.45546	0.39321	11.331	9.21553e-30	4.74077e-26	fos	Chr08
gene596	30479.8	4.09291	0.372872	10.9767	4.94543e-28	1.90807e-24	LOC100489887	Chr08
gene4653	10366.6	3.58251	0.352029	10.1767	2.51855e-24	7.77375e-21	jund	Chr01
gene167	2922.1	4.03416	0.41643	9.6875	3.40783e-22	8.76551e-19	adamts1	Chr02
gene2297	2334.4	3.73052	0.411744	9.06029	1.30105e-19	2.86843e-16	mafb	Chr10
gene1956	4625.53	3.18925	0.375291	8.49808	1.9275e-17	3.71839e-14	fam46a	Chr05
gene18973	3740.43	4.81665	0.60387	7.97631	1.5077e-15	2.58538e-12	irg1	Chr08
gene30309	749.328	5.39992	0.685942	7.87227	3.48258e-15	5.37467e-12	fosb	Chr08
gene2523	9452.59	3.33496	0.425302	7.84141	4.45525e-15	6.25071e-12	plk2	Chr01
gene23965	615.78	4.07395	0.520311	7.82983	4.88534e-15	6.28295e-12	ankrd37	Chr01
gene16226	47231.5	3.65158	0.471837	7.73907	1.00146e-14	1.18888e-11	LOC100498107	Chr08
gene3265	7907.89	3.05634	0.396421	7.70981	1.26003e-14	1.389e-11	junb	scaffold_185
gene19006	2137.07	4.26995	0.55966	7.62955	2.35575e-14	2.42375e-11	LOC100490060	Chr08
gene2976	1063.74	3.78738	0.51782	7.31408	2.59156e-13	2.49972e-10	irf1	Chr03
gene8247	663.921	4.99758	0.70023	7.13706	9.53497e-13	8.65607e-10	hes2	Chr07
gene31380	2876.75	2.47547	0.348828	7.09654	1.27917e-12	1.09675e-09	ubr4	scaffold_378
gene29366	924.279	4.95401	0.709428	6.98311	2.88723e-12	2.34519e-09	LOC101733467	Chr07
gene7800	11013.6	2.33774	0.338601	6.90411	5.05193e-12	3.89832e-09	hnrnpa2b1	Chr06
gene32577	2349.64	2.27606	0.337232	6.74925	1.48614e-11	1.09217e-08	gna13	scaffold_443
gene19344	3804.73	2.30666	0.343779	6.70971	1.95008e-11	1.36798e-08	prrc2b	Chr08
gene4078	3281	2.73124	0.411982	6.62953	3.36765e-11	2.2597e-08	nup98	scaffold_405
gene19547	484.553	3.99257	0.608107	6.56557	5.18336e-11	3.33312e-08	LOC105947715	Chr04
gene631	8577.38	-3.94108	0.603136	-6.53432	6.39004e-11	3.9447e-08	chga	Chr08
gene25244	6849.52	1.98732	0.309746	6.41595	1.39943e-10	8.30669e-08	notch1	Chr02
gene4382	532.9	4.48342	0.703699	6.37122	1.87534e-10	1.07193e-07	crim1	Chr05
gene4583	2321.43	2.82384	0.454905	6.20754	5.38211e-10	2.96651e-07	LOC100489802	Chr07
gene8159	3083.78	2.27529	0.376028	6.05085	1.44087e-09	7.66789e-07	cyr61	Chr04
gene31720	19239.7	3.88135	0.652085	5.95222	2.64527e-09	1.36082e-06	LOC100497952	Chr08
gene7256	2074.53	2.07602	0.353346	5.87533	4.21994e-09	2.10085e-06	srcap	Chr09
gene3948	2344.98	1.95679	0.339011	5.77206	7.83087e-09	3.55453e-06	ubap2	Chr01
gene20197	476.764	3.58975	0.621387	5.777	7.60446e-09	3.55453e-06	LOC100493966	Chr06
gene6874	4201.03	4.68824	0.811887	5.77449	7.71851e-09	3.55453e-06	LOC101734170	Chr08
gene1346	1617.76	-2.64177	0.4588	-5.758	8.51187e-09	3.75325e-06	arl2bp	Chr04
gene654	2427.29	2.19335	0.382397	5.73578	9.70667e-09	4.04873e-06	brd4	Chr03
gene7941	3101.83	1.94228	0.33852	5.73757	9.6043e-09	4.04873e-06	hes1	Chr05
gene29207	2835.6	1.94797	0.341339	5.70686	1.15083e-08	4.67387e-06	ier2	Chr03
gene4100	1403.62	2.65298	0.467217	5.67827	1.36061e-08	5.38416e-06	ptafr	Chr02
gene1828	1652.64	2.2688	0.400786	5.66087	1.50608e-08	5.6691e-06	zswim4	Chr03
gene6341	856.59	2.74437	0.484634	5.66277	1.48949e-08	5.6691e-06	csrnp1	Chr06
gene6992	2416.15	1.9787	0.349803	5.65663	1.54377e-08	5.67261e-06	MGC145244	Chr09
gene31187	1096.88	2.43739	0.432048	5.64149	1.68585e-08	6.05062e-06	ccdc84	Chr07
gene10198	329.285	3.58752	0.643671	5.57353	2.49632e-08	8.37514e-06	Xetrov90025971m.g	scaffold_1151
gene1667	723.249	3.53628	0.633617	5.58109	2.39012e-08	8.37514e-06	ier3	scaffold_356
gene23734	610.448	2.96215	0.531371	5.57455	2.4817e-08	8.37514e-06	gsk3b	scaffold_367
gene6266	6085.33	2.72234	0.491229	5.54189	2.99225e-08	9.63458e-06	g0s2	Chr02
gene7617	1292.11	2.41529	0.435844	5.54164	2.99657e-08	9.63458e-06	ambra1	Chr04
gene33144	209.603	4.79726	0.869151	5.51948	3.39997e-08	1.07085e-05	LOC108647675	Chr05
gene26127	7051.11	1.71195	0.311524	5.4954	3.89824e-08	1.20323e-05	gadd45g	Chr01
gene31718	823.935	3.34439	0.610457	5.4785	4.28951e-08	1.27229e-05	LOC108648341	Chr08
gene2145	915.276	3.37388	0.616208	5.47524	4.3693e-08	1.27229e-05	sox9	Chr10
gene26048	2152.4	2.5923	0.473254	5.47762	4.31093e-08	1.27229e-05	LOC100496442	scaffold_4570
gene3497	1092.26	2.86229	0.524907	5.45296	4.95393e-08	1.41582e-05	atxn2l	scaffold_1336
gene27170	569.999	2.88864	0.532404	5.42564	5.77462e-08	1.62036e-05	lif	Chr01
gene28281	1003.87	2.2853	0.421985	5.41559	6.10875e-08	1.68351e-05	setd1a	Chr09
gene17829	967.37	2.37702	0.439946	5.40298	6.5541e-08	1.77455e-05	usf3	scaffold_85
gene2715	19315.6	2.02463	0.377776	5.35934	8.35275e-08	2.19258e-05	LOC100145165	Chr02
gene30472	786.848	2.52377	0.470967	5.3587	8.38219e-08	2.19258e-05	sec16a	Chr02
gene24316	253.638	4.63349	0.865971	5.35063	8.76508e-08	2.25453e-05	LOC100495168	Chr01
gene3250	916.856	2.43438	0.461551	5.27434	1.33232e-07	3.37076e-05	ddit3	Chr02
gene15900	3831.94	1.77156	0.336714	5.26131	1.43032e-07	3.53526e-05	spen	scaffold_430
gene29577	749.988	2.44731	0.465296	5.25967	1.44315e-07	3.53526e-05	helz	scaffold_767
gene31962	2462.46	1.92218	0.365968	5.25232	1.50192e-07	3.62174e-05	bcl9	Chr02
gene1664	2277.91	1.90219	0.366215	5.19419	2.05612e-07	4.88187e-05	kmt2b	scaffold_37
gene6174	12548.9	-1.98695	0.383793	-5.17715	2.25304e-07	5.26835e-05	furin	Chr03
gene23678	1049.22	2.96876	0.580576	5.11348	3.16284e-07	7.28538e-05	znf674	scaffold_174
gene27962	584.937	2.59294	0.507396	5.1103	3.21649e-07	7.30002e-05	atf3	Chr05
gene27299	153.81	5.51148	1.08077	5.0996	3.40373e-07	7.61302e-05	LOC105947903	Chr07
gene16535	5003.18	1.60178	0.315142	5.08272	3.72066e-07	8.20299e-05	arid1a	Chr02
gene20732	235.182	3.71904	0.732665	5.07604	3.85372e-07	8.37669e-05	LOC105946582	Chr02
gene4967	598.292	4.44779	0.87693	5.072	3.93661e-07	8.43802e-05	egr1	Chr03
gene5239	1137.69	3.2453	0.640614	5.06592	4.0643e-07	8.59237e-05	LOC100491202	Chr08
gene7074	132.331	4.8994	0.970189	5.04994	4.41947e-07	9.21698e-05	twist1	Chr06
gene6105	12815.2	-1.88129	0.372808	-5.04626	4.50538e-07	9.27087e-05	abcb5	Chr06
gene3669	930.133	3.14411	0.623413	5.04338	4.57372e-07	9.28766e-05	LOC108648340	Chr08
gene1562	911.417	2.2919	0.454847	5.03884	4.68358e-07	9.38724e-05	fam120a	scaffold_350
gene2627	833.171	-2.23714	0.445444	-5.02226	5.10663e-07	0.000101039	mettl24	Chr05
gene5204	248.715	5.19044	1.04261	4.97829	6.41476e-07	0.000124877	pcdh8	Chr02
gene620	1263.17	2.09558	0.421091	4.97654	6.47323e-07	0.000124877	ythdf1	scaffold_1290
gene2462	9170.28	3.38889	0.681954	4.96938	6.71686e-07	0.000127977	LOC105948134	Chr08
gene17822	15043.6	1.58782	0.319965	4.96247	6.96023e-07	0.000130997	LOC100485269	Chr03
gene5300	5522.6	-1.67898	0.338984	-4.95296	7.30914e-07	0.000135906	2023-09-10	Chr02
gene5830	254.805	3.46524	0.70659	4.90418	9.38207e-07	0.000172373	crem	Chr06
gene24130	1683.93	1.88505	0.385142	4.89444	9.85843e-07	0.000178994	emsy	Chr02
gene2357	3027.46	1.64679	0.338038	4.87161	1.10695e-06	0.000198646	MGC76254	Chr06
gene22473	259.982	-3.42074	0.703929	-4.8595	1.17685e-06	0.000208763	gfra3	Chr03
gene32410	28184.7	-2.4553	0.508612	-4.82746	1.38288e-06	0.000242523	LOC100158554	Chr04
gene5966	2261.13	2.78422	0.579261	4.80651	1.53585e-06	0.000266323	vegt	Chr01
gene28385	994.895	2.18912	0.459214	4.76711	1.86891e-06	0.000320477	tbc1d10b	Chr09
gene4392	3285.23	-1.64178	0.346536	-4.73768	2.16182e-06	0.00036663	slc7a7	Chr01
gene22668	637.161	2.51772	0.532424	4.72878	2.25877e-06	0.000378908	r3hdm1	Chr09
gene1353	4820.32	1.98308	0.420377	4.71739	2.3889e-06	0.000396428	ulk1	Chr01
gene5841	167.873	4.41334	0.940338	4.69335	2.68768e-06	0.000441265	nfe2	Chr02
gene4231	15657.7	1.3844	0.295989	4.67721	2.90805e-06	0.00047242	kpna4	Chr05
gene32941	139.952	4.3099	0.922154	4.67372	2.95787e-06	0.000475509	LOC108648873	Chr09
gene2285	55299.8	-1.59448	0.342377	-4.65711	3.20686e-06	0.000510222	LOC100488209	Chr04
gene5370	109.24	6.10599	1.3136	4.64829	3.34699e-06	0.000527082	LOC100491839	Chr01
gene22091	1417.69	-1.86598	0.402789	-4.63264	3.61032e-06	0.000562809	cntln	Chr01
gene30742	4908.93	1.59359	0.347691	4.58337	4.57544e-06	0.000706127	bptf	scaffold_258
gene32907	1134.35	-1.83385	0.400732	-4.57625	4.73388e-06	0.000720129	rab3a	Chr01
gene21069	471.441	2.49443	0.545215	4.57512	4.75948e-06	0.000720129	braf	scaffold_584
gene29400	273.647	3.4518	0.754983	4.57203	4.8303e-06	0.000723748	LOC101734054	Chr06
gene3978	543.946	2.65224	0.583223	4.54755	5.42734e-06	0.000805387	mettl12	Chr04
gene21218	13811.2	-1.50693	0.331749	-4.54237	5.56262e-06	0.000809886	tsga10	Chr02
gene3332	67390.3	1.34327	0.295598	4.54426	5.51278e-06	0.000809886	srsf5	Chr08
gene16330	519.689	2.40151	0.529131	4.53858	5.66333e-06	0.000816843	fgd4	scaffold_214
gene25327	871.85	1.94181	0.429667	4.51934	6.20324e-06	0.000886432	tsc1	Chr08
gene22644	271.249	3.39483	0.751669	4.51638	6.29045e-06	0.000890647	hes7.2	Chr03
gene22639	11986.5	-1.31864	0.293107	-4.49883	6.83293e-06	0.000958661	map2k6	Chr10
gene24366	988.215	2.91333	0.649329	4.48668	7.23417e-06	0.00100581	LOC101735065	Chr09
gene29819	496.864	2.77341	0.618456	4.48441	7.31157e-06	0.0010075	snx27	scaffold_273
gene28904	6672.28	1.34037	0.299393	4.47695	7.57186e-06	0.00103413	son	Chr02
gene8383	1412.98	-1.96362	0.439183	-4.47107	7.78284e-06	0.00105362	rasgef1b	Chr01
gene1455	378.286	2.62935	0.589653	4.45915	8.2286e-06	0.00109388	pelp1	Chr03
gene4678	457.729	3.85421	0.865016	4.45565	8.36376e-06	0.00109388	rrad	Chr04
gene7820	895.317	-1.98611	0.445599	-4.45716	8.30531e-06	0.00109388	h1f0	Chr04
gene20418	97.5134	6.92111	1.55145	4.46107	8.15518e-06	0.00109388	LOC100498553	Chr09
gene823	12758.6	3.24242	0.732443	4.42686	9.56168e-06	0.00124005	LOC100490235	Chr08
gene5902	109.772	4.99494	1.13057	4.41807	9.95882e-06	0.00128079	LOC100490020	Chr05
gene20001	2154.27	2.56164	0.580158	4.41542	1.00814e-05	0.00128584	c8orf4	Chr03
gene28993	2709.78	-1.56675	0.35513	-4.41178	1.02523e-05	0.00129692	ccdc171	Chr01
gene185	5794.28	2.03171	0.461382	4.40352	1.06508e-05	0.0013256	azin2	Chr02
gene7247	1255.36	2.02419	0.459519	4.40502	1.05776e-05	0.0013256	dnm2	Chr03
gene5674	539.227	3.50447	0.79771	4.39316	1.11714e-05	0.00136832	not	Chr01
gene5117	17472	-2.09359	0.47638	-4.39479	1.1088e-05	0.00136832	ugdh.2	Chr03
gene6232	383.955	2.66374	0.606741	4.39025	1.13222e-05	0.00137587	hist1h2ah	Chr03
gene9995	379.635	2.97183	0.677233	4.3882	1.14294e-05	0.00137804	Xetrov90013169m.g	Chr05
gene30933	2131.38	1.63786	0.373893	4.38055	1.18379e-05	0.00141623	LOC108648868	Chr09
gene5023	851.612	2.01501	0.460716	4.37365	1.22184e-05	0.00145051	rapgef1	Chr08
gene12026	100.586	6.52412	1.49387	4.36727	1.25812e-05	0.00148218	Xetrov90025313m.g	Chr10
gene597	789.933	1.93009	0.442975	4.35711	1.31794e-05	0.00154089	rab40c	Chr09
gene2563	21795.4	-1.28093	0.294409	-4.35087	1.356e-05	0.00157347	gnb3	Chr07
gene16629	1567.56	-1.71759	0.396568	-4.33114	1.48339e-05	0.00169578	spata6l	Chr01
gene29221	1206.3	1.79261	0.413793	4.33214	1.4767e-05	0.00169578	scrib	scaffold_779
gene30962	667.603	-2.27314	0.525983	-4.32171	1.54827e-05	0.00175052	ak1	Chr08
gene5332	308.481	-3.12284	0.72273	-4.3209	1.55395e-05	0.00175052	lrrc34	scaffold_112
gene12355	4791.62	1.59642	0.370115	4.3133	1.60835e-05	0.00179867	polr2a	scaffold_376
gene6274	1813.69	1.96098	0.455201	4.30794	1.6478e-05	0.00182954	oat.1	Chr07
gene2120	966.951	-1.88858	0.438847	-4.30351	1.68112e-05	0.0018532	sdccag8	Chr05
gene19602	433.374	2.63864	0.613675	4.29973	1.71003e-05	0.00187169	taf4	Chr10
gene1764	451.04	2.47188	0.57553	4.29496	1.74723e-05	0.00189894	nsl1	Chr05
gene5815	833.987	2.2959	0.535107	4.29055	1.78233e-05	0.00192355	samd9l-like.2	Chr10
gene4940	2247.39	-2.6778	0.624367	-4.28883	1.79619e-05	0.00192504	LOC101730741	Chr06
gene3243	614.246	-2.21388	0.516913	-4.2829	1.84476e-05	0.00196346	lhb	Chr07
gene18548	626.859	2.13777	0.500964	4.26731	1.97844e-05	0.00209132	gnl3	scaffold_416
gene4303	9383.42	-1.31552	0.308465	-4.26474	2.00139e-05	0.00210118	tcp11l2	Chr03
gene25576	657.4	-2.37171	0.556463	-4.26211	2.02506e-05	0.00211167	syt13	Chr04
gene1235	426.55	3.51918	0.82756	4.25247	2.11422e-05	0.00218985	hspa1b	Chr04
gene3911	2006.98	-2.02955	0.47807	-4.24529	2.1831e-05	0.00224612	ttc26	Chr04
gene15845	13017.5	-1.20658	0.284709	-4.23795	2.25574e-05	0.00230549	plxna2	Chr02
gene26500	147.191	6.34396	1.4989	4.23241	2.31201e-05	0.00234745	dysf	Chr07
gene26895	1279.17	-1.87715	0.444444	-4.22359	2.40436e-05	0.00242526	ttc12	Chr07
gene30013	3370.72	-1.78678	0.423881	-4.21527	2.49478e-05	0.00245235	lrrc36	Chr04
gene3451	992.266	3.71928	0.88168	4.2184	2.46041e-05	0.00245235	socs3	Chr10
gene22866	1956.08	1.52211	0.360991	4.21647	2.48153e-05	0.00245235	rnf169	scaffold_3581
gene20120	706.845	3.03658	0.720187	4.21638	2.48256e-05	0.00245235	LOC100145051	scaffold_4693
gene4111	813.551	-2.05778	0.488608	-4.21153	2.53651e-05	0.00247759	fam47e	Chr01
gene21303	5347.11	1.3053	0.313001	4.17029	3.04215e-05	0.0029528	setd5	Chr04
gene7568	1082.59	-3.74546	0.900008	-4.16159	3.16043e-05	0.00304843	hand2	Chr01
gene6635	19558	-1.17961	0.283817	-4.15622	3.23556e-05	0.00310151	hnrnph3	Chr07
gene6032	2992.37	1.71832	0.413658	4.15397	3.26761e-05	0.0031129	jmjd3	scaffold_561
gene1817	1530.5	2.0537	0.495106	4.148	3.35385e-05	0.00317546	adrb2	Chr03
gene6712	459.585	-2.32504	0.561541	-4.14046	3.4661e-05	0.00326172	trappc13	Chr01
gene32572	2906.07	-1.89763	0.459495	-4.12982	3.63053e-05	0.00337415	tekt2	Chr02
gene8425	2127.57	-2.22449	0.538811	-4.12851	3.65115e-05	0.00337415	LOC100486333	Chr08
gene1945	235.192	3.50871	0.849809	4.12883	3.64621e-05	0.00337415	socs1	Chr09
gene2100	485.75	-4.94223	1.19754	-4.127	3.67527e-05	0.00337621	ca8	Chr06
gene385	215.417	3.58109	0.871699	4.10818	3.98795e-05	0.00363652	cbwd1.1	Chr01
gene648	466.727	2.415	0.587998	4.10715	4.00575e-05	0.00363652	MGC147450	Chr07
gene31367	256.401	2.97022	0.724055	4.1022	4.09244e-05	0.00369349	LOC100496027	scaffold_56
gene19444	6344.29	1.30225	0.317643	4.09974	4.13619e-05	0.00371127	acsl4	Chr08
gene32603	410.139	-3.63814	0.888601	-4.09423	4.23567e-05	0.00377856	ano8	Chr01
gene22814	9234.51	1.34005	0.327764	4.08846	4.3424e-05	0.00385151	hexim1	Chr10
gene19464	53466.7	-1.42067	0.347641	-4.08659	4.37753e-05	0.00386048	nr6a1	scaffold_22
gene6816	4256.65	-1.88242	0.461253	-4.08112	4.48202e-05	0.00393017	mdm1	Chr03
gene2961	1489.38	-1.85977	0.456222	-4.07645	4.57277e-05	0.00394254	katnal1	Chr02
gene30647	689.784	1.92233	0.471549	4.07662	4.56944e-05	0.00394254	LOC108646188	Chr03
gene20272	531.691	-3.07926	0.755125	-4.07781	4.5461e-05	0.00394254	phox2a	scaffold_174
gene17115	548.646	3.27327	0.804159	4.07042	4.69276e-05	0.00402352	map3k8	Chr06
gene16845	1160.11	1.81476	0.44603	4.0687	4.7277e-05	0.00403108	LOC105945406	Chr06
gene16596	310.391	2.83175	0.696549	4.0654	4.79508e-05	0.00406607	LOC100494751	Chr01
gene5719	832.769	1.96371	0.484483	4.0532	5.05212e-05	0.00424524	dusp8	Chr07
gene4212	2534.15	1.67142	0.412415	4.05277	5.06139e-05	0.00424524	ctr9	scaffold_203
gene8300	2734.35	1.54514	0.381491	4.05026	5.11607e-05	0.00426791	ventx2.2	Chr07
gene16817	1569.4	1.83712	0.454229	4.04447	5.24422e-05	0.00433772	uri1	Chr04
gene4631	3153.49	-1.58156	0.391093	-4.04394	5.25596e-05	0.00433772	armc4	Chr06
gene23340	959.553	3.6867	0.911982	4.04251	5.28828e-05	0.00434117	LOC105948235	Chr08
gene5119	12348	-1.52012	0.376442	-4.03811	5.38825e-05	0.00436001	kit	Chr01
gene8019	1796.33	-1.64466	0.407084	-4.04011	5.34266e-05	0.00436001	sugt1	Chr02
gene3299	368.121	-3.33705	0.826458	-4.03778	5.39598e-05	0.00436001	serp2	Chr02
gene4335	310.297	-3.45098	0.857711	-4.02347	5.73466e-05	0.00458669	fstl3	Chr01
gene1758	1907.97	1.79477	0.446082	4.02342	5.73597e-05	0.00458669	pgk1	Chr08
gene3740	3155.45	1.72808	0.42968	4.02179	5.77584e-05	0.00459477	zfp36	Chr08
gene5043	116.352	4.00422	0.996801	4.01707	5.89258e-05	0.0046636	nr4a2	Chr09
gene17438	1203.07	1.62049	0.403574	4.01535	5.93587e-05	0.00467389	ralgapb	Chr10
gene5906	480.188	2.1052	0.524662	4.01249	6.00804e-05	0.00470671	LOC100489788	Chr06
gene16295	2272.52	-1.6832	0.419938	-4.00821	6.11799e-05	0.00476863	hsbp1l1	Chr06
gene16685	1109.27	1.75185	0.437274	4.00629	6.16791e-05	0.00478339	LOC105947140	Chr09
gene1253	1323.81	1.58553	0.396148	4.00236	6.27145e-05	0.00483936	foxk2	scaffold_370
gene31414	10431.1	-2.05662	0.514912	-3.99412	6.49355e-05	0.00498582	ets1	Chr07
gene1528	8537.63	1.95101	0.489539	3.9854	6.73677e-05	0.00514696	nt5c3a	Chr06
gene1095	2860.62	-1.44728	0.363386	-3.98277	6.81165e-05	0.0051544	dhx32	Chr07
gene28829	79.5594	5.63095	1.41385	3.98271	6.81331e-05	0.0051544	LOC101733986	Chr09
gene32430	391.127	2.35023	0.592915	3.96386	7.3747e-05	0.00554016	LOC108647704	Chr05
gene472	1342.08	2.09752	0.529248	3.96321	7.39502e-05	0.00554016	znf554	Chr07
gene1450	333.34	3.7581	0.949521	3.95789	7.56146e-05	0.00563229	fosl1	Chr04
gene7236	1487.45	1.47228	0.372074	3.95696	7.59098e-05	0.00563229	LOC100145486	scaffold_211
gene1098	266.603	3.56819	0.902734	3.95265	7.72901e-05	0.00570726	pcdh9	Chr02
gene33865	3831.55	-1.99167	0.504444	-3.94825	7.87259e-05	0.00575819	cdc14a	Chr04
gene32291	447.143	2.18363	0.552987	3.94879	7.85461e-05	0.00575819	galm	Chr05
gene32870	1598.74	1.43997	0.364894	3.94628	7.93735e-05	0.00577817	csnk2a1	scaffold_1584
gene24881	1473.13	-2.1973	0.557706	-3.93989	8.15182e-05	0.00590643	pde4c	Chr01
gene25580	945.415	-1.95472	0.496726	-3.93522	8.3122e-05	0.00596661	fam92b	Chr04
gene8530	3417.23	1.67293	0.42505	3.93584	8.29057e-05	0.00596661	rhob	Chr05
gene4718	459.932	2.53509	0.644705	3.93217	8.41823e-05	0.00601475	tnfrsf10b	Chr03
gene33306	2595.67	1.6866	0.429196	3.92967	8.50629e-05	0.00604965	tmcc1	Chr04
gene4507	1401.25	1.91555	0.487917	3.92597	8.63812e-05	0.00611524	rasl11b	Chr01
gene889	864.928	-2.26893	0.578324	-3.92328	8.73504e-05	0.00613763	nfil3	Chr01
gene27769	667.045	1.98023	0.504789	3.92289	8.7493e-05	0.00613763	LOC101731566	scaffold_208
gene31264	533.366	-2.66062	0.679932	-3.91306	9.11322e-05	0.00636399	LOC105946813	Chr03
gene8149	608.476	3.08157	0.787752	3.91186	9.15893e-05	0.00636711	dctpp1	Chr09
gene27762	3515.83	1.41276	0.361262	3.91062	9.20604e-05	0.00637115	dscaml1	Chr07
gene18277	811.416	1.96235	0.502168	3.90776	9.31566e-05	0.00641413	lonrf3	Chr08
gene31659	2808.98	1.45421	0.372223	3.90684	9.35125e-05	0.00641413	bspry	scaffold_384
gene5292	7725.89	2.03355	0.521172	3.90188	9.54474e-05	0.00651788	ccnb2	Chr03
gene4884	144.43	3.8859	1.0009	3.88239	0.000103433	0.00703208	nptx2	Chr09
gene16214	667.169	-2.54701	0.657069	-3.87633	0.000106046	0.00717809	eno4	scaffold_163
gene1684	3875.99	1.30312	0.336728	3.86995	0.000108859	0.00733633	ranbp3	Chr01
gene32778	274.365	3.01758	0.780101	3.8682	0.000109644	0.00735709	LOC100495739	Chr03
gene28481	1292.46	1.48792	0.385334	3.86139	0.000112744	0.00753238	hsf1	scaffold_332
gene4243	18089.4	-1.07564	0.279051	-3.85463	0.000115903	0.00771002	dnaja2	Chr04
gene22230	499.644	1.99223	0.51706	3.853	0.000116678	0.00772828	man1b1	scaffold_623
gene5976	676.085	1.79681	0.466556	3.85121	0.000117535	0.0077518	znf598	Chr09
gene5950	2931.61	1.25136	0.325133	3.84876	0.000118718	0.00779646	sox4	Chr06
gene17650	848.556	-1.85906	0.483828	-3.84239	0.00012184	0.0079676	cep89	Chr04
gene24087	23308.1	-1.07691	0.280593	-3.83799	0.000124047	0.00802663	bsg	Chr01
gene19534	2225.13	1.60287	0.417482	3.83937	0.00012335	0.00802663	nuak2	Chr02
gene537	2420.15	1.40421	0.366016	3.83646	0.000124823	0.00802663	pfkfb3	Chr03
gene33193	1563.05	-1.53079	0.398947	-3.83708	0.000124504	0.00802663	dnai2	Chr10
gene1975	2236.12	1.37708	0.359451	3.83106	0.000127593	0.00812531	kat6a	Chr03
gene3373	2271	-1.66363	0.434324	-3.8304	0.000127937	0.00812531	sntb2	Chr04
gene17511	17053	-1.92436	0.502279	-3.83125	0.000127495	0.00812531	crocc2	Chr05
gene31568	3311.42	1.46074	0.381495	3.82898	0.000128676	0.00813875	LOC100495377	Chr03
gene5611	1557.14	1.47273	0.385068	3.8246	0.000130982	0.00825079	tp53bp2	Chr05
gene3254	3539.34	1.74748	0.457059	3.82331	0.000131672	0.00826055	fzd7	Chr09
gene26766	592.28	2.5267	0.661136	3.82176	0.000132502	0.00827898	ankrd65	Chr07
gene31525	343.902	2.45647	0.642996	3.82035	0.000133265	0.00829305	ankrd35	Chr08
gene8184	9282.79	1.57222	0.411821	3.81773	0.000134683	0.00832843	mdm2	Chr03
gene1178	1410.32	-1.62716	0.426258	-3.81731	0.000134913	0.00832843	hes3.3	Chr07
gene19045	468.477	2.23475	0.586162	3.81252	0.000137557	0.00845785	mettl16	Chr02
gene2053	7677.35	-1.16778	0.306589	-3.80893	0.00013957	0.00854758	myef2	Chr03
gene26540	135.062	3.95448	1.04146	3.79707	0.000146418	0.00893149	LOC101732078	scaffold_633
gene4142	4645.42	1.21664	0.322494	3.77259	0.000161559	0.0098163	znf574	Chr07
gene7212	164.803	3.44455	0.91583	3.76112	0.000169151	0.0102373	thbs1	Chr08
gene31880	1536.83	-1.65512	0.44157	-3.74826	0.000178063	0.0107345	nme7	Chr02
gene23125	401.44	2.45754	0.656322	3.74442	0.000180813	0.0108579	fbxl19	Chr09
gene4765	75.6633	4.56786	1.22206	3.73785	0.0001856	0.0111022	col8a1	Chr02
gene19226	1152.49	1.66955	0.447005	3.73497	0.000187741	0.0111615	camsap3	Chr03
gene22126	6683.42	1.19894	0.321038	3.73457	0.000188038	0.0111615	ehmt1	scaffold_312
gene4931	2454.34	-1.53206	0.410567	-3.73157	0.000190291	0.0112519	efhc2	Chr02
gene295	272.38	3.52991	0.947186	3.72673	0.000193976	0.0114261	ces2	Chr04
gene4087	2361.55	-1.83141	0.492071	-3.72184	0.000197773	0.0115615	kiaa1456	Chr02
gene23406	2157.57	-2.0711	0.556349	-3.72267	0.00019713	0.0115615	tbcel	Chr07
gene183	6341.98	-1.17301	0.31533	-3.71994	0.000199271	0.0116051	LOC100487455	Chr07
gene3534	1205.41	-1.81053	0.487399	-3.71468	0.000203464	0.0118047	bod1	scaffold_448
gene16364	1487.92	-2.32876	0.62792	-3.70869	0.000208331	0.0120419	stmn1	Chr02
gene23730	2252.03	1.36824	0.369476	3.7032	0.000212901	0.0122601	ankle1	Chr01
gene22005	1620.19	-1.4861	0.401595	-3.70049	0.000215184	0.0123455	lrrc9	Chr08
gene18260	1271.13	-2.09339	0.566319	-3.69649	0.000218604	0.0124106	LOC100498290	Chr01
gene15041	122.004	3.52098	0.952248	3.69755	0.000217692	0.0124106	Xetrov90020324m.g	Chr08
gene7188	621.687	-2.11472	0.572113	-3.69634	0.000218731	0.0124106	LOC100497157	Chr09
gene5698	114.573	4.35576	1.17928	3.69357	0.000221127	0.0125005	pou3f2	Chr05
gene21238	886.958	1.92347	0.521047	3.69154	0.000222899	0.0125547	LOC100487632	scaffold_53
gene26442	4895.95	-1.23005	0.333982	-3.68299	0.000230514	0.0129365	mta2	Chr04
gene4462	557.812	2.63003	0.717149	3.66734	0.000245085	0.0137043	flnc	Chr03
gene533	755.241	1.83413	0.50126	3.65904	0.000253165	0.0141051	fam171a2	Chr10
gene3977	1893.41	1.61746	0.442611	3.65437	0.000257819	0.0142989	atp7a	Chr08
gene439	787.346	2.46718	0.675256	3.65369	0.000258497	0.0142989	LOC101732555	Chr09
gene23950	135.368	3.41183	0.934244	3.65197	0.000260237	0.0143437	selplg	Chr01
gene16782	893.493	-1.80253	0.493971	-3.64907	0.00026319	0.0144548	ppil6	Chr05
gene5094	16160.4	-1.82744	0.501179	-3.64627	0.000266076	0.0145199	cetn4	Chr01
gene3995	558.237	-2.71116	0.743976	-3.64414	0.000268284	0.0145199	tbpl1	Chr05
gene2058	500.732	2.68552	0.736833	3.64468	0.00026772	0.0145199	sox17a	Chr06
gene8380	2584.53	-2.61348	0.71705	-3.64477	0.000267636	0.0145199	cthrc1	Chr06
gene22412	172.531	3.68334	1.01097	3.64338	0.000269078	0.0145199	LOC101733720	scaffold_50
gene17420	506.361	2.77778	0.763957	3.63604	0.00027686	0.0147793	fbn3	Chr01
gene4229	6696.43	-1.66728	0.458642	-3.63525	0.000277714	0.0147793	ankrd9	Chr08
gene23701	2399.47	2.54679	0.700584	3.63525	0.000277716	0.0147793	ras-dva	Chr09
gene22330	1116.23	1.65708	0.45551	3.63786	0.000274911	0.0147793	znf347	scaffold_405
gene5578	2773.11	-1.42594	0.392371	-3.63415	0.000278903	0.0147915	kif3a	Chr03
gene26331	464.906	2.63428	0.725233	3.63231	0.000280892	0.0148459	epg5	Chr01
gene4732	1650.34	-1.98478	0.546934	-3.62892	0.000284605	0.0149908	wdr66	Chr01
gene28994	2472.32	-1.31567	0.362806	-3.62637	0.000287438	0.0150885	pros1	Chr02
gene21022	1194.91	-1.69911	0.469278	-3.62069	0.000293822	0.0153714	ccdc150	Chr05
gene25020	274.503	2.96354	0.819093	3.61807	0.000296803	0.0154749	LOC101733933	Chr09
gene21520	754.079	2.32532	0.643539	3.61333	0.000302289	0.0156645	eda2r	Chr08
gene107	4111.86	1.12176	0.310465	3.61318	0.000302469	0.0156645	tmem164	Chr08
gene835	1091.77	1.57316	0.435768	3.61009	0.000306094	0.0157992	lats2	Chr02
gene5772	2180.08	1.64672	0.456528	3.60706	0.00030969	0.0158845	aplnr	Chr01
gene7861	2029.26	-1.67519	0.464432	-3.60696	0.000309805	0.0158845	nme9	Chr09
gene3990	3345.48	-1.59289	0.44198	-3.604	0.00031336	0.0159273	cep83	Chr03
gene10311	447.481	-3.23088	0.896375	-3.60439	0.00031289	0.0159273	Xetrov90011584m.g	Chr04
gene17336	355.972	2.74574	0.761925	3.60369	0.000313737	0.0159273	stard8	Chr08
gene2132	15640	-1.1119	0.308996	-3.59843	0.000320146	0.0161994	znf326	Chr04
gene27801	490.892	2.69999	0.750744	3.59642	0.000322631	0.0162718	eif4g3	scaffold_687
gene12930	6638.09	1.10381	0.307565	3.58885	0.000332134	0.0166836	Xetrov90020434m.g	Chr08
gene25985	3843.15	1.53699	0.428344	3.58821	0.000332958	0.0166836	nav2	scaffold_228
gene25246	76.3443	6.54321	1.82591	3.58353	0.000338988	0.0169307	LOC108648864	Chr09
gene18702	1218.45	-1.49526	0.417758	-3.57925	0.000344581	0.0169451	agtpbp1	Chr01
gene7997	35026.8	-1.33871	0.374123	-3.57828	0.000345864	0.0169451	ywhae	Chr02
gene12322	197.994	2.94356	0.822316	3.5796	0.00034412	0.0169451	Xetrov90010139m.g	Chr04
gene210	574.619	-2.19642	0.61328	-3.58143	0.000341717	0.0169451	snx7	Chr04
gene24327	7533.98	-1.42606	0.398445	-3.57905	0.000344844	0.0169451	col18a1	Chr09
gene10533	409.69	4.72572	1.32024	3.57943	0.000344347	0.0169451	Xetrov90026652m.g	scaffold_1618
gene1427	17521.5	-1.42004	0.397083	-3.57617	0.000348662	0.0169744	actn1	Chr08
gene10401	103.425	3.8303	1.07101	3.57634	0.000348438	0.0169744	LOC101730388	scaffold_232
gene33496	761.692	1.77176	0.495773	3.57374	0.000351925	0.0170794	LOC101734746	Chr08
gene17926	2207.45	1.35149	0.378466	3.57098	0.000355647	0.0172059	nxf1	Chr04
gene5647	299.236	2.27324	0.638112	3.56244	0.000367421	0.01772	klf4	Chr01
gene7826	738.312	1.63546	0.459684	3.55779	0.000373986	0.0179805	avpi1	Chr07
gene1011	633.269	2.2925	0.644682	3.55602	0.000376517	0.01799	ppp1r3c.1	Chr07
gene21935	82.7464	4.25955	1.1977	3.55645	0.000375904	0.01799	LOC101733412	scaffold_41
gene4564	799.312	-2.17953	0.615187	-3.54287	0.000395804	0.0188012	wrap73	Chr07
gene30297	250.195	2.57658	0.727275	3.54278	0.00039593	0.0188012	ptpn4	scaffold_232
gene25450	52.8512	6.62301	1.87028	3.54118	0.000398342	0.0188577	exoc3l4	Chr08
gene5520	199.405	-3.27351	0.92515	-3.53836	0.000402628	0.0190023	wfdc2	Chr04
gene8197	2064.11	1.2285	0.34782	3.53199	0.000412447	0.0194064	LOC734020	Chr03
gene4511	15393.2	-1.21314	0.343652	-3.53015	0.000415318	0.0194562	pcm1	Chr01
gene25289	2313.56	1.45987	0.41366	3.52917	0.000416873	0.0194562	ski	Chr07
gene22921	917.279	-1.7441	0.494233	-3.5289	0.000417287	0.0194562	LOC108644832	scaffold_94
gene6850	2181.65	1.37965	0.391369	3.52519	0.000423178	0.0196714	LOC100487575	Chr08
gene3922	4438.01	1.21898	0.346264	3.52039	0.000430909	0.0198887	angpt4	Chr03
gene21446	61.0737	4.86489	1.38242	3.5191	0.000433007	0.0198887	LOC108646182	Chr03
gene3382	2914.45	-2.02852	0.576188	-3.52059	0.000430584	0.0198887	dnaaf1	Chr04
gene8132	2782.84	-1.26905	0.360555	-3.51971	0.00043202	0.0198887	lmo4.1	Chr04
gene22688	2379.2	-1.93106	0.549196	-3.51615	0.000437858	0.0200518	LOC101731882	Chr07
gene32967	1482.71	-1.83369	0.52164	-3.51525	0.000439347	0.0200605	efhc1	scaffold_13
gene33950	438.078	1.91865	0.546432	3.51123	0.000446037	0.0203059	gadd45b	Chr01
gene6326	491.315	1.99676	0.569396	3.5068	0.000453537	0.0205262	znf687	scaffold_532
gene18982	1928.71	1.34175	0.382559	3.5073	0.000452682	0.0205262	wnk1	scaffold_98
gene3998	3874.29	1.10849	0.316421	3.5032	0.000459704	0.0207005	nudt4	Chr03
gene33768	310.029	-2.93325	0.837357	-3.50299	0.000460071	0.0207005	iqck	Chr09
gene22076	4573.13	-1.1001	0.314161	-3.5017	0.000462305	0.0207405	vps4b	Chr06
gene18142	117.247	3.38101	0.965842	3.50059	0.000464235	0.0207668	clasp1	scaffold_2203
gene4600	4385.08	-1.1351	0.324917	-3.49351	0.000476714	0.0211128	apela	Chr01
gene19294	125.323	3.76708	1.07825	3.4937	0.000476374	0.0211128	LOC100495415	Chr03
gene30294	1102.32	2.28099	0.653527	3.49028	0.000482509	0.0211128	fjx1	Chr04
gene5302	1263.27	1.36284	0.390491	3.49006	0.000482915	0.0211128	wdr43	Chr05
gene17073	430.458	-2.55323	0.731342	-3.49116	0.000480929	0.0211128	opn5.2	Chr05
gene5983	678.399	-2.00434	0.574186	-3.49075	0.000481667	0.0211128	ccdc103	Chr10
gene13527	112.667	3.42138	0.978991	3.4948	0.000474415	0.0211128	ash1l	scaffold_1242
gene21143	3212.35	1.23242	0.353052	3.49075	0.000481664	0.0211128	pogz	scaffold_273
gene19205	156.515	-3.21052	0.920417	-3.48812	0.000486434	0.0212066	LOC105946425	Chr01
gene16856	116.269	-5.40184	1.54947	-3.48626	0.000489825	0.0212943	LOC100488932	Chr06
gene32663	425.98	-3.30578	0.949233	-3.48258	0.000496612	0.0215077	gdpd5	Chr02
gene8228	270.819	-2.5183	0.723215	-3.48209	0.00049752	0.0215077	fbxo25	Chr05
gene5826	10607.5	1.16877	0.33587	3.47982	0.000501744	0.0216296	atf4	Chr04
gene25801	358.493	2.17678	0.626441	3.47485	0.000511148	0.0219737	pcyox1l	Chr03
gene30890	2277.17	1.6107	0.464735	3.46584	0.000528573	0.0226596	hps6	Chr07
gene25668	675.183	-2.25117	0.650449	-3.46095	0.000538267	0.0229974	slc10a4	Chr01
gene16787	2841.56	-1.22149	0.352995	-3.46037	0.000539433	0.0229974	psmc6	Chr08
gene23157	4378.95	1.13032	0.326812	3.45862	0.000542956	0.0230838	atp13a1	Chr03
gene7257	592.295	2.15499	0.623375	3.45698	0.000546263	0.0231606	prex1	Chr10
gene19636	576.54	-2.21364	0.640488	-3.45617	0.000547908	0.0231668	LOC101732675	Chr09
gene6363	1075.75	-1.50348	0.43554	-3.452	0.000556441	0.0234633	ankrd10	Chr02
gene582	240.502	2.60286	0.755197	3.4466	0.000567695	0.0238121	fam43a	Chr05
gene16027	4747.81	1.26107	0.365894	3.44655	0.000567799	0.0238121	numa1	scaffold_772
gene2117	5408.1	-1.2219	0.354605	-3.44581	0.000569349	0.0238124	avl9	Chr06
gene29217	2829.04	-1.6629	0.483146	-3.44181	0.000577835	0.023952	spag6	Chr06
gene26066	1245.67	-1.80217	0.523453	-3.44285	0.000575621	0.023952	nxpe2	Chr07
gene7679	3176.19	-1.84831	0.537095	-3.44131	0.000578896	0.023952	vasn	Chr09
gene29906	264.246	2.2977	0.66755	3.44199	0.00057746	0.023952	rabl6	scaffold_678
gene16569	738.921	1.72389	0.501188	3.43962	0.00058254	0.0240383	stard10	scaffold_598
gene27932	1657.52	-1.32147	0.384403	-3.43772	0.000586641	0.024143	kiz	Chr05
gene31075	1766.23	1.2349	0.359312	3.43686	0.000588507	0.0241554	LOC100496882	Chr01
gene22158	1269.39	1.36132	0.396385	3.43433	0.000594013	0.0243167	hdac4	Chr09
gene4476	407.688	1.93905	0.565051	3.43163	0.000599957	0.0243427	c4bpa	Chr02
gene19307	343.213	2.06617	0.602127	3.43146	0.000600338	0.0243427	gpaa1	Chr06
gene3012	369.539	2.23473	0.6513	3.43118	0.000600957	0.0243427	LOC100495041	Chr09
gene10081	590.962	1.75276	0.510751	3.43173	0.000599745	0.0243427	LOC100494082	scaffold_1426
gene5728	614.744	-2.30157	0.671098	-3.42956	0.000604567	0.0244248	gbx2.2	Chr09
gene26719	2496.93	1.42312	0.415158	3.42789	0.000608284	0.0244566	xpot	Chr03
gene22903	337.485	-2.36695	0.690519	-3.42779	0.000608523	0.0244566	nrxn1	Chr05
gene3213	1324.61	1.46671	0.428164	3.42558	0.000613486	0.024592	fer	Chr01
gene12554	186.016	2.66338	0.778297	3.42206	0.000621479	0.0248479	LOC100495602	scaffold_384
gene3975	2835.04	-1.50803	0.44092	-3.42019	0.000625783	0.0249553	sp7	Chr02
gene32278	3516.99	-2.18924	0.640457	-3.41824	0.000630265	0.0250693	eml6	Chr05
gene18526	4114.68	-1.21164	0.354754	-3.41545	0.000636759	0.025099	dnah10	Chr01
gene19366	121.527	3.62894	1.06261	3.41513	0.000637519	0.025099	LOC100497764	Chr06
gene23122	155.041	3.19164	0.934547	3.41518	0.000637403	0.025099	LOC105947993	Chr08
gene20140	5326.59	-1.39874	0.40939	-3.41664	0.000633983	0.025099	dnah7	Chr09
gene23769	582.82	-1.85917	0.544861	-3.4122	0.00064441	0.0252416	wdr19	Chr01
gene33957	2172.39	-1.96861	0.576826	-3.41284	0.000642897	0.0252416	reps2	Chr02
gene15629	416.225	2.11212	0.619292	3.41053	0.000648359	0.025332	Xetrov90030220m.g	scaffold_7350
gene27146	4306.53	1.23584	0.362707	3.40727	0.000656162	0.0255721	ncbp3	Chr02
gene3393	2236.53	1.46554	0.430276	3.40605	0.000659102	0.025622	zfhx2	Chr01
gene7955	194.232	-4.85945	1.42724	-3.4048	0.000662127	0.0256399	gbp5	Chr07
gene19611	364.653	2.09951	0.616688	3.40449	0.000662887	0.0256399	capzb	scaffold_217
gene1028	332.295	-2.58728	0.760669	-3.40132	0.000670624	0.0257119	gprc5a	Chr04
gene21424	395.797	-2.42092	0.711604	-3.40206	0.000668809	0.0257119	lrrn1	Chr04
gene28760	14531.3	-1.4695	0.432051	-3.40121	0.000670882	0.0257119	capn8	Chr05
gene6862	1224.84	1.35621	0.398767	3.40099	0.000671412	0.0257119	sav1	Chr08
gene8769	205.391	3.06675	0.902309	3.39878	0.000676868	0.0258567	Xetrov90002103m.g	Chr01
gene19401	112.094	5.27153	1.55162	3.39744	0.000680186	0.0259193	LOC100495578	Chr03
gene7461	995.788	-1.49523	0.440335	-3.39566	0.000684625	0.0260242	cep19	Chr05
gene30211	204.35	2.66397	0.784924	3.39392	0.000688993	0.0261259	khdrbs2	Chr05
gene232	694.554	2.1239	0.627081	3.38696	0.000706719	0.026667	ppa1	Chr01
gene17968	3206.52	1.38939	0.410152	3.38751	0.000705292	0.026667	shb	Chr01
gene4259	2924.96	1.20727	0.356641	3.38511	0.00071151	0.0267823	crebbp	Chr09
gene4779	6526.42	1.05742	0.312493	3.38382	0.000714852	0.0268189	atp2b1	Chr03
gene31009	106.111	3.51724	1.03956	3.38339	0.000715959	0.0268189	LOC100495047	scaffold_1751
gene30076	765.572	1.62827	0.481905	3.37881	0.000727993	0.0272037	shoc2	scaffold_310
gene3347	2752.63	-1.43296	0.424887	-3.37256	0.00074472	0.0277615	znf329	Chr08
gene16723	3643.4	-1.14875	0.340769	-3.37104	0.000748842	0.0278479	LOC734071	Chr02
gene19469	1128.46	-1.9082	0.567342	-3.36341	0.000769855	0.028356	mycbp	Chr02
gene33366	477.783	1.94314	0.577625	3.36401	0.000768189	0.028356	ldlr	Chr03
gene28330	1346.05	1.28078	0.380679	3.36447	0.000766912	0.028356	brpf1	Chr04
gene17762	101.447	5.39596	1.60387	3.36433	0.000767305	0.028356	LOC105945773	scaffold_430
gene16847	3876.55	-1.25745	0.373967	-3.36246	0.000772516	0.0283863	lmo4.2	scaffold_1293
gene32848	95.286	3.61628	1.07589	3.36119	0.000776063	0.0284489	atg16l2	scaffold_454
gene5786	257.584	2.35766	0.702378	3.35668	0.000788838	0.0288487	camsap1	scaffold_467
gene21294	119.749	3.20371	0.95476	3.35552	0.000792172	0.0289021	dok1	scaffold_873
gene16727	287.144	2.87982	0.858427	3.35476	0.000794338	0.0289128	LOC105947377	Chr05
gene1069	176.898	3.25237	0.969732	3.35389	0.000796835	0.0289354	dennd4b	scaffold_750
gene31854	606.254	2.25978	0.675208	3.3468	0.000817503	0.0296163	LOC101732026	Chr09
gene8287	1023.06	-2.12186	0.634921	-3.34192	0.000831999	0.0300708	LOC105945146	Chr07
gene26853	1247.91	-1.80152	0.539317	-3.34037	0.000836675	0.0301692	fbxo43	Chr06
gene6526	2455.66	-1.19698	0.358572	-3.33818	0.000843298	0.0303371	rbm12	Chr10
gene20525	18711.9	-1.2775	0.382796	-3.33728	0.000846023	0.0303644	syne1	Chr05
gene28743	826.327	-1.97991	0.593439	-3.33633	0.000848929	0.0303979	lrrc18	Chr07
gene20452	95.9277	4.52632	1.35761	3.33403	0.000855988	0.0305798	LOC100497915	Chr06
gene30060	1970.77	-1.67567	0.503952	-3.32505	0.000884014	0.031508	stmnd1	Chr06
gene9217	159.982	-2.77071	0.834045	-3.32201	0.000893714	0.0317804	Xetrov90006855m.g	Chr02
gene18317	113.27	5.81795	1.75395	3.31706	0.000909715	0.032275	LOC100491791	Chr05
gene29243	2084.67	-1.33255	0.402099	-3.31399	0.000919749	0.0325562	neurl1b	Chr03
gene7384	318.294	2.44702	0.738611	3.313	0.000923021	0.0325972	ppm1l	Chr05
gene33146	570.874	2.31583	0.700478	3.30607	0.000946132	0.0333371	cpxm2	Chr07
gene24462	1024.86	1.57281	0.475872	3.3051	0.00094941	0.0333764	plekhg5	Chr07
gene5621	1744.86	1.27479	0.385792	3.30433	0.00095204	0.0333928	spry1	Chr01
gene23977	501.622	-1.74504	0.528325	-3.30297	0.000956672	0.0334034	eya1	Chr06
gene3808	741.752	-1.6744	0.506928	-3.30303	0.000956446	0.0334034	hes8	Chr07
gene19367	155.363	3.77759	1.14417	3.30159	0.000961387	0.0334923	dnajb5	scaffold_138
gene30471	120699	-0.89815	0.272142	-3.3003	0.000965817	0.0334954	hmgn1	Chr02
gene19100	356.634	-2.4772	0.750466	-3.30088	0.000963827	0.0334954	arl3.2	Chr03
gene23020	2065.39	1.36517	0.414362	3.29463	0.00098551	0.0341017	pard3	Chr06
gene28498	480.982	-1.78868	0.543525	-3.29088	0.00099875	0.0344826	oaz2	Chr03
gene4012	2647.62	-1.36822	0.416021	-3.28883	0.00100605	0.0346571	cep78	Chr01
gene33187	2280.48	1.13641	0.345618	3.28805	0.00100882	0.0346752	rictor	Chr01
gene2007	1413.33	-1.52866	0.465305	-3.28528	0.0010188	0.0348628	c21orf59	Chr02
gene7724	2245.65	-1.41612	0.431032	-3.28542	0.00101831	0.0348628	ak7	Chr08
gene18874	36416.8	-1.06953	0.326165	-3.2791	0.00104137	0.0355564	esrp1	Chr06
gene7678	1434.73	-1.9026	0.580496	-3.27754	0.00104715	0.0356747	irx1	Chr06
gene453	5110.22	-2.17942	0.665343	-3.27563	0.00105428	0.0358386	LOC733765	Chr04
gene3400	149.802	3.47491	1.06156	3.27339	0.00106267	0.0360443	nog	Chr10
gene2960	499.943	-1.71388	0.523717	-3.27253	0.0010659	0.0360604	lrp2bp	Chr01
gene25763	1491.07	1.28448	0.392566	3.27202	0.00106781	0.0360604	arhgap17	Chr09
gene20742	1344.09	1.44113	0.440629	3.27063	0.00107308	0.0361592	ncoa6	Chr10
gene7020	6706.84	-1.01601	0.31072	-3.26985	0.00107606	0.0361805	tsku	Chr02
gene1845	1513.49	-1.27819	0.391139	-3.26787	0.00108361	0.0362762	slc27a6	Chr01
gene746	1151.86	1.85027	0.56615	3.26816	0.00108247	0.0362762	rasd1	Chr09
gene19980	1675.52	-1.5323	0.469253	-3.2654	0.00109309	0.0365143	ccdc34	Chr04
gene899	2420.45	-1.09174	0.334648	-3.26235	0.00110492	0.0368299	ccnb3	Chr08
gene20648	1544.53	-1.2403	0.380289	-3.26147	0.00110834	0.0368644	akap8	Chr03
gene704	18638.6	-1.40068	0.430194	-3.25592	0.00113026	0.0375125	iqgap1-like.1	Chr03
gene16012	1570.76	-1.72558	0.530091	-3.25525	0.00113291	0.0375197	slc35e4	Chr01
gene28535	1152.9	-1.55176	0.476932	-3.25364	0.00113938	0.0376534	LOC100498452	Chr01
gene5890	5238.27	-1.26024	0.38745	-3.25264	0.00114337	0.0377044	lig3	Chr10
gene7824	1095.99	1.42042	0.437335	3.24791	0.00116257	0.0382559	hspg2	Chr07
gene3024	494.52	-1.72889	0.532436	-3.24713	0.00116576	0.038278	lactb	Chr03
gene4731	3095.07	-1.42153	0.43786	-3.24653	0.00116821	0.038278	tfap4	Chr09
gene30330	95.6423	5.19425	1.60111	3.24415	0.001178	0.0383265	LOC105946852	Chr03
gene5096	264.978	-3.72587	1.14847	-3.2442	0.00117783	0.0383265	ptprc	Chr04
gene29527	1142.96	1.33386	0.411134	3.24434	0.00117724	0.0383265	adgrf1	Chr05
gene25707	191.607	-2.55578	0.787905	-3.24376	0.00117962	0.0383265	rnf125	Chr06
gene6383	514.111	-2.18084	0.672856	-3.24116	0.00119043	0.0384918	c4orf47	Chr01
gene21373	3082.96	-1.11782	0.344927	-3.24074	0.00119219	0.0384918	mycl	Chr02
gene4474	3031.68	1.35875	0.419226	3.24109	0.00119072	0.0384918	hnrnpa3	Chr09
gene31132	5500.41	-1.14182	0.352497	-3.23924	0.00119847	0.0386138	cep152	Chr03
gene25721	1870.36	-1.3747	0.424734	-3.23662	0.00120953	0.0388889	dnal1	Chr08
gene26400	4780.83	1.31048	0.405128	3.23473	0.0012176	0.0390669	brca1	Chr10
gene25350	738.362	1.53575	0.474893	3.23389	0.00122117	0.0391004	arid4b	Chr05
gene5870	7535.16	-1.38712	0.429293	-3.23117	0.00123285	0.0393506	ruvbl2	Chr07
gene17712	147.285	2.95515	0.914657	3.23088	0.00123409	0.0393506	mamdc4	scaffold_389
gene29314	120.025	3.47245	1.0755	3.22868	0.00124362	0.0395728	LOC108646159	Chr03
gene23387	330.356	-2.24832	0.697168	-3.22493	0.00126002	0.0399654	cdkl2	Chr01
gene15792	158.324	-2.84297	0.881629	-3.22468	0.00126114	0.0399654	LOC100494322	Chr06
gene19901	97.2664	3.70551	1.14948	3.22364	0.00126571	0.0400279	LOC108647708	Chr05
gene5058	1043.65	1.60271	0.497469	3.22173	0.00127421	0.0401325	kiaa1033	Chr03
gene570	862.547	1.70218	0.528313	3.22191	0.00127338	0.0401325	pik3r3	Chr04
gene27046	1683.62	-1.99574	0.619839	-3.21978	0.00128289	0.0402295	sulf1	Chr06
gene17721	4491.98	1.04638	0.324969	3.21995	0.00128215	0.0402295	asxl1	scaffold_284
gene2500	2241.94	1.38558	0.430401	3.21928	0.00128511	0.0402295	e2f8	scaffold_299
gene23885	529.503	-2.09731	0.651755	-3.21795	0.00129112	0.0403356	inpp5k	Chr02
gene3448	998.154	-2.40943	0.749091	-3.21647	0.00129778	0.0404619	gbx2.1	Chr09
gene836	43.5376	6.12794	1.90631	3.21455	0.0013065	0.0406516	LOC100488032	scaffold_145
gene7660	2188.19	1.24435	0.38741	3.21198	0.00131825	0.0408524	slc39a5	Chr02
gene34211	1250.23	-1.95063	0.607198	-3.21251	0.00131583	0.0408524	lrrc27	Chr07
gene4936	2044.86	1.12237	0.34997	3.20703	0.00134112	0.0413951	ext2	Chr04
gene7536	8544.96	0.96289	0.300203	3.20746	0.00133912	0.0413951	riok3	Chr06
gene25570	123.811	3.88757	1.21256	3.20609	0.00134551	0.0414476	olig2	Chr02
gene25653	77.0689	4.76501	1.48755	3.20325	0.00135884	0.0417749	LOC105945410	Chr06
gene21369	192.777	2.75515	0.86098	3.20002	0.0013742	0.0419961	pou3f1	Chr02
gene28912	1499.58	-1.47522	0.460857	-3.20104	0.00136931	0.0419961	ift80	Chr05
gene1112	1076.71	1.43141	0.447254	3.20044	0.00137216	0.0419961	pik3c2a	scaffold_66
gene17484	895.179	-1.54259	0.482322	-3.19825	0.00138266	0.0421712	rsph10b	Chr09
gene27427	709.307	1.54335	0.482913	3.19592	0.00139385	0.0424286	smurf2	scaffold_258
gene3101	345.865	-2.50668	0.784535	-3.19512	0.00139773	0.0424631	kiaa0895	Chr06
gene6050	2303.45	-1.45982	0.457023	-3.1942	0.00140218	0.0424994	ccdc181	Chr02
gene10303	124.481	3.07032	0.961356	3.19374	0.00140444	0.0424994	Xetrov90025601m.g	Chr10
gene23745	616.03	2.22274	0.697684	3.18589	0.0014431	0.043584	reep3	Chr07
gene7954	328.175	2.09705	0.65858	3.1842	0.00145156	0.0437538	MGC145260	Chr09
gene8365	613.769	-1.53341	0.481828	-3.18248	0.0014602	0.0439284	pnpla8	Chr03
gene3266	1883.23	-1.36509	0.429369	-3.17929	0.00147639	0.0443289	dzank1	Chr05
gene7094	1168.44	1.38903	0.4371	3.17783	0.0014838	0.044465	suox	Chr02
gene22338	104.138	3.19201	1.00956	3.16179	0.00156802	0.0468979	atxn2l	scaffold_1388
gene7634	1319.17	-1.29979	0.41134	-3.15989	0.0015783	0.047114	ppp2r3c	Chr08
gene16690	216.127	-2.35447	0.74547	-3.15837	0.00158654	0.0472115	c3h15orf65	Chr03
gene7850	1645.11	-1.28148	0.405767	-3.15816	0.00158769	0.0472115	fgfr1op	Chr05
gene8523	7911.49	-0.945187	0.299342	-3.15755	0.00159101	0.0472195	tmsb4x	Chr02
gene17675	922.153	-2.29884	0.728214	-3.15682	0.00159498	0.0472464	colca2	Chr07
gene10648	121.603	5.24264	1.66128	3.15578	0.00160067	0.0473241	Xetrov90026651m.g	scaffold_1618
gene30943	360.217	-1.96835	0.624041	-3.15421	0.00160936	0.0474899	dnajc6	Chr04
gene2122	116.78	-3.10673	0.985538	-3.15232	0.00161981	0.0476162	LOC100145493	Chr04
gene28845	2434.18	1.09947	0.348754	3.15257	0.00161841	0.0476162	nup210	scaffold_768
gene33628	675.34	-1.57526	0.500043	-3.15024	0.00163135	0.0478644	LOC105947426	Chr05
gene5588	5058.88	-1.07284	0.340716	-3.1488	0.00163944	0.0479667	rps15	Chr01
gene6309	503.85	-2.00076	0.635588	-3.14789	0.00164454	0.0479667	LOC100497696	Chr04
gene5695	1049.62	-1.31976	0.419304	-3.1475	0.0016467	0.0479667	ssx2ip	Chr04
gene7308	117.039	3.15554	1.00259	3.1474	0.00164727	0.0479667	mettl23	Chr10
gene6668	1566.03	1.18789	0.377853	3.1438	0.00166769	0.0484699	mark1	Chr05
gene3769	373.664	1.8043	0.574536	3.14045	0.00168686	0.0489348	dhh	Chr02
gene2954	180.592	2.58246	0.823078	3.13756	0.00170359	0.0493273	tgm1	Chr01
gene26219	427.298	1.81515	0.579126	3.13429	0.00172271	0.0495901	nlk	Chr02
gene18635	1115.79	-1.3308	0.424447	-3.13539	0.00171628	0.0495901	lrriq1	Chr03
gene23313	1096.7	1.28969	0.411539	3.13381	0.00172552	0.0495901	hmcn2	Chr08
gene4132	325.92	2.51227	0.801525	3.13437	0.00172225	0.0495901	dusp16	scaffold_41
gene1303	1834.71	-1.66704	0.532586	-3.13009	0.0017475	0.0500355	wdr65	Chr04
gene29432	126.877	3.05178	0.974868	3.13046	0.00174535	0.0500355	map3k14	Chr10
gene29338	2720.4	-1.26229	0.404106	-3.12365	0.00178622	0.0508935	ahi1	Chr05
gene20463	1175.26	-2.36715	0.757615	-3.12448	0.0017812	0.0508935	LOC100488825	Chr08
gene19069	2000.24	1.23204	0.394448	3.12346	0.00178736	0.0508935	chpf	scaffold_305
gene8214	1331.62	1.27964	0.409825	3.12242	0.00179374	0.0509811	cxadr	Chr02
gene15948	3323.68	-1.30291	0.417515	-3.12063	0.00180463	0.0511965	zmynd10	Chr04
gene4932	864.602	1.66035	0.532341	3.11896	0.0018149	0.0513933	proca1	Chr02
gene15865	526.737	1.9408	0.622817	3.11616	0.00183225	0.0516948	fcho1	Chr01
gene1062	560.669	-1.89484	0.608045	-3.11628	0.00183148	0.0516948	ppp4r4	Chr08
gene4194	2523.6	-1.08147	0.347511	-3.11204	0.00185802	0.0521664	emc6	Chr02
gene4294	302.707	-2.03439	0.653602	-3.11259	0.00185456	0.0521664	mospd2	Chr02
gene6296	4670.91	-1.16252	0.37366	-3.11117	0.0018635	0.0521664	ipo5	Chr02
gene18035	8351.08	-1.16413	0.374222	-3.11079	0.00186586	0.0521664	hydin	Chr04
gene1702	363.612	1.81216	0.582379	3.11165	0.00186043	0.0521664	soga1	Chr10
gene29090	12703.8	1.19441	0.384593	3.10564	0.00189868	0.052988	pim1	Chr04
gene4148	1469.64	1.23396	0.397735	3.10247	0.00191916	0.0534628	haus5	scaffold_278
gene4097	863.503	1.43449	0.462965	3.09849	0.00194508	0.0539901	nfkbiz	Chr02
gene28176	2314.85	-1.22733	0.396104	-3.0985	0.00194501	0.0539901	copg2	Chr03
gene26195	1191.67	-1.6268	0.525341	-3.09665	0.00195719	0.0541312	armc3	Chr06
gene33921	1167.32	1.36135	0.43955	3.09714	0.00195397	0.0541312	sec23ip	scaffold_83
gene27361	342.49	2.35339	0.761683	3.08973	0.00200342	0.055212	runx1	Chr02
gene7949	7632.87	0.943181	0.305254	3.08982	0.00200278	0.055212	wiz	Chr03
gene8491	896.556	-1.64311	0.532097	-3.08799	0.00201514	0.0554358	oscp1	Chr02
gene28376	287.856	2.76175	0.894504	3.08746	0.00201872	0.0554358	LOC105945261	scaffold_103
gene4215	286.973	2.26124	0.734184	3.07993	0.0020705	0.0567566	LOC100145743	Chr04
gene29641	2567.96	-1.05901	0.344147	-3.07721	0.0020895	0.0570748	lman1	Chr01
gene17207	785.749	1.37507	0.446781	3.07773	0.00208584	0.0570748	rab4b	Chr08
gene6602	275.779	-2.65386	0.862765	-3.07599	0.00209807	0.0572075	LOC100495370	Chr04
gene5717	1291.38	-1.76851	0.575093	-3.07517	0.00210386	0.0572643	ift22	Chr02
gene5534	2396.55	-1.38223	0.449744	-3.07338	0.00211651	0.0575073	tctex1d1	Chr04
gene28271	152.459	-2.57993	0.841225	-3.06688	0.00216308	0.0586082	zgrf1	Chr01
gene6877	150.927	2.88726	0.941716	3.06595	0.00216977	0.0586082	srpx	Chr02
gene6791	1353.45	-1.17167	0.382076	-3.0666	0.00216507	0.0586082	ints2	Chr02
gene27530	85.3536	3.85871	1.25871	3.06562	0.00217222	0.0586082	LOC100493041	Chr03
gene7860	530.366	-1.81718	0.593481	-3.0619	0.00219936	0.0590307	mbd6	Chr02
gene7333	248.312	-2.14802	0.701382	-3.06255	0.00219462	0.0590307	tmem196	Chr06
gene19267	83.067	5.16066	1.68523	3.06228	0.00219655	0.0590307	trib1	Chr06
gene17208	330.11	1.98148	0.648163	3.05707	0.00223515	0.0596057	LOC108648036	Chr01
gene5012	3662.53	-1.10731	0.362216	-3.05704	0.00223534	0.0596057	odf2	Chr08
gene22296	711.447	1.4424	0.471848	3.05692	0.00223623	0.0596057	LOC108648357	Chr08
gene7857	892.632	1.49309	0.488339	3.05749	0.00223197	0.0596057	fam46c	scaffold_587
gene1108	7237.27	-1.58815	0.519854	-3.055	0.00225062	0.059886	tax1bp3	Chr02
gene14543	358.05	4.11137	1.34666	3.05301	0.00226555	0.0601795	Xetrov90026447m.g	scaffold_149
gene2782	2707.33	1.18195	0.387543	3.04985	0.00228953	0.060712	znf605	scaffold_733
gene22670	102.779	-4.94659	1.62329	-3.04727	0.00230932	0.0611316	LOC101734835	Chr03
gene4633	669.334	-1.85751	0.609966	-3.04527	0.00232472	0.0614339	ubxn11	Chr02
gene5783	1115.85	-1.62795	0.534766	-3.04423	0.00233277	0.0615411	LOC100491987	Chr03
gene6240	4858.76	-1.23151	0.404766	-3.04253	0.00234601	0.0617198	foxn4	Chr01
gene19088	835.894	1.65875	0.545224	3.04233	0.00234754	0.0617198	cebpd	Chr06
gene28594	983.648	2.56944	0.84493	3.04101	0.00235785	0.0617631	fgf2	Chr01
gene28528	189.587	3.32512	1.09358	3.04059	0.00236119	0.0617631	c11orf96	Chr04
gene27496	94.6873	3.53414	1.16206	3.04127	0.00235585	0.0617631	LOC105948321	Chr08
gene2074	2088.58	-1.1989	0.394588	-3.03837	0.00237864	0.0620322	dynlrb2	Chr04
gene2941	1086.09	1.23146	0.40532	3.03823	0.00237974	0.0620322	atxn7	Chr04
gene22979	126.649	3.07586	1.01255	3.03775	0.00238354	0.0620322	rasgrp4	Chr08
gene20660	594.027	1.65017	0.543332	3.03714	0.00238838	0.0620537	kansl1	Chr10
gene3174	1906.88	-1.28427	0.422955	-3.03641	0.00239415	0.0620989	slc37a4	Chr07
gene977	721.902	-1.46077	0.481271	-3.03523	0.00240353	0.0622377	zbbx	Chr05
gene2727	2721.05	-1.64718	0.543018	-3.03338	0.00241829	0.062515	odf3	Chr03
gene1418	664.584	2.0129	0.663847	3.03217	0.00242802	0.0625428	znf276	Chr04
gene25688	676.298	2.19481	0.724031	3.03138	0.00243439	0.0625428	LOC108648866	Chr09
gene25730	96.9779	3.48068	1.14827	3.03123	0.00243558	0.0625428	LOC108648860	Chr09
gene32584	469.265	1.81146	0.59746	3.03194	0.0024299	0.0625428	arl16	Chr10
gene24158	7239.3	-1.29339	0.426887	-3.02982	0.00244697	0.062731	LOC100493526	Chr01
gene31831	4149.49	-1.04897	0.346423	-3.02801	0.00246173	0.0629162	hk1	Chr07
gene17669	1090.29	-1.5328	0.50623	-3.02788	0.00246277	0.0629162	LOC101731739	Chr07
gene26823	1105.65	1.22714	0.405342	3.02743	0.00246642	0.0629162	mex3a	Chr08
gene27852	581.354	-1.56424	0.5169	-3.0262	0.00247647	0.0630682	rab28	Chr01
gene29488	2755.66	0.990672	0.327482	3.02511	0.0024854	0.0631914	btbd10	Chr04
gene28421	3788.82	1.34666	0.445332	3.02395	0.002495	0.0633312	ube2o	Chr10
gene5612	4388.71	-1.46455	0.484508	-3.02276	0.0025048	0.0634756	pmfbp1	Chr04
gene12651	454.203	1.95642	0.647344	3.02223	0.00250919	0.0634825	plxna3	scaffold_247
gene31751	86.1892	5.0363	1.6672	3.0208	0.00252104	0.0636779	LOC101731931	scaffold_480
gene33578	360.729	-2.45484	0.813357	-3.01816	0.00254318	0.0641321	morn2	Chr05
gene19938	1895.17	-1.6042	0.531758	-3.01678	0.00255475	0.0643189	ccdc67	Chr02
gene17509	1814.23	1.63999	0.543787	3.01586	0.00256252	0.0644095	kiaa1551	scaffold_400
gene17707	3547.73	-1.70508	0.565602	-3.01462	0.00257299	0.0645675	capsl	Chr01
gene25308	106.33	2.98601	0.991019	3.01307	0.0025862	0.0647936	LOC108647842	Chr06
gene5706	715.962	1.73682	0.576591	3.01221	0.00259352	0.0648717	setbp1	scaffold_90
gene6249	1106.83	-1.81385	0.602431	-3.01088	0.00260488	0.0650503	armc6	Chr01
gene31347	3818.98	0.984233	0.327025	3.00965	0.00261547	0.0652092	arhgap29	Chr04
gene31539	1064.16	-1.24168	0.41291	-3.00714	0.00263721	0.0656453	cep57l1	Chr05
gene4190	7969.97	-0.949484	0.316008	-3.00462	0.0026591	0.0660687	dhx9	Chr04
gene16227	3073.25	-1.82405	0.607166	-3.0042	0.00266278	0.0660687	LOC101733219	Chr10
gene31494	2182.05	1.12484	0.374565	3.00305	0.0026729	0.0662133	setd2	Chr06
gene333	935.285	1.56263	0.520631	3.00142	0.00268727	0.0664625	rfc1	Chr01
gene6172	212822	-0.815082	0.271857	-2.99821	0.00271573	0.0670591	cirbp	Chr01
gene5596	159.679	2.47822	0.827008	2.9966	0.00273005	0.067305	ddb2	Chr04
gene28650	1893.85	-1.21494	0.406099	-2.99173	0.00277403	0.0680629	cfap43	Chr03
gene30200	484.424	1.92485	0.643388	2.99173	0.00277398	0.0680629	LOC100496758	Chr03
gene29057	1366.52	-1.3159	0.4398	-2.99205	0.0027711	0.0680629	mdh1b	Chr09
gene22621	488.198	-2.81822	0.942722	-2.98945	0.00279478	0.0683548	c9orf135	Chr01
gene29701	637.375	-2.24122	0.749604	-2.98986	0.00279101	0.0683548	LOC100497570	Chr06
gene23177	1218.11	1.42705	0.477898	2.9861	0.00282564	0.0689288	ints6	Chr02
gene17495	669.603	1.70994	0.572666	2.98593	0.00282718	0.0689288	cass4	scaffold_113
gene21210	349.557	1.75927	0.589808	2.98277	0.00285649	0.0695335	stc1	Chr03
gene17937	445.07	1.64608	0.552247	2.98069	0.00287599	0.0698978	hmbox1	scaffold_63
gene992	2516.69	1.50057	0.503913	2.97783	0.00290298	0.0703391	aen	Chr03
gene4031	1220.74	-1.46707	0.492828	-2.97684	0.00291238	0.0703391	agbl2	Chr04
gene2694	8856.03	0.926287	0.311068	2.97776	0.00290361	0.0703391	rap2b	Chr05
gene11598	55.7254	5.51565	1.85259	2.97727	0.00290831	0.0703391	Xetrov90018007m.g	Chr07
gene4293	2127.1	1.09478	0.368506	2.97085	0.0029698	0.0716139	esco1	Chr06
gene31504	882.264	1.61139	0.542587	2.96982	0.00297971	0.0717407	rassf1	Chr04
gene5656	10511.5	-0.922212	0.310722	-2.96796	0.00299782	0.0720645	uap1	Chr04
gene28243	77.4553	3.57877	1.20611	2.96719	0.00300539	0.0721341	LOC100486243	scaffold_50
gene17329	182.201	-2.42702	0.818114	-2.9666	0.00301113	0.0721596	LOC100493999	Chr07
gene5576	163.911	-2.47407	0.834116	-2.9661	0.00301605	0.0721653	mapre2	Chr06
gene22059	248.426	2.58974	0.873622	2.96437	0.00303301	0.0724589	epha5	Chr01
gene21020	8717.78	-0.877772	0.296302	-2.96243	0.00305224	0.0728056	slc12a2	Chr01
gene32987	606.559	2.12196	0.716474	2.96167	0.00305972	0.0728714	LOC108644470	Chr01
gene17386	844.413	1.4728	0.497428	2.96083	0.00306813	0.072959	abhd4	Chr01
gene29637	142.884	2.99307	1.01248	2.95617	0.00311482	0.0739554	prr15l	Chr10
gene23970	1705.86	-1.24815	0.422297	-2.95563	0.0031203	0.0739717	ttc8	Chr08
gene3608	789.56	-1.80977	0.612596	-2.95426	0.00313417	0.0741867	ccdc81	Chr02
gene30984	303.955	-1.85485	0.628547	-2.95101	0.00316737	0.0745152	c2h3orf30	Chr02
gene724	1093.62	1.3362	0.45276	2.95123	0.00316516	0.0745152	ggcx	Chr03
gene6746	443.039	1.65069	0.559291	2.95139	0.00316345	0.0745152	LOC100493575	Chr04
gene3059	3538.19	-1.09883	0.37232	-2.95129	0.00316446	0.0745152	luc7l3	Chr10
gene32698	2248.96	-1.40684	0.476867	-2.95018	0.00317588	0.0746018	lrrcc1	Chr06
gene26917	692.129	-1.43565	0.487815	-2.94303	0.00325021	0.0761407	ttc6	Chr08
gene3216	101.584	3.007	1.02177	2.94293	0.00325126	0.0761407	dpysl5	scaffold_1818
gene3797	2668.77	-1.21232	0.412204	-2.94107	0.0032708	0.0764821	LOC105948167	Chr08
gene6775	3165.78	-0.993261	0.33793	-2.93925	0.00329009	0.076814	hsbp1	Chr04
gene28989	317.947	1.82857	0.622219	2.93879	0.00329494	0.076814	pias3	Chr08
gene27364	7474.86	-0.879684	0.299485	-2.93732	0.00331058	0.0770622	pfkfb1	Chr08
gene4693	1834.5	1.04632	0.35641	2.93572	0.0033277	0.0772478	r3hdm2	Chr02
gene30184	133.18	2.88955	0.9843	2.93564	0.00332857	0.0772478	LOC101730457	Chr04
gene2561	5730.67	1.2008	0.409144	2.93491	0.00333642	0.0773138	ppil2	Chr01
gene32707	3731.5	-1.16566	0.397585	-2.93184	0.00336959	0.0777322	cep41	Chr03
gene6898	667.399	2.30129	0.784916	2.93189	0.0033691	0.0777322	chrd	Chr05
gene18230	194.243	3.07375	1.04834	2.93201	0.00336781	0.0777322	rufy2	Chr07
gene26632	271.721	-3.19732	1.09088	-2.93096	0.00337915	0.0778364	th	Chr04
gene16086	1695.27	-1.54984	0.529087	-2.92928	0.00339749	0.0781423	inpp5b	Chr02
gene33643	2267.3	1.28031	0.437367	2.92732	0.00341898	0.0785194	LOC100488020	scaffold_124
gene32245	190.063	2.93236	1.00191	2.92676	0.00342511	0.0785434	LOC100486462	Chr06
gene9486	226.726	3.30338	1.12939	2.92493	0.00344534	0.0788902	Xetrov90029188m.g	scaffold_50
gene31038	64.3704	5.21724	1.7855	2.92201	0.00347786	0.0795167	LOC100487805	Chr06
gene17911	1086.56	1.28318	0.439277	2.92112	0.00348776	0.0796149	kiaa0100	Chr02
gene30344	10409.9	-1.0303	0.352757	-2.9207	0.00349247	0.0796149	fzd6	Chr06
gene997	396.572	2.08676	0.714792	2.9194	0.00350708	0.0797607	ing1	Chr02
gene4945	1132.73	1.16945	0.400606	2.91921	0.0035092	0.0797607	arf6.2	Chr08
gene8403	1889.83	1.11425	0.381932	2.9174	0.00352958	0.080106	ppp1r12c	Chr07
gene4845	1383.57	1.36856	0.469557	2.91457	0.0035618	0.0807183	slc9a3r1	Chr10
gene4405	1179.09	-1.59562	0.547662	-2.91351	0.0035739	0.0808739	tekt4	Chr09
gene17033	83.9798	3.35505	1.15177	2.91296	0.00358017	0.0808972	LOC105948173	Chr08
gene18091	181.65	2.32298	0.79814	2.91049	0.00360863	0.081421	zbtb7b	scaffold_831
gene23484	179.023	2.3256	0.800367	2.90567	0.00366468	0.0825649	gast	Chr10
gene3690	8199.81	-0.952607	0.327963	-2.90462	0.00367703	0.0826259	ruvbl1	Chr04
gene3315	4149.21	1.13057	0.389243	2.90453	0.00367809	0.0826259	znf281	Chr10
gene1420	555.475	1.50702	0.518962	2.90391	0.0036853	0.0826674	acer3	Chr02
gene8314	1364.23	-1.66467	0.573469	-2.9028	0.00369841	0.0826948	ift88	Chr02
gene17101	928.59	-1.64844	0.567948	-2.90245	0.00370259	0.0826948	tecta.1	Chr07
gene675	1525.57	1.15047	0.396355	2.90262	0.00370061	0.0826948	samd4a	Chr08
gene5687	62.8131	4.9534	1.70841	2.89941	0.0037386	0.0832727	cldn5	Chr01
gene16396	387.834	2.03278	0.701112	2.89936	0.00373926	0.0832727	LOC101731345	Chr06
gene19541	741.341	-1.68218	0.580746	-2.89658	0.00377255	0.083456	morn3	Chr01
gene25654	1456.74	1.12591	0.388829	2.89563	0.00378394	0.083456	rbm27	Chr03
gene22175	1536.47	-1.439	0.496557	-2.89795	0.00375608	0.083456	dynlt1	Chr05
gene25804	8973.12	-1.81936	0.628336	-2.89552	0.00378534	0.083456	sgk3	Chr06
gene18997	1875.88	-1.04894	0.362259	-2.89556	0.00378486	0.083456	tp73	Chr07
gene11586	68.2947	5.07052	1.75061	2.89643	0.00377433	0.083456	Xetrov90021122m.g	Chr08
gene30099	491.484	-1.62209	0.560138	-2.89588	0.00378101	0.083456	LOC100490853	scaffold_53
gene4101	215.813	3.35085	1.15768	2.89445	0.00379822	0.0836204	LOC100489485	scaffold_150
gene6646	675.994	-1.41571	0.489372	-2.89292	0.0038168	0.0839098	catip	Chr09
gene16347	673.779	-1.89837	0.656318	-2.89245	0.00382251	0.0839158	ribc2	scaffold_419
gene25551	413.922	-1.64919	0.570828	-2.88913	0.00386314	0.0842087	lrrc63	Chr02
gene7711	15508.3	-0.85174	0.294766	-2.88955	0.00385797	0.0842087	rtn4	Chr05
gene26670	56.1893	4.11564	1.42382	2.89055	0.00384566	0.0842087	LOC108647609	Chr05
gene28575	9608.31	0.8552	0.295895	2.89022	0.00384978	0.0842087	sgms1	Chr07
gene7062	2913.26	1.13604	0.393131	2.88973	0.00385567	0.0842087	sipa1l3	Chr08
gene18159	176.041	-4.98411	1.72661	-2.88665	0.00389368	0.0847547	gpr119	Chr05
gene17552	614.901	1.59551	0.553215	2.88407	0.00392571	0.0853316	mast2	Chr04
gene17866	594.327	-1.85692	0.644104	-2.88294	0.0039398	0.0855176	cdhr4	Chr04
gene29613	4043.65	-1.61123	0.558998	-2.88236	0.00394711	0.0855559	LOC100495307	Chr02
gene8497	2988.71	-1.44262	0.500792	-2.88068	0.00396812	0.0858907	fam154b	Chr03
gene8295	1987.24	-1.10693	0.384378	-2.87978	0.00397948	0.0860158	znf346	Chr03
gene15981	50.4504	5.47289	1.9008	2.87925	0.00398626	0.0860418	LOC108645223	scaffold_337
gene194	55.407	5.27221	1.83169	2.87833	0.00399784	0.0861713	hnf4b	Chr04
gene1487	2513.33	1.06235	0.369191	2.8775	0.0040084	0.0861753	sat1	Chr02
gene7440	528.125	-1.7702	0.615201	-2.87744	0.00400919	0.0861753	ccdc33	Chr03
gene2660	2509.44	-1.15409	0.401332	-2.87565	0.00403193	0.0865434	anp32a	Chr03
gene7100	399.742	1.72225	0.599664	2.87203	0.00407842	0.0872986	LOC108647342	Chr04
gene1505	1503.95	-1.07831	0.375434	-2.87217	0.00407662	0.0872986	ilvbl	Chr07
gene4805	2570.68	1.02666	0.357754	2.86973	0.00410828	0.0875401	ptpn2	Chr06
gene28987	1512.02	-1.66659	0.581016	-2.86841	0.00412541	0.0875401	spa17	Chr07
gene3271	650.256	-1.46063	0.509142	-2.86881	0.00412015	0.0875401	mrps18b	Chr08
gene1641	37.4318	6.0915	2.12343	2.86871	0.00412156	0.0875401	hsd3b7	Chr09
gene16088	57.4408	5.3242	1.85635	2.8681	0.00412941	0.0875401	LOC101733000	Chr09
gene8050	3271.19	-1.52208	0.530545	-2.8689	0.00411897	0.0875401	ccp110	Chr09
gene22447	104.116	4.48462	1.56299	2.86925	0.00411443	0.0875401	LOC108645151	scaffold_208
gene33219	29458.4	-1.79587	0.626476	-2.86662	0.00414883	0.0878311	LOC394967	scaffold_229
gene3325	1905.87	-1.07787	0.376568	-2.86236	0.00420494	0.0888971	armc9	Chr05
gene6121	279.932	-2.28424	0.798444	-2.86086	0.00422497	0.0891982	slc27a2	Chr03
gene5839	2015.45	-1.48506	0.519203	-2.86027	0.00423286	0.0892427	ccdc170	Chr05
gene6481	1242.64	1.78457	0.624595	2.85716	0.00427454	0.0899985	LOC100488610	Chr01
gene19796	1898.44	1.1492	0.402405	2.85583	0.00429244	0.0902523	spty2d1	scaffold_6264
gene6537	562.825	-1.53664	0.538635	-2.85283	0.00433317	0.0908879	anxa1-like.2	Chr01
gene28206	80.5997	3.56706	1.2504	2.85274	0.00433444	0.0908879	myo15a	Chr09
gene3186	1607.18	-1.08434	0.380171	-2.85225	0.00434114	0.0909048	tpd52l2	scaffold_6690
gene31639	1028.6	1.40591	0.493005	2.85173	0.00434825	0.0909304	cmtr1	scaffold_755
gene4673	1180.16	-1.19374	0.418896	-2.84973	0.00437564	0.0913792	elmo1	Chr10
gene23803	4739.69	-1.16505	0.408988	-2.84862	0.00439087	0.0915734	fnbp1l	Chr04
gene31040	552.792	-3.35908	1.17945	-2.84801	0.00439938	0.0916271	dbh	scaffold_371
gene6008	786.429	-1.48488	0.521727	-2.84608	0.00442608	0.092059	kifap3	Chr04
gene26964	1126.71	-1.73576	0.61037	-2.84379	0.00445803	0.0925987	slc2a12	Chr05
gene9911	123.236	4.51612	1.5891	2.84194	0.00448402	0.0930133	Xetrov90008602m.g	Chr03
gene23744	1289.31	1.21357	0.427156	2.84104	0.00449664	0.0930608	foxo3	Chr05
gene7006	2214.34	-1.08889	0.383288	-2.84092	0.00449837	0.0930608	rtfdc1	scaffold_113
gene8469	93.3304	3.13917	1.10522	2.8403	0.00450714	0.0931173	menf.1-like.2	scaffold_236
gene32952	1008.79	1.35188	0.47645	2.8374	0.00454829	0.0938419	abhd11	Chr02
gene2504	1823.82	-1.27073	0.448835	-2.83117	0.00463778	0.0954733	ccdc63	Chr07
gene31526	133.425	4.27578	1.51032	2.83104	0.00463973	0.0954733	ccdc177	Chr08
gene25361	1068.36	-1.18149	0.417816	-2.82777	0.00468734	0.0961897	gas6	Chr02
gene17083	2719.5	1.1401	0.40318	2.82777	0.00468731	0.0961897	LOC100493978	Chr09
gene30852	154.789	2.66934	0.944107	2.82737	0.00469325	0.0961897	rtel1	scaffold_3242
gene7125	883.889	1.4254	0.504269	2.82666	0.00470356	0.0962732	abhd5	Chr06
gene1180	3930.41	-1.0295	0.364476	-2.82459	0.00473409	0.0967698	mcm2	Chr04
gene6027	1635.45	1.19199	0.422333	2.8224	0.0047666	0.097177	cxcr4	Chr09
gene33075	554.976	2.02775	0.718422	2.82251	0.00476499	0.097177	LOC101730332	scaffold_4739
gene1148	1510.9	-1.19606	0.424167	-2.81978	0.00480559	0.0978425	hn1l	Chr09
gene711	2799.17	-1.21944	0.43276	-2.81783	0.00483495	0.0981814	pmm2	Chr04
gene5529	21240	-0.950022	0.337131	-2.81796	0.00483294	0.0981814	ptma	Chr05
gene32548	1343.48	-1.49377	0.531185	-2.81215	0.00492118	0.09967	melk	Chr01
gene790	1194.52	1.26235	0.448891	2.81215	0.00492109	0.09967	slc25a44	scaffold_848
gene29516	2098.21	0.983638	0.350005	2.81035	0.00494875	0.100097	lef1	Chr01
gene22590	1223.29	-1.3044	0.464319	-2.80927	0.00496538	0.100302	polr3b	Chr03
gene20349	344.499	-2.04674	0.729147	-2.80703	0.00500009	0.100871	LOC100492303	Chr03
gene1067	865.131	-1.88584	0.672142	-2.80572	0.00502041	0.101017	pih1d3	Chr08
gene14108	1798.28	2.18222	0.777734	2.80587	0.00501809	0.101017	Xetrov90027395m.g	scaffold_236
gene16653	1979.52	1.01548	0.36216	2.80397	0.00504783	0.101437	dido1	scaffold_418
gene2327	1856.5	1.00228	0.357621	2.80263	0.00506883	0.101726	pip5k1a	scaffold_2471
gene48	744.415	1.5642	0.55832	2.80162	0.00508462	0.10191	bbs10	Chr03
gene22586	1097.63	-2.80363	1.00121	-2.80023	0.00510667	0.102219	slc6a3	Chr06
gene20137	987.304	-2.33607	0.834606	-2.79901	0.00512594	0.102472	LOC733474	scaffold_217
gene24345	1115.2	-1.42195	0.508196	-2.79803	0.00514149	0.10265	fam161b	Chr08
gene4120	4081.31	-2.03712	0.728742	-2.7954	0.00518363	0.103358	nkx2-3	Chr07
gene29191	556.758	1.95437	0.699359	2.79452	0.00519775	0.103506	LOC101731310	Chr01
gene11374	60.2364	4.55578	1.63137	2.79261	0.00522841	0.103982	Xetrov90029355m.g	scaffold_53
gene3535	7149.45	1.08645	0.389242	2.7912	0.00525125	0.104302	baz1b	Chr02
gene17062	1717.43	-1.33547	0.478873	-2.78879	0.00529056	0.104813	rabl2b	Chr03
gene34031	682.077	1.29383	0.463931	2.78884	0.00528968	0.104813	gon4l	scaffold_601
gene3944	720.523	1.48087	0.531107	2.78827	0.00529909	0.104847	ppp4r1l	scaffold_249
gene28293	857.54	-1.64001	0.588613	-2.78623	0.00533249	0.105373	dydc1	Chr07
gene30677	1559.84	1.13054	0.405822	2.7858	0.0053396	0.105379	samd8	Chr07
gene22453	191.835	-2.86819	1.03007	-2.78447	0.00536148	0.105619	gpr17	Chr05
gene778	860.632	-1.59384	0.572453	-2.78423	0.00536548	0.105619	ttc25	Chr10
gene660	215.435	-2.82352	1.01503	-2.78172	0.00540719	0.106169	dusp22a	Chr04
gene4203	1625.02	-1.29256	0.464595	-2.78212	0.00540044	0.106169	wdr16	Chr10
gene5892	7828.6	-0.804995	0.289453	-2.78109	0.00541766	0.10624	sugp2	Chr01
gene4684	1915.18	-1.58409	0.569848	-2.77985	0.00543843	0.106512	zfp36l1	Chr08
gene1570	15032.8	0.990844	0.356731	2.77757	0.00547671	0.107126	rnd1	Chr02
gene23117	241.302	2.61745	0.94298	2.77573	0.00550787	0.107599	LOC101733489	Chr03
gene5319	666.872	1.37133	0.494137	2.7752	0.00551671	0.107608	nacc1	Chr03
gene9558	285.361	1.94015	0.699184	2.77487	0.00552232	0.107608	Xetrov90028253m.g	scaffold_351
gene29706	1419.91	1.18408	0.426879	2.7738	0.00554064	0.107829	nlk.2	scaffold_211
gene5238	13829.4	0.837958	0.302255	2.77235	0.00556524	0.108172	trrap	Chr09
gene31184	2444.5	1.13182	0.408666	2.76956	0.00561328	0.108968	qser1	Chr04
gene8256	618.282	1.73945	0.628198	2.76896	0.00562353	0.10903	slc25a46	Chr01
gene16224	3538.93	-1.28416	0.464116	-2.7669	0.00565915	0.109374	c12orf63	Chr03
gene30766	509.473	-1.67274	0.604563	-2.76686	0.00565994	0.109374	tox3	Chr04
gene6943	569.112	-1.83883	0.664627	-2.76671	0.00566253	0.109374	spata6	Chr04
gene5639	796.204	-1.80164	0.651742	-2.76434	0.00570375	0.109418	map1lc3a	Chr10
gene1914	46.3739	5.34593	1.93403	2.76414	0.00570735	0.109418	sult1c4	scaffold_124
gene28034	74.0753	3.46569	1.25317	2.76555	0.00568276	0.109418	dnase1l1	scaffold_247
gene851	1018.36	1.15907	0.419224	2.76481	0.00569566	0.109418	myh10	scaffold_253
gene752	107.614	4.41176	1.59495	2.76608	0.00567338	0.109418	kcnj10	scaffold_6057
gene27159	1070.19	1.1472	0.414932	2.7648	0.00569581	0.109418	hipk2	scaffold_854
gene3239	1126.26	1.41865	0.51331	2.76373	0.00571452	0.10942	lrig3	Chr03
gene1820	4202.11	4.81328	1.74349	2.76071	0.00576752	0.110298	LOC100490918	Chr08
gene34058	1659.23	-1.12801	0.408991	-2.75802	0.0058153	0.110799	cc2d2a	Chr01
gene6876	2639.97	-1.28409	0.465548	-2.75823	0.00581155	0.110799	pibf1	Chr02
gene649	1757.97	1.11928	0.405809	2.75815	0.00581298	0.110799	ddx42	Chr10
gene4617	6571.26	-1.40184	0.508622	-2.75615	0.00584857	0.110818	mci-like	Chr01
gene8143	1137.11	-1.105	0.40073	-2.75747	0.00582502	0.110818	nfu1	Chr03
gene1107	634.688	1.73621	0.630077	2.75555	0.00585938	0.110818	wdr76	Chr03
gene26451	3400.62	-0.972814	0.353027	-2.75564	0.00585783	0.110818	ccdc88c	Chr08
gene23587	506.492	2.03667	0.738965	2.75611	0.0058494	0.110818	arhgef39	scaffold_230
gene5710	33.8463	5.94078	2.15539	2.75624	0.005847	0.110818	LOC101733124	scaffold_282
gene550	5953.32	-0.845172	0.307032	-2.75272	0.0059103	0.111645	ankrd7	Chr03
gene27586	870.792	-1.28059	0.465442	-2.75134	0.00593518	0.111978	cfap206	Chr05
gene32261	2376.62	1.21833	0.442949	2.7505	0.00595045	0.111992	os9	Chr02
gene23837	117.966	3.25922	1.1849	2.75063	0.00594809	0.111992	wnk2	scaffold_350
gene24184	125.509	3.03518	1.10437	2.74834	0.00598986	0.112596	slc26a10	Chr02
gene1648	4021.64	-1.3205	0.480544	-2.74793	0.00599733	0.112599	cby1	Chr04
gene30692	127.934	-2.68913	0.978934	-2.747	0.00601436	0.112782	drc1	scaffold_482
gene7858	645.915	1.60865	0.585742	2.74634	0.00602637	0.11284	mdh2	Chr02
gene16018	4001.66	0.951088	0.34635	2.74603	0.00603207	0.11284	cyth1	Chr07
gene2185	2669.46	1.12037	0.408068	2.74554	0.00604115	0.112873	plin2	Chr01
gene7806	457.98	2.05077	0.747167	2.74473	0.00605601	0.112955	gpbp1	Chr01
gene20689	282.367	2.25647	0.822178	2.74451	0.00606017	0.112955	LOC108648774	Chr09
gene31564	4269.68	-1.33596	0.487416	-2.74091	0.00612692	0.114061	stil	Chr04
gene1352	1917.06	-1.18688	0.433256	-2.73944	0.00615444	0.114436	ift140	Chr09
gene4550	46.7656	5.35702	1.95817	2.73573	0.00622421	0.114546	gsx2	Chr01
gene26481	286.512	-2.76062	1.00918	-2.7355	0.00622857	0.114546	mir205a	Chr02
gene23442	1081.42	1.10267	0.402944	2.73653	0.00620907	0.114546	smarcc2	Chr02
gene545	2331.11	-1.27038	0.464343	-2.73585	0.0062219	0.114546	daw1	Chr05
gene24368	2559.53	-1.36328	0.498425	-2.73518	0.00623463	0.114546	ropn1l	Chr06
gene6798	19607.2	0.965814	0.352855	2.73714	0.00619761	0.114546	gch1	Chr08
gene6436	3816.38	-0.992922	0.36259	-2.73841	0.00617366	0.114546	daam1	Chr08
gene15794	2152.14	-1.31639	0.481264	-2.73526	0.00623301	0.114546	tgif2	Chr10
gene33323	2811.86	-1.17424	0.429177	-2.73603	0.00621855	0.114546	LOC100498593	scaffold_29
gene24330	1219.54	1.09989	0.402071	2.73557	0.00622727	0.114546	fbxl14	scaffold_98
gene21485	3019.12	-1.32467	0.484827	-2.73225	0.00629035	0.115433	dnah6	Chr01
gene6085	3020.62	-1.23735	0.453045	-2.73119	0.00631054	0.115666	meis3	Chr08
gene31765	2332.4	-0.921608	0.337535	-2.73041	0.00632553	0.115803	slc43a2	Chr02
gene28903	841.83	-1.37591	0.504013	-2.72991	0.00633516	0.115842	armc2	Chr05
gene8072	1665.38	-1.26538	0.463637	-2.72924	0.00634799	0.115939	ift81	Chr01
gene5869	1017.47	1.20451	0.441534	2.728	0.00637195	0.116239	znf250	scaffold_208
gene32971	1535.84	-1.27052	0.466048	-2.72616	0.00640764	0.116703	LOC100490973	Chr03
gene17760	88.7328	-3.02627	1.11019	-2.72591	0.00641251	0.116703	LOC108648050	Chr07
gene29438	4963.85	-0.956635	0.351195	-2.72394	0.00645082	0.117262	ptpn13	Chr01
gene32136	43.1135	-5.29335	1.94412	-2.72275	0.00647409	0.117547	lrriq4	Chr05
gene950	4235.83	-1.02442	0.376454	-2.72123	0.00650401	0.117951	capza2	Chr03
gene25444	1171.69	1.17348	0.431343	2.72052	0.00651798	0.118066	smg5	scaffold_848
gene3881	1554.58	-1.09026	0.400815	-2.7201	0.00652631	0.118078	h2afx	Chr07
gene17210	3354.47	-1.07866	0.396681	-2.71921	0.0065438	0.118256	foxj1	Chr10
gene8409	3228.59	-1.20876	0.445021	-2.7162	0.00660365	0.118791	rsph6a	Chr08
gene17909	1308.78	1.0787	0.397024	2.71695	0.00658861	0.118791	ncstn	Chr08
gene19720	529.58	-1.56381	0.575739	-2.71617	0.0066042	0.118791	lrrc46	Chr10
gene23844	363.319	1.99437	0.734187	2.71643	0.00659892	0.118791	LOC100487139	scaffold_56
gene29133	88.1996	3.54951	1.30708	2.71561	0.00661541	0.118815	lamc2	Chr04
gene19381	387.312	1.81684	0.669105	2.71533	0.00662091	0.118815	LOC100496088	scaffold_4339
gene2444	416.688	1.84331	0.678997	2.71475	0.00663261	0.118886	lrif1	scaffold_107
gene20610	198.936	2.32857	0.858569	2.71215	0.00668481	0.119683	mitd1	Chr02
gene22713	9879.61	0.862018	0.318078	2.71008	0.00672663	0.120014	mat2a	Chr03
gene935	944.768	-2.21223	0.816234	-2.71029	0.00672248	0.120014	tbx20	Chr06
gene21958	1452.96	1.03464	0.381699	2.7106	0.00671609	0.120014	stk39	scaffold_237
gene18773	1004.96	-1.58841	0.586699	-2.70737	0.00678188	0.120721	fam81b	Chr01
gene17412	2414.57	-1.46931	0.5427	-2.70741	0.00678101	0.120721	dnah3	Chr09
gene32330	295.197	-2.87098	1.06167	-2.70421	0.00684661	0.121174	mamdc2	Chr01
gene1658	498.531	-1.52988	0.565643	-2.70467	0.00683727	0.121174	LOC100498229	Chr03
gene4787	9198.69	-0.946867	0.350142	-2.70423	0.00684619	0.121174	ccnb1.2	Chr04
gene26621	1556.11	-1.2704	0.469664	-2.70492	0.00683215	0.121174	cluap1	Chr09
gene25841	436.257	-1.77874	0.657629	-2.70477	0.00683507	0.121174	LOC100490289	Chr09
gene26977	255.978	-2.1042	0.778945	-2.70134	0.00690605	0.122086	rpgr	Chr02
gene4937	447.163	-1.74271	0.645695	-2.69897	0.00695537	0.122468	pcmtd1	Chr06
gene7853	297.502	-1.91352	0.708982	-2.69897	0.00695537	0.122468	prpsap2	Chr09
gene29378	2393.07	1.53696	0.569322	2.69964	0.00694149	0.122468	smox	scaffold_537
gene20335	1723.04	1.02893	0.381257	2.69878	0.00695941	0.122468	LOC100495145	scaffold_5608
gene6268	3503.07	0.948867	0.351826	2.69698	0.00699725	0.122994	ncaph2	Chr03
gene2546	1898.88	-1.8701	0.693926	-2.69496	0.00703981	0.123594	ccna1	Chr02
gene18408	2833.57	-1.84678	0.685373	-2.69456	0.00704822	0.123594	dzip1l	Chr05
gene23467	800.033	-1.35299	0.502185	-2.69422	0.00705542	0.123594	mypop	Chr08
gene25296	912.414	-2.39634	0.889792	-2.69315	0.00707805	0.12385	atf7ip2	Chr09
gene32878	1511.69	1.05391	0.391462	2.69224	0.00709733	0.124047	fam91a1	scaffold_81
gene27267	1752.38	-1.72429	0.640623	-2.69159	0.00711126	0.124149	frmd6	Chr08
gene1397	413.55	2.17641	0.808918	2.69052	0.00713397	0.124405	cdkn2b	Chr01
gene6991	515.384	-2.01341	0.748809	-2.68882	0.00717054	0.124761	ift43	Chr08
gene5764	732.918	-1.24981	0.464766	-2.68912	0.007164	0.124761	mycbpap	Chr10
gene5076	470.368	3.12153	1.16124	2.68811	0.00718588	0.124798	foxe3	Chr04
gene34021	820.926	1.30869	0.486915	2.68771	0.00719442	0.124798	plekho1	Chr08
gene1133	775.807	1.85909	0.69173	2.68759	0.00719692	0.124798	unc80	Chr09
gene3298	2970.29	1.06417	0.396654	2.68287	0.0072994	0.12503	traf4	Chr02
gene4791	497.563	-2.04833	0.763114	-2.68417	0.00727095	0.12503	c1orf194	Chr02
gene24624	150.31	3.01696	1.12389	2.68438	0.00726635	0.12503	rspo1	Chr02
gene17502	944.317	1.37128	0.510767	2.68475	0.0072585	0.12503	LOC108646290	Chr03
gene20333	596.122	-1.36575	0.508688	-2.68485	0.00725626	0.12503	ccdc24	Chr04
gene29685	4609.03	0.909478	0.338979	2.68299	0.00729674	0.12503	prpf38b	Chr04
gene34100	3373.37	1.23616	0.460746	2.68296	0.00729738	0.12503	plekha4	Chr07
gene29681	998.086	-1.16939	0.435378	-2.68591	0.00723329	0.12503	ttc24	Chr08
gene20466	241.338	2.20166	0.820014	2.6849	0.00725517	0.12503	LOC100488863	scaffold_316
gene28707	187.498	-2.09657	0.780693	-2.68553	0.00724159	0.12503	cfap58	scaffold_438
gene29802	186.44	2.29315	0.854531	2.68352	0.00728515	0.12503	gli2	scaffold_498
gene7579	1864.43	-1.31543	0.490484	-2.68189	0.0073207	0.125238	wdr78	Chr04
gene19723	319.127	-2.83621	1.05767	-2.68157	0.00732782	0.125238	LOC100498463	Chr04
gene1345	1465.02	-1.59248	0.594051	-2.68072	0.00734642	0.125279	msrb2	Chr06
gene5794	662.789	-1.4717	0.548941	-2.68098	0.00734072	0.125279	cdip1	scaffold_5413
gene1757	929.026	-1.56696	0.584784	-2.67955	0.00737219	0.12558	c17orf105	Chr02
gene18695	1266.49	1.9231	0.717877	2.67887	0.00738715	0.125696	LOC108645654	Chr01
gene6584	12651.9	-0.933354	0.348664	-2.67695	0.00742965	0.125726	dynll1	Chr01
gene27702	5721.29	-1.14959	0.429362	-2.67744	0.00741878	0.125726	spata18	Chr03
gene24742	141.154	4.08003	1.52356	2.67797	0.00740707	0.125726	clca1	Chr04
gene1465	2887.84	-1.00814	0.37656	-2.67724	0.00742317	0.125726	ccdc39	Chr05
gene32415	83.2397	-5.23614	1.95597	-2.67701	0.00742826	0.125726	LOC101732396	scaffold_4049
gene28582	6072.24	-1.15607	0.431932	-2.67651	0.00743934	0.125752	sdc1	Chr05
gene4745	367.387	-1.87534	0.701944	-2.67164	0.00754813	0.127357	vwa3a	Chr09
gene23753	269.931	-1.90784	0.71414	-2.67152	0.00755079	0.127357	LOC101734507	scaffold_1169
gene28886	4288.31	0.939574	0.352036	2.66897	0.0076084	0.128049	LOC100485589	Chr02
gene22304	4289.77	-1.06294	0.39825	-2.66903	0.00760717	0.128049	mib1	Chr06
gene16376	3073.95	-0.907418	0.340318	-2.66638	0.00766728	0.128899	kidins220	Chr05
gene14055	4186.5	-1.53561	0.576006	-2.66596	0.00767682	0.128919	Xetrov90011073m.g	Chr04
gene18016	1733.46	1.00985	0.379068	2.66403	0.00772113	0.129522	LOC101732042	scaffold_534
gene32776	118.588	2.81169	1.0559	2.66284	0.00774851	0.12984	dgat1	scaffold_632
gene28403	138.256	2.40992	0.905937	2.66014	0.00781083	0.130178	mvk	Chr01
gene30074	520.667	-1.35474	0.509129	-2.6609	0.00779331	0.130178	rai14	Chr01
gene486	3748.35	0.976425	0.367032	2.66032	0.00780653	0.130178	rab11fip1	Chr03
gene30850	419.844	2.38955	0.898252	2.66023	0.00780876	0.130178	LOC101734692	Chr04
gene968	2840.18	-0.917163	0.344755	-2.66033	0.00780641	0.130178	fmr1	Chr08
gene6493	1949.39	0.994445	0.373906	2.65961	0.00782306	0.130241	e4f1	Chr09
gene2748	515.536	-1.45438	0.546998	-2.65884	0.00784091	0.130397	fbxl13	Chr03
gene23298	2473.4	-0.900222	0.338935	-2.65603	0.00790667	0.131349	nf2	Chr01
gene34063	1097.18	-2.35442	0.8866	-2.65556	0.00791761	0.13139	elovl2	Chr06
gene2374	2315.75	1.16362	0.43828	2.65498	0.00793139	0.131477	dnaja3	Chr09
gene22909	5792.28	0.852937	0.321452	2.65339	0.00796874	0.131955	srrm2	Chr09
gene33364	1159.88	1.06733	0.402822	2.64965	0.00805763	0.133283	LOC100489354	Chr01
gene3895	3900.96	-0.926652	0.349839	-2.6488	0.00807783	0.133335	atp6v0e1	Chr03
gene1456	927.188	1.31793	0.49756	2.64879	0.008078	0.133335	dnajb1	Chr03
gene2533	10349.5	-1.23923	0.467921	-2.64838	0.00808789	0.133355	c9	Chr01
gene1219	8678.56	-1.05534	0.398666	-2.64719	0.00811631	0.133454	ddit4	Chr07
gene8135	10689.6	-1.10277	0.416606	-2.64705	0.00811984	0.133454	rras	Chr07
gene12528	1048.11	1.17722	0.444701	2.64723	0.00811548	0.133454	Xetrov90028836m.g	scaffold_443
gene20465	15633.3	-1.63883	0.619495	-2.64542	0.00815887	0.133953	LOC100498169	Chr05
gene6674	221.002	2.04908	0.776416	2.63915	0.00831146	0.136313	cacnb4	Chr09
gene4305	508.579	-1.90461	0.721986	-2.63801	0.00833931	0.136625	ptgr1.2	Chr01
gene32199	1436.56	-1.52349	0.578183	-2.63497	0.00841451	0.137711	hepacam2	Chr06
gene3317	1880.49	-1.10882	0.421813	-2.6287	0.00857111	0.140125	cep76	Chr06
gene15931	310.771	1.84411	0.702034	2.62681	0.00861883	0.140756	man1a2	scaffold_587
gene5507	2064.82	-1.31954	0.502763	-2.62458	0.00867552	0.141532	ccdc112	Chr01
gene10688	203.286	2.29045	0.873054	2.62349	0.00870346	0.141838	Xetrov90029348m.g	scaffold_53
gene4159	90.742	-4.52784	1.72674	-2.62219	0.00873674	0.142104	cmtm5	Chr01
gene5773	358.733	1.6241	0.619382	2.62213	0.00873818	0.142104	myh6	Chr01
gene2770	5717.99	0.825008	0.314717	2.62143	0.0087562	0.142247	map2k1	Chr03
gene93	13771.5	-0.842237	0.32154	-2.61939	0.00880881	0.142651	esyt1	Chr02
gene2573	566.905	-1.47725	0.563907	-2.61967	0.00880161	0.142651	ccdc160	Chr08
gene22748	2915.71	-1.24838	0.476464	-2.62009	0.00879065	0.142651	cep128	Chr08
gene25199	2512.73	-1.06143	0.405664	-2.61653	0.00888276	0.143698	zc3hc1	Chr03
gene25974	5419.71	-0.963742	0.368413	-2.61593	0.00889845	0.143801	adam33	Chr01
gene24487	1179.31	1.22053	0.466767	2.61486	0.00892645	0.144102	mtpap	Chr06
gene7940	4458.35	-0.837661	0.320461	-2.61392	0.00895099	0.144348	cndp1	scaffold_21
gene4865	3357.6	0.863384	0.330401	2.61314	0.00897147	0.144527	msl1	scaffold_39
gene5373	3705.82	-1.33424	0.511091	-2.61056	0.00903929	0.145468	gmpr2	Chr01
gene754	1208.75	-1.55503	0.595779	-2.61008	0.0090522	0.145524	rpusd1	Chr09
gene2116	815.211	1.31405	0.503738	2.60861	0.00909118	0.145998	pigu	Chr10
gene30549	183.443	2.21395	0.848909	2.60799	0.00910757	0.146109	purb	Chr03
gene24059	1313.8	1.22424	0.469667	2.60661	0.00914445	0.146549	shroom3	Chr01
gene7867	387.436	1.9424	0.745354	2.60601	0.0091605	0.146653	hebp2	Chr05
gene1213	405.875	-1.48448	0.570519	-2.60198	0.00926869	0.147934	rmi1	Chr01
gene18054	455.914	-1.70028	0.65355	-2.60161	0.0092788	0.147934	tmem56.2	Chr03
gene23656	2255.59	0.981395	0.377212	2.60171	0.00927609	0.147934	abl1	Chr08
gene1080	128.624	2.37869	0.914054	2.60235	0.00925874	0.147934	boc	scaffold_326
gene4553	987.941	-1.3427	0.516722	-2.5985	0.00936319	0.149049	poc5	Chr01
gene15247	119.844	-2.64754	1.01894	-2.59832	0.00936811	0.149049	Xetrov90019945m.g	Chr08
gene1466	1145.98	-1.4941	0.575851	-2.59459	0.00947042	0.15043	LOC100488648	Chr01
gene11199	238.007	1.95994	0.755664	2.59367	0.0094958	0.15043	Xetrov90015414m.g	Chr06
gene4642	914.901	1.28221	0.494416	2.59339	0.00950358	0.15043	phc1	scaffold_130
gene11263	152.475	-2.69522	1.03899	-2.59409	0.00948428	0.15043	Xetrov90028536m.g	scaffold_393
gene31821	61.7483	5.14593	1.98378	2.594	0.00948657	0.15043	LOC101735183	scaffold_5938
gene6679	1774.72	-0.949448	0.366274	-2.59218	0.00953692	0.150803	rpgrip1l	Chr04
gene3158	4980.65	-1.31945	0.509149	-2.59148	0.00955643	0.150956	anxa1-like.1	Chr01
gene16677	312.116	-1.64273	0.634048	-2.59086	0.00957355	0.151072	efhb	Chr06
gene21229	1806.56	-1.10252	0.425603	-2.59049	0.00958386	0.15108	gigyf2	Chr05
gene527	66.2139	4.63702	1.79123	2.58873	0.00963296	0.151699	LOC105947510	Chr06
gene6677	3391.09	-0.895602	0.346574	-2.58416	0.00976167	0.15357	serinc1	Chr05
gene20062	533.249	-1.92854	0.746476	-2.58352	0.00977972	0.153697	erich3	Chr04
gene4420	4132.53	-1.19799	0.464028	-2.58171	0.00983109	0.154347	kctd15	Chr04
gene17443	790.534	-1.41782	0.549696	-2.57928	0.00990076	0.155283	tex26	Chr02
gene30096	375.115	-1.86667	0.723985	-2.57833	0.00992778	0.155549	fnip1	Chr03
gene19613	172.64	2.15177	0.834686	2.57794	0.00993899	0.155566	LOC105945266	Chr10
gene27136	38.5033	4.17246	1.62042	2.57493	0.010026	0.156769	osr1	scaffold_3842
gene2162	79.9649	4.48093	1.7414	2.57317	0.0100772	0.15741	c19orf12	Chr04
gene6495	1530.26	1.88488	0.732708	2.57249	0.0100969	0.157559	c3ar1	Chr07
gene6180	4952.15	-0.880059	0.342277	-2.57119	0.010135	0.15782	LOC100494719	Chr02
gene2363	4608.88	-0.95235	0.370439	-2.57087	0.0101443	0.15782	fabp4	Chr06
gene6218	1781.02	-1.12038	0.435742	-2.5712	0.0101347	0.15782	zswim1	Chr10
gene30880	11922.9	-1.64124	0.638752	-2.56944	0.0101862	0.158311	tp63	Chr05
gene24684	491.919	-2.07679	0.808655	-2.5682	0.0102228	0.158721	LOC108647415	Chr04
gene28581	806.797	-1.66061	0.646697	-2.56783	0.0102337	0.158731	LOC100496491	Chr05
gene18991	3457.55	-1.44416	0.563303	-2.56374	0.0103552	0.159972	gnaz	Chr01
gene19671	536.157	-1.51725	0.591711	-2.56417	0.0103422	0.159972	rfc5	Chr01
gene8470	872.671	1.37584	0.536615	2.56392	0.0103497	0.159972	glul-like.1	Chr04
gene14706	483.085	1.94197	0.757267	2.56444	0.0103342	0.159972	Xetrov90015430m.g	Chr06
gene27895	2359.76	-1.05164	0.410442	-2.56222	0.0104004	0.16051	u2af1	Chr02
gene21756	185.397	-4.17663	1.63117	-2.56052	0.0104517	0.161139	LOC100498550	Chr07
gene7494	10190.1	-0.956799	0.373888	-2.55905	0.0104959	0.16166	upk2	Chr07
gene5741	456.332	1.96543	0.768248	2.55833	0.0105177	0.161834	dhx40	Chr02
gene19627	382.76	1.77691	0.694807	2.55742	0.0105453	0.162097	dennd5b	Chr03
gene23476	292.372	1.64421	0.643196	2.55632	0.0105786	0.162286	slc36a4	Chr02
gene20817	61.0994	3.40812	1.3331	2.55653	0.0105723	0.162286	LOC101731959	Chr09
gene18894	2592.72	0.954099	0.373343	2.55556	0.0106018	0.162481	apc	Chr01
gene27509	1378.66	-1.24021	0.485374	-2.55517	0.0106136	0.1625	rhbdl2	Chr02
gene20461	1465.96	-1.08656	0.425573	-2.55317	0.0106747	0.163273	kiaa0753	Chr02
gene6432	48694.8	-0.786263	0.308115	-2.55185	0.0107153	0.163444	ubc	Chr01
gene28120	2208.56	-0.900686	0.353012	-2.55143	0.0107282	0.163444	plekha8	Chr06
gene6143	1693.14	1.04914	0.411089	2.5521	0.0107075	0.163444	slain2	Chr08
gene28284	191.638	2.07767	0.814223	2.55172	0.0107193	0.163444	LOC108644782	scaffold_53
gene8058	1641.84	-0.964712	0.37816	-2.55107	0.0107394	0.163453	st3gal6	Chr02
gene3016	832.764	-1.45554	0.570824	-2.54989	0.0107757	0.163682	ccdc68	Chr01
gene8366	208.235	2.10633	0.825976	2.55011	0.0107688	0.163682	kiaa0930	scaffold_419
gene31732	303.69	-1.65167	0.647998	-2.54888	0.0108068	0.163994	LOC100488029	Chr05
gene911	756.795	-1.37522	0.539754	-2.54786	0.0108387	0.164155	polr1d.1	Chr02
gene5535	748.046	1.3016	0.510798	2.54818	0.0108287	0.164155	ptpn23	scaffold_394
gene1649	2552.85	1.15565	0.453699	2.54717	0.0108601	0.164317	phf13	Chr07
gene26214	235.86	4.13164	1.62366	2.54465	0.0109389	0.165185	LOC101730250	Chr05
gene20748	90.7675	2.78044	1.09264	2.54471	0.0109368	0.165185	LOC101735264	scaffold_202
gene5635	1625.69	0.934737	0.367831	2.54121	0.0110469	0.166491	smad2	Chr01
gene6808	733.359	-1.16424	0.45812	-2.54134	0.0110428	0.166491	pbk	Chr05
gene6860	2038.44	1.04215	0.410428	2.53918	0.0111113	0.167298	tmf1	Chr04
gene29070	1309.24	-1.29372	0.509582	-2.53879	0.0111237	0.167322	wdr35	Chr05
gene2881	1314.25	-1.30374	0.513962	-2.53666	0.0111916	0.167614	heatr6	Chr02
gene7204	10847.7	-0.753116	0.29684	-2.53711	0.0111772	0.167614	tfap2a	Chr06
gene27408	743.958	-1.29077	0.508699	-2.53739	0.0111681	0.167614	cfap70	Chr09
gene28653	4742.32	0.802179	0.316134	2.53747	0.0111658	0.167614	hgs	Chr10
gene8415	979.634	1.05587	0.416273	2.53648	0.0111974	0.167614	rbm42	scaffold_37
gene3443	1247.69	0.999938	0.394477	2.53485	0.0112497	0.168233	gjb2	Chr02
gene3793	305.902	-1.70133	0.67131	-2.53434	0.0112659	0.168313	fank1	Chr07
gene5262	367.167	-1.51927	0.59962	-2.53372	0.011286	0.16845	ttc29	Chr01
gene32284	190.756	1.94328	0.767387	2.53233	0.0113307	0.168953	LOC101733698	scaffold_306
gene7592	1211.99	1.10165	0.435221	2.53126	0.0113655	0.168997	LOC100496939	Chr01
gene7918	2617.44	-0.959506	0.379048	-2.53136	0.0113622	0.168997	rsph3	Chr05
gene629	564.322	-1.76156	0.695931	-2.53122	0.0113665	0.168997	fuz	Chr07
gene6621	803.942	-1.29017	0.509995	-2.52976	0.011414	0.169377	fh	Chr05
gene4860	2338.32	-1.35099	0.533999	-2.52995	0.011408	0.169377	sox7	scaffold_13
gene4572	1288.65	1.41971	0.561355	2.52908	0.0114363	0.169383	csnk1g2	Chr01
gene16332	208.056	2.39144	0.945549	2.52916	0.0114337	0.169383	ppfibp1	scaffold_748
gene2922	266.84	-2.36204	0.934391	-2.52789	0.011475	0.169792	c11orf1	Chr07
gene5735	2363.52	0.956381	0.378821	2.52462	0.0115822	0.171113	atad2b	Chr05
gene3456	1888.9	0.885188	0.350639	2.5245	0.0115864	0.171113	nup188	Chr08
gene22365	1062.79	1.18073	0.46788	2.52358	0.0116167	0.171233	neurl4	scaffold_393
gene1171	626.79	1.27945	0.506969	2.52373	0.0116117	0.171233	erc1	scaffold_98
gene30086	1971.8	0.943798	0.374107	2.52281	0.0116423	0.171446	ccser2	Chr07
gene6214	2367.35	0.849631	0.336841	2.52235	0.0116573	0.171503	srp68	Chr10
gene2381	3399.87	-1.11026	0.440439	-2.52079	0.011709	0.171937	cnih4	Chr05
gene27856	109.202	2.4687	0.979216	2.52109	0.011699	0.171937	LOC101732880	scaffold_2243
gene22986	496.875	1.37369	0.545218	2.51952	0.0117516	0.172398	camta2	scaffold_313
gene17717	4444.14	-0.825917	0.328396	-2.515	0.0119032	0.174455	paip2b	Chr01
gene6281	2786.52	-1.31371	0.522666	-2.51348	0.0119546	0.174784	rev3l	Chr05
gene3209	1810.36	-1.03313	0.41106	-2.51333	0.0119596	0.174784	LOC100494793	Chr08
gene29751	37.5937	4.78438	1.90351	2.51345	0.0119557	0.174784	LOC105945702	scaffold_307
gene16419	1729.78	0.909076	0.361931	2.51174	0.0120137	0.17541	pard6b	Chr10
gene6830	593.104	-1.38877	0.553089	-2.51094	0.012041	0.175642	pfdn6	Chr08
gene23810	1119.37	-1.07335	0.427545	-2.5105	0.0120559	0.175692	fam13b	Chr03
gene24734	1333.56	-1.20595	0.48064	-2.50905	0.0121058	0.175996	LOC100492437	Chr01
gene13558	502.832	-1.55039	0.617984	-2.50878	0.0121148	0.175996	nupl1	Chr02
gene2017	46356.9	-0.91181	0.363419	-2.50897	0.0121083	0.175996	LOC734001	Chr07
gene1182	437.782	-1.45416	0.579676	-2.50856	0.0121223	0.175996	tmem111	scaffold_316
gene29342	1228.51	-1.37931	0.550116	-2.5073	0.0121656	0.176459	iqca1	Chr09
gene17401	1394.98	-1.08955	0.434615	-2.50694	0.0121783	0.176476	cfap46	Chr07
gene25136	3249.97	1.02023	0.407026	2.50654	0.0121921	0.17651	nf1	Chr02
gene15868	10703	0.995861	0.397398	2.50595	0.0122122	0.176637	atad2	scaffold_81
gene15929	491.902	1.58205	0.631406	2.50559	0.0122247	0.176651	diaph3	Chr02
gene22981	3059.74	1.00572	0.401779	2.50316	0.0123091	0.177538	cldn23	Chr01
gene17644	42.0845	-4.92376	1.96686	-2.50336	0.012302	0.177538	lrrc34	Chr05
gene1551	1112.12	1.02549	0.4098	2.50243	0.0123345	0.177738	smad4.1	Chr01
gene27948	1851.85	-1.11225	0.444613	-2.50161	0.012363	0.177983	ak9	Chr05
gene26996	1090.65	1.08433	0.433798	2.49962	0.0124326	0.178652	usp42	Chr09
gene22263	63.8241	3.2608	1.30442	2.49981	0.012426	0.178652	LOC108645245	scaffold_413
gene1770	478.371	-1.87775	0.751867	-2.49745	0.0125091	0.179585	trim45	scaffold_2032
gene31596	122363	-0.880104	0.352789	-2.4947	0.0126063	0.180475	hmgb2	Chr01
gene6433	310.862	1.98234	0.794478	2.49515	0.0125905	0.180475	naa30	Chr08
gene20716	174.021	2.00114	0.802079	2.49494	0.0125977	0.180475	lrig1	scaffold_16
gene664	1253.43	1.07879	0.432651	2.49344	0.0126512	0.180951	nck1	Chr05
gene7657	5763.32	-1.34289	0.538669	-2.49299	0.0126674	0.181015	sema6d	Chr03
gene5430	1224.07	-2.32459	0.933403	-2.49045	0.0127583	0.182145	wdr49	Chr05
gene4065	736.64	-2.2134	0.888995	-2.48977	0.0127825	0.182322	ccdc176	Chr08
gene17268	1692.97	1.0374	0.417208	2.48653	0.0128997	0.183824	keap1	Chr03
gene5137	1083.51	1.63686	0.658791	2.48464	0.0129682	0.184002	fes	Chr03
gene5931	2531.51	1.88604	0.759082	2.48463	0.0129687	0.184002	tat	Chr04
gene33715	1323.39	1.13869	0.45828	2.4847	0.0129662	0.184002	LOC108648389	Chr08
gene8015	892.848	1.09265	0.439549	2.48585	0.0129244	0.184002	qpctl	Chr08
gene5126	1581.44	1.40213	0.564341	2.48454	0.0129718	0.184002	eml2	Chr08
gene3389	584.444	1.68928	0.680123	2.48378	0.0129994	0.184224	p2ry2	Chr02
gene2112	285.953	-1.59578	0.642926	-2.48206	0.0130626	0.18495	ddx25	Chr07
gene31069	28.2072	5.51355	2.22199	2.48135	0.0130886	0.185147	LOC108648083	Chr07
gene7807	1428.08	0.98604	0.398	2.47749	0.0132312	0.186993	emc8	Chr04
gene6644	4914.91	0.842179	0.340154	2.47588	0.0132908	0.187665	homez	Chr01
gene18612	1804.63	-0.991783	0.400708	-2.47508	0.0133207	0.187914	sfi1	Chr01
gene743	2133.56	1.15331	0.46723	2.4684	0.0135718	0.190759	mex3b	Chr03
gene18149	1713.37	-1.05817	0.428653	-2.4686	0.0135643	0.190759	cfap74	Chr07
gene2861	2136.71	0.868396	0.351739	2.46886	0.0135542	0.190759	csnk1d	Chr10
gene19089	150.155	2.28516	0.925574	2.46891	0.0135524	0.190759	smad4.2	scaffold_6425
gene29414	106.654	2.7356	1.10845	2.46796	0.0135887	0.190823	LOC105948284	Chr08
gene19965	1266.37	-1.62971	0.66067	-2.46676	0.0136342	0.191114	nt5c2	Chr07
gene5659	155.346	2.51143	1.018	2.46702	0.0136242	0.191114	upp2	Chr09
gene3603	1452.83	1.43694	0.582825	2.46547	0.0136835	0.191458	dnajb9	Chr03
gene8099	611.69	-1.57448	0.63853	-2.46578	0.0136713	0.191458	c7orf57	Chr06
gene31702	125.556	2.72162	1.10462	2.46385	0.0137453	0.191461	rab7b	Chr02
gene6506	627.33	-1.19376	0.484595	-2.46342	0.0137618	0.191461	nme6	Chr03
gene31822	3257.97	-0.786181	0.319111	-2.46366	0.0137528	0.191461	med23	Chr05
gene23426	8459.09	-0.725043	0.294186	-2.46458	0.0137175	0.191461	plscr1	Chr05
gene6345	7193.48	3.4386	1.396	2.46319	0.0137706	0.191461	LOC100490748	Chr08
gene7512	2613.28	0.857741	0.348136	2.46381	0.0137469	0.191461	cdk12	Chr10
gene21121	43.7518	4.9122	1.99318	2.46451	0.0137202	0.191461	LOC108645507	scaffold_4869
gene8049	228.813	-2.19501	0.891392	-2.46245	0.013799	0.191683	LOC105947030	scaffold_87
gene1572	1077.9	-1.32284	0.537958	-2.45899	0.0139327	0.193019	LOC101734165	Chr04
gene28333	607.501	1.1898	0.483839	2.45908	0.0139294	0.193019	ccm2	Chr06
gene30502	134.524	-3.96542	1.61245	-2.45924	0.013923	0.193019	cat2	scaffold_81
gene5029	1166.58	-0.974066	0.396205	-2.45849	0.0139522	0.193116	dbn1	Chr03
gene27351	437.64	-1.62331	0.661009	-2.4558	0.014057	0.194392	ldlrad1	Chr04
gene1327	1221.81	1.70193	0.693494	2.45414	0.0141222	0.194959	gprc5c	Chr07
gene6607	449.765	1.31826	0.537163	2.45411	0.0141233	0.194959	edem2	Chr10
gene24554	173.64	-1.93928	0.790457	-2.45337	0.0141526	0.195016	tmem232	Chr01
gene26189	89.8404	3.41916	1.39353	2.45359	0.0141437	0.195016	gucy2d	Chr03
gene21234	903.35	1.14823	0.468242	2.45222	0.0141976	0.195461	pde12	scaffold_92
gene15922	6568.16	-0.790266	0.322402	-2.45119	0.0142386	0.195503	gpa33	Chr02
gene8284	511.984	-1.38946	0.566848	-2.4512	0.0142379	0.195503	c4h1orf141	Chr04
gene27499	925.139	1.03896	0.423752	2.4518	0.0142144	0.195503	yy1	Chr08
gene2218	851.482	-1.09735	0.447816	-2.45045	0.0142678	0.195729	lrguk	Chr03
gene31777	1789.03	-1.15456	0.471315	-2.44966	0.0142992	0.195985	tbc1d31	scaffold_81
gene28310	4771.03	0.769985	0.314462	2.44858	0.0143422	0.1964	tnrc6a	Chr09
gene15111	1178.81	-1.2176	0.49737	-2.44807	0.0143624	0.196502	usp9x	Chr02
gene4924	1290.53	0.998333	0.408235	2.44549	0.0144657	0.19774	vangl2	Chr08
gene5985	1385.32	-1.12194	0.459364	-2.44237	0.0145912	0.198933	cetn3	Chr01
gene3043	2862.42	-1.15636	0.473462	-2.44236	0.0145916	0.198933	ccdc151	Chr03
gene26530	364.345	1.43231	0.586303	2.44295	0.0145676	0.198933	cyb5r3	scaffold_748
gene2799	11236.1	-1.13298	0.464001	-2.44175	0.0146161	0.199092	slc16a3	Chr10
gene591	1422.2	-1.20634	0.494414	-2.43995	0.0146895	0.199864	pbx1	Chr04
gene32634	2026.69	0.859249	0.352238	2.4394	0.0147117	0.199864	ankrd28	Chr06
gene27492	58.8763	3.23573	1.32632	2.43963	0.0147022	0.199864	LOC101732742	scaffold_235
gene4241	1455.31	-0.917589	0.376259	-2.43872	0.0147394	0.200065	stoml1	Chr03
gene5858	2313.93	1.03636	0.425323	2.43663	0.0148247	0.200167	fam214a	Chr03
gene4090	294792	-0.6595	0.270608	-2.4371	0.0148055	0.200167	gfpt1	Chr03
gene2078	799.475	1.47391	0.604877	2.43671	0.0148216	0.200167	trmt6	Chr05
gene547	1215.45	-1.14943	0.471594	-2.43733	0.014796	0.200167	abracl	Chr05
gene20421	5158.04	-1.04953	0.430497	-2.43795	0.0147707	0.200167	LOC100497007	Chr05
gene3734	1184.19	-1.15279	0.473068	-2.43683	0.0148167	0.200167	chn1	Chr09
gene5692	130.103	2.24523	0.922733	2.43324	0.0149644	0.201875	htra1	Chr07
gene28000	307.606	-1.83129	0.752953	-2.43214	0.0150099	0.201925	LOC100485530	Chr03
gene32586	175.415	2.00253	0.823446	2.43189	0.0150204	0.201925	LOC101733394	Chr07
gene23062	1015.18	1.19574	0.491525	2.43271	0.0149865	0.201925	dab2ip	scaffold_124
gene28276	2568.54	0.884697	0.363722	2.43234	0.0150014	0.201925	extl3	scaffold_63
gene17778	10753.5	0.965798	0.39742	2.43017	0.0150918	0.202708	plec	scaffold_447
gene2236	1409.86	-0.97947	0.403103	-2.42983	0.015106	0.202722	st13	Chr04
gene3637	208.023	2.27925	0.938652	2.42822	0.0151733	0.203449	kirrel2	scaffold_37
gene16093	9682.94	-0.693234	0.28557	-2.42754	0.0152014	0.203649	cadm1	Chr07
gene4727	19835.2	-1.02468	0.422211	-2.42694	0.0152267	0.20381	agr2	Chr06
gene24189	5793.36	-1.11798	0.460841	-2.42596	0.015268	0.204187	LOC100488188	Chr02
gene8006	625.2	-1.49319	0.615779	-2.42487	0.0153137	0.20462	krcc1	Chr01
gene213	1660.65	-1.4812	0.611501	-2.42223	0.0154254	0.205934	dmrt2	Chr01
gene27114	910.679	-1.08255	0.447048	-2.42155	0.0154546	0.205968	plch1	Chr05
gene25818	97.6377	2.88764	1.1924	2.4217	0.015448	0.205968	LOC105945708	scaffold_316
gene28695	114.254	2.39519	0.989388	2.42088	0.0154832	0.206171	arid5b	Chr07
gene22130	2245.45	0.962833	0.397845	2.42012	0.0155154	0.206422	LOC100487199	Chr01
gene3956	53.1125	-4.76719	1.97058	-2.41918	0.0155554	0.206776	bhlhe22	Chr06
gene23933	2980.96	0.955907	0.395247	2.41851	0.0155844	0.206983	kmt2c	Chr06
gene15953	111.884	2.5694	1.06262	2.41798	0.0156069	0.207104	arhgap39	scaffold_2092
gene22521	927.182	1.13728	0.470903	2.41511	0.0157304	0.207752	ildr1	Chr02
gene27442	124.389	2.55918	1.05971	2.41497	0.0157366	0.207752	LOC108645769	Chr02
gene8363	1887.15	0.95053	0.393451	2.41588	0.0156974	0.207752	ifrd1	Chr03
gene24120	2325.03	-1.1231	0.465023	-2.41515	0.0157288	0.207752	lgr4	Chr04
gene29873	120.848	4.04245	1.67335	2.41578	0.0157016	0.207752	LOC101730357	Chr05
gene18547	68.1689	-2.90593	1.20314	-2.4153	0.0157223	0.207752	LOC105945215	Chr10
gene29035	2345.33	1.74072	0.72125	2.41348	0.0158009	0.208423	LOC100487763	Chr04
gene3004	1289.88	-0.990143	0.410373	-2.41279	0.015831	0.208642	polg	Chr03
gene2615	3157.87	0.809901	0.335749	2.41222	0.0158557	0.208789	fscn1	Chr09
gene24936	1785.89	-1.20182	0.498382	-2.41143	0.0158899	0.208883	iqce	Chr09
gene27865	345.621	-2.15328	0.892874	-2.41163	0.0158812	0.208883	sel1l3	scaffold_69
gene32837	234.485	-1.93103	0.801023	-2.41071	0.0159216	0.209122	LOC100489880	scaffold_341
gene3879	1833.19	-0.952671	0.395416	-2.40929	0.0159837	0.209642	msh6	Chr05
gene27282	492.38	1.40359	0.582602	2.40918	0.0159883	0.209642	gdap2	scaffold_85
gene23743	761.761	-2.22877	0.92543	-2.40836	0.0160243	0.209935	ypel2	Chr02
gene22689	990.503	-1.67653	0.696447	-2.40726	0.0160729	0.210392	dcdc2	Chr06
gene604	11279.6	-0.811576	0.337235	-2.40656	0.0161036	0.210617	b3galt2-like.1	Chr03
gene5688	385.693	-1.90738	0.793044	-2.40513	0.0161666	0.21126	dll4	Chr08
gene28753	5479.68	-0.752271	0.31305	-2.40304	0.0162594	0.212047	meaf6	Chr02
gene6777	13786.2	-0.695234	0.289321	-2.40299	0.0162617	0.212047	rhoa	Chr04
gene8069	196.723	-2.10005	0.873984	-2.40285	0.016268	0.212047	nicn1	Chr04
gene9169	77.9646	4.26158	1.77425	2.40191	0.0163097	0.212411	Xetrov90027659m.g	scaffold_27
gene21167	346.804	1.71459	0.714071	2.40114	0.016344	0.212679	hp1bp3	scaffold_687
gene4417	3853.36	1.4963	0.623278	2.40069	0.0163641	0.212761	cfb	Chr08
gene29827	2768.12	0.821635	0.34231	2.40027	0.0163832	0.212812	frmd4b	Chr04
gene16427	1187.43	0.980273	0.408449	2.39999	0.0163956	0.212812	LOC100497165	Chr10
gene1093	489.611	-2.4581	1.02442	-2.39951	0.0164171	0.212911	rtn4rl1	Chr02
gene2612	865.336	-1.35977	0.566971	-2.39831	0.016471	0.213432	spef1	Chr01
gene4246	146.533	2.41912	1.00913	2.39723	0.0165197	0.213883	agpat5	Chr05
gene22293	258.114	1.97554	0.824519	2.39599	0.0165757	0.214248	ephx2	Chr05
gene2730	597.061	1.173	0.489552	2.39607	0.0165717	0.214248	psca	Chr06
gene33175	2202.17	0.861516	0.359659	2.39537	0.0166038	0.214432	nup153	Chr06
gene27403	383.855	1.66066	0.69352	2.39454	0.0166414	0.214739	dsn1	Chr03
gene23012	316.904	2.05076	0.856544	2.39423	0.0166555	0.21474	slmap	scaffold_92
gene26040	198.603	-3.77385	1.57669	-2.39352	0.0166877	0.214975	grm3	Chr03
gene30011	4741.89	0.806979	0.337195	2.39321	0.0167016	0.214976	kifc3	Chr04
gene20369	51.0072	-4.50476	1.88277	-2.39263	0.0167283	0.21514	LOC105945246	Chr07
gene24834	211.962	1.88358	0.787379	2.39221	0.0167472	0.215204	sik1	scaffold_655
gene8828	23.1605	5.80336	2.42765	2.39052	0.0168244	0.216016	Xetrov90029039m.g	scaffold_4823
gene17821	165.832	-2.25898	0.945098	-2.39021	0.0168388	0.216021	LOC100494584	scaffold_53
gene30526	857.248	-1.40659	0.588783	-2.38897	0.0168956	0.216211	poc1a	Chr04
gene19907	2672.95	-1.19846	0.501583	-2.38936	0.0168779	0.216211	kndc1	Chr07
gene235	998.374	1.26633	0.530025	2.38918	0.0168858	0.216211	gjb1	Chr08
gene31481	1419.2	1.05426	0.441711	2.38677	0.0169973	0.216952	vwf	Chr03
gene5075	14474.2	-0.857446	0.359158	-2.38738	0.0169691	0.216952	gpd1l	Chr06
gene33163	1902.88	-1.22162	0.512053	-2.38574	0.0170449	0.216952	neurl1	Chr07
gene5527	301.799	-2.8453	1.19234	-2.38632	0.017018	0.216952	pih1d2	Chr07
gene1282	1966.86	1.00966	0.423057	2.38658	0.0170058	0.216952	slc7a3	Chr08
gene4075	287.446	1.69369	0.709966	2.38559	0.0170519	0.216952	alk-like.2	Chr08
gene27880	727.992	1.3667	0.572804	2.38599	0.0170334	0.216952	inpp5f	scaffold_83
gene1986	1428.4	1.05702	0.443269	2.38461	0.0170974	0.217351	zp2	Chr09
gene45	208.656	1.81196	0.760153	2.38368	0.0171405	0.217719	tor3a	Chr04
gene1404	7517.14	-0.786662	0.330279	-2.38181	0.0172279	0.21847	LOC100497175	Chr04
gene28241	7830.92	-1.13936	0.478301	-2.38211	0.0172139	0.21847	shroom4	Chr08
gene2126	2505.41	-0.909112	0.381898	-2.38051	0.0172887	0.219061	dnal4	Chr04
gene5017	29954	-0.652556	0.2744	-2.37812	0.017401	0.22006	prpf8	Chr02
gene33650	92.0093	2.6073	1.0966	2.37762	0.0174246	0.22006	LOC101734584	Chr09
gene16765	1676.81	-1.05689	0.444513	-2.37764	0.0174239	0.22006	cars	scaffold_1089
gene5334	2459.37	0.938681	0.39465	2.37852	0.0173824	0.22006	LOC100491917	scaffold_237
gene26502	407.242	-1.76513	0.742889	-2.37603	0.0174999	0.220613	dcdc2b	Chr02
gene6066	3901.88	-1.52241	0.640799	-2.37579	0.0175112	0.220613	cd151	Chr04
gene19909	82.8923	2.96554	1.24811	2.37602	0.0175004	0.220613	LOC100492569	scaffold_66
gene42	1738.95	0.884814	0.372482	2.37545	0.0175275	0.220637	nufip2	Chr02
gene24283	1000.95	1.42406	0.599585	2.37508	0.017545	0.220679	frem3	Chr01
gene32229	1886.65	-1.18526	0.499546	-2.37268	0.0176597	0.220731	foxi4.1	Chr01
gene6534	7125.16	0.742769	0.312991	2.37314	0.0176377	0.220731	ets2	Chr02
gene33541	54.1567	4.51168	1.90118	2.3731	0.0176396	0.220731	LOC733724	Chr02
gene4585	15110.8	-0.692267	0.291714	-2.3731	0.0176394	0.220731	MGC75753	Chr04
gene29851	125.342	-2.33317	0.983017	-2.37348	0.0176214	0.220731	c4h3orf14	Chr04
gene25073	2955.26	-1.77247	0.747341	-2.3717	0.0177065	0.220731	tril	Chr06
gene30569	1280.13	-1.16575	0.491088	-2.37381	0.0176057	0.220731	mylip	Chr06
gene28490	11680.6	-0.69074	0.291225	-2.37184	0.0176995	0.220731	ubtd1	Chr07
gene6128	2079.11	0.81788	0.344842	2.37175	0.0177039	0.220731	samd4b	Chr08
gene22843	425.875	1.31032	0.552152	2.37312	0.0176385	0.220731	usp43	Chr10
gene33039	3788.05	0.860578	0.362757	2.37233	0.0176764	0.220731	pbrm1	scaffold_416
gene7892	1209.58	-1.2323	0.520327	-2.36832	0.0178689	0.22225	ccdc11	Chr01
gene4116	5108.81	0.738306	0.311828	2.36767	0.0179004	0.22225	plk3	Chr04
gene30541	461.8	-1.66854	0.70447	-2.3685	0.0178604	0.22225	c1orf158	Chr07
gene2754	6824.52	0.767068	0.323944	2.3679	0.0178892	0.22225	plekhn1	Chr07
gene20351	2639.28	0.980369	0.414032	2.36786	0.0178915	0.22225	taok2	scaffold_211
gene23070	956.664	-1.72301	0.728012	-2.36673	0.0179458	0.222635	gas2l2	Chr02
gene30876	3469.91	-1.56977	0.663533	-2.36577	0.0179924	0.223033	LOC100497528	Chr09
gene31181	640.684	-1.28904	0.545124	-2.36468	0.0180458	0.223516	cfap99	Chr01
gene30953	657.742	-1.17367	0.496906	-2.36195	0.0181791	0.224987	miip	scaffold_3376
gene4340	873.311	1.32344	0.560571	2.36088	0.0182316	0.22535	yrdc	Chr02
gene524	4726.01	-0.770706	0.326466	-2.36076	0.0182377	0.22535	tmem59	Chr04
gene19129	593.051	1.28115	0.542795	2.36029	0.0182608	0.225366	pdlim4	Chr03
gene33005	3336.49	0.839918	0.355877	2.36014	0.0182681	0.225366	maff	Chr04
gene31395	288.045	1.74328	0.738807	2.35958	0.0182956	0.225524	LOC101734820	scaffold_226
gene4119	43380.7	-0.81875	0.347175	-2.35832	0.0183578	0.22611	h2afz	Chr01
gene16273	5055.05	-0.942942	0.399962	-2.35758	0.0183944	0.226332	celsr2	Chr02
gene16441	1376.25	-1.09771	0.465652	-2.35736	0.0184052	0.226332	nip7	Chr04
gene192	9549.68	1.08504	0.460405	2.35671	0.0184378	0.226554	manf	Chr04
gene19268	321.947	1.70778	0.725154	2.35506	0.0185196	0.227377	zc3h3	Chr06
gene6823	530.195	1.40017	0.594657	2.35458	0.0185435	0.227473	prmt5	Chr01
gene17837	408.115	-1.53156	0.650613	-2.35402	0.0185717	0.227473	lrrc43	Chr01
gene4588	1776.85	1.09496	0.46514	2.35405	0.0185701	0.227473	pdk4	scaffold_73
gene2649	1685.54	0.896668	0.381085	2.35293	0.018626	0.227957	zranb1	Chr07
gene7135	12010.2	0.714055	0.303705	2.35115	0.0187155	0.228795	kmt2d	Chr02
gene28638	184.955	-2.20702	0.938767	-2.35098	0.018724	0.228795	spats1	Chr05
gene906	663.832	-1.13644	0.483688	-2.34952	0.0187974	0.229044	aifm3-like	Chr02
gene7149	531.616	1.88287	0.801358	2.3496	0.0187935	0.229044	LOC100498575	Chr02
gene5439	2875.09	-0.782878	0.333301	-2.34886	0.0188309	0.229044	grasp	Chr02
gene16467	1361.21	0.946639	0.402982	2.34909	0.0188196	0.229044	ddx10	Chr02
gene27542	301.121	1.86778	0.7952	2.34881	0.0188334	0.229044	kiaa0513	Chr04
gene4725	13717.4	1.09806	0.467445	2.34907	0.0188204	0.229044	hspa5	Chr08
gene3007	9664.92	-1.23907	0.527768	-2.34774	0.0188875	0.22917	slc18a1	Chr03
gene18924	128.322	2.23657	0.952652	2.34773	0.0188884	0.22917	fam160a2	scaffold_174
gene2093	924.386	1.00328	0.427276	2.34809	0.01887	0.22917	usf2	scaffold_79
gene608	234.858	-1.99483	0.850402	-2.34575	0.0189889	0.229667	slc35g2	Chr05
gene10280	1382.71	-1.16053	0.494708	-2.34589	0.0189815	0.229667	Xetrov90015957m.g	Chr06
gene6641	741.345	-1.4542	0.619917	-2.3458	0.0189863	0.229667	otub2	Chr08
gene22168	7813.83	-1.15446	0.492117	-2.34591	0.0189808	0.229667	erbb2	Chr10
gene5615	12576.3	-0.691165	0.294754	-2.34489	0.0190328	0.230018	xpo1	Chr05
gene33505	1446.64	-1.23081	0.52518	-2.34359	0.019099	0.230637	tbc1d13	Chr08
gene24385	3671.12	-1.13646	0.485197	-2.34227	0.0191669	0.231276	cyb561	Chr10
gene4317	25.7945	-5.56356	2.37596	-2.34161	0.0192008	0.231504	LOC101733552	scaffold_57
gene28647	1113.04	-1.0909	0.465959	-2.3412	0.0192221	0.23158	hook2	scaffold_185
gene5998	1896.81	-1.03141	0.441184	-2.33782	0.0193967	0.231986	irf2	Chr01
gene2823	29365.1	-0.856623	0.366448	-2.33764	0.0194061	0.231986	anp32c	Chr01
gene6	1007.62	2.13482	0.913101	2.33799	0.0193876	0.231986	wnt8a	Chr03
gene881	5011.95	-0.755234	0.322896	-2.33893	0.0193388	0.231986	zcchc11	Chr04
gene17940	2097.25	-0.836891	0.357889	-2.33841	0.0193661	0.231986	kif9	Chr06
gene6286	2296.2	0.993702	0.424904	2.33865	0.0193537	0.231986	gpnmb	Chr06
gene1634	1009.61	-1.06282	0.454653	-2.33766	0.0194049	0.231986	ppp1r42	Chr06
gene5770	117.029	-2.48311	1.0617	-2.33881	0.0193453	0.231986	gprc5b	Chr09
gene30705	742.746	-1.30705	0.55884	-2.33886	0.0193426	0.231986	tmem237	Chr09
gene31023	1259.42	0.924663	0.395539	2.33773	0.0194015	0.231986	kif1c	scaffold_313
gene21539	353.959	-1.68226	0.720759	-2.33402	0.0195947	0.23406	LOC100485117	Chr04
gene33001	1465.64	0.894324	0.383354	2.33289	0.0196539	0.234585	pik3cb	Chr05
gene4237	1655.34	1.30575	0.55998	2.33177	0.0197128	0.235106	parp3	Chr04
gene5133	40543.4	-0.680721	0.292108	-2.33037	0.0197864	0.235802	set	Chr08
gene18402	98.6876	2.75008	1.18054	2.32952	0.0198315	0.236157	arhgap4	Chr08
gene885	12929.6	-0.725206	0.311539	-2.32782	0.0199218	0.237049	ucp2	scaffold_314
gene6870	2047.71	-1.13443	0.487408	-2.32747	0.0199405	0.237089	gas8	Chr04
gene27709	994.329	-0.956191	0.410954	-2.32676	0.0199781	0.237353	cfap45	Chr08
gene31622	472.473	-2.25083	0.967488	-2.32647	0.0199937	0.237355	ust	Chr05
gene30416	4894.92	-1.25035	0.537764	-2.3251	0.0200668	0.23773	hmha1	Chr01
gene3217	9292.45	0.756639	0.325475	2.32472	0.0200868	0.23773	ctdspl2	Chr03
gene3583	295.885	-1.96075	0.84317	-2.32546	0.0200476	0.23773	tmem80	Chr04
gene1315	281.743	-1.50162	0.645903	-2.32484	0.0200803	0.23773	spata17	Chr05
gene10137	28902.4	1.41828	0.61023	2.32417	0.0201161	0.237894	Xetrov90027392m.g	scaffold_236
gene584	550.249	1.49705	0.644294	2.32355	0.0201494	0.238105	hspa13	Chr02
gene24160	498.458	1.48873	0.640819	2.32318	0.0201697	0.238163	pde3b	scaffold_199
gene16416	1789.48	1.01952	0.438921	2.32278	0.0201909	0.238231	gpatch2	Chr05
gene22597	4928.43	-1.20479	0.518884	-2.32188	0.0202393	0.23862	plk4	Chr01
gene26643	141.721	4.16061	1.79225	2.32144	0.0202629	0.238715	grm7	Chr04
gene3324	494.884	-1.47828	0.636988	-2.32074	0.0203009	0.238981	gldc	Chr01
gene17984	102.707	-2.53524	1.09267	-2.32022	0.0203291	0.23913	txnrd2	Chr01
gene10433	5634.49	-1.24541	0.536957	-2.31939	0.0203741	0.239477	Xetrov90017257m.g	Chr06
gene22995	56.3057	4.41358	1.90319	2.31905	0.0203924	0.23951	htr5a	Chr06
gene22191	1587.61	0.920433	0.397144	2.31763	0.0204693	0.24023	cdcp1	Chr06
gene19209	1403.75	1.06239	0.458511	2.31704	0.0205013	0.240423	LOC101732670	Chr09
gene31171	1844.38	0.848675	0.366392	2.3163	0.0205417	0.240531	vps11	Chr07
gene33888	674.378	-1.19909	0.51766	-2.31637	0.020538	0.240531	best2	scaffold_185
gene16633	639.347	-1.14382	0.493916	-2.31583	0.0205677	0.240653	tekt3	Chr10
gene18818	7178.37	0.822662	0.355428	2.31457	0.0206366	0.240887	poldip3	Chr04
gene7779	2023.02	1.10234	0.476218	2.31478	0.0206251	0.240887	sde2	Chr05
gene13102	1381.1	1.03368	0.446565	2.31473	0.0206278	0.240887	Xetrov90015440m.g	Chr06
gene23775	3192.33	-1.17438	0.50744	-2.31432	0.0206501	0.240887	avpr2	Chr08
gene24769	1931.78	0.899997	0.389124	2.31288	0.0207294	0.241551	fgfr1	Chr03
gene6504	1580.99	1.08194	0.467821	2.31271	0.0207383	0.241551	eif6	Chr10
gene18705	129.136	2.43364	1.0526	2.31203	0.0207761	0.241808	LOC101732859	scaffold_857
gene3982	1417.54	-1.81457	0.785496	-2.3101	0.0208828	0.242785	LOC108645772	Chr02
gene16934	608.978	-1.29608	0.561088	-2.30994	0.0208915	0.242785	LOC105945441	scaffold_53
gene23491	308.801	-1.66403	0.720884	-2.30831	0.0209818	0.243189	gin1	Chr01
gene28367	5449.05	-0.887296	0.384322	-2.30873	0.0209587	0.243189	wdr72	Chr03
gene19946	2002.25	-1.01233	0.438542	-2.30839	0.0209775	0.243189	eif4ebp2	Chr07
gene26412	200.852	1.73924	0.753514	2.30818	0.0209893	0.243189	fbxo42	scaffold_555
gene32369	191.106	2.04408	0.886127	2.30676	0.0210683	0.243399	LOC100496440	Chr03
gene263	375.287	1.68431	0.730175	2.30672	0.0210705	0.243399	nlrx1	Chr07
gene459	842.236	1.06311	0.460809	2.30706	0.0210517	0.243399	mapk7	Chr09
gene2206	1182.12	-1.00893	0.437267	-2.30735	0.0210355	0.243399	fbf1	Chr10
gene2869	7426.54	0.66887	0.290207	2.3048	0.0211776	0.244453	hcfc1	Chr08
gene13311	24.7772	-5.50374	2.38846	-2.3043	0.0212055	0.244593	Xetrov90018917m.g	Chr07
gene19639	863.443	1.06134	0.46065	2.30402	0.0212217	0.244596	ptpra	Chr01
gene8179	99.0221	3.91633	1.70136	2.30188	0.0213418	0.245663	LOC105946584	Chr02
gene30246	1445.76	-0.895079	0.388859	-2.30181	0.0213461	0.245663	mad1l1	Chr09
gene29961	1657.57	-0.939455	0.408391	-2.30038	0.0214266	0.246406	galnt1	Chr06
gene34074	281.35	1.83672	0.798613	2.29988	0.0214549	0.246548	LOC100497406	Chr02
gene27212	1248.64	-1.15914	0.504087	-2.29949	0.0214773	0.246621	spidr	Chr06
gene23390	855.967	-1.33107	0.579035	-2.29877	0.021518	0.246905	kiaa0556	Chr09
gene18387	779.045	1.01661	0.442415	2.29787	0.0215694	0.247127	tpk1	Chr06
gene7852	3469.42	1.00814	0.438722	2.29789	0.0215678	0.247127	ventx2.1	Chr07
gene2967	3414.72	0.903444	0.393393	2.29654	0.0216449	0.247808	htt	Chr01
gene2350	94.1611	-3.93762	1.71594	-2.29473	0.0217485	0.248626	rgs14	Chr03
gene33797	139.254	2.88198	1.25579	2.29494	0.0217363	0.248626	ndrg1	Chr06
gene29209	24.933	-5.51316	2.40365	-2.29366	0.0218101	0.249146	setd9	Chr01
gene3588	2832.02	0.78703	0.343504	2.29118	0.0219531	0.250593	med13l	Chr01
gene7283	9827.88	-0.776636	0.339212	-2.28953	0.0220488	0.251006	msx2	Chr03
gene30276	348.33	1.3666	0.596901	2.28949	0.0220509	0.251006	rgs9bp	Chr04
gene14384	44.3226	3.60496	1.57423	2.28999	0.022022	0.251006	Xetrov90018700m.g	Chr07
gene17476	955.983	1.91234	0.83535	2.28926	0.022064	0.251006	pou5f3.2	Chr08
gene1803	609.359	-1.75684	0.767464	-2.28915	0.0220706	0.251006	LOC100145541	Chr10
gene16402	1481.39	-1.19231	0.521403	-2.28673	0.0222118	0.252179	LOC100170590	Chr04
gene23682	165.29	2.50101	1.09362	2.2869	0.0222017	0.252179	tgfbr3	Chr04
gene32151	416.133	1.33599	0.584286	2.28654	0.0222227	0.252179	bcl2l13	scaffold_41
gene16538	1285.58	1.03096	0.451197	2.28495	0.0223157	0.253048	bckdk	Chr09
gene18144	1334.09	-1.26632	0.554514	-2.28365	0.022392	0.253727	ttll13p	Chr03
gene324	358.871	1.39095	0.609192	2.28328	0.0224142	0.253791	pdzd8	scaffold_163
gene30134	2999.47	0.936025	0.410035	2.28279	0.0224425	0.253926	cad	scaffold_858
gene20868	63.9761	2.96037	1.29747	2.28166	0.0225097	0.254499	LOC108648343	Chr08
gene1930	292.124	-1.81416	0.795221	-2.28133	0.022529	0.254531	c10orf53	Chr07
gene1564	1419.98	1.12066	0.491605	2.2796	0.0226314	0.255373	ctps2	Chr02
gene3728	392.772	-1.99977	0.87728	-2.27951	0.0226366	0.255373	rdh7.2	Chr02
gene18070	22385.4	-0.639647	0.280669	-2.27901	0.0226666	0.255525	2023-09-15	Chr04
gene25344	14784.2	0.666001	0.292339	2.27818	0.022716	0.25573	pcdh1	Chr03
gene32567	417.402	-1.42543	0.625773	-2.27787	0.0227345	0.25573	fam227b	Chr03
gene5504	342.424	-1.60619	0.705074	-2.27805	0.0227238	0.25573	c2orf50	Chr05
gene1582	2686.61	-0.874614	0.384023	-2.27751	0.0227561	0.255786	plcg1	Chr10
gene29551	202.605	2.23927	0.98352	2.27679	0.0227987	0.255893	LOC101731618	Chr01
gene15713	98.2833	3.3399	1.46693	2.2768	0.0227982	0.255893	Xetrov90003745m.g	Chr01
gene17262	1177.91	-0.976941	0.429554	-2.27431	0.0229472	0.257215	pepd	Chr04
gene510	1089.1	1.02426	0.450367	2.27427	0.0229499	0.257215	setdb1	Chr08
gene8299	2938.01	-1.08334	0.476838	-2.27192	0.0230913	0.257811	mmp14	Chr01
gene21727	536.93	-1.18904	0.523357	-2.27195	0.0230897	0.257811	tarbp1	Chr05
gene23435	856.389	1.26986	0.558741	2.27271	0.0230437	0.257811	cited2	Chr05
gene6026	1778.76	-1.07398	0.472583	-2.27257	0.0230524	0.257811	hsf2	Chr05
gene28264	318.214	1.43233	0.630368	2.2722	0.0230742	0.257811	tldc2	Chr10
gene25761	156.845	2.23316	0.983026	2.27172	0.0231033	0.257811	LOC100496561	scaffold_472
gene34159	830.947	-1.07912	0.475211	-2.27083	0.0231573	0.257975	gcnt1	Chr01
gene8474	511.996	-1.51649	0.667867	-2.27065	0.0231681	0.257975	rps6ka1	Chr02
gene6355	17039.9	0.981043	0.432	2.27093	0.0231511	0.257975	cnfn.1	Chr07
gene5483	330.048	-1.71485	0.756052	-2.26816	0.0233192	0.259406	map1a-like.2	Chr03
gene8254	3349.22	-1.10838	0.488767	-2.26771	0.0233471	0.259406	chd2	Chr03
gene697	27536.8	-0.805881	0.355332	-2.26797	0.0233312	0.259406	tubb4b	scaffold_384
gene25775	33.9677	4.87104	2.14901	2.26664	0.0234122	0.259943	LOC108645632	Chr01
gene14575	22.4228	-4.80795	2.12384	-2.2638	0.0235864	0.261688	Xetrov90026616m.g	scaffold_1588
gene24801	2688.4	-0.951085	0.420184	-2.2635	0.023605	0.261707	zfp160	scaffold_53
gene33792	1284.82	-2.21769	0.98037	-2.26209	0.0236917	0.262479	zfpm1	Chr04
gene27473	44.738	4.45605	1.9705	2.26138	0.0237358	0.262779	LOC100490910	scaffold_549
gene32787	831.489	-1.1425	0.505315	-2.26097	0.0237611	0.262871	intu	Chr01
gene4812	893.572	1.23542	0.546485	2.26066	0.0237801	0.262892	wtip	Chr04
gene7488	57248.6	0.618151	0.273587	2.25943	0.0238565	0.263549	cldn4	Chr02
gene30757	13919	-1.06336	0.470736	-2.25892	0.0238882	0.263623	slc25a1	Chr01
gene370	2942.47	0.899594	0.398266	2.25878	0.0238974	0.263623	mcfd2	Chr05
gene24264	292.335	-1.55482	0.688622	-2.25787	0.0239538	0.264056	LOC100491385	Chr03
gene5885	270.061	-2.37227	1.05088	-2.25742	0.0239818	0.264177	tbata	Chr07
gene18544	46.8272	3.264	1.44688	2.25589	0.0240773	0.264757	itpkb	Chr05
gene8680	1347.57	1.00858	0.447112	2.25576	0.024086	0.264757	LOC100492349-like	Chr08
gene23815	216.32	-2.07008	0.917511	-2.25619	0.0240589	0.264757	LOC101732364	Chr09
gene15	1621.86	-1.02236	0.453296	-2.25538	0.0241092	0.264823	pank3	Chr03
gene5784	3360.27	-0.923413	0.409578	-2.25455	0.0241618	0.265213	ccdc15	Chr07
gene21364	493.778	-1.32971	0.590043	-2.25359	0.024222	0.265496	cfap61	Chr05
gene26536	1440.44	0.929735	0.41254	2.25369	0.0242159	0.265496	gnas	scaffold_628
gene8433	66.8793	2.88773	1.28242	2.25178	0.0243359	0.266556	cfd	Chr01
gene25148	1238.16	-1.36533	0.606906	-2.24966	0.0244707	0.267841	LOC100496327	Chr03
gene3289	602.559	-1.20149	0.534147	-2.24936	0.0244893	0.267855	ccdc89	Chr02
gene1201	20768.5	-0.678219	0.301728	-2.24778	0.0245903	0.268701	xnf7-b	Chr09
gene9840	82.0592	2.55833	1.13825	2.2476	0.0246015	0.268701	polr2a	scaffold_376
gene31813	52505	-0.608287	0.270689	-2.24718	0.0246288	0.268809	ddx5	scaffold_1412
gene20198	251.823	1.55761	0.693563	2.24581	0.0247162	0.269572	plekhm2	scaffold_2302
gene8096	862.269	-1.16074	0.517129	-2.24458	0.0247948	0.270049	dyx1c1	Chr03
gene26372	35.5006	4.15093	1.8492	2.24472	0.0247862	0.270049	LOC100486465	Chr09
gene421	1049.89	-1.01984	0.454729	-2.24274	0.0249137	0.271151	hltf	Chr05
gene2780	100696	-0.676943	0.301883	-2.2424	0.0249353	0.271195	ctnnb1	Chr06
gene25417	54.7697	4.34574	1.94276	2.23689	0.0252937	0.274759	mafa	Chr06
gene1951	8838.18	-0.71204	0.318328	-2.23681	0.0252985	0.274759	ubtf	Chr10
gene4439	14771	-0.637088	0.284864	-2.23647	0.025321	0.27481	ddx21	Chr07
gene20726	15064.1	-0.875184	0.391422	-2.23591	0.0253578	0.275015	lpcat4	Chr01
gene30528	142.55	1.92101	0.859488	2.23507	0.0254129	0.275227	bcl11a	Chr05
gene32073	555.456	1.20655	0.539764	2.23533	0.0253959	0.275227	LOC100498015	Chr07
gene22402	1493.65	-1.14067	0.510532	-2.23427	0.0254652	0.275406	cep164	Chr07
gene2908	1700.94	-1.11943	0.501014	-2.23433	0.0254616	0.275406	cygb	Chr10
gene4603	3903.28	-0.891929	0.399321	-2.23362	0.0255084	0.275487	rpl10a	Chr02
gene1421	390.141	-1.41924	0.635351	-2.23379	0.0254969	0.275487	ankef1	Chr05
gene1279	609.133	-1.80754	0.809345	-2.23333	0.025527	0.275495	tube1	Chr05
gene14227	133.238	2.06172	0.923415	2.23271	0.025568	0.275744	Xetrov90015395m.g	Chr06
gene5638	408.545	-1.63257	0.731428	-2.23203	0.0256128	0.276035	LOC100489525	Chr07
gene816	35513.5	-0.614727	0.275479	-2.23148	0.0256492	0.276235	khdrbs1	Chr02
gene18609	110.331	-3.01603	1.35233	-2.23025	0.0257309	0.276567	nkx2-6	Chr03
gene4792	3564.29	-0.743951	0.333527	-2.23056	0.0257106	0.276567	fbxo9	Chr05
gene5407	7030.79	-0.760102	0.340821	-2.23021	0.0257338	0.276567	kifc1	Chr08
gene7164	594.135	-1.49213	0.66942	-2.22899	0.0258148	0.276859	wbp4	Chr02
gene26100	9610.82	-0.761844	0.341765	-2.22914	0.0258044	0.276859	adam10	Chr03
gene19932	52.4019	3.30358	1.48177	2.22948	0.0257823	0.276859	hist1h2bm	Chr03
gene7699	119.643	2.21223	0.992838	2.22818	0.0258682	0.277047	c8b	Chr04
gene2019	786.703	-1.18128	0.530116	-2.22834	0.0258581	0.277047	rpp38	Chr06
gene5362	7221.78	-0.866475	0.389179	-2.22642	0.0259863	0.277909	acsl1	Chr01
gene32122	91.0041	-2.35195	1.05663	-2.2259	0.0260208	0.277909	pole4	Chr03
gene23782	2307.43	0.816176	0.366563	2.22656	0.0259765	0.277909	LOC108646291	Chr03
gene2200	1151.16	-1.01972	0.458072	-2.22611	0.026007	0.277909	hyls1	Chr09
gene24875	157.588	3.52104	1.58247	2.22503	0.0260795	0.278152	LOC105945767	scaffold_416
gene25578	597.504	1.17137	0.526428	2.22513	0.0260726	0.278152	LOC100497495	scaffold_6319
gene19223	963.519	-1.10094	0.494957	-2.22431	0.0261278	0.278282	tmem125	Chr04
gene24783	2830.7	-0.838916	0.377145	-2.22439	0.0261225	0.278282	prpf19	Chr07
gene362	2810.13	-0.914933	0.411744	-2.22209	0.0262773	0.279681	LOC733461	Chr09
gene1533	1466.91	1.12927	0.508346	2.22146	0.0263196	0.279846	maml1	Chr03
gene29464	27.4216	-5.04886	2.27291	-2.22132	0.0263291	0.279846	LOC108648363	Chr08
gene4880	2453.34	-0.975977	0.439642	-2.21993	0.0264232	0.28046	pno1	Chr05
gene22917	289.573	-1.50551	0.6781	-2.22019	0.026406	0.28046	c8h14orf80	Chr08
gene19256	5671.52	-0.864731	0.389818	-2.2183	0.0265347	0.280871	pygm	Chr05
gene6723	431.269	1.51729	0.683879	2.21865	0.0265109	0.280871	rab3gap1	Chr09
gene33605	3258.78	0.763547	0.344161	2.21857	0.0265157	0.280871	rrm1	scaffold_147
gene29635	393.221	1.3003	0.586109	2.21853	0.026519	0.280871	tuft1	scaffold_273
gene4112	1437.08	-1.11994	0.505248	-2.21662	0.0266493	0.28189	rhbdd2	Chr02
gene7050	1767.72	0.956859	0.431863	2.21565	0.0267153	0.282009	megf8	Chr07
gene7646	3265.4	-0.915288	0.413029	-2.21604	0.0266889	0.282009	ccdc61	Chr08
gene24635	170.952	1.93776	0.874569	2.21567	0.0267139	0.282009	pi4kb	scaffold_7349
gene16436	7935.12	0.717019	0.323707	2.21502	0.0267585	0.282079	cep170b	Chr08
gene26276	381.427	1.33587	0.603074	2.2151	0.0267532	0.282079	mink1	scaffold_143
gene27626	581.389	1.44547	0.652769	2.21437	0.0268036	0.282296	LOC101733561	Chr04
gene27693	331.349	1.83325	0.827956	2.21419	0.0268157	0.282296	LOC100498492	Chr06
gene21623	11516.2	-0.834822	0.377264	-2.21283	0.0269094	0.282897	ptprf	Chr04
gene12999	2601.57	-0.783931	0.354265	-2.21283	0.0269091	0.282897	Xetrov90023154m.g	Chr09
gene22925	1889.21	0.948335	0.428743	2.2119	0.0269737	0.282995	hip1r	Chr01
gene20348	110.98	2.19646	0.992972	2.212	0.0269666	0.282995	LOC108648307	Chr08
gene2033	5443.82	1.6649	0.752609	2.21217	0.0269547	0.282995	txnip	Chr08
gene23318	244.693	-1.53063	0.692529	-2.21021	0.0270907	0.283877	LOC100486013	Chr05
gene7131	35.9291	4.95035	2.24019	2.20979	0.0271199	0.283877	LOC100493164	Chr08
gene6107	1213.93	-1.07964	0.488607	-2.20962	0.0271314	0.283877	arl6ip1	Chr09
gene6403	2177.12	0.793041	0.358886	2.20973	0.0271241	0.283877	arl4c	Chr09
gene1401	67.8929	3.14338	1.42295	2.20906	0.0271702	0.284091	gad1-like	Chr09
gene32582	415.225	-1.32812	0.601294	-2.20877	0.0271903	0.284108	LOC100497171	Chr05
gene3897	1651.24	-0.979594	0.443671	-2.20793	0.0272493	0.284183	dnali1	Chr02
gene28065	111.365	4.19503	1.90017	2.20772	0.027264	0.284183	tnxb	Chr08
gene26493	975.772	-1.64157	0.743596	-2.20761	0.0272711	0.284183	sstr5	Chr09
gene25659	1111.18	1.19122	0.539446	2.20822	0.0272287	0.284183	arhgef3.2	scaffold_49
gene1415	723.772	-1.43282	0.64914	-2.20726	0.027296	0.284251	lppr3	Chr01
gene29639	250.854	1.70588	0.773324	2.2059	0.0273908	0.285045	LOC101732837	Chr06
gene3230	2717.18	0.723937	0.328243	2.20549	0.0274199	0.285156	dapk3	Chr01
gene6901	1964.25	-0.808127	0.366479	-2.20511	0.0274461	0.285236	ptcd3	Chr01
gene17322	34.4556	4.59075	2.08229	2.20467	0.0274774	0.285277	tctex1d4	Chr04
gene18082	1299.28	-1.35781	0.615991	-2.20427	0.0275055	0.285277	kat2b	Chr06
gene18724	1081.49	1.34191	0.608732	2.20444	0.0274932	0.285277	sertad1	Chr08
gene3751	1676.92	0.857468	0.389082	2.20382	0.027537	0.285412	ado	Chr07
gene8509	2183.47	-0.96252	0.437071	-2.2022	0.0276509	0.286401	ift122	Chr04
gene6270	2846.02	-0.945131	0.429416	-2.20097	0.0277385	0.28702	rpf2	Chr05
gene15414	39.5172	3.48099	1.58167	2.20083	0.0277479	0.28702	dtnbp1	Chr06
gene1967	1148.4	0.997245	0.453229	2.20031	0.0277847	0.287207	LOC100494818	Chr10
gene32427	1945.07	-0.781918	0.355505	-2.19946	0.0278454	0.28761	vwa3b	Chr02
gene23000	238.043	1.59549	0.725475	2.19924	0.0278609	0.28761	pabpc1l	Chr10
gene4503	105.877	2.36612	1.07633	2.19831	0.0279269	0.288099	2023-03-01	scaffold_138
gene2613	616.538	-1.26187	0.57426	-2.19739	0.0279926	0.288584	rfc4	Chr05
gene19751	9041.16	-0.631211	0.287575	-2.19494	0.0281677	0.290196	rpl6	Chr01
gene1443	284.051	-1.40746	0.641357	-2.19451	0.0281989	0.290322	pfn4	Chr05
gene20733	165.411	2.35197	1.07278	2.19241	0.02835	0.291684	hist2h3c	Chr03
gene25936	362.935	-1.53267	0.699311	-2.19169	0.028402	0.292024	cks1b	scaffold_532
gene33802	34623.6	-1.04112	0.47523	-2.19077	0.0284682	0.29251	unc5b	Chr07
gene31037	4134.25	-1.15942	0.529321	-2.1904	0.0284955	0.292595	tyro3	Chr08
gene1071	3014.44	0.774252	0.353615	2.18953	0.0285584	0.293046	pou2f1	Chr02
gene33360	568.884	1.38652	0.633504	2.18866	0.0286219	0.293502	cebpb	Chr10
gene21438	4778.44	-0.879227	0.40182	-2.18811	0.0286615	0.293714	slc16a12	Chr07
gene6411	423.768	1.52402	0.696905	2.18683	0.0287546	0.294082	hmgcs1	Chr01
gene21549	163.747	2.11059	0.965121	2.18687	0.0287521	0.294082	il20rb	Chr05
gene6020	137.811	2.20115	1.00631	2.18734	0.0287178	0.294082	cdk16	scaffold_316
gene877	410.889	1.23416	0.564871	2.18484	0.0289003	0.295038	ficd	Chr01
gene21413	663.814	-2.22717	1.01925	-2.18511	0.0288809	0.295038	pou2f3	Chr07
gene5943	6278.38	-0.891005	0.407825	-2.18477	0.0289054	0.295038	pdxdc1	Chr09
gene32025	261.473	1.79118	0.820126	2.18403	0.0289602	0.295402	tbc1d25	scaffold_1902
gene7213	2534.65	-0.732903	0.336153	-2.18027	0.0292378	0.295923	rpl34	Chr01
gene23765	1500.16	0.99858	0.458064	2.18	0.0292572	0.295923	abca1	Chr01
gene24858	890.258	0.956165	0.438474	2.18066	0.0292083	0.295923	rnf19b	Chr02
gene3818	810.291	-0.960089	0.440072	-2.18166	0.0291343	0.295923	nr2c1	Chr03
gene31226	1969.65	-0.844306	0.38722	-2.18043	0.0292255	0.295923	iqub	Chr03
gene2647	63.6783	2.82269	1.29404	2.1813	0.0291609	0.295923	LOC100496919	Chr03
gene7186	71.9073	2.55371	1.1702	2.18229	0.0290882	0.295923	lefty	Chr05
gene25881	87.5866	2.46287	1.12838	2.18265	0.0290617	0.295923	kif26b	Chr05
gene5796	154.883	2.05298	0.941699	2.18008	0.0292512	0.295923	cyp3a5	Chr06
gene1929	113.518	2.25411	1.03385	2.18032	0.029234	0.295923	oplah	Chr06
gene1400	2320.37	-0.741915	0.340335	-2.17996	0.0292606	0.295923	kiaa2013	Chr07
gene20821	3431.12	0.764804	0.350688	2.18087	0.0291932	0.295923	tspan15	Chr08
gene24768	649.326	1.29158	0.591984	2.18178	0.029126	0.295923	keap1	scaffold_8213
gene2945	820.829	-1.38369	0.63493	-2.17927	0.0293114	0.296243	mdh1	Chr05
gene6612	1201.42	1.05175	0.482718	2.1788	0.0293465	0.296281	ciapin1	Chr04
gene22956	273.93	1.91197	0.877572	2.17871	0.0293536	0.296281	bcl2l13	scaffold_41
gene30579	509.84	1.24309	0.570635	2.17843	0.029374	0.296294	stoml2	scaffold_138
gene8196	616.246	-1.10423	0.507111	-2.17749	0.0294439	0.296805	ccndbp1	Chr10
gene1162	90.7201	2.42855	1.11587	2.17638	0.0295268	0.297252	marveld1	Chr07
gene25057	18377.4	-0.7904	0.36315	-2.17651	0.0295173	0.297252	tagln2	Chr08
gene415	6121.48	-0.688139	0.316281	-2.17572	0.0295764	0.297557	prps2	Chr02
gene20535	1793	0.827192	0.380516	2.17387	0.0297148	0.29856	ist1	Chr04
gene33795	1952.58	-0.957758	0.440535	-2.17408	0.029699	0.29856	meis1	Chr05
gene28982	198126	-0.912683	0.420299	-2.17151	0.0298928	0.300153	ahnak	Chr04
gene18377	74.4345	2.72348	1.25536	2.16947	0.0300471	0.300919	hyal1	Chr04
gene18779	1094.53	0.954212	0.439813	2.16959	0.030038	0.300919	adam17	Chr05
gene3430	692.241	-1.16108	0.535125	-2.16974	0.0300264	0.300919	mak	Chr06
gene23472	3319.7	0.953282	0.439394	2.16954	0.0300421	0.300919	exosc10	Chr07
gene23726	654.949	-1.33963	0.617746	-2.16858	0.0301147	0.30101	LOC100490302	Chr02
gene17017	479.915	-1.60558	0.740267	-2.16892	0.030089	0.30101	prickle3	Chr08
gene2758	210.35	1.6276	0.750457	2.16881	0.0300971	0.30101	ogfr	scaffold_418
gene303	2241.98	0.913699	0.421454	2.16797	0.0301612	0.30128	dnmt1	Chr03
gene557	298.814	-1.4745	0.680221	-2.16768	0.0301834	0.301306	aurkaip1	Chr07
gene26565	8258.96	-0.624925	0.288532	-2.16587	0.0303208	0.302483	sf3b2	Chr04
gene32803	508.722	1.14803	0.530236	2.16513	0.0303778	0.302856	prickle2	Chr04
gene26602	66.9138	-2.66115	1.22949	-2.16444	0.0304308	0.303011	LOC101731022	Chr01
gene25942	3846.04	-0.903195	0.417293	-2.16441	0.0304326	0.303011	vill	scaffold_24
gene4757	258.558	1.81666	0.839767	2.16329	0.0305192	0.303481	fam65b	Chr06
gene21677	1079.62	-1.64763	0.761616	-2.16334	0.0305153	0.303481	c8orf34	Chr06
gene399	260.334	1.55884	0.720765	2.16276	0.0305595	0.303686	zfand2a	Chr09
gene3163	274.706	1.48338	0.686376	2.16118	0.0306815	0.304311	dennd1c	Chr03
gene870	1997.22	-1.07404	0.496917	-2.16141	0.0306637	0.304311	lrrc45	Chr10
gene19782	626.88	1.03071	0.476872	2.16139	0.0306651	0.304311	LOC101730432	scaffold_396
gene4835	3790.31	0.784694	0.36321	2.16044	0.0307384	0.304679	LOC100486597	Chr04
gene26603	954.839	-0.975209	0.451611	-2.1594	0.0308193	0.305285	ccdc173	Chr09
gene1656	608.451	-1.45641	0.674544	-2.1591	0.0308425	0.305319	ubl4a	Chr08
gene6312	3550.25	-0.691479	0.320463	-2.15775	0.030947	0.306158	vps35	Chr04
gene25751	20865.6	-0.669605	0.310508	-2.15648	0.031046	0.30694	MGC69473	Chr04
gene5811	2855.1	0.810483	0.375953	2.15581	0.0310985	0.307262	cpeb2	Chr01
gene161	436.957	1.30929	0.607426	2.15548	0.0311246	0.307323	col1a2	scaffold_73
gene16408	151.354	2.61851	1.21516	2.15486	0.0311725	0.307599	LOC101732940	Chr04
gene19859	452.373	-1.35105	0.627175	-2.15419	0.0312255	0.307926	fsip1	Chr08
gene29632	310.262	1.35802	0.630963	2.1523	0.0313738	0.308993	nbea	Chr02
gene21214	104.91	2.13116	0.990086	2.15249	0.0313584	0.308993	LOC100485665	Chr09
gene16311	46.5739	3.24854	1.51042	2.15075	0.0314961	0.309999	zcchc24	Chr07
gene5920	1109.97	-1.3407	0.623863	-2.14903	0.031632	0.310941	ccdc113	Chr04
gene20800	1206.11	-0.916287	0.426366	-2.14906	0.0316294	0.310941	cfap100	Chr04
gene20517	26912.1	-0.605883	0.282144	-2.14743	0.0317594	0.311994	LOC100488102	Chr06
gene25194	132.055	2.10278	0.979468	2.14685	0.0318049	0.312242	LOC100495338	Chr03
gene26131	137.34	2.06866	0.963953	2.14602	0.0318714	0.312696	kng1	Chr05
gene19667	1287.92	-1.07444	0.500833	-2.14531	0.0319278	0.313051	nme5	Chr03
gene3371	3400.43	-0.694653	0.324016	-2.14388	0.0320423	0.313974	erlin2	Chr03
gene506	4995.11	0.699073	0.326141	2.14347	0.0320756	0.3141	tmcc3	Chr03
gene3130	128.108	2.22663	1.039	2.14306	0.0321086	0.314224	thbs4	Chr01
gene3087	3978.53	-0.698896	0.326314	-2.14179	0.0322105	0.314822	mkrn1	Chr03
gene4312	1163.94	-0.909972	0.424816	-2.14204	0.0321903	0.314822	oaf	Chr07
gene2788	2497.03	0.723331	0.337859	2.14092	0.0322801	0.315303	smg7	Chr04
gene17855	1273.08	-1.3678	0.639339	-2.1394	0.0324032	0.316247	tulp4	Chr05
gene23200	948.492	1.06888	0.499712	2.139	0.0324355	0.316247	per2	Chr05
gene16603	250.099	2.18956	1.02365	2.13897	0.0324382	0.316247	LOC100488384	scaffold_316
gene27177	83.9862	-3.76021	1.75851	-2.1383	0.0324925	0.316376	ppcdc	Chr03
gene468	1558.4	-1.01644	0.475338	-2.13836	0.0324879	0.316376	ribc1	Chr08
gene33707	383.274	1.56398	0.731542	2.13793	0.0325228	0.316472	ntan1	Chr09
gene31401	81.3628	2.62741	1.22993	2.13623	0.0326606	0.317412	LOC101731252	Chr01
gene1996	499.554	-1.65963	0.776835	-2.13639	0.0326474	0.317412	zmynd12	Chr07
gene26608	1591.28	0.913235	0.427748	2.13498	0.0327623	0.3178	eif2ak3	Chr01
gene3367	1397.92	0.96365	0.451358	2.135	0.032761	0.3178	yeats2	Chr05
gene6258	5685.28	-0.640459	0.299967	-2.13509	0.0327533	0.3178	kiaa0430	Chr09
gene28625	325.933	1.32995	0.623087	2.13445	0.0328057	0.318022	clasrp	Chr08
gene2745	1623.21	-1.04684	0.490772	-2.13305	0.0329205	0.318934	bcat2	Chr07
gene32550	3314.74	-1.23591	0.579641	-2.1322	0.0329901	0.319408	snai1	Chr10
gene19021	6552.98	-0.755928	0.354966	-2.12958	0.0332063	0.3213	akirin1	Chr02
gene2929	734.678	1.24818	0.586305	2.12889	0.0332635	0.321652	helq	Chr01
gene19276	4739.12	-0.732907	0.344336	-2.12847	0.0332982	0.321786	dync2h1	Chr02
gene3234	2745.1	0.807502	0.379544	2.12756	0.0333736	0.322312	lin9	Chr05
gene18119	51.0115	2.91757	1.37203	2.12646	0.033465	0.322388	LOC100489862	Chr01
gene4990	533.991	-1.72548	0.811356	-2.12667	0.0334477	0.322388	c11orf70	Chr02
gene22666	954.287	-1.39728	0.657091	-2.12647	0.0334645	0.322388	LOC100490391	Chr04
gene3085	303.639	-2.25427	1.05981	-2.12705	0.0334163	0.322388	slc39a12	Chr06
gene4202	801.077	0.958489	0.450887	2.12578	0.0335212	0.322465	nipa2	Chr02
gene30846	358.233	-1.87866	0.883925	-2.12536	0.0335565	0.322465	ncam1	Chr07
gene5087	63.8916	2.62067	1.23296	2.1255	0.0335446	0.322465	MGC108429	Chr08
gene2867	2124.41	-0.944867	0.444419	-2.12607	0.0334974	0.322465	cchcr1	Chr08
gene2692	1496.72	0.944371	0.44447	2.12471	0.0336107	0.322784	gadd45a	Chr04
gene28499	357.952	-1.3138	0.618702	-2.12348	0.033714	0.323288	mfsd12	Chr01
gene2559	3110.88	0.83196	0.392011	2.12229	0.0338136	0.323288	enc1.2	Chr01
gene4109	2227.09	0.826108	0.389275	2.12217	0.0338234	0.323288	marveld2	Chr01
gene3494	129.087	-2.55353	1.20338	-2.12195	0.0338417	0.323288	olfml3	Chr02
gene4001	378.904	-1.30873	0.616227	-2.12378	0.0336885	0.323288	LOC100497775	Chr04
gene6756	375.425	1.63531	0.770621	2.12206	0.0338326	0.323288	jph1	Chr06
gene1918	2652.35	-0.705932	0.332558	-2.12273	0.0337761	0.323288	mapk8	Chr07
gene1682	435.611	-1.7593	0.829056	-2.12206	0.0338331	0.323288	slc2a10	Chr10
gene18789	2486.51	1.57551	0.742525	2.12183	0.0338517	0.323288	ctf1	scaffold_288
gene5889	29813.3	-0.825352	0.389083	-2.12128	0.0338987	0.323364	hipk1	Chr02
gene401	3637.49	-1.12564	0.530673	-2.12116	0.0339081	0.323364	gpd1	Chr02
gene2210	467.301	-1.82862	0.862153	-2.12099	0.0339225	0.323364	kcnrg	Chr02
gene20611	241.559	1.60856	0.758599	2.12044	0.0339693	0.32361	LOC101734279	scaffold_6486
gene7161	1992.67	0.846924	0.399734	2.11872	0.0341141	0.324216	atxn2	Chr01
gene5459	4099.69	0.772846	0.364898	2.11798	0.0341771	0.324216	gabpb1	Chr03
gene32012	11634.3	-0.67192	0.31727	-2.11782	0.0341902	0.324216	gng5	Chr04
gene23953	4265.92	-0.722507	0.341086	-2.11826	0.0341534	0.324216	ninl	Chr05
gene2762	3118.58	-0.730532	0.345043	-2.11722	0.0342411	0.324216	u2surp	Chr05
gene16895	1032.78	1.0378	0.490083	2.1176	0.034209	0.324216	fgd1	Chr08
gene32849	453.037	1.29865	0.613387	2.11717	0.0342451	0.324216	adck4	Chr08
gene15809	55.8993	2.77803	1.31112	2.11882	0.0341057	0.324216	LOC101731603	Chr09
gene5676	1229.61	1.0492	0.495421	2.11779	0.0341925	0.324216	pip4k2a	Chr10
gene29088	7396.8	-0.718031	0.339128	-2.11728	0.0342357	0.324216	tspo	scaffold_214
gene28004	259.855	-1.57085	0.742034	-2.11695	0.034264	0.324216	abcc10	scaffold_526
gene6636	1963.62	-0.750973	0.354916	-2.11592	0.0343517	0.324847	cep131	Chr10
gene18812	2353.11	-0.755254	0.357073	-2.11513	0.034419	0.324893	cd82	Chr04
gene523	303.025	-1.73448	0.819879	-2.11553	0.0343847	0.324893	elovl4	Chr05
gene23040	1077.31	1.05606	0.499351	2.11487	0.0344408	0.324893	esco2	Chr05
gene19735	528.215	2.07542	0.98124	2.1151	0.0344214	0.324893	tprn	Chr08
gene5283	159.492	1.83207	0.866591	2.11411	0.0345058	0.325091	mmp17	Chr01
gene5718	437.088	1.52555	0.721515	2.11437	0.034484	0.325091	rpusd2	Chr08
gene18357	1291.12	0.939163	0.444283	2.11389	0.034525	0.325091	ubap2l	scaffold_351
gene24360	2171.02	1.45563	0.68906	2.11249	0.0346448	0.325569	gas2l1	Chr01
gene1221	21.4432	-5.28868	2.50336	-2.11263	0.0346322	0.325569	cav1	Chr03
gene4235	1067.67	1.00446	0.475645	2.11179	0.0347041	0.325569	carm1	Chr03
gene28639	870.118	0.984726	0.466305	2.11176	0.0347068	0.325569	klhl20	Chr04
gene19801	229.219	1.54953	0.733829	2.11157	0.0347234	0.325569	LOC101730917	Chr06
gene5898	951.58	-1.14608	0.542706	-2.11178	0.0347052	0.325569	LOC100495848	scaffold_430
gene2248	1876.79	1.06528	0.504158	2.11299	0.0346016	0.325569	LOC105945276	scaffold_78
gene4079	442.183	1.87535	0.888892	2.10976	0.0348787	0.32643	hpdl	Chr04
gene4576	2721.63	-1.10092	0.521802	-2.10984	0.0348722	0.32643	pdlim1	Chr07
gene19221	338.119	1.27116	0.602428	2.11006	0.0348532	0.32643	mtmr8	Chr08
gene22959	86.5553	2.64736	1.25559	2.10846	0.0349915	0.327266	ddx59	Chr04
gene1537	7993.77	-0.616939	0.292633	-2.10824	0.0350104	0.327266	ncoa5	Chr10
gene19805	7707.67	-0.879601	0.417412	-2.10727	0.0350942	0.327578	ap3b1	Chr01
gene24896	65.2662	3.9299	1.86528	2.10687	0.0351288	0.327578	calr3	Chr04
gene25089	235.618	1.48576	0.705104	2.10714	0.0351052	0.327578	LOC100488021	scaffold_1582
gene25425	83.6668	2.4469	1.16136	2.10692	0.0351243	0.327578	col5a1	scaffold_19
gene31487	310.748	-1.48939	0.707387	-2.10548	0.0352495	0.328505	LOC100498204	Chr03
gene3868	1666.57	0.81478	0.387148	2.10457	0.0353287	0.328562	sesn2	Chr02
gene6202	1701.95	0.870759	0.413774	2.10443	0.0353407	0.328562	cenpn	Chr04
gene23469	4357.77	0.761073	0.361547	2.10505	0.0352873	0.328562	pum2	Chr05
gene25927	163.007	1.87536	0.890951	2.1049	0.0352998	0.328562	LOC100498462	Chr08
gene33941	550.2	-1.24793	0.593297	-2.10338	0.035433	0.329024	rnf144b	Chr06
gene6634	2607.11	0.770522	0.366312	2.10346	0.0354256	0.329024	spata2	Chr10
gene7575	1353.03	-1.355	0.644463	-2.10252	0.0355076	0.329386	adam7	Chr03
gene7474	2467.89	0.910859	0.433289	2.1022	0.0355361	0.329386	ash2l	Chr03
gene4912	1140.56	-0.931522	0.443068	-2.10243	0.0355152	0.329386	dtymk	Chr05
gene7965	2043.09	-0.945924	0.450296	-2.10067	0.0356699	0.330428	rnf146	Chr05
gene4944	58.5864	-4.37557	2.0835	-2.10011	0.0357196	0.33069	ugt1a6	Chr09
gene4773	537.053	-1.23926	0.591005	-2.09688	0.0360044	0.333127	foxred2	Chr04
gene21477	115.823	2.228	1.06277	2.0964	0.0360465	0.333317	eml5	Chr08
gene16125	42.0713	3.52907	1.68427	2.09531	0.0361433	0.333981	cox4i2	Chr01
gene771	971.176	1.24547	0.594543	2.09483	0.0361864	0.333981	lrwd1	Chr02
gene26487	112.838	-2.00516	0.957291	-2.09462	0.0362049	0.333981	gpc1	Chr05
gene23921	1496.61	-0.822583	0.392707	-2.09465	0.0362022	0.333981	epb41l3	Chr06
gene8028	1934.59	-0.810939	0.387298	-2.09383	0.0362747	0.334425	rpap3	Chr03
gene31927	74.3337	2.54779	1.21741	2.0928	0.0363672	0.335077	dtnb	scaffold_231
gene17633	433.228	1.47534	0.705299	2.0918	0.0364566	0.335501	c4h11orf24	Chr04
gene1840	623.645	1.38304	0.661145	2.09189	0.0364483	0.335501	dhx35	Chr10
gene33567	4591.57	-0.801629	0.383484	-2.09039	0.0365832	0.336024	rps6kb1	Chr02
gene3089	176.332	2.22726	1.06558	2.09019	0.0366006	0.336024	hspa1l	Chr04
gene20340	673.515	-0.981434	0.469382	-2.09091	0.0365363	0.336024	fhod1	Chr04
gene6163	363.958	1.5069	0.720844	2.09046	0.0365765	0.336024	wnt11b	Chr08
gene7772	133.176	2.49567	1.19452	2.08926	0.036684	0.33659	cyp27c1	scaffold_33
gene25689	8438.21	-1.33324	0.638248	-2.0889	0.0367164	0.336687	plcb4	Chr05
gene6171	501.799	-1.0897	0.521906	-2.08793	0.0368042	0.337166	lsm4	Chr01
gene25865	2573.96	-0.885826	0.424377	-2.08736	0.036856	0.337166	cspp1	Chr06
gene19710	64.3048	3.9069	1.87169	2.08736	0.0368552	0.337166	LOC108648186	Chr07
gene5682	29221.4	-0.824254	0.394839	-2.08757	0.0368367	0.337166	ppl	Chr09
gene26461	1467.53	-0.964656	0.462259	-2.08683	0.0369034	0.337254	LOC100489834	Chr09
gene24436	3100.87	-0.672923	0.322472	-2.08677	0.0369093	0.337254	tm9sf4	scaffold_284
gene4764	6125.43	-0.674241	0.323193	-2.08619	0.0369617	0.337532	casp3	Chr01
gene18837	249.313	-2.38312	1.14315	-2.0847	0.0370968	0.338267	tlx3	Chr03
gene3444	1284.96	1.2172	0.583908	2.08458	0.0371079	0.338267	rnf5	Chr08
gene28188	84.0616	-2.45585	1.17787	-2.08499	0.0370705	0.338267	ppp1r35	scaffold_693
gene8091	2051.92	0.891366	0.427691	2.08413	0.037148	0.338281	cdc25a	Chr06
gene8406	2653.38	0.822782	0.394795	2.08408	0.0371533	0.338281	hyou1	Chr07
gene31231	1281.19	1.11185	0.533571	2.08379	0.0371792	0.338317	cry1	Chr03
gene3415	12960.1	-0.712836	0.342129	-2.08353	0.0372028	0.338332	parp1	Chr05
gene16236	2112.58	0.908245	0.43619	2.08222	0.037322	0.339217	LOC101733009	scaffold_413
gene16275	709.472	1.17143	0.562878	2.08115	0.0374203	0.33991	LOC100486247	scaffold_208
gene8191	165.49	-1.8131	0.871434	-2.0806	0.0374709	0.34017	samd13	Chr04
gene2476	1203.81	1.11468	0.535921	2.07993	0.0375317	0.34037	dnajc8	Chr02
gene1458	459.489	1.29813	0.62414	2.07987	0.0375371	0.34037	rnf112	Chr09
gene1360	4674.08	-0.698537	0.33604	-2.07873	0.0376419	0.34112	tuba4a	Chr02
gene27194	1995	-0.920785	0.443015	-2.07845	0.0376676	0.341153	vtcn1	scaffold_319
gene17315	5933.54	-0.743948	0.358182	-2.07701	0.0378005	0.341955	dnah1	Chr04
gene7599	2862.1	-1.15378	0.555466	-2.07714	0.0377882	0.341955	hs6st1	Chr05
gene15936	324.609	1.78952	0.861721	2.07669	0.0378306	0.342027	lhfpl2	Chr01
gene19515	1604.73	1.13352	0.545988	2.0761	0.0378851	0.342118	brwd1	Chr02
gene982	661.046	-0.992744	0.478147	-2.07623	0.0378726	0.342118	fkbp4	scaffold_135
gene19421	1102.49	0.929856	0.448055	2.07532	0.0379571	0.342568	dcun1d3	Chr09
gene20781	180.551	-2.0251	0.975958	-2.07499	0.0379876	0.342643	meis2	Chr08
gene33712	521.612	-1.25185	0.603408	-2.07463	0.038021	0.342744	gtf2i	Chr02
gene3896	2569.95	-0.75174	0.362489	-2.07383	0.038095	0.343211	zmcm3	scaffold_13
gene7810	3002.48	-0.815979	0.393573	-2.07326	0.0381482	0.34349	ppp3cc	Chr07
gene34109	175.239	1.63996	0.791312	2.07245	0.038223	0.343857	emx1	Chr03
gene17039	4142.03	-0.677663	0.327003	-2.07234	0.0382336	0.343857	smad6	Chr03
gene3284	720.533	-1.04045	0.502142	-2.07202	0.0382639	0.34393	gpatch11	Chr05
gene4314	252.376	1.4897	0.719141	2.0715	0.038312	0.344162	pms2	Chr09
gene8038	768.332	-0.998456	0.482408	-2.06973	0.0384775	0.345246	ccdc135	Chr04
gene31546	686.862	0.999001	0.482665	2.06976	0.0384747	0.345246	bnip3	Chr07
gene30104	111.497	2.55336	1.23416	2.0689	0.0385553	0.345743	LOC101734900	Chr06
gene20329	524.054	-1.91492	0.925903	-2.06816	0.0386246	0.346164	pitx1	Chr03
gene7177	271.466	-1.78681	0.864345	-2.06724	0.0387113	0.346739	ywhag	Chr02
gene5223	345.564	-1.29278	0.625458	-2.06693	0.038741	0.346804	tctn2	Chr01
gene6959	317.139	1.50382	0.72775	2.0664	0.038791	0.34705	tmem140	scaffold_150
gene34099	10718.5	-0.592669	0.28695	-2.06541	0.0388846	0.347485	ezh2	Chr06
gene30218	168.053	1.8235	0.882831	2.06552	0.0388743	0.347485	cacna1c	scaffold_41
gene17799	209.394	2.11738	1.02529	2.06515	0.0389091	0.347503	LOC105946763	Chr03
gene5964	54.2511	3.86846	1.87346	2.06488	0.0389347	0.34753	LOC108645862	Chr02
gene5861	1892.31	-1.51503	0.734189	-2.06355	0.0390609	0.348253	nr2f5	Chr08
gene7248	494.576	-1.15988	0.562053	-2.06365	0.039051	0.348253	nme3	Chr09
gene25181	400.594	1.41322	0.685002	2.06308	0.0391046	0.348442	znf384	Chr07
gene29661	1977.17	-0.810435	0.392905	-2.06267	0.0391436	0.348588	arl3.1	Chr07
gene17175	59.1185	3.1298	1.5181	2.06166	0.0392404	0.349249	parva	scaffold_716
gene18716	2536.56	-0.74262	0.360336	-2.06091	0.0393114	0.349478	ftsj3	scaffold_27
gene14450	62.3729	-3.84961	1.86784	-2.061	0.039303	0.349478	Xetrov90027668m.g	scaffold_2701
gene20308	11295.4	0.662339	0.321584	2.05961	0.0394356	0.349701	fat1	Chr01
gene17987	164.572	-2.07183	1.00582	-2.05984	0.0394138	0.349701	sipa1	Chr04
gene799	2746.36	-0.776305	0.376927	-2.05956	0.0394404	0.349701	rnf2	Chr04
gene27065	477.57	-1.1798	0.572772	-2.05981	0.0394168	0.349701	spsb4	Chr05
gene17057	267.534	2.00539	0.973745	2.05946	0.0394498	0.349701	tor4a	scaffold_356
gene16455	127.837	2.04	0.990933	2.05866	0.0395265	0.35018	ppme1	scaffold_314
gene2525	3341.11	0.743411	0.361334	2.05741	0.0396473	0.350783	tcof1	Chr03
gene19703	864.501	0.927873	0.451079	2.05701	0.0396855	0.350783	otud1	Chr06
gene5050	197.818	1.6279	0.79139	2.05701	0.0396853	0.350783	ctdspl	scaffold_24
gene26010	178.238	-1.9021	0.924664	-2.05707	0.0396794	0.350783	slc35f5	scaffold_3384
gene24346	117.628	3.50248	1.70311	2.05652	0.0397321	0.350993	LOC101730313	scaffold_13
gene17851	2988.16	-0.783039	0.380816	-2.05621	0.039762	0.351057	adss	Chr05
gene29579	1487.6	0.880412	0.428388	2.05517	0.0398625	0.351743	hectd4	Chr01
gene29199	9509.14	-0.600401	0.292445	-2.05304	0.0400685	0.353358	2023-09-07	Chr06
gene19030	428.888	-1.27735	0.622752	-2.05113	0.0402539	0.35479	dpysl3	Chr03
gene6057	8691	-0.604658	0.294914	-2.05028	0.0403369	0.35532	btf3	Chr01
gene20210	2558.22	-1.3532	0.66019	-2.04971	0.0403931	0.355409	camk2d	Chr01
gene20432	61.4813	3.95224	1.92818	2.04973	0.0403908	0.355409	smc1b	scaffold_419
gene1990	3661.97	-1.38974	0.678339	-2.04874	0.0404879	0.35604	mapk12-like.1	Chr04
gene2152	473.869	1.27577	0.622992	2.04781	0.0405785	0.356633	pla2g6	Chr04
gene5766	136.248	3.639	1.77795	2.04674	0.0406839	0.357153	LOC100494294	Chr07
gene7183	1272.41	-1.82038	0.88936	-2.04684	0.0406738	0.357153	emilin1	scaffold_864
gene18152	309.85	-1.40605	0.687105	-2.04635	0.0407222	0.357286	ankar	Chr09
gene30443	3058.59	-0.688843	0.337008	-2.044	0.0409537	0.357435	tpm4	Chr01
gene23441	83.6702	-2.52737	1.23683	-2.04342	0.041011	0.357435	smpx	Chr02
gene31916	196.823	-1.76676	0.864439	-2.04383	0.0409707	0.357435	uhrf1bp1	Chr02
gene5417	570.916	-1.17946	0.577339	-2.04293	0.0410594	0.357435	syap1	Chr02
gene25018	193.118	1.84897	0.904515	2.04416	0.0409382	0.357435	il1r1	Chr02
gene2844	36441.9	-0.639553	0.313055	-2.04294	0.0410585	0.357435	ctnna1	Chr03
gene980	1058.18	-0.959724	0.469529	-2.04401	0.0409522	0.357435	fbxo38	Chr03
gene21722	45.8626	3.09089	1.51299	2.0429	0.0410623	0.357435	LOC101734416	Chr03
gene5921	1091.99	-0.971709	0.475249	-2.04463	0.0408911	0.357435	fam3c	Chr03
gene20662	47.9323	3.95552	1.93624	2.04289	0.0410634	0.357435	LOC101734099	Chr03
gene25786	687.097	-1.39162	0.680762	-2.0442	0.0409334	0.357435	pacrg	Chr05
gene7323	439.607	1.17721	0.5755	2.04555	0.0408006	0.357435	zfand1	Chr06
gene25894	516.479	1.24695	0.61022	2.04344	0.0410087	0.357435	vav2	scaffold_19
gene23791	42.9817	3.02505	1.48074	2.04293	0.0410596	0.357435	LOC100493036	scaffold_351
gene21516	60.9945	3.36824	1.64931	2.04221	0.0411302	0.357815	antxr2	Chr01
gene6772	1869.12	0.962895	0.471668	2.04147	0.0412043	0.358257	gtsf1	Chr02
gene4698	3832.85	-0.911747	0.44698	-2.03979	0.041371	0.359504	ccnt1	Chr02
gene4204	150.728	2.1459	1.05239	2.03908	0.0414424	0.359805	tm6sf1	Chr03
gene6453	484.58	-1.20872	0.592842	-2.03886	0.041464	0.359805	toe1	Chr04
gene7289	91.4252	2.14065	1.04998	2.03874	0.0414756	0.359805	vash1	Chr08
gene22731	296.386	2.07562	1.01821	2.03849	0.0415008	0.359821	LOC100486870	scaffold_56
gene14663	7406.63	-0.627244	0.307934	-2.03694	0.0416556	0.360152	Xetrov90000606m.g	Chr01
gene22578	1962.26	-0.781107	0.383462	-2.03699	0.0416515	0.360152	rbm12b	Chr06
gene29143	392.016	-1.85127	0.908602	-2.03749	0.0416005	0.360152	kif19	Chr10
gene26247	227.697	1.68652	0.827911	2.03708	0.0416423	0.360152	LOC101732124	scaffold_316
gene33940	7137.51	0.703057	0.345087	2.03733	0.0416166	0.360152	tp53	scaffold_393
gene33095	8943.19	-0.59835	0.293829	-2.03638	0.0417118	0.360435	cyfip1	Chr02
gene23997	45.9111	3.48404	1.71147	2.03569	0.041781	0.36063	LOC105946778	Chr03
gene29768	792.29	-1.14709	0.563444	-2.03585	0.0417652	0.36063	jag1	Chr05
gene17051	489.451	-1.06504	0.523253	-2.03543	0.0418078	0.360659	eif2d	Chr02
gene21847	2207.27	-0.697133	0.342593	-2.03487	0.0418636	0.360737	brd9	Chr06
gene4048	4379.16	-0.630664	0.309896	-2.03508	0.0418425	0.360737	mthfd1	Chr08
gene24633	58.9262	3.8871	1.9109	2.03418	0.0419337	0.36114	LOC100490490	Chr08
gene17692	525.091	1.51913	0.74701	2.03361	0.0419909	0.361431	pidd1	Chr04
gene4980	649.634	-1.51791	0.747244	-2.03135	0.0422194	0.363195	fopnl	Chr09
gene794	1027.73	0.937502	0.461895	2.02969	0.0423883	0.364242	dpp9	Chr01
gene4337	3802.75	0.864564	0.425913	2.02991	0.042366	0.364242	grk5	Chr03
gene6740	7114.12	-0.742826	0.366092	-2.02907	0.0424514	0.364419	klf5	Chr02
gene2644	305.809	-1.61277	0.79485	-2.02902	0.0424561	0.364419	rab32	Chr05
gene2653	793.517	-1.14877	0.566847	-2.0266	0.0427034	0.366134	lrat	Chr01
gene17744	30.8134	3.50202	1.72798	2.02665	0.0426979	0.366134	LOC101733518	Chr03
gene4134	10568.4	-0.64961	0.320611	-2.02616	0.0427482	0.366315	pbx2	Chr08
gene26594	394.515	-1.47813	0.729729	-2.02559	0.0428066	0.366408	slc36a1	Chr03
gene6036	1964.66	-0.845798	0.417536	-2.02569	0.0427967	0.366408	cdca7	Chr09
gene20950	82.3537	3.65615	1.80573	2.02475	0.0428934	0.366825	egr4	Chr01
gene7637	1856.28	0.736267	0.363651	2.02465	0.0429028	0.366825	zbtb40	Chr07
gene27155	4139.63	-0.806228	0.398328	-2.02403	0.0429671	0.367171	cfap47	Chr02
gene4544	1516.48	-1.69778	0.839305	-2.02284	0.0430901	0.36773	tekt1	Chr02
gene652	2593.5	-0.687286	0.339825	-2.02247	0.0431278	0.36773	vps54	Chr05
gene17928	291.635	1.32543	0.655291	2.02265	0.043109	0.36773	LOC101730971	Chr09
gene17655	577.804	-1.85054	0.914695	-2.02312	0.0430603	0.36773	LOC100494180	Chr09
gene30236	25.5966	4.88127	2.41522	2.02105	0.043275	0.36863	LOC100496657	Chr09
gene21500	725.545	1.14496	0.566537	2.02099	0.0432811	0.36863	LOC105948311	scaffold_351
gene3296	1841.24	0.783535	0.387808	2.02042	0.0433396	0.368925	gpr160	Chr05
gene30861	833.815	-1.43659	0.71143	-2.01929	0.0434569	0.369153	sms	Chr02
gene29009	7620.95	-0.691732	0.342765	-2.01809	0.0435818	0.369153	pfn1	Chr03
gene3842	381.537	1.20726	0.598067	2.0186	0.0435286	0.369153	rce1	Chr04
gene6962	1857.89	-0.881818	0.436951	-2.01812	0.0435791	0.369153	ca5b	Chr04
gene31308	548.455	1.01786	0.504316	2.01829	0.0435611	0.369153	socs3	Chr07
gene1566	230.776	1.42021	0.70339	2.0191	0.0434771	0.369153	abca2	Chr08
gene5269	1588.95	0.823221	0.407614	2.01961	0.0434239	0.369153	dcaf5	Chr08
gene23831	39.8759	3.07428	1.52262	2.01907	0.0434798	0.369153	wnt9b	Chr10
gene25393	420.63	-1.95145	0.966597	-2.01889	0.0434988	0.369153	atp6v1a	scaffold_3261
gene2495	11967.3	-0.724366	0.35907	-2.01734	0.0436603	0.369339	uqcrfs1	Chr04
gene30518	234.387	1.44248	0.715174	2.01696	0.0436995	0.369339	mon1a	Chr04
gene4697	102.999	2.08223	1.03206	2.01755	0.043638	0.369339	srebf1	Chr09
gene26266	66.5712	3.10796	1.54086	2.01703	0.043692	0.369339	elk1	scaffold_316
gene5089	2153.44	0.697042	0.346063	2.0142	0.0439881	0.371072	rsf1	Chr02
gene3538	306.141	-1.36029	0.675465	-2.01386	0.0440244	0.371072	klhl25	Chr03
gene700	6281.35	-0.756655	0.375725	-2.01386	0.0440246	0.371072	cdc20	Chr04
gene31791	246.943	1.44074	0.71519	2.01449	0.0439583	0.371072	tbcd	scaffold_103
gene3612	42.4714	-3.00597	1.49234	-2.01427	0.0439812	0.371072	dusp27-like	scaffold_279
gene18218	2256.73	-0.721075	0.358109	-2.01356	0.0440556	0.37113	hnrnpr	Chr02
gene6187	3671.13	0.70637	0.350912	2.01295	0.0441197	0.371467	tbl2	Chr02
gene110	286.037	-1.73025	0.860285	-2.01125	0.0442987	0.371598	evc	Chr01
gene33688	46.7399	2.91769	1.45086	2.01101	0.0443243	0.371598	il17rel	Chr03
gene419	160.931	2.48239	1.23442	2.01098	0.0443279	0.371598	hes7.1	Chr03
gene18736	350.531	-1.26483	0.628616	-2.01209	0.0442106	0.371598	cmtr2	Chr04
gene2467	975.727	-1.07909	0.536183	-2.01254	0.0441625	0.371598	capn2.2	Chr05
gene2614	212.266	1.97632	0.982223	2.01209	0.0442109	0.371598	xkr9	Chr06
gene28465	5881.55	0.632884	0.314587	2.01179	0.0442418	0.371598	mfsd6	Chr09
gene17500	1364.86	0.847917	0.421585	2.01126	0.0442979	0.371598	LOC101734006	scaffold_783
gene17346	1139.75	0.900943	0.448367	2.00939	0.044496	0.371619	arfip1	Chr01
gene29997	70.1267	2.40484	1.19633	2.01018	0.0444118	0.371619	slc1a1	Chr01
gene7556	5645.05	-0.614923	0.305857	-2.01049	0.0443795	0.371619	banf1	Chr04
gene21120	1051.81	-1.29289	0.643426	-2.00938	0.0444971	0.371619	atp6v1g3	Chr04
gene6687	2426.22	0.850429	0.42311	2.00995	0.0444369	0.371619	dcaf13	Chr06
gene26330	1096.78	1.25263	0.623396	2.00936	0.0444989	0.371619	slc25a39	Chr10
gene16011	5954.09	0.598553	0.297765	2.01015	0.0444151	0.371619	cgn	scaffold_273
gene7383	1356.52	-0.849143	0.422704	-2.00883	0.0445547	0.371682	ufl1	Chr05
gene4682	460.487	-1.06969	0.532455	-2.00898	0.044539	0.371682	rprd1b	Chr06
gene7811	1056.53	-1.01675	0.506283	-2.00826	0.044616	0.371993	rsph9	scaffold_3209
gene4172	731.774	-1.32523	0.660058	-2.00775	0.0446699	0.372241	caps2	Chr03
gene5285	406.04	1.49833	0.746639	2.00677	0.0447746	0.372711	ppp1r3b	Chr01
gene27854	132.216	1.83717	0.915438	2.00687	0.044763	0.372711	lhx4	Chr04
gene6763	1607.99	-1.02772	0.512261	-2.00624	0.0448303	0.372973	adgb	Chr05
gene65	956.863	-0.995378	0.496237	-2.00585	0.0448723	0.373122	cdkn2aipnl	Chr03
gene1719	2180.39	-0.729672	0.364034	-2.00441	0.0450264	0.373265	ints10	Chr01
gene19755	2919.56	-0.776921	0.387815	-2.00333	0.045142	0.373265	mast3	Chr01
gene27213	582.575	-1.95703	0.976397	-2.00433	0.0450342	0.373265	LOC101733785	Chr01
gene51	1673.65	-0.736222	0.367523	-2.0032	0.0451556	0.373265	tab3	Chr02
gene5101	561.58	-1.24283	0.619902	-2.00488	0.0449757	0.373265	ccdc87	Chr03
gene105	1321.99	-1.02376	0.510933	-2.00371	0.0451013	0.373265	enkd1	Chr04
gene25364	130.491	-1.86865	0.93199	-2.00501	0.0449615	0.373265	LOC101731452	Chr04
gene6215	4360.01	-0.675498	0.337032	-2.00426	0.0450427	0.373265	c4h16orf46	Chr04
gene30624	116.963	3.30918	1.65105	2.00429	0.0450392	0.373265	sag	Chr05
gene1307	2756.59	-0.852612	0.42555	-2.00355	0.0451181	0.373265	ttc30a	Chr06
gene16298	4164.23	-0.710087	0.354473	-2.00322	0.0451537	0.373265	dhx8	Chr10
gene4536	813.818	-0.914113	0.456425	-2.00277	0.0452022	0.37345	fam221a	Chr06
gene1509	1888.81	-1.16296	0.581101	-2.00131	0.0453587	0.373943	rnf149	Chr02
gene2626	3535.34	-0.800134	0.399732	-2.00168	0.0453197	0.373943	dgka	Chr02
gene20773	3566.95	0.867958	0.433682	2.00137	0.0453526	0.373943	myzap	Chr03
gene31332	910.298	-0.980401	0.489813	-2.00158	0.0453295	0.373943	cracr2b	Chr04
gene17876	260.941	1.71448	0.856785	2.00107	0.0453852	0.373961	hapln3	Chr03
gene3822	157.081	2.19568	1.09781	2.00005	0.0454954	0.37427	hoxc3	Chr02
gene33655	83.1331	2.46264	1.23112	2.00033	0.0454642	0.37427	LOC101734494	Chr03
gene25769	290.65	1.44646	0.723204	2.00007	0.0454925	0.37427	pold3	scaffold_314
gene1822	929.738	-0.885599	0.442897	-1.99956	0.0455481	0.374304	b4galt7	Chr03
gene28409	621.673	1.06527	0.532725	1.99967	0.0455363	0.374304	inppl1	scaffold_174
gene15895	4233.56	-0.737598	0.369009	-1.99886	0.0456231	0.374721	sema4d	Chr01
gene6522	753.958	-1.41336	0.707344	-1.99813	0.0457028	0.374777	efcab5	Chr02
gene1328	2938.27	0.709841	0.355198	1.99844	0.0456695	0.374777	erlec1	Chr05
gene847	623.564	-1.40664	0.703916	-1.9983	0.0456836	0.374777	acrc	Chr08
gene20403	8177.68	-1.04104	0.521173	-1.9975	0.0457704	0.375133	tcaf2	Chr03
gene7528	89.9012	2.80597	1.40494	1.99722	0.0458012	0.375186	frzb	Chr09
gene5715	1992.66	-0.726884	0.36404	-1.99671	0.0458566	0.37544	rbm45	Chr09
gene4371	39.291	-4.10799	2.05918	-1.99496	0.0460472	0.376758	scrn2	Chr10
gene18744	2485.48	0.705991	0.353919	1.99478	0.0460664	0.376758	gtf2h1	scaffold_383
gene25500	41.6707	2.97499	1.49176	1.99429	0.0461208	0.377003	LOC105945184	scaffold_1746
gene5441	494.52	-1.51707	0.761001	-1.99352	0.0462045	0.377488	psmg2	Chr06
gene19115	6501.69	-0.943837	0.473593	-1.99293	0.0462694	0.377625	cdc20b	Chr01
gene9012	1147.81	-0.947491	0.475428	-1.99292	0.0462702	0.377625	usp9x	Chr02
gene28645	3329.89	-0.676633	0.339657	-1.9921	0.0463596	0.377954	alms1	Chr01
gene19736	3000.58	0.661346	0.331958	1.99226	0.0463428	0.377954	stk40	Chr02
gene25891	3745.45	0.627454	0.315213	1.99057	0.046528	0.379127	tlk2	Chr10
gene25242	747.731	-0.992528	0.498804	-1.98981	0.0466114	0.379206	ube2k	Chr01
gene1194	2470.37	-0.781911	0.392916	-1.99002	0.0465889	0.379206	strip1	Chr02
gene2877	478.298	1.30417	0.655342	1.99006	0.0465841	0.379206	slc10a3	Chr08
gene4071	676.832	1.00702	0.506318	1.98891	0.0467114	0.379819	pgm2	Chr01
gene20843	1913.39	-0.794562	0.399582	-1.98848	0.0467582	0.379999	cfap157	Chr04
gene4444	2424.43	-0.954951	0.480491	-1.98745	0.0468726	0.380481	hpgds	Chr01
gene7995	4944.91	-0.660636	0.332433	-1.98728	0.0468914	0.380481	slc2a2	Chr05
gene834	1137.93	0.922124	0.463982	1.98741	0.0468765	0.380481	setx	Chr08
gene7986	1131.18	1.14943	0.578615	1.98651	0.0469766	0.380972	mex3c	Chr01
gene3394	275.335	1.3227	0.666543	1.98442	0.047209	0.382568	ube2r2	Chr01
gene800	1578.85	-0.989361	0.498652	-1.98407	0.0472478	0.382568	znf628	Chr07
gene2789	316.566	-1.42018	0.715761	-1.98416	0.0472384	0.382568	ccdc175	Chr08
gene21636	655.158	-0.932246	0.469936	-1.98377	0.0472813	0.382639	LOC101734469	Chr04
gene30255	1274.3	-0.792429	0.399531	-1.9834	0.0473229	0.382775	map10	Chr05
gene22504	5248.25	-0.697819	0.352027	-1.98229	0.0474468	0.383576	rpl35	Chr08
gene1331	3171.14	0.896882	0.452599	1.98163	0.0475211	0.383976	ube2s	Chr07
gene5176	170.484	1.77307	0.895461	1.98006	0.0476963	0.385189	zwilch	Chr03
gene26916	53.1999	3.75655	1.89816	1.97905	0.0478102	0.385908	steap2	Chr06
gene33137	1014.18	-1.22264	0.618052	-1.97821	0.0479047	0.386266	slc7a8	Chr01
gene20929	5691.36	-0.679889	0.343685	-1.97823	0.0479024	0.386266	h3f3a	Chr05
gene33475	222.47	1.50053	0.759137	1.97662	0.0480842	0.387511	ramp1	Chr09
gene30080	70.2868	-3.58825	1.81611	-1.97579	0.0481781	0.388065	msh4	Chr04
gene24560	2444.99	-0.866065	0.438453	-1.97527	0.0482372	0.388338	nans	Chr01
gene28768	1532.3	0.798892	0.404528	1.97488	0.0482823	0.388499	arhgef2	scaffold_359
gene29547	41.5711	3.2987	1.67056	1.9746	0.0483131	0.388544	LOC100495379	Chr10
gene129	93.7081	-2.15831	1.09335	-1.97403	0.0483786	0.388868	erich6b	Chr02
gene8103	3414.21	0.728033	0.36897	1.97315	0.0484783	0.389264	fgfr2	Chr07
gene16742	107.166	-2.77264	1.40506	-1.97333	0.0484578	0.389264	cyp26c1	Chr07
gene1660	20.6278	5.06928	2.57183	1.97108	0.0487146	0.390958	trem2	Chr02
gene29526	4182.51	-0.612958	0.311178	-1.96979	0.0488619	0.391937	hnrnpul1	Chr08
gene29150	1954.53	0.753908	0.382853	1.96918	0.048932	0.392295	trim33	Chr02
gene33161	603.09	-1.51089	0.767356	-1.96895	0.0489584	0.392303	LOC100495973	Chr06
gene3293	1072.92	-0.851227	0.432446	-1.9684	0.049022	0.392405	LOC105946134	scaffold_4731
gene17324	948.579	0.914409	0.464511	1.96854	0.0490059	0.392405	szrd1	scaffold_6082
gene19394	86.3812	3.65666	1.85895	1.96705	0.049177	0.39283	nyx	Chr02
gene5198	1092.48	0.830117	0.421934	1.96741	0.0491363	0.39283	gmcl1	Chr03
gene23662	3244.38	-0.700382	0.356029	-1.96721	0.0491596	0.39283	LOC100486856	Chr07
gene5214	85.0343	2.45096	1.24577	1.96743	0.0491341	0.39283	a2ml1	scaffold_244
gene5220	2896.24	-1.27688	0.649266	-1.96665	0.0492238	0.393001	nkx2-5	Chr03
gene4238	1319.82	-0.902994	0.459399	-1.9656	0.0493451	0.393156	LOC100495756	Chr01
gene33465	1569.2	0.724911	0.368765	1.96578	0.0493238	0.393156	faf2	Chr03
gene18394	1029.87	0.825598	0.41994	1.96599	0.0492999	0.393156	lclat1	Chr05
gene5779	4648.56	-0.788758	0.401176	-1.96612	0.049285	0.393156	plk1	Chr09
gene4336	1097.59	-0.963306	0.490771	-1.96284	0.0496642	0.393501	rilpl2	Chr01
gene1729	124.393	-3.47604	1.77012	-1.96374	0.0495604	0.393501	ccdc69	Chr03
gene2652	2984.51	-0.720544	0.367094	-1.96283	0.0496656	0.393501	atp6v1f	Chr03
gene3182	29955.1	-0.686819	0.349776	-1.9636	0.0495767	0.393501	gatm	Chr03
gene2600	189.865	-1.9439	0.990366	-1.9628	0.0496688	0.393501	wdr93	Chr03
gene24441	4804.43	0.602871	0.306879	1.96452	0.0494697	0.393501	arfgap2	Chr04
gene178	217.277	-1.74991	0.890771	-1.96449	0.0494737	0.393501	slc38a3	Chr04
gene33097	11029.7	-0.810324	0.412828	-1.96286	0.0496623	0.393501	cidea	Chr06
gene5582	4192.56	-0.721497	0.367311	-1.96427	0.049499	0.393501	rpl18	Chr07
gene32041	2269.21	-0.669369	0.34089	-1.96359	0.0495775	0.393501	akna	Chr08
gene8036	9468.38	2.75963	1.40512	1.96398	0.0495324	0.393501	LOC101734069	Chr08
gene6115	151.794	2.01555	1.02704	1.96249	0.0497057	0.39359	snapc4	Chr02
gene24114	5675.57	-0.721328	0.367791	-1.96125	0.0498502	0.394533	dgkd	Chr05
gene30925	2718.3	0.649973	0.331539	1.96047	0.0499407	0.394737	itsn1	Chr02
gene2820	2774.51	-0.649737	0.331436	-1.96037	0.0499528	0.394737	qars	Chr04
gene14004	495.357	-1.55175	0.791537	-1.96043	0.0499456	0.394737	Xetrov90021455m.g	Chr08
gene4574	147.961	1.89721	0.967901	1.96012	0.0499814	0.394761	bcl7b	Chr02
gene2755	230.311	3.19821	1.63196	1.95974	0.0500267	0.394917	pla2g12b	Chr07
gene32593	686.354	0.945209	0.482883	1.95743	0.050297	0.395231	LOC100494408	Chr01
gene24084	3817.17	-0.675616	0.344985	-1.95839	0.0501837	0.395231	sds	Chr01
gene5363	4183.89	-0.621293	0.317279	-1.95819	0.050208	0.395231	brd1	Chr03
gene28793	1391.9	-1.07768	0.550508	-1.95761	0.0502755	0.395231	mga	Chr08
gene23570	36.3049	-4.42658	2.26142	-1.95743	0.0502968	0.395231	etv3l	Chr08
gene6844	12720.1	0.631548	0.322569	1.95787	0.0502451	0.395231	srsf6	Chr10
gene5309	536.995	0.981938	0.501248	1.95899	0.0501143	0.395231	wipf2	scaffold_39
gene22544	216.569	1.68858	0.862201	1.95845	0.0501771	0.395231	nelfcd	scaffold_628
gene17221	35.1373	3.37359	1.72323	1.95771	0.0502638	0.395231	paqr6	scaffold_848
gene6304	444.526	1.54454	0.789427	1.95654	0.0504016	0.395517	gdf9	Chr03
gene21129	1234.7	0.865545	0.442402	1.95647	0.0504102	0.395517	cmip	Chr04
gene33220	58.7876	3.76717	1.92539	1.95657	0.0503975	0.395517	LOC101730490	scaffold_750
gene32751	309.539	-1.36575	0.698255	-1.95595	0.0504714	0.395768	rab36	Chr01
gene2592	44.8262	4.03717	2.06448	1.95554	0.0505192	0.395768	rapsn	Chr04
gene685	1230.55	-0.918434	0.469617	-1.95571	0.0504994	0.395768	rwdd1	Chr05
gene5561	1040.33	-0.977217	0.499852	-1.95501	0.0505815	0.396055	mzt2b	Chr01
gene6543	285.492	-1.54039	0.788022	-1.95476	0.0506115	0.396089	tyms	Chr06
gene5485	1987.87	0.915226	0.468521	1.95344	0.0507677	0.397065	il6st	Chr01
gene5368	3849.69	1.26555	0.647955	1.95315	0.0508015	0.397065	ventx1.1	Chr07
gene32785	39.2049	3.28027	1.67956	1.95305	0.0508134	0.397065	chrne	scaffold_143
gene795	1603.64	0.821347	0.420692	1.95237	0.050894	0.397293	zw10	Chr07
gene23203	1107.81	0.85275	0.436743	1.95252	0.050876	0.397293	spag9	Chr10
gene390	3055.21	-0.74934	0.384035	-1.95123	0.05103	0.398153	rhpn2	Chr04
gene20957	3141.57	0.759283	0.389252	1.95062	0.0511022	0.398515	tsc22d1	Chr02
gene12	529.671	-1.22233	0.626969	-1.94959	0.0512252	0.399071	meig1	Chr03
gene20561	275.104	1.42486	0.730843	1.94962	0.051222	0.399071	pip5k1a	scaffold_7398
gene6046	629.872	-0.993655	0.509976	-1.94844	0.0513629	0.399538	ttc23l	Chr01
gene29575	3240.45	0.666214	0.341887	1.94864	0.0513389	0.399538	spry4	Chr03
gene1896	2320.36	-0.693546	0.355917	-1.94862	0.051341	0.399538	gcsh	Chr04
gene32357	848.116	0.922543	0.473681	1.9476	0.0514623	0.399908	myo1e.1	Chr03
gene30384	2849.35	0.674363	0.346224	1.94777	0.0514427	0.399908	rbm15b	Chr04
gene8141	1882.16	0.841957	0.432415	1.9471	0.0515222	0.399971	acsbg2	Chr01
gene32869	308.65	-1.37653	0.706918	-1.94722	0.0515081	0.399971	kif6	Chr05
gene4984	4007.65	-1.02	0.524049	-1.94637	0.0516099	0.40045	sh3rf1	Chr01
gene3973	2237.53	-0.719258	0.369778	-1.94511	0.0517622	0.400512	c20orf27	Chr01
gene6347	316.053	1.60721	0.826926	1.9436	0.0519437	0.400512	coq5	Chr01
gene25118	2778.86	-0.778299	0.400481	-1.94341	0.0519666	0.400512	cep120	Chr01
gene15648	70.2461	3.7389	1.92265	1.94466	0.0518155	0.400512	Xetrov90006757m.g	Chr02
gene22186	409.106	1.11791	0.574677	1.94528	0.0517416	0.400512	arhgap26	Chr03
gene32757	2473.35	-0.857644	0.441207	-1.94386	0.0519123	0.400512	tmem168	Chr03
gene4286	935.561	-0.870072	0.447503	-1.94428	0.0518616	0.400512	prr36	Chr03
gene7876	224.004	2.31762	1.19239	1.94368	0.0519343	0.400512	cebpa	Chr04
gene32301	1988.32	0.734562	0.37746	1.94607	0.0516466	0.400512	papd5	Chr04
gene414	2873.11	-0.727902	0.374155	-1.94546	0.0517202	0.400512	fbxo33	Chr08
[truncated: 13,434 more rows]
